# Supplementary material for: Transcriptomic Profiling of Subcutaneous Backfat in Castrated and Intact Alentejano Pigs Finished Outdoors with Commercial and Fiber-Rich Diets
Source: Genes (Basel). 2023 Aug 29;14(9):1722. doi: 10.3390/genes14091722 (PMC10531178; doi:10.3390/genes14091722)
Supplement: Supplementary file 1 [file genes-14-01722-s001.zip]

Archive with 5 entries (5 files):
- Table S1-Diet composition.doc
- Table S2-Differentially Expressed Genes.xlsx
- Table S3 Log cpm counts.xlsx
- Table S4 Primer design and raw CT values.xlsx
- Table S5-Enrichment Pathways analysis.xlsx
