# Supplementary material for: Transcriptomic Profiling of Subcutaneous Backfat in Castrated and Intact Alentejano Pigs Finished Outdoors with Commercial and Fiber-Rich Diets
Source: Genes (Basel). 2023 Aug 29;14(9):1722. doi: 10.3390/genes14091722 (PMC10531178; doi:10.3390/genes14091722)
Supplement: Supplementary file 1 [file genes-14-01722-s001.zip › Table S2-Differentially Expressed Genes.xlsx]

## Sheet: C vs I
Table S2-Differentially Expressed Genes
Ensembl code	Gene symbol	logFC	adj.P.Val	Observations
ENSSSCG00000054680	MYH1	-8.00576	0.0271004
ENSSSCG00000007805	ATP2A1	-6.87006	0.0339247
ENSSSCG00000010190	ACTA1	-6.59368	0.00697778
ENSSSCG00000031903	TNNT3	-6.54388	0.0119184
ENSSSCG00000016157	MYL1	-6.4988	0.0230974
ENSSSCG00000007799	MYLPF	-6.49293	0.0208678
ENSSSCG00000007424	TNNC2	-6.1165	0.0194009
ENSSSCG00000036132	CKM	-6.00174	0.010849
ENSSSCG00000036052		-5.66238	0.0277044
ENSSSCG00000038323	ACTN3	-5.57592	0.044048
ENSSSCG00000027613	TRDN	-5.46207	0.0468397
ENSSSCG00000033260	TNNI2	-5.44969	0.0179667
ENSSSCG00000039341	SULT1E1	-5.4482	4.27323e-05
ENSSSCG00000012730	AFF2	-5.13073	1.99865e-05
ENSSSCG00000017904	ENO3	-4.97398	0.0159908
ENSSSCG00000016720	PGAM2	-4.57317	0.0338029
ENSSSCG00000001906	CYP1A1	-4.40884	0.000124677
ENSSSCG00000020785	DES	-4.3723	0.00327057
ENSSSCG00000013022	PYGM	-4.27288	0.0136514
ENSSSCG00000000716	KCNA1	-4.07863	0.000157591
ENSSSCG00000006233	CA8	-3.87281	6.00869e-05
ENSSSCG00000028670		-3.84382	0.00697502
ENSSSCG00000011812	TPRG1	-3.81506	0.00145884
ENSSSCG00000033207	SULT2A1	-3.71998	8.20436e-06
ENSSSCG00000016578	FLNC	-3.61819	0.00480655
ENSSSCG00000015796	PDLIM3	-3.49021	0.0395345
ENSSSCG00000008875	RXFP1	-3.36931	0.00114474
ENSSSCG00000003218	MYBPC2	-3.3018	0.0102831
ENSSSCG00000009672		-3.26396	4.29167e-06
ENSSSCG00000009844	HSPB8	-3.26132	0.0390427
ENSSSCG00000050750		-3.25068	0.000367688
ENSSSCG00000017500	TCAP	-3.20122	0.0253444
ENSSSCG00000007501	BMP7	-3.19011	0.00495591
ENSSSCG00000017562	CACNA1G	-3.17201	2.07493e-05
ENSSSCG00000002980	AWN	-3.14877	0.0230025
ENSSSCG00000015512	PAPPA2	-3.13375	3.00083e-05
ENSSSCG00000011700	CP	-2.95119	0.000786758
ENSSSCG00000007949	SRL	-2.8476	0.0185832
ENSSSCG00000017885	SMTNL2	-2.83237	0.00795197
ENSSSCG00000025240	DDIT4L	-2.74163	0.0304348
ENSSSCG00000000856	PAH	-2.73431	0.000674704	Acyl-CoA Oxidase 1
ENSSSCG00000008200	ANKRD23	-2.72316	0.044337	Acyl-CoA Oxidase 2
ENSSSCG00000043245		-2.6975	0.00140167
ENSSSCG00000053958		-2.67928	0.00634209
ENSSSCG00000031648	CCN5	-2.64431	4.49059e-05
ENSSSCG00000021082	NRG2	-2.63045	0.0192172
ENSSSCG00000012911	CARNS1	-2.61751	0.0249874
ENSSSCG00000010629	ADRA2A	-2.59006	0.0028519
ENSSSCG00000032193	NKAIN1	-2.56503	0.00738448
ENSSSCG00000004366	BVES	-2.52262	0.00438864	Actin alpha 1
ENSSSCG00000050078		-2.49135	0.000417917	Actinin alpha 3
ENSSSCG00000014113	HOMER1	-2.47552	0.00425514
ENSSSCG00000003101	HIF3A	-2.44666	9.29143e-05
ENSSSCG00000012347	ALAS2	-2.44537	0.00427635
ENSSSCG00000046747	DNAH3	-2.43197	8.14808e-05
ENSSSCG00000032151	CPZ	-2.43064	1.37314e-05
ENSSSCG00000025483	GREB1	-2.42343	0.000219116
ENSSSCG00000054378		-2.41869	0.000331808
ENSSSCG00000060060	KCNA6	-2.40794	0.0194009
ENSSSCG00000023084	ATP2B2	-2.35544	0.0152846
ENSSSCG00000009336	RXFP2	-2.34822	0.00237371
ENSSSCG00000015619	CAMK1G	-2.312	0.000267079
ENSSSCG00000007369		-2.31041	0.00074661
ENSSSCG00000013018	CDC42BPG	-2.28985	9.60559e-05
ENSSSCG00000016859	C7	-2.27889	0.000330947
ENSSSCG00000004367	POPDC3	-2.25776	0.00336353
ENSSSCG00000058926		-2.25705	0.000758732
ENSSSCG00000004980	THSD4	-2.2566	2.49046e-05
ENSSSCG00000006850	FAM102B	-2.24729	4.41022e-05
ENSSSCG00000041708		-2.23174	4.42222e-05
ENSSSCG00000022951	NFASC	-2.2272	0.00566559
ENSSSCG00000007477	NFATC2	-2.21137	0.00121244
ENSSSCG00000062916		-2.21038	0.00128635
ENSSSCG00000063066	TMOD1	-2.2035	0.0104276
ENSSSCG00000025578	ALDH1A2	-2.19375	0.000171525
ENSSSCG00000038278	NTSR1	-2.19249	0.00060956
ENSSSCG00000003374	ESPN	-2.18506	0.0411188
ENSSSCG00000023267	SCN1B	-2.17895	3.29307e-05
ENSSSCG00000026600	KLHL30	-2.17125	0.0146903
ENSSSCG00000007978		-2.14653	0.00441745
ENSSSCG00000016104	TRAK2	-2.13507	5.03273e-05
ENSSSCG00000038355	SP5	-2.13184	0.00979663
ENSSSCG00000017978	ALOX15B	-2.13115	0.000855677
ENSSSCG00000003693	MYOM1	-2.12868	0.0365057
ENSSSCG00000006391	ATP1A2	-2.12683	0.00350071
ENSSSCG00000010604	SH3PXD2A	-2.12037	6.15184e-05
ENSSSCG00000017101	ADCY2	-2.10406	0.000445321
ENSSSCG00000004705	MAP1A	-2.08529	5.83139e-05
ENSSSCG00000006338	DDR2	-2.0704	0.000522765
ENSSSCG00000007927	PPL	-2.06807	1.45576e-05
ENSSSCG00000034773		-2.05942	0.00831866
ENSSSCG00000036060	RRAD	-2.05834	0.0111744
ENSSSCG00000038562	RND1	-2.0534	0.00278562
ENSSSCG00000053999		-2.05252	0.000877746
ENSSSCG00000003604	ADGRB2	-2.02993	0.000123765
ENSSSCG00000003366	CHD5	-2.02797	0.00689665
ENSSSCG00000004907	CCBE1	-2.01655	0.000432282
ENSSSCG00000012133	ASB11	-2.01391	0.0332892
ENSSSCG00000034569	OBSCN	-2.00019	0.00410997
ENSSSCG00000034500	MSX2	-1.99876	0.000188684
ENSSSCG00000060094		-1.98826	0.000299393
ENSSSCG00000021129	PFKM	-1.9663	0.0487787
ENSSSCG00000003156	HRC	-1.95123	0.00487204
ENSSSCG00000004281	KCNQ5	-1.92538	0.000489191
ENSSSCG00000000515	TRHDE	-1.89856	0.00800564
ENSSSCG00000028047	DTNA	-1.89721	0.00669697
ENSSSCG00000047477		-1.89688	0.000660801
ENSSSCG00000009631	PEBP4	-1.88418	0.00111451
ENSSSCG00000016331	RAMP1	-1.87601	0.0108489
ENSSSCG00000056795		-1.87088	0.0112738
ENSSSCG00000010530	CRTAC1	-1.86851	0.000710107
ENSSSCG00000006811	SLC6A17	-1.86333	0.000459188
ENSSSCG00000038455		-1.85522	0.00530659
ENSSSCG00000049350		-1.84279	0.0280705
ENSSSCG00000010885	TLR5	-1.84246	0.00212371
ENSSSCG00000016093		-1.83534	0.00046268
ENSSSCG00000007528	PHACTR3	-1.83498	0.00494601
ENSSSCG00000061649		-1.82534	0.00189999
ENSSSCG00000012371	AR	-1.82379	0.000823593
ENSSSCG00000055313		-1.81261	0.000255719
ENSSSCG00000016032	TFPI	-1.81037	0.0089402
ENSSSCG00000033807	C14orf132	-1.80024	0.00114709
ENSSSCG00000032527	FOSL2	-1.79602	2.07493e-05
ENSSSCG00000014725	HBB	-1.79291	0.00987818
ENSSSCG00000029096	HRH2	-1.78094	0.00111451
ENSSSCG00000002847	GPT2	-1.77611	0.000114787	Arachidonate 12-Lipoxygenase
ENSSSCG00000015253	NTM	-1.77146	0.000710107	Arachidonate 15-Lipoxygenase type B
ENSSSCG00000011176	SUSD4	-1.77118	0.00799919	Arachidonate 5-Lipoxygenase
ENSSSCG00000029545	GPRC5D	-1.76446	0.00858002
ENSSSCG00000013393	SPON1	-1.75772	4.62241e-05
ENSSSCG00000040288	ARNT2	-1.74005	0.000151603
ENSSSCG00000041978		-1.73725	0.0261489
ENSSSCG00000025777	ESR1	-1.72319	0.000171484
ENSSSCG00000034044	RASD1	-1.71506	0.000240652
ENSSSCG00000039522	SHISAL1	-1.71418	0.000558045
ENSSSCG00000057079	SHAS2	-1.71348	0.000101095
ENSSSCG00000009934	KCTD10	-1.71068	0.00010556
ENSSSCG00000017508	STAC2	-1.70845	0.00162188
ENSSSCG00000010640	NRAP	-1.69397	0.00286029
ENSSSCG00000008122	ADRA2B	-1.68286	0.000206538
ENSSSCG00000055109		-1.67485	0.00114466
ENSSSCG00000004565	CA12	-1.66897	0.000269385
ENSSSCG00000062289		-1.66501	0.000908117
ENSSSCG00000024481		-1.66328	0.0199705
ENSSSCG00000057196		-1.66298	0.0247977
ENSSSCG00000016983	STC2	-1.66274	0.000501232
ENSSSCG00000004903	CDH20	-1.66184	0.00115653
ENSSSCG00000038453	SYNPO	-1.65225	0.000401856
ENSSSCG00000049181		-1.63744	0.00305309
ENSSSCG00000015589	VASH2	-1.63625	9.01747e-06
ENSSSCG00000000092	NPTXR	-1.63566	0.00389075
ENSSSCG00000031154	ACKR2	-1.63535	9.60559e-05
ENSSSCG00000002827	SLC6A2	-1.63115	0.000730822
ENSSSCG00000009642	STC1	-1.618	0.000162382
ENSSSCG00000021597	PHLDA2	-1.61256	0.00258996
ENSSSCG00000002012	CARMIL3	-1.60931	0.000108007
ENSSSCG00000029886	LYVE1	-1.60415	0.000787997
ENSSSCG00000016685	WIPF3	-1.60331	0.00165915
ENSSSCG00000036870	RTN2	-1.60225	0.0237836
ENSSSCG00000037530	TACC2	-1.60173	1.64366e-05
ENSSSCG00000032328	MAP6D1	-1.60133	0.00915759
ENSSSCG00000013263	CREB3L1	-1.60101	1.69869e-05
ENSSSCG00000055832	AFF3	-1.59225	9.04945e-05
ENSSSCG00000040083		-1.5896	0.00162738
ENSSSCG00000016878	FGF10	-1.58459	2.7846e-05
ENSSSCG00000002259		-1.58373	1.99865e-05
ENSSSCG00000015543	CACNA1E	-1.58262	0.00356059
ENSSSCG00000061896		-1.57933	0.0145398
ENSSSCG00000057611		-1.57233	0.00506634
ENSSSCG00000003049	ERFL	-1.56723	0.0247779
ENSSSCG00000006729	TENT5C	-1.56711	1.45576e-05
ENSSSCG00000037153	FEM1A	-1.56394	0.00839898
ENSSSCG00000000602	RERG	-1.54889	0.00147942
ENSSSCG00000015120	USP2	-1.54765	0.0036433
ENSSSCG00000023408	SAMD4A	-1.53899	0.000637304
ENSSSCG00000056642		-1.53785	3.02115e-05
ENSSSCG00000035038	CGNL1	-1.51979	0.000335523
ENSSSCG00000030165	MAFF	-1.51003	1.7131e-05
ENSSSCG00000017510	CACNB1	-1.4897	0.00427416
ENSSSCG00000059124	BAALC	-1.48342	0.000637304
ENSSSCG00000005316	TPM2	-1.48256	0.0279004
ENSSSCG00000036135	COL1A1	-1.48196	0.000449505
ENSSSCG00000026602	PTGIR	-1.48175	4.27323e-05
ENSSSCG00000027890		-1.46675	6.00869e-05
ENSSSCG00000039413	SLC9A3	-1.46569	0.00531677
ENSSSCG00000006455		-1.46096	6.00869e-05
ENSSSCG00000050765		-1.45363	0.00734238
ENSSSCG00000056187		-1.44553	0.00147302
ENSSSCG00000054670		-1.43661	0.000378385
ENSSSCG00000001963	EGLN3	-1.43621	0.000132899
ENSSSCG00000032522		-1.43514	0.00438967
ENSSSCG00000011496	ADAMTS9	-1.43481	0.00441745
ENSSSCG00000010142	RYR2	-1.43063	0.000103576
ENSSSCG00000056984		-1.43021	0.00970527
ENSSSCG00000031694	DIRAS2	-1.42753	0.00697778
ENSSSCG00000035968	LMX1B	-1.42612	0.00307646
ENSSSCG00000040513	AQP3	-1.42584	7.02406e-05
ENSSSCG00000042401		-1.42456	0.00423426
ENSSSCG00000002464	PRIMA1	-1.42032	6.00869e-05
ENSSSCG00000037534	OPCML	-1.41482	0.0121171
ENSSSCG00000057314		-1.41431	0.000225332
ENSSSCG00000037025	PLVAP	-1.41118	0.000219116
ENSSSCG00000017053	NIPAL4	-1.41083	0.0114376
ENSSSCG00000035058	PID1	-1.40772	6.56017e-05
ENSSSCG00000017589	DLX3	-1.40544	0.00491006
ENSSSCG00000011292	ZNF662	-1.40507	1.50726e-05
ENSSSCG00000002252	ARRDC4	-1.4034	0.000141492
ENSSSCG00000016290	EFHD1	-1.40176	3.59297e-05
ENSSSCG00000017282	SCN4A	-1.40064	0.00493193
ENSSSCG00000054510		-1.39858	0.00835081
ENSSSCG00000013782	PTGER1	-1.3966	0.0119157
ENSSSCG00000017268	PRKCA	-1.39483	0.00115427
ENSSSCG00000008340	ANTXR1	-1.39124	0.000385748
ENSSSCG00000040162	NUPR1	-1.38609	0.000510655
ENSSSCG00000030065	ZBTB47	-1.38266	0.000810375
ENSSSCG00000038618	RFLNB	-1.38184	0.00102009
ENSSSCG00000026585	PROCR	-1.37796	0.000802947
ENSSSCG00000002495	SYNE3	-1.37202	7.71054e-05
ENSSSCG00000009794	MLXIP	-1.3684	0.000132899
ENSSSCG00000002669	CRISPLD2	-1.36631	2.38794e-07
ENSSSCG00000037065	EMP2	-1.36246	1.45576e-05
ENSSSCG00000012771	SLC6A8	-1.36161	0.00252754
ENSSSCG00000059111		-1.35872	0.00226804
ENSSSCG00000055271		-1.3558	0.00109847
ENSSSCG00000003644	FHL3	-1.35328	0.0188221
ENSSSCG00000059785		-1.35095	0.00240985
ENSSSCG00000058036		-1.35061	0.013093
ENSSSCG00000028777		-1.34747	0.0498531
ENSSSCG00000005710	LAMC3	-1.34701	0.00272765
ENSSSCG00000024872	CPT1C	-1.34466	0.000453316
ENSSSCG00000036569	PTP4A3	-1.34258	0.00105958
ENSSSCG00000022925		-1.33834	0.000417917
ENSSSCG00000002696	VAT1L	-1.33627	0.00270089
ENSSSCG00000007198	ANGPT4	-1.33368	0.00054761
ENSSSCG00000016715	OSBPL3	-1.33331	0.000126335
ENSSSCG00000012411	PHKA1	-1.33191	0.0341279
ENSSSCG00000016497	DENND2A	-1.33168	3.69297e-05
ENSSSCG00000006359	ADAMTS4	-1.3289	0.00742943
ENSSSCG00000017204	ITGB4	-1.32687	0.000697536
ENSSSCG00000038447	SCARNA7	-1.32301	0.022271
ENSSSCG00000015125	NECTIN1	-1.32218	0.00352413
ENSSSCG00000031424	NECAB1	-1.31922	0.00557486
ENSSSCG00000044924		-1.30983	0.0102586
ENSSSCG00000006230	CLVS1	-1.30979	0.00890106
ENSSSCG00000010006	SEC14L2	-1.30865	0.00480655
ENSSSCG00000013093	VWCE	-1.30447	0.00976749
ENSSSCG00000002884	LSR	-1.30348	0.0324413
ENSSSCG00000039854	TLCD4	-1.30312	0.00349691
ENSSSCG00000016824	RAI14	-1.3028	0.000260029
ENSSSCG00000009815	CAMKK2	-1.30251	9.04945e-05
ENSSSCG00000010621	ADD3	-1.28766	4.85739e-05
ENSSSCG00000010872	AKT3	-1.28483	6.1289e-05
ENSSSCG00000053744		-1.28146	0.00796585
ENSSSCG00000011111	CAMK1D	-1.28021	0.00105544
ENSSSCG00000013286	LRRC4C	-1.27923	9.79422e-05
ENSSSCG00000015720	BIN1	-1.27889	0.00789481
ENSSSCG00000036213		-1.27447	0.00036979
ENSSSCG00000053970		-1.27327	0.0159265
ENSSSCG00000007866	TMC7	-1.27079	0.0140496
ENSSSCG00000035736		-1.26834	4.85739e-05
ENSSSCG00000060496	OSR1	-1.2676	0.000605707
ENSSSCG00000008459		-1.26649	0.000752496
ENSSSCG00000024975	NR5A2	-1.2635	0.0444388
ENSSSCG00000029598	FAM124A	-1.26098	0.00501087
ENSSSCG00000014410	SH3RF2	-1.26006	7.45031e-05
ENSSSCG00000008446	SIX2	-1.25687	0.010725
ENSSSCG00000028976	PPP2R2B	-1.25584	0.00201404
ENSSSCG00000032996	SLC7A5	-1.25549	0.0375842
ENSSSCG00000003407	CASZ1	-1.25548	0.00105212
ENSSSCG00000005385	NR4A3	-1.25345	0.0138443
ENSSSCG00000000293	ITGA5	-1.25281	0.00025585
ENSSSCG00000027646	TIPARP	-1.24983	4.7207e-05
ENSSSCG00000012309	SHROOM4	-1.24688	0.00097584
ENSSSCG00000024492	EPHB1	-1.24438	0.0012822
ENSSSCG00000011641	SLCO2A1	-1.24214	0.000272158
ENSSSCG00000003616	FAM167B	-1.24208	5.56158e-05
ENSSSCG00000011025	ZEB1	-1.24173	0.000219116
ENSSSCG00000033074	ZCCHC24	-1.23835	0.00010619
ENSSSCG00000007005		-1.23557	0.0132457
ENSSSCG00000034756	PLB1	-1.231	0.0207734
ENSSSCG00000014838	PGM2L1	-1.22819	0.000972992
ENSSSCG00000038610	INHBB	-1.22722	0.00679403
ENSSSCG00000014255	SLC12A2	-1.22637	0.00110837
ENSSSCG00000011103	PARD3	-1.22623	1.69869e-05
ENSSSCG00000003079		-1.2252	0.00202293
ENSSSCG00000003812	EFCAB7	-1.22466	0.0402587
ENSSSCG00000004990	LRFN5	-1.21843	0.00500148
ENSSSCG00000026422	GPER1	-1.21395	0.000831459
ENSSSCG00000008090	IL1A	-1.2135	0.00741002
ENSSSCG00000011750	PLD1	-1.21216	0.000183173
ENSSSCG00000001549	FKBP5	-1.21035	0.00014438
ENSSSCG00000009331	MEDAG	-1.20747	0.00215305
ENSSSCG00000000753	WNK1	-1.20469	6.00869e-05
ENSSSCG00000024596	NOCT	-1.19943	0.00330052
ENSSSCG00000044449		-1.19862	0.021928
ENSSSCG00000006172	PI15	-1.19836	0.00165367
ENSSSCG00000013374	KCNC1	-1.19674	0.0297041
ENSSSCG00000009192	PDLIM5	-1.19326	0.00628914
ENSSSCG00000013088	LRRC10B	-1.18994	0.00232656
ENSSSCG00000052557		-1.18877	0.0162406
ENSSSCG00000011666	CLSTN2	-1.18822	0.0141865
ENSSSCG00000015238	ARHGAP32	-1.18605	0.00191902
ENSSSCG00000054996		-1.18367	0.0120348
ENSSSCG00000048861		-1.18324	0.0107951
ENSSSCG00000051885		-1.18275	0.0313698
ENSSSCG00000012595	LRCH2	-1.18188	0.0137338
ENSSSCG00000005941	KHDRBS3	-1.18071	0.000151639
ENSSSCG00000039045	SLC26A2	-1.1805	0.00442062
ENSSSCG00000016974	MAP1B	-1.17535	0.0137338
ENSSSCG00000009334	HSPH1	-1.17393	0.0003915
ENSSSCG00000013653	ICAM5	-1.17317	0.0205028
ENSSSCG00000000755	ERC1	-1.17141	2.16564e-05
ENSSSCG00000016245	COL4A3	-1.17	0.0143554
ENSSSCG00000009865	TBX3	-1.168	0.0018179
ENSSSCG00000000633	YBX3	-1.16777	0.00197553
ENSSSCG00000006302	GPR161	-1.16573	0.00781759
ENSSSCG00000057195		-1.1639	0.00105914
ENSSSCG00000034722	CCL14	-1.1613	0.000150682
ENSSSCG00000013909	CRLF1	-1.16095	0.0065544
ENSSSCG00000029949	CD248	-1.1605	0.000335523
ENSSSCG00000037608	LRRC70	-1.16031	0.00520671
ENSSSCG00000016929	PDE4D	-1.15999	9.36981e-05
ENSSSCG00000040706	DBN1	-1.15677	0.000633301
ENSSSCG00000000573	KCNJ8	-1.1565	1.72777e-05
ENSSSCG00000007909	ABAT	-1.1563	0.00402696
ENSSSCG00000031988	MYOCD	-1.15588	0.0216431
ENSSSCG00000008123	ARID5A	-1.15568	1.45576e-05
ENSSSCG00000040581	CISH	-1.15098	0.00101282
ENSSSCG00000010212		-1.14577	0.000740991
ENSSSCG00000036136	BHLHE40	-1.14214	0.000537814
ENSSSCG00000044484		-1.13871	0.0323291
ENSSSCG00000010052	BCR	-1.13749	0.00140456
ENSSSCG00000038948	ETS2	-1.13009	0.000406965
ENSSSCG00000037184	GPR4	-1.12898	0.000916289
ENSSSCG00000011582	CAND2	-1.12879	0.0106945
ENSSSCG00000030378	LIMK1	-1.12596	0.00014438
ENSSSCG00000005785	PCSK6	-1.12572	0.000240652
ENSSSCG00000009971	ZNRF3	-1.12529	0.00145998
ENSSSCG00000040410	EXOC3L2	-1.12516	0.0108686
ENSSSCG00000021206	IL1RAP	-1.12416	0.00685676
ENSSSCG00000007023		-1.12356	0.00210476
ENSSSCG00000012408	NHSL2	-1.12168	0.00108908
ENSSSCG00000039983	GJA4	-1.12103	1.99865e-05
ENSSSCG00000011269	MYRIP	-1.11693	0.00541784
ENSSSCG00000012386	NALF2	-1.11283	0.00521811
ENSSSCG00000004027	PDE10A	-1.11267	0.00703341
ENSSSCG00000015595	ATF3	-1.11167	0.00059495
ENSSSCG00000000571	ABCC9	-1.11117	0.00444548
ENSSSCG00000016031	CALCRL	-1.10716	0.0248451
ENSSSCG00000010879	KIF26B	-1.10675	0.01291
ENSSSCG00000003455	FHAD1	-1.10606	0.00988565
ENSSSCG00000013269	MAPK8IP1	-1.10482	0.000206538
ENSSSCG00000021598	EVA1C	-1.10027	0.00138397
ENSSSCG00000039580	FOXJ2	-1.09908	0.000123525
ENSSSCG00000012967	FOSL1	-1.09859	0.00859719
ENSSSCG00000033323	UBE2D1	-1.09761	0.000911777
ENSSSCG00000017927	BCL6B	-1.09753	0.00783717
ENSSSCG00000005457		-1.09743	0.000819032
ENSSSCG00000020777		-1.0944	2.27769e-05
ENSSSCG00000003617	TXLNA	-1.09402	0.000911399
ENSSSCG00000032674	TCEA3	-1.09055	0.022955
ENSSSCG00000003471	EPHA2	-1.09014	0.000196217
ENSSSCG00000011076	OTUD1	-1.08829	0.0470586
ENSSSCG00000028004		-1.08777	0.00084644
ENSSSCG00000033010		-1.08736	0.0248923
ENSSSCG00000008853	TLL1	-1.08681	0.0231819
ENSSSCG00000012571	COL4A6	-1.08646	0.00632844
ENSSSCG00000013049	RCOR2	-1.08534	0.00564907
ENSSSCG00000000292	ZNF385A	-1.08509	0.000204219
ENSSSCG00000005097	SNAPC1	-1.08434	0.0064658
ENSSSCG00000023526	RAPGEF3	-1.08349	0.000344557
ENSSSCG00000023653	GLIS2	-1.08246	0.000410625
ENSSSCG00000029539	RAB23	-1.08214	0.000656936
ENSSSCG00000020666	EHD4	-1.0789	0.000132899
ENSSSCG00000010974	CNTFR	-1.07594	0.000214611
ENSSSCG00000011425	RAD54L2	-1.07399	0.000703039
ENSSSCG00000024759	CX3CL1	-1.07395	0.00755342
ENSSSCG00000035216	SPRED3	-1.07331	0.00519734
ENSSSCG00000058396		-1.07321	0.0133909
ENSSSCG00000053891	SOCS2	-1.07296	0.000443901
ENSSSCG00000059774		-1.07189	0.0223037
ENSSSCG00000010464	PPP1R3C	-1.07007	0.000349708
ENSSSCG00000032911	DUSP8	-1.06936	0.00133901
ENSSSCG00000023169	CA10	-1.06826	0.00862708
ENSSSCG00000004629	LYSMD2	-1.06792	0.007725
ENSSSCG00000015535	QSOX1	-1.06765	0.000810375
ENSSSCG00000029392	HUNK	-1.06715	0.0111034
ENSSSCG00000010962	FRMD3	-1.06625	2.21281e-05
ENSSSCG00000034510	ORAI1	-1.06603	5.80443e-05
ENSSSCG00000015326	COL1A2	-1.06545	0.00162188
ENSSSCG00000035243	RAB27B	-1.06269	0.0088183
ENSSSCG00000031201	LMOD1	-1.06212	0.00206651
ENSSSCG00000034506	MS4A2	-1.06161	0.00241241
ENSSSCG00000041461		-1.06147	0.04015
ENSSSCG00000010033	PRR14L	-1.05974	0.00527548
ENSSSCG00000035511	C1QTNF1	-1.05873	0.00215345
ENSSSCG00000002039	MMP14	-1.05827	0.000350202
ENSSSCG00000062927		-1.0576	0.000356068
ENSSSCG00000017258	FAM20A	-1.05666	0.00283883
ENSSSCG00000001513	SYNGAP1	-1.05627	8.05526e-05
ENSSSCG00000011317		-1.05515	0.000737708
ENSSSCG00000002829	MMP2	-1.05331	0.000123981
ENSSSCG00000027114	PODN	-1.05326	6.55612e-05
ENSSSCG00000052326		-1.04835	0.0229556
ENSSSCG00000038149	KCNE4	-1.04772	0.00180255
ENSSSCG00000033385		-1.04718	0.000982906
ENSSSCG00000017376	MEOX1	-1.04638	0.0118542
ENSSSCG00000024310	F13A1	-1.04581	0.00363016
ENSSSCG00000058216	IGFBP3	-1.04484	0.000452219
ENSSSCG00000014213	KCNN2	-1.04269	0.02677
ENSSSCG00000010654	ATRNL1	-1.04268	0.00197588
ENSSSCG00000002257	MCTP2	-1.04253	0.00441745
ENSSSCG00000012591	AMOT	-1.04095	9.00116e-05
ENSSSCG00000006781	CTTNBP2NL	-1.03627	0.000578701
ENSSSCG00000047705		-1.03533	0.0105812
ENSSSCG00000037890	ZNF853	-1.03193	0.000458816
ENSSSCG00000038281	MAP3K7CL	-1.03173	0.0248191
ENSSSCG00000032591		-1.03105	0.00745758
ENSSSCG00000000712	VWF	-1.02873	0.000291528
ENSSSCG00000005465	SUSD1	-1.0282	0.0485718
ENSSSCG00000025729	IRS1	-1.02771	0.000711437
ENSSSCG00000004404		-1.02575	0.00421735
ENSSSCG00000008858	KLHL2	-1.02531	0.00012009
ENSSSCG00000007199	SLC52A3	-1.02495	0.021042
ENSSSCG00000061436	ACACB	-1.02382	0.000247391
ENSSSCG00000036612	TNFAIP2	-1.02181	0.00318218
ENSSSCG00000014275	SLC22A4	-1.0194	0.00973543
ENSSSCG00000029626	NECAB3	-1.01859	0.0305371
ENSSSCG00000017306	ITGB3	-1.01843	0.000135289
ENSSSCG00000001872	LINGO1	-1.01768	0.00265864
ENSSSCG00000015129	ARHGEF12	-1.01724	0.00105212
ENSSSCG00000049239		-1.01594	0.00895507
ENSSSCG00000025182	ELK4	-1.0144	0.00544725
ENSSSCG00000006812	ALX3	-1.01232	0.00745816
ENSSSCG00000058778	UBE2G1	-1.01224	0.00750713
ENSSSCG00000020876	RTL5	-1.01154	0.000123525
ENSSSCG00000041656		-1.01045	0.047614
ENSSSCG00000024351	MET	-1.00956	0.010698
ENSSSCG00000024494	ST6GALNAC3	-1.00941	0.00470294
ENSSSCG00000002329	MAP3K9	-1.00897	0.0201391
ENSSSCG00000014291	AFF4	-1.00705	0.000786758
ENSSSCG00000001063	MYLIP	-1.00659	0.00218312
ENSSSCG00000016291	GIGYF2	-1.00592	0.000112963
ENSSSCG00000027161	PIP5K1B	-1.00575	0.00857384
ENSSSCG00000021906	SYT7	-1.00445	0.0114207
ENSSSCG00000055934		-1.00335	0.0322543
ENSSSCG00000007682	SH2B2	-0.998458	0.00135061
ENSSSCG00000040037	MTSS2	-0.996742	7.40826e-05
ENSSSCG00000027183	FSTL5	-0.996588	0.0326337
ENSSSCG00000022636	DENND5B	-0.9941	0.00554541
ENSSSCG00000046700		-0.992097	0.00857928
ENSSSCG00000001986	NFATC4	-0.992068	1.03112e-05
ENSSSCG00000033919	DCLK1	-0.991959	0.00591485
ENSSSCG00000016992	NEURL1B	-0.99059	0.0012822
ENSSSCG00000014242		-0.99012	0.0359815
ENSSSCG00000016716	GSDME	-0.988565	0.00126784
ENSSSCG00000001100	CARMIL1	-0.988343	0.000461527
ENSSSCG00000022331		-0.9879	0.0238887
ENSSSCG00000005657	PKN3	-0.98727	0.0108932
ENSSSCG00000033146	CD163	-0.987114	0.0065995
ENSSSCG00000011398	SEMA3F	-0.986526	0.00362078
ENSSSCG00000033189		-0.983618	0.000641157
ENSSSCG00000006329	LMX1A	-0.983499	0.016836
ENSSSCG00000038471	NUAK2	-0.983081	0.00748846
ENSSSCG00000014406	PRELID2	-0.982785	0.00682836
ENSSSCG00000015297	ADAM22	-0.982474	0.0196325
ENSSSCG00000014060	KIAA1191	-0.981773	0.000121536
ENSSSCG00000005530	LHX6	-0.981647	0.0087908
ENSSSCG00000055095		-0.980148	0.0216146
ENSSSCG00000039756	FOXC1	-0.980013	0.00387808
ENSSSCG00000003621	ZSCAN20	-0.979378	0.00045221
ENSSSCG00000008903	CRACD	-0.979354	0.0133171
ENSSSCG00000059369		-0.977959	0.0106191
ENSSSCG00000025306	PAK3	-0.977624	0.0003838
ENSSSCG00000025238	SHOX2	-0.977464	0.00588037
ENSSSCG00000036787	APOLD1	-0.97717	0.0135198
ENSSSCG00000014156	ARRDC3	-0.977128	0.000482629
ENSSSCG00000038126	MGAT3	-0.976144	0.00297603
ENSSSCG00000035037	SIK1	-0.975921	0.000499289
ENSSSCG00000001498	BEND6	-0.972201	0.00519461
ENSSSCG00000025924	IGFBP5	-0.969834	0.00267654
ENSSSCG00000032644	HLX	-0.966714	0.0129486
ENSSSCG00000013339	ANO3	-0.965625	0.00115934
ENSSSCG00000005965	MYC	-0.964369	0.00155441
ENSSSCG00000002266	CHD2	-0.964082	0.000123525
ENSSSCG00000035045	DOCK1	-0.962258	9.60559e-05
ENSSSCG00000051279		-0.961632	0.0446342
ENSSSCG00000014869	LRRC32	-0.960577	0.00182858
ENSSSCG00000022797	PPP1R3B	-0.959589	0.00787444	colagénio
ENSSSCG00000038071	RASL12	-0.958853	0.00934716	colagénio
ENSSSCG00000033945	RGS18	-0.957374	0.00370307	colagénio
ENSSSCG00000023716	TNFAIP6	-0.955764	0.00611329	colagénio
ENSSSCG00000010437	PAPSS2	-0.954122	0.00151389	colagénio
ENSSSCG00000001660	PTK7	-0.954069	0.00117426	colagénio
ENSSSCG00000006970	DLC1	-0.9532	0.000458816	colagénio
ENSSSCG00000024018	SLC16A3	-0.953049	0.0356367	colagénio
ENSSSCG00000022247	PROSER2	-0.951328	0.0373471	colagénio
ENSSSCG00000010143	MTR	-0.950236	0.000107272
ENSSSCG00000061136		-0.949007	0.00560834
ENSSSCG00000006550	ATP8B2	-0.947441	0.00322914
ENSSSCG00000024480	SFMBT2	-0.945332	0.0192979
ENSSSCG00000034297	HES2	-0.944282	0.00905287
ENSSSCG00000038394	PAIP2B	-0.943277	0.00067032
ENSSSCG00000040507	PDLIM7	-0.939518	0.00898567
ENSSSCG00000021363	CHD3	-0.936651	0.000257104
ENSSSCG00000006533	ADAM15	-0.936247	0.00215879
ENSSSCG00000050103		-0.934895	0.0304413
ENSSSCG00000010404	ALOX5	-0.93394	0.00101028
ENSSSCG00000005508		-0.932979	0.00136792
ENSSSCG00000017783	MYO18A	-0.932439	0.000179044
ENSSSCG00000006137	WWP1	-0.932236	0.000641157
ENSSSCG00000023026	CLCN5	-0.931755	0.0453375
ENSSSCG00000010613	ITPRIP	-0.931697	0.00409911
ENSSSCG00000000272	SP1	-0.931514	0.000911777
ENSSSCG00000017578	ITGA3	-0.930489	0.0359815
ENSSSCG00000026042	ULBP1	-0.929368	0.0396197
ENSSSCG00000009699	HPGD	-0.928967	0.00137674
ENSSSCG00000014012	GFPT2	-0.928237	0.0312958
ENSSSCG00000039171	MRTFB	-0.927276	0.0259077
ENSSSCG00000016125	INO80D	-0.926652	0.00186366
ENSSSCG00000017380	ARL4D	-0.924573	0.0161156
ENSSSCG00000054211		-0.924507	0.0270639
ENSSSCG00000011257	ACVR2B	-0.924123	0.0326878
ENSSSCG00000052963	SSH2	-0.923403	0.0166993
ENSSSCG00000040798	HOXC5	-0.923343	0.00256212
ENSSSCG00000055375		-0.922889	0.000467413
ENSSSCG00000027272	PIK3CG	-0.922755	0.00550491
ENSSSCG00000049405		-0.921962	0.020079
ENSSSCG00000015814		-0.921129	0.000640984
ENSSSCG00000010476	MYOF	-0.918728	0.000219116
ENSSSCG00000040479	NDE1	-0.918473	3.71748e-05
ENSSSCG00000053951		-0.918119	0.0194009
ENSSSCG00000032080	ZNF35	-0.91687	0.0210967
ENSSSCG00000023434	PPM1L	-0.916518	0.0114207
ENSSSCG00000015410	PHTF2	-0.915745	0.0189186
ENSSSCG00000002690	GAN	-0.915277	0.00284762
ENSSSCG00000037284	CCDC85C	-0.914612	0.0262613
ENSSSCG00000000736	TEAD4	-0.912858	0.000714249
ENSSSCG00000011195	GALNT15	-0.912793	0.00409911
ENSSSCG00000061856	HOXB9	-0.910869	0.0118881
ENSSSCG00000038694	CCND2	-0.910248	0.0021898
ENSSSCG00000001486	LRRC1	-0.90979	0.00896155
ENSSSCG00000017773	SUPT6H	-0.908469	9.01747e-06
ENSSSCG00000004738	MAPKBP1	-0.905511	0.000710107
ENSSSCG00000053890	CENPB	-0.905217	0.0077235
ENSSSCG00000039947	KCNJ2	-0.903678	0.0194878
ENSSSCG00000040961	LIF	-0.900534	0.00940892
ENSSSCG00000042341	DEPDC7	-0.899501	0.0248451
ENSSSCG00000015871	NR4A2	-0.898442	0.0329645
ENSSSCG00000032015	SH3BGRL2	-0.897416	0.00593428
ENSSSCG00000004551	ZNF609	-0.894174	4.7207e-05
ENSSSCG00000021270	THAP2	-0.894156	0.0383803
ENSSSCG00000032698	TPPP	-0.893235	0.00463611
ENSSSCG00000017832	METTL16	-0.890841	0.0111836
ENSSSCG00000010332	PLAC9	-0.890006	0.000905641
ENSSSCG00000015202	ROBO3	-0.889516	0.0283551
ENSSSCG00000044155		-0.889511	0.0142689
ENSSSCG00000014984	MMP27	-0.8882	0.0320844
ENSSSCG00000006482	MEF2D	-0.887964	1.45576e-05
ENSSSCG00000057494		-0.887505	0.0128589
ENSSSCG00000006395		-0.887336	4.7207e-05
ENSSSCG00000035176	SEMA6B	-0.885162	0.00295929
ENSSSCG00000013639	SLC44A2	-0.884801	0.000211931
ENSSSCG00000011453	ITIH4	-0.88348	0.000129447
ENSSSCG00000003000	ITPKC	-0.882174	0.0229597
ENSSSCG00000016230	EPHA4	-0.881776	0.0113766
ENSSSCG00000037566		-0.880946	0.00286029
ENSSSCG00000005110	SYNE2	-0.880705	0.00165367
ENSSSCG00000003928	PLK3	-0.880096	0.00151389
ENSSSCG00000000142	FOXRED2	-0.877963	0.000313155
ENSSSCG00000024517	AKAP6	-0.877882	0.0353109
ENSSSCG00000027426	BCL3	-0.876523	0.000418641
ENSSSCG00000021656		-0.875231	0.00654833
ENSSSCG00000012026	ADAMTS1	-0.874844	0.035006
ENSSSCG00000015780	STOX2	-0.87426	0.0100074
ENSSSCG00000039442	BMP2	-0.874104	0.01006
ENSSSCG00000027226	EPN3	-0.874033	0.0483163
ENSSSCG00000000906	TMCC3	-0.873143	0.0092064
ENSSSCG00000020675	ATF7IP2	-0.873135	0.00625763
ENSSSCG00000001661	SRF	-0.872666	0.000337859
ENSSSCG00000034178	AIF1L	-0.872625	0.00272765
ENSSSCG00000055484		-0.872055	0.0414076
ENSSSCG00000005096	HIF1A	-0.871973	0.00108736
ENSSSCG00000027016	C19orf47	-0.86886	0.00107145
ENSSSCG00000012293	PRICKLE3	-0.868465	0.000728611
ENSSSCG00000007542	PRKAR1B	-0.868386	0.000459188
ENSSSCG00000011870	PDIA5	-0.868191	0.00301011
ENSSSCG00000014960	AMOTL1	-0.868102	0.000340114
ENSSSCG00000009083	SPRY1	-0.867981	0.0461937
ENSSSCG00000001695	VEGFA	-0.867728	0.000264213
ENSSSCG00000008540	PPP1CB	-0.867632	0.000761827
ENSSSCG00000037416	CLIC5	-0.867199	0.00206937
ENSSSCG00000030095	ZBTB16	-0.866345	0.00351171
ENSSSCG00000007602	BAIAP2L1	-0.866257	0.00367482
ENSSSCG00000037958	TOB2	-0.866127	2.14595e-05
ENSSSCG00000044345		-0.865835	0.0291243
ENSSSCG00000062999		-0.865148	0.0331972
ENSSSCG00000010683	GRK5	-0.865008	0.000182004
ENSSSCG00000046155		-0.864353	0.0278382
ENSSSCG00000004570	TPM1	-0.863771	0.0329053
ENSSSCG00000031456	ARL5B	-0.863047	0.0111965
ENSSSCG00000017561	ABCC3	-0.862761	0.00345696
ENSSSCG00000024970	ETV3	-0.862474	0.0003915
ENSSSCG00000054758		-0.862363	0.00733441
ENSSSCG00000056336		-0.861417	0.000269385
ENSSSCG00000009320	FLT1	-0.859941	0.00441745
ENSSSCG00000035669		-0.859132	0.0003915
ENSSSCG00000009111	SYNPO2	-0.858228	0.00155441
ENSSSCG00000024938	SH3BP5	-0.856658	0.00103084
ENSSSCG00000059016	ZBED6	-0.854733	0.00130385
ENSSSCG00000018023	COX10	-0.8544	0.0232595
ENSSSCG00000010816	TGFB2	-0.853915	0.000715809
ENSSSCG00000036062	RNF122	-0.853888	0.0100318
ENSSSCG00000007032	PLAT	-0.853276	0.0102021
ENSSSCG00000037617	ZBTB39	-0.852931	0.0339239
ENSSSCG00000011570	IRAK2	-0.852167	0.0003838
ENSSSCG00000031666	ZFTA	-0.851662	0.00697778
ENSSSCG00000061621		-0.851568	0.044792
ENSSSCG00000008443	EPAS1	-0.851055	0.00150969
ENSSSCG00000008577	DNAJC27	-0.851028	0.00138397
ENSSSCG00000059478		-0.850806	0.0268094
ENSSSCG00000003792		-0.850685	0.0240519
ENSSSCG00000007541	PDGFA	-0.850456	0.000219116
ENSSSCG00000035069	CHSY3	-0.849335	0.00832983
ENSSSCG00000004974	LARP6	-0.849049	0.000672332
ENSSSCG00000047798		-0.848728	0.0160908
ENSSSCG00000056301		-0.848033	0.0246158
ENSSSCG00000022256	DEPP1	-0.847629	0.00873726
ENSSSCG00000007034	PSD3	-0.844781	0.00137998
ENSSSCG00000022370	TNFSF9	-0.844507	0.0317856
ENSSSCG00000038646	ENAH	-0.844497	8.56368e-05
ENSSSCG00000007735	RABGEF1	-0.8442	0.000206538
ENSSSCG00000025053	RYBP	-0.843684	6.56017e-05
ENSSSCG00000029592	GPRC5A	-0.843189	0.0262377
ENSSSCG00000054999	ZBTB21	-0.842834	0.0364008
ENSSSCG00000003909	PIK3R3	-0.842694	0.0451192
ENSSSCG00000015935	CFAP210	-0.842579	0.0456938
ENSSSCG00000014876	MYO7A	-0.842414	0.00281659
ENSSSCG00000037267	MAX	-0.841728	0.000241467
ENSSSCG00000010600	CALHM2	-0.841556	0.000175264
ENSSSCG00000003718	TAF4B	-0.840519	0.0111413
ENSSSCG00000014112	JMY	-0.840378	0.00645205
ENSSSCG00000055583		-0.839279	0.0122469
ENSSSCG00000038713	CRIP2	-0.838754	0.0015988
ENSSSCG00000039337	ITPRIPL2	-0.838014	0.0229263
ENSSSCG00000015519	RASAL2	-0.837202	0.00046268
ENSSSCG00000002831	IRX3	-0.836625	0.00442102
ENSSSCG00000038958	DNM3	-0.835434	0.00538356
ENSSSCG00000015582	PTPN14	-0.833686	0.00198316
ENSSSCG00000011516	EIF4E3	-0.833406	0.000114787
ENSSSCG00000038579	DKKL1	-0.833129	0.0177815
ENSSSCG00000012527	TCEAL9	-0.833123	0.0135586
ENSSSCG00000032632	CMTM4	-0.832311	0.0204873
ENSSSCG00000011440	SEMA3G	-0.831927	0.00223474
ENSSSCG00000009999	TBC1D10A	-0.831916	0.00174296
ENSSSCG00000000107	CSNK1E	-0.831497	0.00130385
ENSSSCG00000017962	KDM6B	-0.831054	0.0111087
ENSSSCG00000011264	CSRNP1	-0.828929	0.0106472
ENSSSCG00000005641	DNM1	-0.828582	0.00162188
ENSSSCG00000015277	SOX13	-0.828305	0.00495111
ENSSSCG00000013351	NAV2	-0.827648	0.0187115
ENSSSCG00000016510	UBN2	-0.827574	0.00312695
ENSSSCG00000035582	GIPC2	-0.826963	0.0143775
ENSSSCG00000005636	SLC25A25	-0.826017	0.000330947
ENSSSCG00000016191		-0.825969	9.78476e-05
ENSSSCG00000001800	TM6SF1	-0.825004	0.00109855
ENSSSCG00000004138	HIVEP2	-0.824719	0.000614864
ENSSSCG00000011038	MRC1	-0.824611	0.0307774
ENSSSCG00000004071	CNKSR3	-0.824265	0.0134428
ENSSSCG00000002281	FNTB	-0.824111	0.0258106
ENSSSCG00000015498	RC3H1	-0.823053	0.00118357
ENSSSCG00000031360	ADO	-0.822927	0.0139039
ENSSSCG00000018682	SCARNA2	-0.822585	0.0263394
ENSSSCG00000011022	SVIL	-0.822088	0.000762521
ENSSSCG00000005288	TLE4	-0.822071	8.19537e-05
ENSSSCG00000010840	RGS7	-0.821778	0.0129681
ENSSSCG00000035715	GCH1	-0.821569	0.00758524
ENSSSCG00000004479	FILIP1	-0.820909	0.0134929
ENSSSCG00000037676	KAZN	-0.819933	0.00689582
ENSSSCG00000017511	PLXDC1	-0.81993	0.0110454
ENSSSCG00000049630	DEPTOR	-0.819771	0.000188684
ENSSSCG00000023378	ZNF316	-0.819765	0.010399
ENSSSCG00000055290		-0.819676	0.0304505
ENSSSCG00000040875	ZFPM1	-0.819382	0.00293996
ENSSSCG00000000656	CLEC2B	-0.819323	0.0166626
ENSSSCG00000031074	FAM110D	-0.817898	0.0126849
ENSSSCG00000003532	LUZP1	-0.816967	0.00694606
ENSSSCG00000017676	BCAS3	-0.816783	0.000103576
ENSSSCG00000005984	ZHX1	-0.816526	0.00478463
ENSSSCG00000010575	PPRC1	-0.814931	0.00102512
ENSSSCG00000015356	AGMO	-0.813447	0.00717971
ENSSSCG00000014943	DEUP1	-0.812413	0.0325925
ENSSSCG00000040110		-0.811147	0.0361194
ENSSSCG00000001801	BTBD1	-0.810899	0.00495111
ENSSSCG00000013312	HIPK3	-0.810487	0.00283883
ENSSSCG00000013932	LPAR2	-0.81037	0.0194495
ENSSSCG00000000901	FGD6	-0.809954	0.0377483
ENSSSCG00000007675	EPHB4	-0.808675	0.00175247
ENSSSCG00000002254	NR2F2	-0.808253	0.0039821
ENSSSCG00000004979	MYO9A	-0.807965	0.00944668
ENSSSCG00000001233	TRIM26	-0.8069	0.00114021
ENSSSCG00000000162	BTBD11	-0.806843	0.00357442
ENSSSCG00000005375	CORO2A	-0.806064	0.00103159
ENSSSCG00000009335	B3GLCT	-0.805677	0.000107399
ENSSSCG00000038801	NPNT	-0.804753	0.0155551
ENSSSCG00000051090		-0.804635	0.00627584
ENSSSCG00000011363	PRKAR2A	-0.804407	0.00372485
ENSSSCG00000003401	KIF1B	-0.804007	0.00123465
ENSSSCG00000017879	SPNS2	-0.803154	0.00517555
ENSSSCG00000056523		-0.801961	0.00956771
ENSSSCG00000029998	KLF7	-0.801622	0.00616885
ENSSSCG00000040578	CASKIN2	-0.801599	0.00447718
ENSSSCG00000006988	PDGFRL	-0.800585	0.00429673
ENSSSCG00000021917	HIPK4	-0.800029	0.0143378
ENSSSCG00000011752	FNDC3B	-0.799805	0.00547165
ENSSSCG00000008318	VAX2	-0.799801	0.0278791
ENSSSCG00000021343		-0.799063	0.00138397
ENSSSCG00000016199	CYP27A1	-0.798174	0.00487204
ENSSSCG00000002688	PLCG2	-0.797519	0.00140167
ENSSSCG00000035432	HDGFL3	-0.797157	0.000179087
ENSSSCG00000001527	ILRUN	-0.796988	0.000618329
ENSSSCG00000016330		-0.79665	5.83139e-05
ENSSSCG00000017169	SEC14L1	-0.796315	0.00734238
ENSSSCG00000035027	ZDHHC14	-0.796	0.000479278
ENSSSCG00000011522	CNTN3	-0.795579	0.0188221
ENSSSCG00000040013	MTUS1	-0.794647	0.00164305
ENSSSCG00000035554	LHFPL3	-0.794096	0.0448502
ENSSSCG00000001917	CD276	-0.793894	0.00293051
ENSSSCG00000027480	KLF10	-0.79368	0.000406965
ENSSSCG00000010429	PRKG1	-0.793221	0.000841934
ENSSSCG00000031267	NIPAL2	-0.792975	0.0110007
ENSSSCG00000036223	ACKR1	-0.792844	0.00848172
ENSSSCG00000006340	UAP1	-0.792199	6.85295e-05
ENSSSCG00000003805	PDE4B	-0.791795	0.00857384
ENSSSCG00000010651	ABLIM1	-0.791487	0.000101095
ENSSSCG00000004165	PDE7B	-0.790095	0.00102507
ENSSSCG00000060177	ALOX12	-0.788839	0.0191464
ENSSSCG00000059916		-0.788266	0.023756
ENSSSCG00000022309	GPR34	-0.786831	0.040149
ENSSSCG00000015287	TMCC2	-0.786617	0.0187044
ENSSSCG00000015378	SP4	-0.786227	0.0122133
ENSSSCG00000003129	ZSWIM9	-0.785505	0.0020258
ENSSSCG00000015695	RAB3GAP1	-0.784798	0.00059808
ENSSSCG00000010016	MORC2	-0.782408	0.000406663
ENSSSCG00000025717	HIC1	-0.78081	7.02406e-05
ENSSSCG00000038811	MOB3B	-0.780328	0.000566684
ENSSSCG00000033175	SASH1	-0.780043	0.00130691
ENSSSCG00000031733	AKAP12	-0.779953	0.00405415
ENSSSCG00000008721	ABLIM2	-0.779877	0.00405589
ENSSSCG00000010290	MCU	-0.779291	0.00447718
ENSSSCG00000013893	ARRDC2	-0.778238	0.00212535
ENSSSCG00000017624	CUEDC1	-0.777734	0.00533425
ENSSSCG00000062762	FIGNL2	-0.777073	0.0454381
ENSSSCG00000011297	ABHD5	-0.776666	0.0013815
ENSSSCG00000010915	NAV1	-0.775527	4.27323e-05
ENSSSCG00000005524	DAB2IP	-0.775421	0.0176447
ENSSSCG00000029430		-0.775125	0.00264945
ENSSSCG00000039875	NKD1	-0.774919	0.00187507
ENSSSCG00000000853	NT5DC3	-0.774441	0.0208077
ENSSSCG00000004340	FHL5	-0.773061	0.0282437
ENSSSCG00000059588		-0.772954	0.00581748
ENSSSCG00000011127	TAF3	-0.772851	0.00148069
ENSSSCG00000006453	KIRREL1	-0.772518	0.0111804
ENSSSCG00000013554	TRIP10	-0.772357	9.78121e-05
ENSSSCG00000035371	CSGALNACT1	-0.772277	0.016782
ENSSSCG00000006496	LMNA	-0.770524	0.000126335
ENSSSCG00000040985	KCTD7	-0.769931	0.0287075
ENSSSCG00000025703	REV3L	-0.769689	0.000693828
ENSSSCG00000017950	TP53	-0.769036	0.0061801
ENSSSCG00000018058	ARHGAP23	-0.768961	0.0203555
ENSSSCG00000009245	SCD5	-0.7689	0.0107037
ENSSSCG00000035029	NOVA2	-0.767443	0.0103164
ENSSSCG00000002389	VASH1	-0.765816	0.0284338
ENSSSCG00000000234	TAMALIN	-0.765816	0.00445294
ENSSSCG00000003271	TTYH1	-0.76563	0.0292898
ENSSSCG00000009345	PDS5B	-0.764824	0.00271873
ENSSSCG00000003115	MEIS3	-0.764355	0.00185727
ENSSSCG00000010894	TP53BP2	-0.764221	0.00224806
ENSSSCG00000012789	AVPR2	-0.764087	0.0181732
ENSSSCG00000024288	STUM	-0.7638	0.0269246
ENSSSCG00000022804	RHOJ	-0.76281	8.47661e-05
ENSSSCG00000039555	JOSD1	-0.762082	4.27323e-05
ENSSSCG00000017900	KIF1C	-0.762029	0.00257836
ENSSSCG00000039332	SEC16B	-0.761696	0.0483271
ENSSSCG00000055276		-0.76129	8.05526e-05
ENSSSCG00000017068	FAXDC2	-0.761103	0.0461898
ENSSSCG00000013919	HOMER3	-0.760918	0.0146801
ENSSSCG00000013432	MIDN	-0.759983	0.00126638
ENSSSCG00000000843	TXNRD1	-0.758405	0.00829772
ENSSSCG00000018057	SOCS7	-0.757975	0.00287704
ENSSSCG00000063491		-0.757484	0.0483163
ENSSSCG00000039094	PLEC	-0.756221	0.0034681
ENSSSCG00000029200	TRIM2	-0.755909	0.00010619
ENSSSCG00000028373	ENO2	-0.754683	0.00824611
ENSSSCG00000022345		-0.754475	0.0396961
ENSSSCG00000042897		-0.754039	0.0296792
ENSSSCG00000016101	CFLAR	-0.753918	0.00119781
ENSSSCG00000002026	EFS	-0.753716	0.012327
ENSSSCG00000013295	TRIM44	-0.753407	0.00254707
ENSSSCG00000038062	SAMSN1	-0.752597	0.034842
ENSSSCG00000020663	KMT2C	-0.752126	0.00849024
ENSSSCG00000009338		-0.752	0.0406033
ENSSSCG00000008448	PREPL	-0.751727	0.0248283
ENSSSCG00000007324	SOGA1	-0.751412	0.011683
ENSSSCG00000028559	LZTS1	-0.751074	0.0486648
ENSSSCG00000015616	HSD11B1	-0.751072	0.00239241
ENSSSCG00000037277	RFK	-0.750691	0.00230704
ENSSSCG00000022538	MARK4	-0.750297	0.000628134
ENSSSCG00000008727	MSX1	-0.750122	0.0159908
ENSSSCG00000017095	SEMA5A	-0.74964	0.00741296
ENSSSCG00000006500	UBQLN4	-0.74953	0.0122043
ENSSSCG00000011731	SMC4	-0.748672	0.000552001
ENSSSCG00000013523	SAFB2	-0.748489	5.58883e-05
ENSSSCG00000057358	MAFK	-0.74805	0.00056825
ENSSSCG00000003975	KCNQ4	-0.747496	0.00285267
ENSSSCG00000034301	ZNF304	-0.747121	0.020974
ENSSSCG00000012252	DDX3X	-0.746727	0.00573462
ENSSSCG00000011819	MB21D2	-0.745109	0.0238717
ENSSSCG00000031925		-0.744488	0.0470027
ENSSSCG00000024009	CAMK2N1	-0.744442	0.00484164
ENSSSCG00000031701	GXYLT1	-0.743937	0.00262336
ENSSSCG00000010555	HIF1AN	-0.743465	0.00226294
ENSSSCG00000012328	HUWE1	-0.743432	2.21281e-05
ENSSSCG00000036555	PRDM8	-0.74234	0.0453277
ENSSSCG00000030182	DEDD2	-0.741197	0.0101631
ENSSSCG00000022989	ZNF704	-0.740882	0.00574343
ENSSSCG00000012112		-0.740641	0.0231427
ENSSSCG00000011729		-0.739716	0.0412948
ENSSSCG00000013318	RCN1	-0.739219	0.00690631
ENSSSCG00000063532		-0.739135	0.0106471
ENSSSCG00000007360	CHD6	-0.73873	0.000406965
ENSSSCG00000015878	PKP4	-0.738192	0.000527628
ENSSSCG00000014387	DIAPH1	-0.737566	0.000458816
ENSSSCG00000016991	DUSP1	-0.737495	0.00447058
ENSSSCG00000021072	EPG5	-0.736982	0.0153962
ENSSSCG00000009664	PTK2B	-0.736378	0.00618418
ENSSSCG00000025602	DOCK4	-0.735487	0.0119816
ENSSSCG00000021490	PRDM16	-0.735196	0.0294057
ENSSSCG00000000435	ARHGEF25	-0.734559	0.0115939
ENSSSCG00000005706	ABL1	-0.734489	0.000523929
ENSSSCG00000036206	DIPK2A	-0.733337	0.0204873
ENSSSCG00000004762	DNAJC17	-0.733125	0.00220343
ENSSSCG00000016894	ARL15	-0.732826	0.0189411
ENSSSCG00000012828	STARD8	-0.732707	0.00130447
ENSSSCG00000034418	CREBL2	-0.732062	0.0118881
ENSSSCG00000036307	OAF	-0.731828	0.00145264
ENSSSCG00000014934	CHORDC1	-0.730929	0.0304916
ENSSSCG00000032726	SREK1	-0.730854	0.0147092
ENSSSCG00000017546	ZNF652	-0.730511	0.00350225
ENSSSCG00000040557	SERTM1	-0.73047	0.0408345
ENSSSCG00000032265	TLE5	-0.730433	0.000267288
ENSSSCG00000004379	SOBP	-0.730399	0.000293297
ENSSSCG00000007719		-0.730362	0.00113631
ENSSSCG00000024131	MINDY2	-0.730092	0.0166601
ENSSSCG00000038522	FAM162B	-0.730092	0.0209297
ENSSSCG00000005358	SHB	-0.728763	0.0113466
ENSSSCG00000008762	STIM2	-0.728107	0.0171476
ENSSSCG00000036431	VPS13C	-0.727953	0.0014699
ENSSSCG00000005620	SH2D3C	-0.727757	0.0140652
ENSSSCG00000010925	PPP1R12B	-0.727587	0.000358741
ENSSSCG00000005743	VAV2	-0.727151	0.00301607
ENSSSCG00000026984	DIPK2B	-0.727101	0.0111901
ENSSSCG00000005180	BNC2	-0.725847	0.00241976
ENSSSCG00000012317	GSPT2	-0.725469	0.0217056
ENSSSCG00000031083		-0.725123	6.00869e-05
ENSSSCG00000004628	TMOD2	-0.72509	0.010206
ENSSSCG00000004154	TNFAIP3	-0.724746	0.0197497
ENSSSCG00000048856		-0.724586	0.0330942
ENSSSCG00000060280		-0.723033	0.0231231
ENSSSCG00000033800	PELI2	-0.722412	0.0349265
ENSSSCG00000007116	CD93	-0.722301	0.00531407
ENSSSCG00000024389	SIGIRR	-0.722256	0.0312281
ENSSSCG00000009968	TTC28	-0.722195	0.0100872
ENSSSCG00000038374	CIART	-0.721356	0.0102586
ENSSSCG00000023437	ITPR1	-0.721263	0.0108489
ENSSSCG00000011760	TBL1XR1	-0.720573	0.0086063
ENSSSCG00000005738	RALGDS	-0.720344	0.000281808
ENSSSCG00000035958	EVA1A	-0.719637	0.031942
ENSSSCG00000035987	EHD3	-0.718423	0.00742885
ENSSSCG00000013074	RAB3IL1	-0.717998	0.00317034
ENSSSCG00000034948	RASSF9	-0.717598	0.0361965
ENSSSCG00000057327		-0.716038	0.0367127
ENSSSCG00000021706	KIF21B	-0.715868	0.00487204
ENSSSCG00000002788	EXOC3L1	-0.715411	0.0265537
ENSSSCG00000024813	MAP3K3	-0.71531	0.000802874
ENSSSCG00000011511	FRMD4B	-0.715054	0.000727699
ENSSSCG00000027677		-0.713249	0.0227928
ENSSSCG00000015402	CACNA2D1	-0.713068	0.0321228
ENSSSCG00000010513	LCOR	-0.712667	0.0264574
ENSSSCG00000002724	PDPR	-0.712248	0.0200542
ENSSSCG00000034386	ATP2A2	-0.711257	0.0178373
ENSSSCG00000055210		-0.710656	0.0331972
ENSSSCG00000028341		-0.71009	0.0429429
ENSSSCG00000015541	IER5	-0.710068	0.00387202
ENSSSCG00000015268	FMO1	-0.709337	0.00111451
ENSSSCG00000005614	NIBAN2	-0.709194	0.000777444
ENSSSCG00000009864	MED13L	-0.70914	0.00014438
ENSSSCG00000060550		-0.70847	0.00250489
ENSSSCG00000010046	GNAZ	-0.707811	0.0257456
ENSSSCG00000016646	IFRD1	-0.707235	0.00411594
ENSSSCG00000003253	MYADM	-0.707129	0.0122133
ENSSSCG00000040599	TBC1D25	-0.706898	0.00074935
ENSSSCG00000010440		-0.706876	0.00177084
ENSSSCG00000032154	ERF	-0.706839	0.000660801
ENSSSCG00000035983	TPPP3	-0.706556	0.023915
ENSSSCG00000031321	NR4A1	-0.706555	0.0103959
ENSSSCG00000035952	TGFB1I1	-0.705972	0.00225719
ENSSSCG00000013513	PLIN5	-0.705396	0.00573288
ENSSSCG00000014127	RASGRF2	-0.70521	0.0270968
ENSSSCG00000013911	TMEM59L	-0.704826	0.0238214
ENSSSCG00000023304	SRRM2	-0.70457	0.000618713
ENSSSCG00000041731		-0.703333	0.00277018
ENSSSCG00000012110	MID1	-0.702807	0.00359213
ENSSSCG00000038486	DYNC2I1	-0.702337	0.0065497
ENSSSCG00000010497	ENTPD1	-0.702259	0.0322921
ENSSSCG00000011895	PLA1A	-0.70177	0.029211
ENSSSCG00000030289	PTPN11	-0.7009	0.0055206
ENSSSCG00000039812	RAP2A	-0.700646	0.000197965
ENSSSCG00000011027	KIF5B	-0.700527	0.00489133
ENSSSCG00000016194	USP37	-0.700152	0.0242103
ENSSSCG00000029002	PNKD	-0.699554	0.0151146
ENSSSCG00000026294	GMFB	-0.699056	0.0124736
ENSSSCG00000035357	BCL2L1	-0.69836	0.00129342
ENSSSCG00000009638	RHOBTB2	-0.697952	0.0214156
ENSSSCG00000011433	WDR82	-0.697743	0.000240652
ENSSSCG00000022099	TP53INP2	-0.697596	0.000738684
ENSSSCG00000061358		-0.697464	0.0412709
ENSSSCG00000004246		-0.697395	0.0216376
ENSSSCG00000008162	IL1R1	-0.697021	0.0058172
ENSSSCG00000017274	PITPNC1	-0.69686	0.00173473
ENSSSCG00000020912	HECTD2	-0.696859	0.0204418
ENSSSCG00000005617	STXBP1	-0.696152	0.00278452
ENSSSCG00000010987	UBAP2	-0.696021	0.00165367
ENSSSCG00000040333	NUP62	-0.695805	0.00111478
ENSSSCG00000006490	SMG5	-0.695557	0.00153728
ENSSSCG00000001849	ANPEP	-0.695367	0.00365693
ENSSSCG00000000808	SLC38A2	-0.695021	0.0061756
ENSSSCG00000022895	CRYBG3	-0.693559	0.00707436
ENSSSCG00000002412	STON2	-0.693212	0.039703
ENSSSCG00000034441	MRGPRF	-0.693024	0.00450281
ENSSSCG00000027726	DLL1	-0.692142	0.0289934
ENSSSCG00000025308	IL17D	-0.690337	0.0354335
ENSSSCG00000030150	UGDH	-0.689913	0.0035762
ENSSSCG00000028304	ZFP36L1	-0.689698	0.0014933
ENSSSCG00000000382	SMARCC2	-0.689071	0.000107231
ENSSSCG00000016928	RAB3D	-0.688352	0.0147152
ENSSSCG00000016920	MIER3	-0.688127	0.0155747
ENSSSCG00000001509	DAXX	-0.686925	0.00192139
ENSSSCG00000062039	RAB5B	-0.686883	0.0119036
ENSSSCG00000029251	MAP4	-0.686821	0.00305236
ENSSSCG00000035392	IGFBP2	-0.685895	0.0350396
ENSSSCG00000005255		-0.68365	0.00165367
ENSSSCG00000032171	TCF20	-0.683381	0.00554541
ENSSSCG00000007056	PLCB1	-0.683373	0.00301011
ENSSSCG00000036083		-0.683206	0.00287161
ENSSSCG00000001024	RIOK1	-0.682544	0.00212783
ENSSSCG00000008310	EXOC6B	-0.68147	0.000968692
ENSSSCG00000015235	ETS1	-0.681236	0.010849
ENSSSCG00000021586	ZHX2	-0.681004	3.00083e-05
ENSSSCG00000014303	JADE2	-0.680967	0.00735037
ENSSSCG00000055181	HECW2	-0.680665	0.0316981
ENSSSCG00000037159	MNT	-0.680577	0.00174281
ENSSSCG00000014632	FHIP1B	-0.680564	0.0102303
ENSSSCG00000026034	NUP153	-0.680487	0.000934049
ENSSSCG00000010990	NOL6	-0.680178	0.00310146
ENSSSCG00000053419		-0.679275	0.00831584
ENSSSCG00000002469	OTUB2	-0.678448	0.0065995
ENSSSCG00000039946	CD34	-0.677616	0.00387551
ENSSSCG00000001563	STK38	-0.67715	0.00175352
ENSSSCG00000000363	GDF11	-0.676085	0.0232881
ENSSSCG00000038248	LSM11	-0.675798	0.0214599
ENSSSCG00000026498	R3HDM2	-0.675452	0.00175247
ENSSSCG00000046071		-0.675348	0.00644934
ENSSSCG00000005631	FAM102A	-0.675014	0.0259139
ENSSSCG00000059852		-0.674984	0.0252214
ENSSSCG00000028529	REM1	-0.674961	0.0333861
ENSSSCG00000006582	S100A14	-0.674933	0.0344397
ENSSSCG00000006571	INTS3	-0.674918	0.00922984
ENSSSCG00000038128	CDYL2	-0.67488	0.0210564
ENSSSCG00000014168	ELL2	-0.673967	0.000679876
ENSSSCG00000036705	RPH3AL	-0.673198	0.0264242
ENSSSCG00000016317	AGAP1	-0.672805	0.00139003
ENSSSCG00000040919	RTN4RL2	-0.672768	0.0277135
ENSSSCG00000012262	KDM6A	-0.672601	0.000405562
ENSSSCG00000001595	DAAM2	-0.67253	0.00204997
ENSSSCG00000009457	DACH1	-0.67228	0.0395345
ENSSSCG00000027767	SHLD2	-0.67162	0.00433575
ENSSSCG00000015115	CBL	-0.670247	0.0192869
ENSSSCG00000006788	ADORA3	-0.670199	0.0448444
ENSSSCG00000026268	DLG5	-0.67005	0.00287161
ENSSSCG00000005955	EFR3A	-0.669762	0.000855677
ENSSSCG00000055885		-0.669683	0.00152046
ENSSSCG00000031706		-0.668422	0.0238709
ENSSSCG00000010316	KAT6B	-0.668382	0.000156395
ENSSSCG00000035585		-0.668251	0.0232302
ENSSSCG00000010548	CHUK	-0.667948	0.00368595
ENSSSCG00000001049	HIVEP1	-0.667667	0.00121244
ENSSSCG00000027405	U2	-0.667553	0.0215606
ENSSSCG00000028720	NXN	-0.667322	0.00160469
ENSSSCG00000028947	PELI1	-0.666774	0.00160654
ENSSSCG00000020725	ERBB3	-0.666342	0.0497459
ENSSSCG00000022486	CBLB	-0.66631	0.000415126
ENSSSCG00000017218	CDR2L	-0.666126	0.00357882
ENSSSCG00000017538	HOXB7	-0.664831	0.0274612
ENSSSCG00000017294	DCAF7	-0.664423	0.00584687
ENSSSCG00000014399	ARHGAP26	-0.664237	0.00657866
ENSSSCG00000016792	RETREG1	-0.663983	0.0326483
ENSSSCG00000003591	PUM1	-0.663007	2.45944e-05
ENSSSCG00000030535	SNX9	-0.661718	0.00124183
ENSSSCG00000008898		-0.661717	0.0476007
ENSSSCG00000013655	ICAM1	-0.661578	0.0187613
ENSSSCG00000010278		-0.661182	0.021799
ENSSSCG00000037591	AMMECR1	-0.660696	0.00229426
ENSSSCG00000061821		-0.660181	0.046192
ENSSSCG00000000215	SMARCD1	-0.65922	0.000712824
ENSSSCG00000002815	ADGRG1	-0.658532	0.0061756
ENSSSCG00000032761	LAMA5	-0.656534	0.0335931
ENSSSCG00000016687	CHN2	-0.656071	0.0298953
ENSSSCG00000039538		-0.655885	0.000697536
ENSSSCG00000003791	SRSF11	-0.655358	0.0215712
ENSSSCG00000060851		-0.655206	0.0260706
ENSSSCG00000013588	MAP2K7	-0.655103	0.0188148
ENSSSCG00000039194	KANK2	-0.654874	0.00106752
ENSSSCG00000027667	EML1	-0.654799	0.000933907
ENSSSCG00000031144	RAMP3	-0.654776	0.0315615
ENSSSCG00000009018	SH3D19	-0.65456	0.00349023
ENSSSCG00000035293		-0.654426	0.0214642
ENSSSCG00000039770	SLC6A9	-0.654208	0.0221349
ENSSSCG00000015960	MAP3K20	-0.653799	0.0367062
ENSSSCG00000029082	KMT2E	-0.653626	0.000489191
ENSSSCG00000028542	HNRNPUL2	-0.653441	0.000478928
ENSSSCG00000010527	MARVELD1	-0.653423	0.0221731
ENSSSCG00000030424	USP31	-0.653203	0.00900168
ENSSSCG00000008534	WDR43	-0.652536	0.00124291
ENSSSCG00000021749	MCF2L2	-0.651937	0.00864896
ENSSSCG00000039487	GPSM1	-0.651718	0.00405415
ENSSSCG00000011953	ZBTB11	-0.651599	0.043539
ENSSSCG00000013314	QSER1	-0.651404	0.00450281
ENSSSCG00000032028	EIF4B	-0.649781	0.00126357
ENSSSCG00000030309	NDRG2	-0.649612	0.000631277
ENSSSCG00000037951	ZNF891	-0.647755	0.0213583
ENSSSCG00000008207	RPIA	-0.647364	0.00165367
ENSSSCG00000002520		-0.646693	0.0491039
ENSSSCG00000011090	NEBL	-0.646684	0.00561134
ENSSSCG00000038008	RBM14	-0.646247	0.00426627
ENSSSCG00000040863	IPMK	-0.646131	0.00468945
ENSSSCG00000057024	PPP3CC	-0.64571	0.00232567
ENSSSCG00000050878		-0.645584	0.0391829
ENSSSCG00000056862	GAS1	-0.645517	0.0446033
ENSSSCG00000011158	PFKP	-0.645296	0.00304825
ENSSSCG00000007812	XPO6	-0.644563	0.00108469
ENSSSCG00000005664	LRRC8A	-0.644527	0.00119781
ENSSSCG00000010209	FAM13C	-0.644472	0.0341279
ENSSSCG00000049524		-0.644299	0.00230502
ENSSSCG00000027806	SAMHD1	-0.644001	0.00237371
ENSSSCG00000036028	TMED8	-0.643714	0.000474389
ENSSSCG00000013938	GATAD2A	-0.641961	0.000173351
ENSSSCG00000001869	PEAK1	-0.641812	0.0285513
ENSSSCG00000035224		-0.641182	0.0184682
ENSSSCG00000002753	NOB1	-0.641062	0.0146831
ENSSSCG00000023569		-0.640952	0.000222655
ENSSSCG00000014565		-0.640847	0.00582528
ENSSSCG00000016968	BDP1	-0.640063	0.00943549
ENSSSCG00000043781	RHOB	-0.63951	0.000478928
ENSSSCG00000017310	KANSL1	-0.639033	0.000541297
ENSSSCG00000004921	ATP8B1	-0.638695	0.00972464
ENSSSCG00000015346	ICA1	-0.6385	0.00368595
ENSSSCG00000004421	FYN	-0.638425	0.000342569
ENSSSCG00000039290	MTPN	-0.637889	0.014372
ENSSSCG00000015828	ZNF703	-0.637818	0.000661529
ENSSSCG00000007314		-0.637631	0.0301285
ENSSSCG00000006307	RCSD1	-0.637395	0.00151389
ENSSSCG00000026784	LMNB2	-0.637087	0.00837758
ENSSSCG00000004218	RSPO3	-0.637066	0.0089338
ENSSSCG00000000587	AEBP2	-0.636905	0.00885373
ENSSSCG00000008773	PGM2	-0.636453	0.0229538
ENSSSCG00000011330	NBEAL2	-0.63644	0.0131533
ENSSSCG00000026731	CEP85	-0.636306	0.0429678
ENSSSCG00000002852	PLEKHF1	-0.63624	0.00450486
ENSSSCG00000058703		-0.635967	0.0194009
ENSSSCG00000012325	SMC1A	-0.635684	0.000489191
ENSSSCG00000014274	PDLIM4	-0.635261	0.00600017
ENSSSCG00000031541	ARL5A	-0.635212	0.00266106
ENSSSCG00000013928	CERS1	-0.635012	0.0054634
ENSSSCG00000003465	FBLIM1	-0.634919	0.00121244
ENSSSCG00000003630	AGO3	-0.634493	0.000476854
ENSSSCG00000054809		-0.634181	0.0134673
ENSSSCG00000039249		-0.633942	0.00370264
ENSSSCG00000012181	PDK3	-0.633511	0.000992998
ENSSSCG00000033518	LLGL2	-0.632959	0.0168414
ENSSSCG00000028663	RBM25	-0.632489	0.0238717
ENSSSCG00000035446	CAVIN1	-0.631012	0.00185727
ENSSSCG00000006987	SLC7A2	-0.630168	0.0304842
ENSSSCG00000005916		-0.630101	0.0288644
ENSSSCG00000021774	B3GALNT1	-0.629869	0.00188064
ENSSSCG00000007637	TRIM4	-0.629652	0.0105289
ENSSSCG00000005896	LRRC24	-0.629436	0.0353776
ENSSSCG00000058715		-0.629357	0.0177823
ENSSSCG00000034373	TNRC6C	-0.629065	0.00105427
ENSSSCG00000062429		-0.628935	0.0493022
ENSSSCG00000012323	TSPYL2	-0.628138	0.00126466
ENSSSCG00000009733	GOLGA3	-0.627305	9.78476e-05
ENSSSCG00000036776	LRRC75A	-0.627129	0.00559874
ENSSSCG00000013050	MARK2	-0.626863	0.000918847
ENSSSCG00000014868	EMSY	-0.626449	0.000381518
ENSSSCG00000023479	NCKAP5	-0.626359	0.0174131
ENSSSCG00000008942		-0.626342	0.000227693
ENSSSCG00000040731	TMEM65	-0.625834	0.02677
ENSSSCG00000017199	TRIM47	-0.625285	0.00218734
ENSSSCG00000035313		-0.624645	0.00267631
ENSSSCG00000053661	ARL16	-0.624348	0.0494128
ENSSSCG00000007881	ERCC4	-0.624063	0.0345889
ENSSSCG00000027378	SH3PXD2B	-0.624008	0.0160458
ENSSSCG00000002957	GGN	-0.623962	0.00610632
ENSSSCG00000024048	MMRN2	-0.62386	0.0137338
ENSSSCG00000033291	PIP4K2B	-0.623135	0.000635064
ENSSSCG00000013642	PDE4A	-0.622589	0.000970619
ENSSSCG00000027314	CAMSAP2	-0.622578	0.000489191
ENSSSCG00000011521	PDZRN3	-0.622536	0.0153631
ENSSSCG00000060236	CBX7	-0.621893	0.0296031
ENSSSCG00000028974	UST	-0.621817	0.0281276
ENSSSCG00000035264	UBQLN2	-0.62175	0.00878145
ENSSSCG00000001646	BICRAL	-0.620848	0.000114769
ENSSSCG00000003577	WASF2	-0.619784	0.00139003
ENSSSCG00000025478	MIB1	-0.619071	0.0035454
ENSSSCG00000000402	RBMS2	-0.618495	0.00040032
ENSSSCG00000034070	ZNF592	-0.618449	0.000206538	Lipase A
ENSSSCG00000022986	CCSER1	-0.618233	0.046266	Hormone sensitive lipase E
ENSSSCG00000023324	KMT2A	-0.617787	0.0368655
ENSSSCG00000039056	GAS7	-0.617645	0.0153658
ENSSSCG00000023062	HTATSF1	-0.617443	0.000855677
ENSSSCG00000024614	ITSN1	-0.617202	0.00441493
ENSSSCG00000022227	BRD4	-0.616675	0.00173077
ENSSSCG00000008772	RELL1	-0.616229	0.0105157
ENSSSCG00000013598	KANK3	-0.61621	0.027014
ENSSSCG00000014019	MAML1	-0.616103	0.00361844
ENSSSCG00000020846	SCARA3	-0.61513	0.00596221
ENSSSCG00000008812	ATP10D	-0.614186	0.0259405
ENSSSCG00000012713	ATP11C	-0.613885	0.00269417
ENSSSCG00000010484	NOC3L	-0.613608	0.0138071
ENSSSCG00000010011	TCN2	-0.613453	0.00375033
ENSSSCG00000010862	CDC42BPA	-0.613345	0.0280317
ENSSSCG00000022402	GRAMD2B	-0.613263	0.00973815
ENSSSCG00000017089	ANXA6	-0.613207	0.00296696
ENSSSCG00000037592	SLF2	-0.612451	0.0140652
ENSSSCG00000004244	MAN1A1	-0.612406	0.00299793
ENSSSCG00000011407	RASSF1	-0.612367	0.0012822
ENSSSCG00000007798	TBC1D10B	-0.612294	0.000157591
ENSSSCG00000063467		-0.612209	0.0267519
ENSSSCG00000006760	HIPK1	-0.611994	0.000751644
ENSSSCG00000059771		-0.611914	0.00915261
ENSSSCG00000015001	SLC35F2	-0.611778	0.0364008
ENSSSCG00000016426		-0.611448	0.0463393
ENSSSCG00000021440	GPSM2	-0.610906	0.0491337
ENSSSCG00000011867	MYLK	-0.609783	0.0471404
ENSSSCG00000036885	ZNF654	-0.609558	0.00293811
ENSSSCG00000014628	APBB1	-0.609533	0.00160469
ENSSSCG00000004392		-0.609295	0.0179695
ENSSSCG00000053422	THBD	-0.609279	0.0235424
ENSSSCG00000037144	CDKN1B	-0.609042	0.000693341
ENSSSCG00000013361	SPTY2D1	-0.608683	0.000379736
ENSSSCG00000026587	BATF3	-0.608226	0.0389232
ENSSSCG00000059013	DUSP7	-0.608116	0.00067032
ENSSSCG00000000754	RAD52	-0.607267	0.00209377
ENSSSCG00000025138	ZNF579	-0.606911	0.0111471
ENSSSCG00000015232	ST3GAL4	-0.606578	0.00785897
ENSSSCG00000008337	AAK1	-0.606179	0.00184095
ENSSSCG00000010468	CPEB3	-0.606148	0.0473066
ENSSSCG00000017623	VEZF1	-0.605785	0.000537782
ENSSSCG00000000263	TNS2	-0.604803	0.00387808
ENSSSCG00000009123	CAMK2D	-0.604485	0.0075551
ENSSSCG00000011813	P3H2	-0.604026	0.00161483
ENSSSCG00000031271	STRADB	-0.603755	0.0149141
ENSSSCG00000015073	TAGLN	-0.603591	0.0209616
ENSSSCG00000017336	HEXIM1	-0.603577	0.0019957
ENSSSCG00000039080	TRIB2	-0.603333	0.0273172
ENSSSCG00000008226	POLR1A	-0.603307	0.00106808
ENSSSCG00000029304	STEAP3	-0.602707	0.0245059
ENSSSCG00000014364	ANKHD1	-0.602564	0.00262046
ENSSSCG00000015565		-0.601896	0.0203952
ENSSSCG00000003269	LENG9	-0.601384	0.00383426
ENSSSCG00000017272	HELZ	-0.601112	0.00114021
ENSSSCG00000008989	CNOT6L	-0.6011	0.0102269
ENSSSCG00000017156	GAA	-0.600735	0.0065405
ENSSSCG00000023527	NRROS	-0.600352	0.0475236
ENSSSCG00000015116	MCAM	-0.599924	0.0334341
ENSSSCG00000026817		-0.599769	0.0341279
ENSSSCG00000004222	NCOA7	-0.599497	0.0163759
ENSSSCG00000006035	ANGPT1	-0.598988	0.00641735
ENSSSCG00000037561	ATP11A	-0.598746	0.0110304
ENSSSCG00000001971	HECTD1	-0.598537	0.00182813
ENSSSCG00000007247	KIF3B	-0.597926	0.00657866
ENSSSCG00000002381	NEK9	-0.597205	0.00237811
ENSSSCG00000016441	ABCF2	-0.597073	0.00503744
ENSSSCG00000007950	ADCY9	-0.596891	0.000762521
ENSSSCG00000026622	EAF1	-0.596264	0.00303171
ENSSSCG00000016912	PLPP1	-0.596176	0.0054833
ENSSSCG00000031592	ZNF462	-0.596116	0.00990265
ENSSSCG00000029227	LDB2	-0.595852	0.0251377
ENSSSCG00000037209	TLNRD1	-0.595737	0.000489191
ENSSSCG00000009626	SORBS3	-0.595448	0.00768393
ENSSSCG00000060807	HYAL1	-0.595045	0.0274815
ENSSSCG00000015334	PDK4	-0.594994	0.0199586
ENSSSCG00000002245	KATNBL1	-0.594911	0.00915759
ENSSSCG00000015252	SNX19	-0.594793	0.019087
ENSSSCG00000020858	KIF13A	-0.594484	0.000558498
ENSSSCG00000038724	C3orf70	-0.593647	0.00877973
ENSSSCG00000032332	SOCS4	-0.593538	0.00793025
ENSSSCG00000000500	RAB3IP	-0.593519	0.0412316
ENSSSCG00000007924	UBN1	-0.593174	0.000489191
ENSSSCG00000008080	PHF2	-0.592893	0.000360721
ENSSSCG00000015435	NAMPT	-0.592878	0.00263975
ENSSSCG00000025568	TEAD2	-0.592476	0.00450281
ENSSSCG00000000493	FRS2	-0.592288	0.0201452
ENSSSCG00000031125	AMPD2	-0.592287	0.0150596
ENSSSCG00000000095	GTPBP1	-0.591961	0.000135436
ENSSSCG00000016005	SESTD1	-0.591782	0.00405589
ENSSSCG00000034348	NBEA	-0.591541	0.0433078
ENSSSCG00000004524	SMAD4	-0.591463	0.000462165
ENSSSCG00000005943	ST3GAL1	-0.591448	0.0137338
ENSSSCG00000004999	MIS18BP1	-0.591206	0.00631519
ENSSSCG00000036036		-0.590368	0.0382589
ENSSSCG00000013034	PLCB3	-0.590184	0.00625404
ENSSSCG00000004101	LRP11	-0.589316	0.00354311
ENSSSCG00000016625	CTTNBP2	-0.588923	0.0160018
ENSSSCG00000016461	ZYX	-0.5887	0.00138397
ENSSSCG00000011598	FGD5	-0.587737	0.00625763
ENSSSCG00000023593	AFF1	-0.587216	0.0285642
ENSSSCG00000031776		-0.586945	0.0303346
ENSSSCG00000011550	CAMK1	-0.586863	0.014372
ENSSSCG00000016988	ERGIC1	-0.586313	0.0270632
ENSSSCG00000000588	PLEKHA5	-0.586285	0.00618811
ENSSSCG00000038956	HEYL	-0.585838	0.0253027
ENSSSCG00000006956	ZC3H3	-0.585683	0.000639016
ENSSSCG00000020720	IRAG1	-0.583805	0.0258938
ENSSSCG00000004739	MGA	-0.583536	0.00495387
ENSSSCG00000003694	EMILIN2	-0.582532	0.00995189
ENSSSCG00000025245	ARMC5	-0.582377	0.0126634
ENSSSCG00000029168	MARF1	-0.582228	0.00318398
ENSSSCG00000000278	ATF7	-0.581816	0.00685676
ENSSSCG00000034704	ZNF532	-0.581582	0.00162188
ENSSSCG00000038164	RAI1	-0.581523	0.0377321
ENSSSCG00000008192	TMEM131	-0.58062	0.00562343
ENSSSCG00000017516	SP2	-0.580494	0.00185728
ENSSSCG00000000062	CSDC2	-0.580231	0.0385658
ENSSSCG00000011803	EIF4A2	-0.580031	0.0172031
ENSSSCG00000023155	CLN8	0.580554	0.000527628
ENSSSCG00000039650	PCYT2	0.581065	0.0142292
ENSSSCG00000015034	SDHD	0.581168	0.00435033
ENSSSCG00000024263	SERF2	0.581761	0.0267519
ENSSSCG00000008012		0.582095	0.000786758
ENSSSCG00000062397	SF3B5	0.582804	0.0276785
ENSSSCG00000038428	PAXX	0.582921	0.020688
ENSSSCG00000027986	ABCB8	0.583281	0.00594422
ENSSSCG00000034137	PPIB	0.583541	0.00144857
ENSSSCG00000028549	ECM2	0.583943	0.0196006
ENSSSCG00000037314	TMCO1	0.584632	0.002246
ENSSSCG00000035619	TMEM135	0.585014	0.00615396
ENSSSCG00000009591	AUH	0.585343	0.00358476
ENSSSCG00000061531		0.585603	0.0242178
ENSSSCG00000009185	ADH5	0.585777	0.000710107
ENSSSCG00000038757		0.586384	0.0132454
ENSSSCG00000024254	ALKBH7	0.586507	0.00476878
ENSSSCG00000037754	SLC39A11	0.58683	0.00175079
ENSSSCG00000012277	TIMP1	0.586857	0.0149243
ENSSSCG00000001770	CTSH	0.587161	0.0447981
ENSSSCG00000004369	PRDM1	0.587341	0.0483163
ENSSSCG00000017114	NDUFS6	0.587849	0.01083
ENSSSCG00000001087	MRS2	0.587944	0.000522765
ENSSSCG00000006260	LYPLA1	0.589234	0.0135968
ENSSSCG00000057874		0.589544	0.0134428
ENSSSCG00000034086	ATP5F1C	0.589665	0.00487204
ENSSSCG00000017496	MIEN1	0.589886	0.00484702
ENSSSCG00000013778	NDUFB7	0.590415	0.0336144
ENSSSCG00000017340	DCAKD	0.590439	0.0226636
ENSSSCG00000028124	SNRPN	0.590756	0.00164714
ENSSSCG00000063433	FEN1	0.590791	0.00337652
ENSSSCG00000025106	THNSL2	0.590802	0.00392951
ENSSSCG00000010053	SPECC1L	0.591213	0.00425388
ENSSSCG00000040666	REX1BD	0.591566	0.00614481
ENSSSCG00000025488	MCM3	0.591637	0.0270632
ENSSSCG00000016232	MRPL44	0.591784	0.00101613
ENSSSCG00000000905		0.592733	0.00123842
ENSSSCG00000036709	OSCP1	0.59277	0.0274815
ENSSSCG00000008057	AMDHD2	0.592889	0.00602217
ENSSSCG00000037237	COMTD1	0.593347	0.00625763
ENSSSCG00000012294	PLP2	0.593426	0.000268237
ENSSSCG00000021069		0.593443	0.0409432
ENSSSCG00000037310	ATP6AP1	0.593691	0.00498138
ENSSSCG00000034146	CBX8	0.593819	0.036179
ENSSSCG00000050998	DDIT3	0.593893	0.0388283
ENSSSCG00000000895	SNRPF	0.593964	0.00426889
ENSSSCG00000011447	SPCS1	0.594035	0.000825972
ENSSSCG00000026626	RER1	0.594266	0.000202619
ENSSSCG00000034014	MRPL40	0.59463	0.00377068
ENSSSCG00000028343	MRPL9	0.595319	0.00318398
ENSSSCG00000006273	MCM4	0.595733	0.04919
ENSSSCG00000012817	FUNDC2	0.595758	0.0330753
ENSSSCG00000008147		0.595899	0.0278466
ENSSSCG00000039659	TIMM10	0.59617	0.0105232
ENSSSCG00000038650	TLCD1	0.596409	0.0154398
ENSSSCG00000003419	MAD2L2	0.596494	0.00682977
ENSSSCG00000014580	RIC3	0.596573	0.0130391
ENSSSCG00000055956		0.596791	0.0412948
ENSSSCG00000011215	OXSM	0.59697	0.00487204
ENSSSCG00000004931	IGDCC4	0.597134	0.0265537
ENSSSCG00000012844	SLC25A22	0.598062	0.00356059
ENSSSCG00000010104		0.598082	0.0187544
ENSSSCG00000014905	TMEM126B	0.599008	0.0137361
ENSSSCG00000007557	MICALL2	0.599291	0.0205406
ENSSSCG00000011001	APTX	0.599356	0.00299021
ENSSSCG00000038726	RANGRF	0.599767	0.0243306
ENSSSCG00000009246	ENOPH1	0.599907	0.000118356
ENSSSCG00000038042	MRPS18C	0.600145	0.0125821
ENSSSCG00000032481	DPM2	0.600215	0.00282147
ENSSSCG00000023666	CTSB	0.600488	0.0412203
ENSSSCG00000032752	ZBTB43	0.600986	0.00527925
ENSSSCG00000012295	MAGIX	0.601285	0.0373143
ENSSSCG00000003780	CRYZ	0.602404	0.00399094
ENSSSCG00000027478	PPCDC	0.602687	0.00680744
ENSSSCG00000023141	RNLS	0.602708	0.0245163
ENSSSCG00000012766	BGN	0.604201	0.0121546
ENSSSCG00000042884	DNAAF3	0.604664	0.0120083
ENSSSCG00000012912	TBC1D10C	0.605506	0.0454986
ENSSSCG00000021640	ZNF354C	0.606487	0.0186612
ENSSSCG00000040778	NIPA1	0.606589	0.0149993
ENSSSCG00000032129	COX7B	0.607123	0.00907403
ENSSSCG00000054789	YPEL1	0.607241	0.037221	miosina
ENSSSCG00000040745	ZNF771	0.607274	0.041351	miosina
ENSSSCG00000021591	RBM3	0.607805	0.0131361	miosina
ENSSSCG00000013282	ACCS	0.608961	0.00198583	miosina
ENSSSCG00000016018	FRZB	0.609052	0.0105412
ENSSSCG00000014994	PDGFD	0.609687	0.00976749
ENSSSCG00000039523		0.610571	0.00187507
ENSSSCG00000014036	TMED9	0.610988	0.00269929
ENSSSCG00000057849	COA3	0.611003	0.00478288
ENSSSCG00000034092	MBLAC1	0.611059	0.00239241
ENSSSCG00000032364	SELENOH	0.611225	0.00349691
ENSSSCG00000013082	SDHAF2	0.611462	0.00220498
ENSSSCG00000029385	LIAS	0.611823	0.00278836
ENSSSCG00000023978	RECQL5	0.612553	0.000491244
ENSSSCG00000028865	SAP18	0.612638	0.00219953
ENSSSCG00000004307		0.612897	0.000260029
ENSSSCG00000029313	ITGB1BP1	0.613185	0.000184109
ENSSSCG00000062444	ACAD8	0.613342	0.00137998
ENSSSCG00000001418	NEU1	0.613395	0.0020413
ENSSSCG00000048556		0.613706	0.00156654
ENSSSCG00000015860	SFT2D3	0.613807	0.00583145
ENSSSCG00000037251		0.614767	0.0350801
ENSSSCG00000057394		0.615039	0.00207803
ENSSSCG00000055493	EMC6	0.615727	0.0057774
ENSSSCG00000012660	SLC25A14	0.615815	0.0284338
ENSSSCG00000007522	CTSZ	0.61611	0.0271727
ENSSSCG00000052644		0.616584	0.0153775
ENSSSCG00000034860	HSCB	0.617597	0.00482901
ENSSSCG00000012934	CCS	0.617858	0.000351575
ENSSSCG00000000719	NDUFA9	0.617884	0.00279752
ENSSSCG00000017544	ATP5MC1	0.618538	0.0230173
ENSSSCG00000005030	NID2	0.618561	0.00833985
ENSSSCG00000032941	SIK2	0.618766	0.00546556
ENSSSCG00000010494	SORBS1	0.618978	0.00786958
ENSSSCG00000026706	PIGS	0.619277	0.000157591
ENSSSCG00000009053	RNF150	0.619679	0.0326483
ENSSSCG00000004499	ATP5F1A	0.619897	0.00286485
ENSSSCG00000013766	IL27RA	0.620029	0.031578
ENSSSCG00000015802		0.620776	0.0439779
ENSSSCG00000012623	SLC25A5	0.620866	0.000709499
ENSSSCG00000061806		0.621496	0.0147152
ENSSSCG00000040182	RHBDD2	0.621578	0.00718139
ENSSSCG00000012247	ATP6AP2	0.621972	0.00071943
ENSSSCG00000004414	CD164	0.622839	0.0122753
ENSSSCG00000034415	C18orf32	0.6234	0.00530183
ENSSSCG00000022496	STK39	0.623899	0.0128198
ENSSSCG00000005196	DMAC1	0.62501	0.00985032
ENSSSCG00000006480	NAXE	0.626321	0.00789325
ENSSSCG00000062997	CCDC89	0.627233	0.0358339
ENSSSCG00000032081	NDUFS3	0.627447	0.000656227
ENSSSCG00000000010	FBLN1	0.627469	0.0105498
ENSSSCG00000037455	NDUFS8	0.628447	0.0216568
ENSSSCG00000038623	TMED1	0.628601	0.00149339
ENSSSCG00000029034	COX4I1	0.629462	0.0136062
ENSSSCG00000001411	APOM	0.629834	0.0234739
ENSSSCG00000011683	PCOLCE2	0.629873	0.0267776
ENSSSCG00000005361	ALDH1B1	0.629908	0.00340244
ENSSSCG00000004704	PPIP5K1	0.630735	0.0014045
ENSSSCG00000028414		0.630918	0.00469571
ENSSSCG00000028513	VKORC1L1	0.630936	0.00242792
ENSSSCG00000023903	ATP5ME	0.631626	0.0209162
ENSSSCG00000004498	HAUS1	0.631684	0.00600017
ENSSSCG00000002005	EMC9	0.632053	0.0176075
ENSSSCG00000039556	KCNQ1	0.632312	0.022174
ENSSSCG00000027491		0.633881	0.00109025
ENSSSCG00000035134	MRPS7	0.634072	0.00519461
ENSSSCG00000006499	LAMTOR2	0.634528	0.00425912
ENSSSCG00000058017	TMEM200B	0.635065	0.0204687
ENSSSCG00000004324	LYRM2	0.635134	0.0287075
ENSSSCG00000004954	C15orf61	0.635275	0.0230335
ENSSSCG00000017913		0.635287	0.00801146
ENSSSCG00000038399	ATP5PF	0.635788	0.0116886
ENSSSCG00000008516	DPY30	0.638553	0.00511982
ENSSSCG00000015603	LPGAT1	0.638789	0.00800451
ENSSSCG00000013408	ADM	0.639211	0.00499899
ENSSSCG00000063536		0.639272	0.022955
ENSSSCG00000006168	PEX2	0.63951	0.00847472
ENSSSCG00000040845		0.640584	0.0287961
ENSSSCG00000020987	WDR31	0.641012	0.0395345
ENSSSCG00000009880	SLC8B1	0.64125	0.00941403
ENSSSCG00000051899	B2M	0.641808	0.00155139
ENSSSCG00000012576	CHRDL1	0.642482	0.00891066
ENSSSCG00000032552	RFFL	0.64328	0.00159584
ENSSSCG00000041835	UFSP1	0.644302	0.0427435
ENSSSCG00000055899		0.644516	0.00876177
ENSSSCG00000057050	NPRL2	0.645043	0.000558498
ENSSSCG00000008466	COX7A2L	0.645328	0.000255215
ENSSSCG00000039372	EMC10	0.645484	0.000758581
ENSSSCG00000037476		0.646006	0.0411188
ENSSSCG00000017337	ACBD4	0.646365	0.0219634
ENSSSCG00000010108	KLHL22	0.646474	0.000598138
ENSSSCG00000015742	TMEM177	0.646814	0.0428912
ENSSSCG00000004456	PGM3	0.647798	0.0254503
ENSSSCG00000013863	SMIM7	0.648108	0.000750928
ENSSSCG00000003261		0.648477	0.00667182
ENSSSCG00000037669	PTPN7	0.648683	0.0266129
ENSSSCG00000008227	ST3GAL5	0.650015	0.00408088
ENSSSCG00000016420	INSIG1	0.650903	0.0164711
ENSSSCG00000034487	NDUFB11	0.650974	0.0198819
ENSSSCG00000012731	IDS	0.65149	0.00468945
ENSSSCG00000031764	VMAC	0.651511	0.0192064
ENSSSCG00000000455	LRIG3	0.651539	0.0157739
ENSSSCG00000031938	NEDD8	0.651601	0.00257037
ENSSSCG00000017549	PHB1	0.65163	0.000813588
ENSSSCG00000000361	CD63	0.651659	0.000321097
ENSSSCG00000037598	SNX10	0.652021	0.0428321
ENSSSCG00000062015	CMC4	0.652255	0.0109855
ENSSSCG00000032452	WFS1	0.652395	0.00945441
ENSSSCG00000001858	CIB1	0.653345	0.00198929
ENSSSCG00000013591	TIMM44	0.654554	0.000148434
ENSSSCG00000000810	AMIGO2	0.655354	0.0170599
ENSSSCG00000025673		0.655384	0.000595462
ENSSSCG00000053658	NREP	0.655881	0.00734238
ENSSSCG00000029630	TAF10	0.656283	0.0150596
ENSSSCG00000014348	SPATA24	0.65637	0.0438813
ENSSSCG00000063011		0.656713	0.00468945
ENSSSCG00000024752	ALDH4A1	0.656933	0.0292677
ENSSSCG00000040012	TMEM147	0.657037	0.00694606
ENSSSCG00000011903	B4GALT4	0.657055	0.000377084
ENSSSCG00000035738		0.657187	0.0221349
ENSSSCG00000030546	HSD11B1L	0.658592	0.00390288
ENSSSCG00000009349	RFC3	0.658857	0.0020258
ENSSSCG00000004765	RMDN3	0.658925	0.00185506
ENSSSCG00000014806	ANAPC15	0.65905	0.00426889
ENSSSCG00000034841	RGS19	0.659243	0.00103577
ENSSSCG00000011389	AMIGO3	0.660157	0.0046005
ENSSSCG00000003421		0.660454	0.0046585
ENSSSCG00000040296	EHHADH	0.660478	0.00705645
ENSSSCG00000037201	MPV17	0.660614	0.008536
ENSSSCG00000011371	NDUFAF3	0.661271	0.000148434
ENSSSCG00000028698	CCDC47	0.661308	0.00104706
ENSSSCG00000015331	PON2	0.66133	0.00680538
ENSSSCG00000000217	RACGAP1	0.661676	0.0189726
ENSSSCG00000035675		0.661992	0.000478928
ENSSSCG00000041220	NDUFA7	0.662806	0.00106414
ENSSSCG00000004032	PRKN	0.663066	0.0222977
ENSSSCG00000058091		0.663257	0.00257037
ENSSSCG00000016593	ARF5	0.663617	0.000410675
ENSSSCG00000001913	STOML1	0.664238	0.00321794
ENSSSCG00000049494		0.664348	0.016049
ENSSSCG00000030337	NYAP1	0.664424	0.0129681
ENSSSCG00000062320	PNMA1	0.664875	0.00123465
ENSSSCG00000059551	EIF4EBP3	0.665351	0.0230853
ENSSSCG00000030167	SLC25A39	0.665711	0.00539086
ENSSSCG00000010166	NTPCR	0.66576	0.0280337
ENSSSCG00000033154	ARL6IP5	0.665835	0.00045221
ENSSSCG00000023783	MRPL27	0.665847	0.0252545
ENSSSCG00000049515		0.667225	0.0127901
ENSSSCG00000005313	CCDC107	0.667487	0.0063957
ENSSSCG00000008336	ANXA4	0.669569	0.00256127
ENSSSCG00000006702	FMO5	0.669683	0.0409006
ENSSSCG00000033626	SREBF1	0.670725	0.010206
ENSSSCG00000011764	NDUFB5	0.671523	0.00255368
ENSSSCG00000009668	CLU	0.671707	0.0403134
ENSSSCG00000008468	PKDCC	0.671906	0.00148667
ENSSSCG00000058592		0.672544	0.0226187
ENSSSCG00000035594	PRSS22	0.673299	0.0357281
ENSSSCG00000038009		0.673615	0.0261968
ENSSSCG00000023247	OPTN	0.673957	0.000618329
ENSSSCG00000040709	CACFD1	0.674191	0.00624372
ENSSSCG00000002620	EFHC1	0.6743	0.000453345
ENSSSCG00000003653	NDUFS5	0.67431	0.0143363
ENSSSCG00000037562	SLC2A4RG	0.674802	0.0180711
ENSSSCG00000036783	CCDC127	0.674833	0.00228043
ENSSSCG00000040701	GYPC	0.675511	0.00431439
ENSSSCG00000012893	UNC93B1	0.676897	0.0477243
ENSSSCG00000031487	LSP1	0.676968	0.027209
ENSSSCG00000026547	SLC45A3	0.677733	0.0497599
ENSSSCG00000029305	FNDC4	0.678814	0.00705849	Pyruvate carboxylase
ENSSSCG00000039612		0.679933	0.00451753
ENSSSCG00000014316	TGFBI	0.680061	0.00672663
ENSSSCG00000017869	ITGAE	0.680189	0.0102269
ENSSSCG00000015030	DLAT	0.680473	0.00064397
ENSSSCG00000033926	NUDT1	0.680514	0.00220498
ENSSSCG00000021628	TMEM70	0.680605	0.00216393
ENSSSCG00000058867		0.680882	0.0184783
ENSSSCG00000012124	TRAPPC2	0.681235	0.00150346
ENSSSCG00000037606	PSMB3	0.68202	0.00538356
ENSSSCG00000035628	CCDC115	0.682109	0.000272158
ENSSSCG00000036067	PDP2	0.682726	0.00126638
ENSSSCG00000013721	WDR83OS	0.682737	0.0027082
ENSSSCG00000015540	MR1	0.684187	0.0195506
ENSSSCG00000009807	RHOF	0.684928	0.00248122
ENSSSCG00000006087	CPQ	0.6858	0.0137248
ENSSSCG00000004766	RAD51	0.685963	0.0362891
ENSSSCG00000008888	NPY1R	0.686185	0.0120372
ENSSSCG00000015772	AGA	0.686781	0.000281979
ENSSSCG00000030544	TMEM143	0.688257	0.00733934
ENSSSCG00000012940	B4GAT1	0.688319	0.000149779
ENSSSCG00000050997		0.688662	0.0196006
ENSSSCG00000012382		0.689153	0.000206538
ENSSSCG00000039550	EMC4	0.68918	9.0763e-05
ENSSSCG00000038639	TOM1L2	0.689527	0.00256848
ENSSSCG00000032488	ZADH2	0.689649	0.0012056
ENSSSCG00000031269	LYRM4	0.689739	0.0116109
ENSSSCG00000037439	TRAPPC4	0.690223	0.000188121
ENSSSCG00000021359	CDC42EP3	0.690598	0.00761472
ENSSSCG00000022301	EIF4EBP1	0.691022	0.0123247
ENSSSCG00000012284	ZNF182	0.691749	0.000406584
ENSSSCG00000008397	EFEMP1	0.693008	0.00447718
ENSSSCG00000031329	ST8SIA1	0.694889	0.0190482
ENSSSCG00000020686	SDHA	0.694959	0.000478928
ENSSSCG00000012126		0.695259	0.00999293
ENSSSCG00000020813	FAM20C	0.695952	0.00751906
ENSSSCG00000038006	SLC25A33	0.697053	0.0199963
ENSSSCG00000005055	LGALS3	0.697702	0.0207734
ENSSSCG00000012896	NDUFV1	0.698036	0.00228658
ENSSSCG00000015196	SIAE	0.700912	0.00046268
ENSSSCG00000017743	CRLF3	0.701189	0.00212782
ENSSSCG00000004822	ALDH1A3	0.701443	0.025753
ENSSSCG00000016679	GGCT	0.701848	0.0015751
ENSSSCG00000022705	SALL2	0.702713	0.00073437
ENSSSCG00000017788	TP53I13	0.703247	0.00200468
ENSSSCG00000014247	ALDH7A1	0.703508	0.000510121
ENSSSCG00000011689	PLOD2	0.703595	0.045729
ENSSSCG00000006088	SDC2	0.704015	0.00146075
ENSSSCG00000035615	GSTK1	0.704404	0.000206538
ENSSSCG00000031109	HILPDA	0.705041	0.0136097
ENSSSCG00000040007	PIGV	0.706011	0.00338075
ENSSSCG00000007451	SLC2A10	0.706034	0.00760497
ENSSSCG00000010517	PGAM1	0.7062	0.000242459
ENSSSCG00000017193	CDK3	0.706545	0.0412657
ENSSSCG00000000031	MCAT	0.707153	0.0132785
ENSSSCG00000015336	SLC25A13	0.70755	0.000219116
ENSSSCG00000008386	SANBR	0.707704	0.0162406
ENSSSCG00000001793	ADAMTSL3	0.70807	0.0380482
ENSSSCG00000016893	NDUFS4	0.708155	0.00730479
ENSSSCG00000034625		0.708816	0.000933907
ENSSSCG00000038370	UQCC3	0.708849	0.00171469
ENSSSCG00000004089	RMND1	0.708991	0.00312719
ENSSSCG00000002296	RDH11	0.709258	0.000544428
ENSSSCG00000016863	OXCT1	0.70946	0.0098047
ENSSSCG00000061052		0.710258	0.00291896
ENSSSCG00000055301		0.710274	0.00383426
ENSSSCG00000001436	RNF5	0.710913	0.000921963
ENSSSCG00000036673	PPT1	0.711133	0.00301029
ENSSSCG00000037808		0.711984	0.0388296
ENSSSCG00000037513	GINS4	0.712397	0.00793377
ENSSSCG00000035820	TXNDC17	0.712435	0.000379736
ENSSSCG00000005267	ANXA1	0.71268	0.00153497
ENSSSCG00000029425	MRPS18B	0.712724	0.000406965
ENSSSCG00000030318	SDHC	0.712903	0.00657468
ENSSSCG00000057184	CENPW	0.713486	0.00724995
ENSSSCG00000039921		0.714321	0.0309652
ENSSSCG00000011003	NDUFB6	0.714526	0.00237371
ENSSSCG00000032165	ATP5MK	0.714793	0.0145398
ENSSSCG00000003811	ROR1	0.715343	0.0209676
ENSSSCG00000036494	ERG28	0.715361	0.000168435
ENSSSCG00000011624	MCM2	0.715455	0.011683
ENSSSCG00000007849	CRYM	0.715526	0.0304564
ENSSSCG00000026710	CARHSP1	0.715746	0.00126638
ENSSSCG00000037912	FITM2	0.716678	0.00852811
ENSSSCG00000037307	PRC1	0.718373	0.0291416
ENSSSCG00000024300	TMEM254	0.719006	0.0108489
ENSSSCG00000053039	NIPSNAP3A	0.719504	0.0132285
ENSSSCG00000001512	CUTA	0.719699	0.000900959
ENSSSCG00000061869		0.719806	0.0229538
ENSSSCG00000022048	REEP5	0.720012	0.000168038
ENSSSCG00000029460	RND2	0.720942	0.000786758
ENSSSCG00000031857	SMIM19	0.721223	0.000981765
ENSSSCG00000013532	CAPS	0.721458	0.0260235
ENSSSCG00000002910	ALKBH6	0.721571	0.000656936
ENSSSCG00000016841	SLC1A3	0.72158	0.0279975
ENSSSCG00000054149	DPM3	0.722073	0.0211915
ENSSSCG00000037575	FKBP14	0.722075	0.0334341
ENSSSCG00000008034	NOXO1	0.722339	0.0472939
ENSSSCG00000010565	DPCD	0.722942	0.00487204
ENSSSCG00000007739	GUSB	0.723052	0.00910054
ENSSSCG00000010272	ADAMTS14	0.724015	0.0487761
ENSSSCG00000023139	METTL23	0.724159	0.00532502
ENSSSCG00000003903		0.724441	0.00223474
ENSSSCG00000015328	SGCE	0.7245	0.00234211
ENSSSCG00000016691	JAZF1	0.726386	0.00861383
ENSSSCG00000029521	CD82	0.726655	0.00687236
ENSSSCG00000003144	DHDH	0.728036	0.00269417	coats lipid droplets, protecting them from LIPE
ENSSSCG00000016577	ATP6V1F	0.728566	0.00152243	coats lipid droplets, protecting them from LIPE
ENSSSCG00000015031	PIH1D2	0.728624	0.036299	coats lipid droplets, protecting them from LIPE
ENSSSCG00000010161		0.729732	0.0276785	coats lipid droplets, protecting them from LIPE
ENSSSCG00000048095		0.729787	0.00368595
ENSSSCG00000009778	RILPL2	0.729787	0.00067032
ENSSSCG00000013293	COMMD9	0.731032	0.00227716
ENSSSCG00000017106	MED10	0.731797	0.000569227
ENSSSCG00000062678		0.731887	0.000740991
ENSSSCG00000002367	ISCA2	0.732209	0.00612324
ENSSSCG00000056174		0.732488	0.0003915
ENSSSCG00000003153	FTL	0.732901	0.0129486
ENSSSCG00000000939	ACSS3	0.732979	0.0076846
ENSSSCG00000007743	CHCHD2	0.733468	0.00140456
ENSSSCG00000035006	PIGW	0.734396	0.00287161
ENSSSCG00000009150	HADH	0.735514	0.00310245
ENSSSCG00000051205	P2RX4	0.735628	0.0210728
ENSSSCG00000004670	C15orf48	0.735968	0.047614
ENSSSCG00000015293		0.736003	0.0253027
ENSSSCG00000005444	TMEM245	0.737077	0.000149779
ENSSSCG00000062068		0.73773	0.0426785
ENSSSCG00000037706	PRKAR2B	0.737775	0.0367127
ENSSSCG00000016742	MYO1G	0.737849	0.022301
ENSSSCG00000000259	CSAD	0.738126	6.15184e-05
ENSSSCG00000034019		0.738734	0.00851469
ENSSSCG00000028794	BCKDHA	0.741768	0.00134856
ENSSSCG00000009492	GPR180	0.742554	0.00981253
ENSSSCG00000013573	TRAPPC5	0.743584	0.00611329
ENSSSCG00000009916	ACADS	0.743774	0.000264302
ENSSSCG00000004588	CCNB2	0.74448	0.029831
ENSSSCG00000054301	COA8	0.74456	0.000832864
ENSSSCG00000058636	PPCS	0.744797	9.04945e-05
ENSSSCG00000027024	ASIC3	0.744859	0.0119492
ENSSSCG00000033624	SRGAP3	0.744865	0.0498298
ENSSSCG00000009625	PDLIM2	0.744897	0.0112364
ENSSSCG00000002348	ACOT6	0.745693	0.000501284
ENSSSCG00000039654	NIF3L1	0.746302	0.00349282
ENSSSCG00000057054	PTGDR	0.746812	0.0242315
ENSSSCG00000038081	AGPAT3	0.747293	0.000181656
ENSSSCG00000005380	COL15A1	0.747528	0.00601745
ENSSSCG00000040673	TMEM140	0.747957	0.00450486
ENSSSCG00000052781		0.748516	0.0448502
ENSSSCG00000054216		0.748562	0.00572869
ENSSSCG00000013494	MATK	0.748893	0.0051796
ENSSSCG00000024316	COX5A	0.749637	0.00472212
ENSSSCG00000009523		0.749836	0.00299793
ENSSSCG00000016821	SLC45A2	0.749996	0.0230506
ENSSSCG00000025049	CYBRD1	0.750149	0.00123348
ENSSSCG00000007713	BUD23	0.750463	0.000162382
ENSSSCG00000053941	AGPAT2	0.750574	0.0202825
ENSSSCG00000028431	HSD17B4	0.750867	0.00649409
ENSSSCG00000008877	ETFDH	0.751787	0.000737708
ENSSSCG00000035887	C8orf34	0.752931	0.00287518
ENSSSCG00000006900	DIPK1A	0.754577	0.00370191
ENSSSCG00000000018	KIAA0930	0.755098	0.000171525
ENSSSCG00000002135	PNP	0.75586	0.00301011
ENSSSCG00000036988		0.756171	0.00342707
ENSSSCG00000010471	KIF11	0.756634	0.0404126
ENSSSCG00000017929	RNASEK	0.757093	0.000260029
ENSSSCG00000035859	WNT5A	0.757502	0.0349073
ENSSSCG00000003949	CDC20	0.75812	0.025196
ENSSSCG00000008004	ANTKMT	0.758624	0.00597491
ENSSSCG00000022492	AMPD3	0.758841	0.0408934
ENSSSCG00000000801	TMEM117	0.759178	0.0148416
ENSSSCG00000008701	LRPAP1	0.759823	0.0016772
ENSSSCG00000034156	GTF2F2	0.759827	0.000260029
ENSSSCG00000009717	CBR4	0.761401	0.0421369
ENSSSCG00000005976	NDUFB9	0.761837	0.00487204
ENSSSCG00000040140	CD3E	0.762152	0.0404443
ENSSSCG00000013237	SPI1	0.763443	0.0444066
ENSSSCG00000048558		0.76345	0.00571555
ENSSSCG00000017955	MPDU1	0.763556	0.000211661
ENSSSCG00000001045	ELOVL2	0.763813	0.030224
ENSSSCG00000016665	BMPER	0.764251	0.00641696
ENSSSCG00000013436	UQCR11	0.764265	0.0303811
ENSSSCG00000000739	FOXM1	0.764431	0.0264574
ENSSSCG00000033059	CASKIN1	0.76606	0.021633
ENSSSCG00000056449		0.766158	0.0300796
ENSSSCG00000024388	BNIP3	0.76672	0.00429673
ENSSSCG00000033854	LGALS1	0.767927	0.0225343
ENSSSCG00000000273	PRR13	0.768541	0.000933907
ENSSSCG00000042365		0.769423	0.00792116
ENSSSCG00000036256	MAD2L1	0.769465	0.000893237
ENSSSCG00000013901	IFI30	0.769806	0.00487204
ENSSSCG00000015175	VWA5A	0.771146	0.00135023
ENSSSCG00000020657	BCAM	0.771358	0.00361844
ENSSSCG00000022351	GSTO1	0.771826	0.000264302
ENSSSCG00000001873	CSPG4	0.772614	0.00728357
ENSSSCG00000032153	C19orf12	0.773112	0.0253577
ENSSSCG00000058495		0.774421	0.0479618
ENSSSCG00000053087		0.774834	0.00249442
ENSSSCG00000011254	XYLB	0.775642	0.00207658
ENSSSCG00000032660	TMEM35B	0.775957	0.00342442
ENSSSCG00000016756	BLVRA	0.776055	0.00210453
ENSSSCG00000017198	ACOX1	0.776386	0.00726814
ENSSSCG00000032341	AIF1	0.776394	0.0136349
ENSSSCG00000005666	DOLK	0.776851	0.00335658
ENSSSCG00000005842	TMEM141	0.777413	0.00939679
ENSSSCG00000040681	FABP4	0.777931	0.0106471
ENSSSCG00000013576	STXBP2	0.779168	0.0319884
ENSSSCG00000025007	NFU1	0.779417	0.000786758
ENSSSCG00000034984	PSMB4	0.780274	0.000124642
ENSSSCG00000006982	ZDHHC2	0.780712	0.0194878
ENSSSCG00000015785	CENPU	0.781899	0.000827354
ENSSSCG00000038631	TCFL5	0.784028	0.000194628
ENSSSCG00000014830	COA4	0.784647	0.00976324
ENSSSCG00000061089		0.785163	0.0419914
ENSSSCG00000024070		0.785449	0.00220498
ENSSSCG00000025842	SPAG8	0.786184	0.000176983
ENSSSCG00000057510	PLA2G15	0.786728	0.00565764
ENSSSCG00000036963	LRRC25	0.786757	0.0177305
ENSSSCG00000024313	NDUFA4	0.786921	0.00792158
ENSSSCG00000021973	GPX8	0.786922	0.00139374
ENSSSCG00000040509	LIMD2	0.787107	0.00812234
ENSSSCG00000017705	CCL5	0.787532	0.0312087
ENSSSCG00000005899	MFSD3	0.78813	0.000706414
ENSSSCG00000012744	CD99L2	0.788677	0.000786758
ENSSSCG00000037032	DNASE1L1	0.788869	0.00262578
ENSSSCG00000006187	MSC	0.788931	0.021426
ENSSSCG00000008183	MRPL30	0.788964	0.00416393
ENSSSCG00000002918		0.789703	0.0127025
ENSSSCG00000056458		0.790252	0.0331972
ENSSSCG00000006325	MGST3	0.79052	0.000802714
ENSSSCG00000054923	CKS1B	0.791213	0.00185927
ENSSSCG00000029212	GDE1	0.791616	0.000157712
ENSSSCG00000033123	TMEM97	0.792058	5.42129e-05
ENSSSCG00000035686	CS	0.792374	0.000254714
ENSSSCG00000005946	CCN4	0.79245	0.0455472
ENSSSCG00000051830	RGS9BP	0.792855	0.0427435
ENSSSCG00000027257	PSMB1	0.793891	8.14808e-05
ENSSSCG00000008056		0.794234	0.00103403
ENSSSCG00000057266	DDT	0.794531	0.00447058
ENSSSCG00000008239	CAPG	0.795764	0.00348461
ENSSSCG00000020868	TMEM192	0.795884	0.000343211
ENSSSCG00000059995		0.796359	0.00277984
ENSSSCG00000011714	MED12L	0.796407	0.00615149
ENSSSCG00000004145	ABRACL	0.796596	0.0424167
ENSSSCG00000010831	DUSP10	0.79686	0.00173179
ENSSSCG00000035132	IDNK	0.797921	0.0110304
ENSSSCG00000007914	METTL22	0.798613	0.000706133
ENSSSCG00000036964	FAM83H	0.798923	0.00238155
ENSSSCG00000005212	PLGRKT	0.800039	0.000268237
ENSSSCG00000036735	VCPKMT	0.801061	0.000418907
ENSSSCG00000053739		0.801159	0.0134169
ENSSSCG00000001884	COMMD4	0.80193	0.00139697
ENSSSCG00000011366	SLC25A20	0.802545	0.000674704
ENSSSCG00000050000		0.802902	0.0183314
ENSSSCG00000015958	PDK1	0.803817	0.000495667
ENSSSCG00000017591	NME2	0.805453	0.00192496
ENSSSCG00000026990	FAM162A	0.806156	0.0174478
ENSSSCG00000017566	ACSF2	0.806257	0.000186898
ENSSSCG00000022296	CDK15	0.806424	0.00128193
ENSSSCG00000015973	ATP5MC3	0.806567	0.000167041
ENSSSCG00000049640		0.806758	0.0359865
ENSSSCG00000036520	EFNA5	0.807526	0.00110594
ENSSSCG00000032909	CDCA8	0.807579	0.026948
ENSSSCG00000015556	LAMC2	0.808557	0.00408627
ENSSSCG00000036454	TMEM220	0.808652	0.00209197
ENSSSCG00000008240		0.809134	0.00318398
ENSSSCG00000014040	LMAN2	0.809695	0.000206538
ENSSSCG00000005918	DGAT1	0.809869	0.000901991
ENSSSCG00000023807	ACO1	0.81023	0.000218919
ENSSSCG00000031757	CARS2	0.811175	0.00154375
ENSSSCG00000007556	PSMG3	0.811373	0.00192772
ENSSSCG00000033844	CYP1B1	0.811489	0.0456151
ENSSSCG00000038888	C1orf122	0.811502	0.00806179
ENSSSCG00000014289	UQCRQ	0.811722	0.00675057
ENSSSCG00000002746	DHODH	0.811998	0.0280734
ENSSSCG00000038459	SURF2	0.812657	0.000681569
ENSSSCG00000001000	ECI2	0.812804	0.000479278
ENSSSCG00000016078	HSPE1	0.813465	0.000344557
ENSSSCG00000022324	PPFIA3	0.81354	0.000759835
ENSSSCG00000010981	NUDT2	0.814114	0.00129627
ENSSSCG00000001517		0.814354	0.00323819
ENSSSCG00000032141	DUT	0.814665	0.000365635
ENSSSCG00000034763	IRS2	0.814778	0.00120748
ENSSSCG00000010275	PCBD1	0.815138	0.00113631
ENSSSCG00000032390	NDUFB2	0.815514	0.00602747
ENSSSCG00000034655	COQ7	0.815684	0.0111744
ENSSSCG00000036237	ITGA7	0.816375	0.000158592
ENSSSCG00000002050	DAD1	0.817267	2.45944e-05
ENSSSCG00000001983	SDR39U1	0.817441	0.00427822
ENSSSCG00000032796	GRINA	0.819521	0.000478928
ENSSSCG00000008799	LIMCH1	0.819563	0.000696739
ENSSSCG00000007472	BCAS4	0.819764	0.0254754
ENSSSCG00000029414		0.819938	0.0153669
ENSSSCG00000014326	KIF20A	0.82014	0.0373471
ENSSSCG00000008232	RNF181	0.820616	0.00030822
ENSSSCG00000034147	DTYMK	0.820978	0.00300221
ENSSSCG00000015823		0.821206	0.02445
ENSSSCG00000032407	LRFN1	0.821474	0.0291092
ENSSSCG00000040631	LPL	0.821477	0.015897
ENSSSCG00000056302	GINS2	0.821877	0.00781759
ENSSSCG00000051819	MYCBP	0.82237	0.00014571
ENSSSCG00000008309	SPR	0.823107	0.000406965
ENSSSCG00000008307	SFXN5	0.823729	0.00285334
ENSSSCG00000013622	TMEM205	0.82397	0.000958268
ENSSSCG00000013927	SLC25A42	0.824315	0.000736709
ENSSSCG00000057564		0.824389	0.0184783
ENSSSCG00000036785	MTMR7	0.824449	0.0399261
ENSSSCG00000004969	KIF23	0.824544	0.007937
ENSSSCG00000012446	P2RY10	0.824761	0.0240469
ENSSSCG00000038882	C16orf91	0.824981	0.000915704
ENSSSCG00000016452	GIMAP8	0.825562	0.0216431
ENSSSCG00000003382	TAS1R1	0.826246	0.0345191
ENSSSCG00000033721		0.826636	0.0394805
ENSSSCG00000035195	HNMT	0.827222	0.00185458
ENSSSCG00000034964	STX8	0.827646	0.0013815
ENSSSCG00000002907		0.828259	0.00135061
ENSSSCG00000006285	METTL18	0.828279	0.00159772
ENSSSCG00000055397	NAPRT	0.828549	0.000827354
ENSSSCG00000011770	DNAJC19	0.828577	0.00109944
ENSSSCG00000025741	SNX20	0.828582	0.00293051
ENSSSCG00000040325	COX7C	0.828667	0.00616885
ENSSSCG00000016156	ACADL	0.829004	0.00632496
ENSSSCG00000014980	CFAP300	0.82944	0.0308013
ENSSSCG00000001773	TMED3	0.829497	0.0107552
ENSSSCG00000006469	MRPL24	0.829816	0.000573352
ENSSSCG00000013388	PDE3B	0.830891	0.0133171
ENSSSCG00000004193	ENPP1	0.831732	0.00407057
ENSSSCG00000052460		0.832476	0.0158381
ENSSSCG00000053768	ARL11	0.832792	0.0226724
ENSSSCG00000025097	TMEM61	0.833007	0.0160364
ENSSSCG00000004020	SFT2D1	0.833374	0.000109319
ENSSSCG00000016451		0.833389	0.00267254
ENSSSCG00000057366		0.833868	0.0159209
ENSSSCG00000044952	NLRX1	0.834188	0.00278059
ENSSSCG00000016725	TNS3	0.834441	0.00129627
ENSSSCG00000009889	ALDH2	0.834812	0.0282422
ENSSSCG00000059584		0.835022	0.00474253
ENSSSCG00000014371	NDUFA2	0.835979	0.0014684
ENSSSCG00000017264	AMZ2	0.836232	0.00129627
ENSSSCG00000034876	PET100	0.836386	0.00545014
ENSSSCG00000024917		0.836586	0.00349139
ENSSSCG00000008550	SLC5A6	0.837425	0.00110879
ENSSSCG00000013226	PTPMT1	0.837538	0.00380752
ENSSSCG00000027952	ADCY5	0.837562	0.000283522
ENSSSCG00000032936	PIM3	0.837985	0.0012822
ENSSSCG00000048463		0.83803	0.00639776
ENSSSCG00000027992	MST1R	0.838502	0.00487204
ENSSSCG00000021815		0.838512	0.0144735
ENSSSCG00000032833	CD320	0.839254	0.00226093
ENSSSCG00000009322	SLC46A3	0.839969	0.000831459
ENSSSCG00000010825	MARK1	0.839998	0.000124677
ENSSSCG00000046487		0.840767	0.000811883
ENSSSCG00000014558	SIRT3	0.841233	5.355e-05
ENSSSCG00000014058	NOP16	0.841479	0.00040032
ENSSSCG00000029161	ADI1	0.842576	0.000502355
ENSSSCG00000038475		0.843546	0.017696
ENSSSCG00000000551	ARNTL2	0.84361	0.00129627
ENSSSCG00000026850	SNCG	0.844878	0.00531703
ENSSSCG00000028522	KRT10	0.845792	0.00613757
ENSSSCG00000061105		0.85014	0.00920654
ENSSSCG00000033982	ZNHIT1	0.850622	0.000522765
ENSSSCG00000035142		0.851435	0.000812194
ENSSSCG00000007033	AP3M2	0.852157	0.0098708
ENSSSCG00000006925	KYAT3	0.853627	9.15607e-05
ENSSSCG00000025736	RECQL4	0.853774	0.0062002
ENSSSCG00000002036		0.854172	0.000309699
ENSSSCG00000035934	TXNDC16	0.854948	0.00128055
ENSSSCG00000026387		0.854965	0.0114223
ENSSSCG00000010259	TYSND1	0.85515	0.0013815
ENSSSCG00000014361	CYSTM1	0.855767	0.000232779
ENSSSCG00000033311	TMEM186	0.856456	0.000222655
ENSSSCG00000034864	CHEK2	0.856498	0.0188747
ENSSSCG00000040582		0.856888	0.0161681
ENSSSCG00000005453		0.85961	0.000460026
ENSSSCG00000006995	ASAH1	0.859755	0.00485974
ENSSSCG00000029838	FZD2	0.860276	0.0312281
ENSSSCG00000009178	H2AFZ	0.860559	0.000762157
ENSSSCG00000011119	ECHDC3	0.860726	0.00691519
ENSSSCG00000004466	TTK	0.86122	0.00975115
ENSSSCG00000032096	LETMD1	0.862658	2.24443e-05
ENSSSCG00000010450	LIPA	0.86289	0.0399898
ENSSSCG00000047493		0.86341	0.0403021
ENSSSCG00000026499	NMT2	0.863709	9.78476e-05
ENSSSCG00000011192	HACL1	0.86388	0.00196769
ENSSSCG00000003088	APOE	0.865675	0.00274135
ENSSSCG00000034647	MRPS15	0.865716	0.000295236
ENSSSCG00000010116	SLC25A1	0.865745	0.00868909
ENSSSCG00000030209	MFNG	0.86674	0.000772815
ENSSSCG00000040267	CYS1	0.86728	0.00167807
ENSSSCG00000002790		0.867409	0.000188222
ENSSSCG00000043940		0.867575	0.0153388
ENSSSCG00000002849	SHCBP1	0.867975	0.0168746
ENSSSCG00000027525	DHCR24	0.870485	0.0209844
ENSSSCG00000010923	UBE2T	0.870575	0.0157739
ENSSSCG00000003527	EPHB2	0.872455	0.00667818
ENSSSCG00000062696	BCL2	0.873638	0.00231043
ENSSSCG00000012202		0.873638	0.00615149
ENSSSCG00000060564		0.874662	0.0250789
ENSSSCG00000009666	EPHX2	0.874736	0.000452509
ENSSSCG00000010345	GHITM	0.875081	0.000578982
ENSSSCG00000023280	SULT2B1	0.875835	0.0417036
ENSSSCG00000039838	RGS10	0.875838	0.0292327
ENSSSCG00000004679	SORD	0.876282	0.000454459
ENSSSCG00000021885	MDFIC	0.876423	0.00288588
ENSSSCG00000004840	OTUD7A	0.87705	0.0447046
ENSSSCG00000004425	LAMA4	0.877448	0.000254714
ENSSSCG00000004554	PCLAF	0.878245	0.0304505
ENSSSCG00000009522	PCCA	0.878975	9.29143e-05
ENSSSCG00000052111		0.87932	0.0216376
ENSSSCG00000001476	HSD17B8	0.879352	0.000460026
ENSSSCG00000035596	MSH5	0.879374	0.00212371
ENSSSCG00000021401	GFRA4	0.881361	0.0183842
ENSSSCG00000001038		0.881714	2.30588e-05
ENSSSCG00000039214		0.881832	0.0409213
ENSSSCG00000033006	MDP1	0.881954	0.00433575
ENSSSCG00000052504	MRPL41	0.882682	0.000641157
ENSSSCG00000039244	PHYH	0.883451	0.00152243
ENSSSCG00000035421	ATP8A2	0.883465	0.0325227
ENSSSCG00000058178		0.883948	0.000641157
ENSSSCG00000036360	LURAP1L	0.88483	0.00227716
ENSSSCG00000004148	CCDC28A	0.884978	0.000870659
ENSSSCG00000052348		0.885096	0.00976324
ENSSSCG00000011360	CELSR3	0.886763	0.0216568
ENSSSCG00000044205		0.886769	0.0218559
ENSSSCG00000036178	CCDC167	0.88751	0.00738448
ENSSSCG00000035061	WBP1	0.887634	9.29143e-05
ENSSSCG00000017420	CNP	0.887814	9.04945e-05
ENSSSCG00000012680	GPC3	0.887837	0.000873748
ENSSSCG00000056471		0.887951	0.0106859
ENSSSCG00000036452	LRRC17	0.888244	0.00697502
ENSSSCG00000032423	SPOCK1	0.888488	0.00293051
ENSSSCG00000039494	NDUFC2	0.889005	0.000249028
ENSSSCG00000056914		0.88917	0.0192064
ENSSSCG00000053482		0.889299	0.013417
ENSSSCG00000032763	PYCR3	0.88945	0.00126724
ENSSSCG00000016652	LRRN3	0.889523	0.014372
ENSSSCG00000055702	CENPO	0.890101	0.0397404
ENSSSCG00000025571	POLR2G	0.890598	3.84592e-05
ENSSSCG00000010449	CH25H	0.891092	0.00104075
ENSSSCG00000044256		0.891673	0.0185743
ENSSSCG00000001493	PRIM2	0.892545	0.0137379
ENSSSCG00000010214	CDK1	0.893287	0.0321743
ENSSSCG00000005951	TMEM71	0.893869	0.0174545
ENSSSCG00000002712	LDHD	0.894378	0.00174437
ENSSSCG00000013729	GCDH	0.894679	0.000641157
ENSSSCG00000052614		0.895175	0.032437
ENSSSCG00000058753		0.895298	0.0264242
ENSSSCG00000027467	DZIP1L	0.896946	0.00041618
ENSSSCG00000007426	ACOT8	0.897169	0.000157591
ENSSSCG00000034567		0.897728	0.0206478
ENSSSCG00000002357	ALDH6A1	0.897818	0.00292018
ENSSSCG00000024550	UQCR10	0.897876	0.00455494
ENSSSCG00000017421	ACLY	0.898664	0.00468945
ENSSSCG00000007423	UBE2C	0.898805	0.021176
ENSSSCG00000002919	TYROBP	0.899045	0.0160364
ENSSSCG00000006560	CREB3L4	0.899068	0.0140835
ENSSSCG00000015375	ITGB8	0.899121	0.0391431
ENSSSCG00000026653		0.899762	0.0196561
ENSSSCG00000012397	IL2RG	0.901476	0.0165929
ENSSSCG00000023643	PDHA1	0.901729	0.000565293
ENSSSCG00000032067		0.901768	1.69869e-05
ENSSSCG00000003757	SSX2IP	0.901775	0.000349239
ENSSSCG00000015089	JAML	0.902455	0.0140836
ENSSSCG00000024019	GTF2H5	0.903	0.000196562
ENSSSCG00000001780	FAH	0.903048	0.00221834
ENSSSCG00000011358	TREX1	0.903241	0.000376255
ENSSSCG00000000795	ADAMTS20	0.903314	0.00853756
ENSSSCG00000058363		0.9048	0.0154196
ENSSSCG00000024206	CPPED1	0.904878	0.00463214
ENSSSCG00000010222	ZNF365	0.905701	0.0120253
ENSSSCG00000011524	CHL1	0.905885	0.00877973
ENSSSCG00000013326	DCDC1	0.907458	0.0254897
ENSSSCG00000010984	KIF24	0.908106	0.00611549
ENSSSCG00000038774	MAPK13	0.908665	0.010698
ENSSSCG00000036022		0.909228	0.0289253
ENSSSCG00000010756	MGMT	0.909714	0.000405691
ENSSSCG00000006002	CCN3	0.909806	0.0183842
ENSSSCG00000004192	CCN2	0.910407	0.00710727
ENSSSCG00000055744	FAM241A	0.911011	0.0180379
ENSSSCG00000011653	PCCB	0.911408	0.000724833
ENSSSCG00000027169	ENOSF1	0.911461	2.79006e-05
ENSSSCG00000029945	GCAT	0.911479	0.0195295
ENSSSCG00000057268	CD52	0.912014	0.0184845
ENSSSCG00000006079	RIDA	0.912438	0.00130447
ENSSSCG00000003506	PINK1	0.912747	0.0022867
ENSSSCG00000061033	SMAGP	0.913016	0.0003915
ENSSSCG00000025271		0.91322	0.0409006
ENSSSCG00000031579	PCP4L1	0.914541	0.0390845
ENSSSCG00000039715	FAHD1	0.914661	0.00162188
ENSSSCG00000026079	TKTL2	0.915204	0.0297041
ENSSSCG00000002697	NUDT7	0.915571	0.0187555
ENSSSCG00000028943	ECH1	0.916059	0.000831459
ENSSSCG00000033744		0.916976	0.00111451
ENSSSCG00000032846	BPNT2	0.917683	0.000157591
ENSSSCG00000054409		0.918922	0.0207734
ENSSSCG00000056213		0.919199	0.0181734
ENSSSCG00000015047	TTC12	0.919395	0.0137843
ENSSSCG00000025881	PDHB	0.919399	0.000191832
ENSSSCG00000008094	CHCHD5	0.919998	0.000426272
ENSSSCG00000038251	DNAJC15	0.920569	0.000942906
ENSSSCG00000035696	MCEE	0.920615	0.00254707
ENSSSCG00000062260		0.921478	0.00789325
ENSSSCG00000008054	NTN3	0.921947	0.0342244
ENSSSCG00000029260	NDNF	0.922716	0.0304348
[truncated: 850 more rows]

## Sheet: C vs IE
Table S2-Differentially Expressed Genes
Ensembl code	Gene symbol	logFC	adj.P.Val	Observations
ENSSSCG00000001906	CYP1A1	-5.51294	3.01194e-05	Catalyze many reactions (Cholesterol)
ENSSSCG00000039341	SULT1E1	-5.42629	2.42876e-05	Estrogen transporter
ENSSSCG00000012730	AFF2	-4.86464	0.000124911	disease X
ENSSSCG00000000716	KCNA1	-4.40013	5.02715e-05	potassium channels
ENSSSCG00000006233	CA8	-4.12005	1.58139e-05	carbon dioxide hydration
ENSSSCG00000017562	CACNA1G	-3.83337	1.54154e-06	calcium channels
ENSSSCG00000050750		-3.76704	6.28324e-05
ENSSSCG00000011812	TPRG1	-3.53925	0.00274415
ENSSSCG00000021082	NRG2	-3.51277	0.00180721
ENSSSCG00000033207	SULT2A1	-3.39052	9.44286e-06	sulfation of steroids
ENSSSCG00000032151	CPZ	-3.36642	7.55886e-08
ENSSSCG00000007501	BMP7	-3.31581	0.00440925
ENSSSCG00000015512	PAPPA2	-3.30994	1.11729e-05
ENSSSCG00000013869	CPAMD8	-3.22744	7.7721e-05
ENSSSCG00000008875	RXFP1	-3.15008	0.00189685
ENSSSCG00000000856	PAH	-2.98711	0.000432282
ENSSSCG00000003366	CHD5	-2.89508	0.000333333
ENSSSCG00000010530	CRTAC1	-2.86293	5.91208e-06
ENSSSCG00000009631	PEBP4	-2.85232	0.00012677
ENSSSCG00000002847	GPT2	-2.80382	1.11729e-05
ENSSSCG00000058926		-2.77246	0.000108875
ENSSSCG00000036135	COL1A1	-2.71003	1.54154e-06	collagen metabolism
ENSSSCG00000009672		-2.70209	1.11729e-05
ENSSSCG00000038355	SP5	-2.68625	0.00153575
ENSSSCG00000010629	ADRA2A	-2.61871	0.00312508
ENSSSCG00000053958		-2.58416	0.00733038
ENSSSCG00000009336	RXFP2	-2.56584	0.00109549
ENSSSCG00000022951	NFASC	-2.54175	0.00252045
ENSSSCG00000013393	SPON1	-2.52906	8.28927e-07
ENSSSCG00000011700	CP	-2.48707	0.0033896
ENSSSCG00000029545	GPRC5D	-2.44485	0.000394568
ENSSSCG00000007369		-2.43206	0.0116803
ENSSSCG00000003604	ADGRB2	-2.38318	1.46047e-05
ENSSSCG00000013263	CREB3L1	-2.38037	7.55886e-08
ENSSSCG00000046747	DNAH3	-2.32403	9.04138e-05
ENSSSCG00000025483	GREB1	-2.31133	0.000454778
ENSSSCG00000055313		-2.29347	1.67238e-05
ENSSSCG00000031648	CCN5	-2.28312	0.000109017
ENSSSCG00000060060	KCNA6	-2.22878	0.0260819
ENSSSCG00000025578	ALDH1A2	-2.22351	0.000156251
ENSSSCG00000059476		-2.1934	0.0362598
ENSSSCG00000004980	THSD4	-2.15493	4.30193e-05
ENSSSCG00000004565	CA12	-2.13971	1.46047e-05
ENSSSCG00000015326	COL1A2	-2.09114	5.91208e-06	collagen metabolism
ENSSSCG00000004903	CDH20	-2.08033	0.000515146
ENSSSCG00000004907	CCBE1	-2.04469	0.000354445
ENSSSCG00000004281	KCNQ5	-2.027	0.00361356
ENSSSCG00000017101	ADCY2	-2.00427	0.0139657
ENSSSCG00000012667	IGSF1	-2.00194	0.00187719
ENSSSCG00000055678	C1QTNF6	-1.98114	7.49692e-05
ENSSSCG00000017978	ALOX15B	-1.98053	0.00341848
ENSSSCG00000034500	MSX2	-1.95151	0.000220692
ENSSSCG00000006238	CYP7A1	-1.92593	4.30193e-05	Catalyze many reactions (Cholesterol)
ENSSSCG00000012771	SLC6A8	-1.92588	0.000165326
ENSSSCG00000007927	PPL	-1.92183	2.42876e-05
ENSSSCG00000003101	HIF3A	-1.91594	0.00522713
ENSSSCG00000002827	SLC6A2	-1.91205	0.000476432
ENSSSCG00000057079	SHAS2	-1.89038	2.5494e-05
ENSSSCG00000013018	CDC42BPG	-1.88571	0.000723428
ENSSSCG00000011176	SUSD4	-1.87428	0.00476663
ENSSSCG00000010535	HPSE2	-1.86422	0.00708156
ENSSSCG00000006729	TENT5C	-1.86248	1.54154e-06
ENSSSCG00000007477	NFATC2	-1.85874	0.00580228
ENSSSCG00000006391	ATP1A2	-1.8517	0.0482249
ENSSSCG00000051885		-1.8325	0.0017682
ENSSSCG00000029675	MMP8	-1.82892	0.00782907
ENSSSCG00000016878	FGF10	-1.82657	1.11729e-05
ENSSSCG00000005710	LAMC3	-1.76567	0.000375077
ENSSSCG00000031154	ACKR2	-1.76433	9.12693e-05
ENSSSCG00000016199	CYP27A1	-1.76084	5.91208e-06	Catalyze many reactions (Cholesterol)
ENSSSCG00000060094		-1.75952	0.000956534
ENSSSCG00000010532	LOXL4	-1.74412	0.00109549
ENSSSCG00000041708		-1.70973	0.000415934
ENSSSCG00000057196		-1.70641	0.0218025
ENSSSCG00000060496	OSR1	-1.6972	5.02715e-05
ENSSSCG00000010885	TLR5	-1.67263	0.0130859
ENSSSCG00000025993	SGPP2	-1.66359	0.031063
ENSSSCG00000037534	OPCML	-1.66256	0.00274415
ENSSSCG00000012371	AR	-1.65667	0.00186529
ENSSSCG00000035511	C1QTNF1	-1.65285	6.28324e-05
ENSSSCG00000006850	FAM102B	-1.64813	0.000802357
ENSSSCG00000014840	P4HA3	-1.64223	0.00040355
ENSSSCG00000004705	MAP1A	-1.63942	0.00111829
ENSSSCG00000023267	SCN1B	-1.63195	0.0185852
ENSSSCG00000025729	IRS1	-1.62503	6.28324e-05
ENSSSCG00000039332	SEC16B	-1.62187	0.000152793
ENSSSCG00000032527	FOSL2	-1.61581	0.000132045
ENSSSCG00000016983	STC2	-1.59936	0.000956534
ENSSSCG00000025777	ESR1	-1.59705	0.000522897
ENSSSCG00000007528	PHACTR3	-1.594	0.0109519
ENSSSCG00000015125	NECTIN1	-1.5907	0.00201118
ENSSSCG00000042401		-1.57789	0.00363584
ENSSSCG00000043778		-1.57375	0.0113963
ENSSSCG00000040288	ARNT2	-1.57356	0.000429076
ENSSSCG00000015253	NTM	-1.56411	0.00154573
ENSSSCG00000002669	CRISPLD2	-1.56185	4.50319e-09
ENSSSCG00000010604	SH3PXD2A	-1.55596	0.00142169
ENSSSCG00000029626	NECAB3	-1.54909	0.00120053
ENSSSCG00000000515	TRHDE	-1.54844	0.0242663
ENSSSCG00000011076	OTUD1	-1.54092	0.0143797
ENSSSCG00000039045	SLC26A2	-1.53649	0.00189685
ENSSSCG00000056642		-1.52922	3.82227e-05
ENSSSCG00000008122	ADRA2B	-1.52435	0.000400769
ENSSSCG00000002696	VAT1L	-1.51448	0.000809502
ENSSSCG00000002012	CARMIL3	-1.51041	0.000205089
ENSSSCG00000000092	NPTXR	-1.50185	0.0111381
ENSSSCG00000006811	SLC6A17	-1.48314	0.00253597
ENSSSCG00000010437	PAPSS2	-1.48139	3.01194e-05
ENSSSCG00000055109		-1.47742	0.00223303
ENSSSCG00000002829	MMP2	-1.46357	9.69853e-06
ENSSSCG00000039522	SHISAL1	-1.46228	0.00177434
ENSSSCG00000017508	STAC2	-1.45825	0.00478469
ENSSSCG00000014984	MMP27	-1.45007	0.00138414
ENSSSCG00000025924	IGFBP5	-1.45002	0.000333333	Insuline growth factor assistant
ENSSSCG00000003407	CASZ1	-1.44118	0.00264803
ENSSSCG00000015589	VASH2	-1.44083	2.45745e-05
ENSSSCG00000062289		-1.42455	0.00363195
ENSSSCG00000015619	CAMK1G	-1.41971	0.0162755
ENSSSCG00000013909	CRLF1	-1.41756	0.00136479
ENSSSCG00000029392	HUNK	-1.41424	0.00168794
ENSSSCG00000038278	NTSR1	-1.41385	0.0145788
ENSSSCG00000029096	HRH2	-1.39818	0.00729297
ENSSSCG00000034044	RASD1	-1.39725	0.00135304
ENSSSCG00000055832	AFF3	-1.38936	0.000709974
ENSSSCG00000008555		-1.38918	0.00116465
ENSSSCG00000009794	MLXIP	-1.3873	0.000417013
ENSSSCG00000006455		-1.37798	6.28324e-05
ENSSSCG00000044449		-1.37633	0.0134813
ENSSSCG00000013248	LRP4	-1.3713	0.00918163
ENSSSCG00000017258	FAM20A	-1.36965	0.000455676
ENSSSCG00000008446	SIX2	-1.369	0.0477952
ENSSSCG00000015543	CACNA1E	-1.36874	0.0100978
ENSSSCG00000024872	CPT1C	-1.35565	0.00038219
ENSSSCG00000040162	NUPR1	-1.34483	0.000719199
ENSSSCG00000056862	GAS1	-1.34389	0.000432203
ENSSSCG00000001660	PTK7	-1.33662	5.06967e-05
ENSSSCG00000037530	TACC2	-1.31421	0.000624857
ENSSSCG00000053744		-1.31242	0.00525962
ENSSSCG00000016859	C7	-1.30421	0.0170784
ENSSSCG00000032911	DUSP8	-1.29009	0.00522806
ENSSSCG00000003833	DAB1	-1.28875	0.00649391
ENSSSCG00000006988	PDGFRL	-1.27766	0.00012277
ENSSSCG00000002432	KCNK13	-1.2709	0.0002711
ENSSSCG00000052326		-1.27022	0.00497905
ENSSSCG00000029949	CD248	-1.27004	0.000141796
ENSSSCG00000029886	LYVE1	-1.26051	0.00491653
ENSSSCG00000013093	VWCE	-1.25959	0.010026
ENSSSCG00000021515	HS3ST1	-1.25022	0.0251701
ENSSSCG00000010974	CNTFR	-1.25	4.49834e-05
ENSSSCG00000007872	XYLT1	-1.2483	0.000809502
ENSSSCG00000009865	TBX3	-1.24397	0.00131174
ENSSSCG00000016093		-1.24167	0.00934094
ENSSSCG00000058216	IGFBP3	-1.23764	0.000236445	Insuline growth factor assistant
ENSSSCG00000059124	BAALC	-1.23617	0.00251411
ENSSSCG00000022925		-1.23562	0.00104582
ENSSSCG00000017589	DLX3	-1.23335	0.0104859
ENSSSCG00000032422		-1.22916	0.0219643
ENSSSCG00000021610	CHPF	-1.21996	0.000256844
ENSSSCG00000040706	DBN1	-1.21894	0.000621626
ENSSSCG00000054571	CYP2B6B	-1.21043	0.0108185	Catalyze many reactions (Cholesterol)
ENSSSCG00000003590	PTPRU	-1.20854	0.00306596
ENSSSCG00000038902	KCNK6	-1.20698	0.00309334
ENSSSCG00000002464	PRIMA1	-1.19831	0.00135304
ENSSSCG00000008073	OMD	-1.19263	0.00290592
ENSSSCG00000017156	GAA	-1.19254	2.66403e-05
ENSSSCG00000012386	NALF2	-1.19175	0.00327343
ENSSSCG00000035058	PID1	-1.18584	0.000417013
ENSSSCG00000059111		-1.18002	0.00487881
ENSSSCG00000038149	KCNE4	-1.17789	0.00128229
ENSSSCG00000010654	ATRNL1	-1.17394	0.000966554
ENSSSCG00000002039	MMP14	-1.17082	0.000318682
ENSSSCG00000002026	EFS	-1.16902	0.00044471
ENSSSCG00000001513	SYNGAP1	-1.16861	0.000192074
ENSSSCG00000001695	VEGFA	-1.16695	3.18575e-05
ENSSSCG00000035038	CGNL1	-1.16412	0.00306596
ENSSSCG00000036612	TNFAIP2	-1.16339	0.00172107
ENSSSCG00000004736	SPTBN5	-1.1626	0.0475903
ENSSSCG00000016290	EFHD1	-1.16146	0.000406791
ENSSSCG00000035968	LMX1B	-1.15311	0.0169369
ENSSSCG00000006472	CRABP2	-1.14854	0.00338862
ENSSSCG00000050103		-1.14501	0.00873346
ENSSSCG00000001872	LINGO1	-1.14383	0.0114487
ENSSSCG00000011294		-1.14328	0.00659423
ENSSSCG00000001963	EGLN3	-1.14253	0.00199456
ENSSSCG00000003113	C5AR2	-1.14148	0.0339908
ENSSSCG00000007170	CPXM1	-1.13679	0.00154573
ENSSSCG00000006550	ATP8B2	-1.13635	0.00201118
ENSSSCG00000006172	PI15	-1.13515	0.00195997
ENSSSCG00000012317	GSPT2	-1.11927	0.00109549
ENSSSCG00000012309	SHROOM4	-1.11684	0.00352653
ENSSSCG00000012591	AMOT	-1.11534	0.000249759
ENSSSCG00000031424	NECAB1	-1.11516	0.0240984
ENSSSCG00000000571	ABCC9	-1.11484	0.00386403
ENSSSCG00000027114	PODN	-1.11395	4.30193e-05
ENSSSCG00000006359	ADAMTS4	-1.11054	0.0233792
ENSSSCG00000030378	LIMK1	-1.10833	0.00959156
ENSSSCG00000002474	PPP4R4	-1.1062	0.00982994
ENSSSCG00000016104	TRAK2	-1.09959	0.00817516
ENSSSCG00000026602	PTGIR	-1.09304	0.000557531
ENSSSCG00000001849	ANPEP	-1.09171	0.000333333
ENSSSCG00000003617	TXLNA	-1.09085	0.00166592
ENSSSCG00000022429	KAZALD1	-1.08676	0.000649023
ENSSSCG00000005751	COL5A1	-1.08499	0.00497905	collagen metabolism
ENSSSCG00000001637	GUCA1B	-1.07918	0.0281054
ENSSSCG00000009148	LEF1	-1.07711	0.0094394
ENSSSCG00000057314		-1.07598	0.00274968
ENSSSCG00000039875	NKD1	-1.07473	9.79033e-05
ENSSSCG00000035736		-1.07168	0.000229148
ENSSSCG00000007866	TMC7	-1.07093	0.0280827
ENSSSCG00000000915	DCN	-1.06951	8.90861e-05
ENSSSCG00000040513	AQP3	-1.0679	0.00109549
ENSSSCG00000002259		-1.06676	0.00118584
ENSSSCG00000011292	ZNF662	-1.06617	0.000236445
ENSSSCG00000012571	COL4A6	-1.06366	0.00934094	collagen metabolism
ENSSSCG00000005650	CERCAM	-1.05975	0.000632177
ENSSSCG00000015535	QSOX1	-1.0574	0.00118268
ENSSSCG00000035091		-1.0549	0.0408049
ENSSSCG00000016824	RAI14	-1.05301	0.00197026
ENSSSCG00000010006	SEC14L2	-1.05206	0.0314011
ENSSSCG00000025308	IL17D	-1.04641	0.00274335
ENSSSCG00000015595	ATF3	-1.04566	0.00189685
ENSSSCG00000023653	GLIS2	-1.04445	0.00134207
ENSSSCG00000037065	EMP2	-1.04041	9.83771e-05
ENSSSCG00000027890		-1.0398	0.000956759
ENSSSCG00000000602	RERG	-1.03454	0.0249392
ENSSSCG00000017082	SPARC	-1.03435	0.0023198
ENSSSCG00000023026	CLCN5	-1.03346	0.0363264
ENSSSCG00000027378	SH3PXD2B	-1.03203	0.00109549
ENSSSCG00000011747	CLDN11	-1.03189	0.0243667
ENSSSCG00000000293	ITGA5	-1.03092	0.00208862
ENSSSCG00000011496	ADAMTS9	-1.02924	0.0301045
ENSSSCG00000022815	PYGB	-1.02886	0.0131306
ENSSSCG00000006302	GPR161	-1.02686	0.0229513
ENSSSCG00000055131		-1.02544	0.00789037
ENSSSCG00000011641	SLCO2A1	-1.01759	0.00149935
ENSSSCG00000016034	COL3A1	-1.01541	0.00491653	collagen metabolism
ENSSSCG00000053583		-1.0143	0.00672409
ENSSSCG00000000755	ERC1	-1.01354	0.000129591
ENSSSCG00000049239		-1.00981	0.00950304
ENSSSCG00000036359	SLC43A1	-1.00825	0.0129833
ENSSSCG00000016715	OSBPL3	-1.00497	0.00157334
ENSSSCG00000007198	ANGPT4	-1.00199	0.00487881
ENSSSCG00000003326	PEG3	-1.00173	0.0108185
ENSSSCG00000006651	ADAMTSL4	-1.00102	0.00684602
ENSSSCG00000051274		-0.998572	0.00734514
ENSSSCG00000027331	COL6A3	-0.997827	0.00187719	collagen metabolism
ENSSSCG00000037025	PLVAP	-0.99707	0.00331134
ENSSSCG00000035335	FGL1	-0.995097	0.00853098
ENSSSCG00000047133		-0.99351	0.032531
ENSSSCG00000041566		-0.986646	0.00979788
ENSSSCG00000001661	SRF	-0.984915	0.00194614
ENSSSCG00000007385	KCNS1	-0.984851	0.0401138
ENSSSCG00000010052	BCR	-0.984807	0.0120445
ENSSSCG00000040985	KCTD7	-0.983039	0.0129818
ENSSSCG00000040083		-0.980396	0.0371875
ENSSSCG00000013586	LRRC8E	-0.980033	0.0134121
ENSSSCG00000026731	CEP85	-0.979682	0.0411632
ENSSSCG00000052125		-0.979615	0.000809502
ENSSSCG00000036307	OAF	-0.976776	9.12693e-05
ENSSSCG00000011030	CUBN	-0.976464	0.0304615
ENSSSCG00000031988	MYOCD	-0.975427	0.0486091
ENSSSCG00000040961	LIF	-0.973518	0.00421088
ENSSSCG00000003839	PLPP3	-0.973436	6.56736e-05
ENSSSCG00000057439		-0.97061	0.0179353
ENSSSCG00000020915	P4HA2	-0.969544	0.000221882
ENSSSCG00000011400	SEMA3B	-0.969125	0.00364597
ENSSSCG00000024043	ADAMTS2	-0.968693	0.00430226
ENSSSCG00000001063	MYLIP	-0.966995	0.00386403	Myosin light fiber regulatory
ENSSSCG00000011750	PLD1	-0.966221	0.0027386
ENSSSCG00000039094	PLEC	-0.96061	0.0023652
ENSSSCG00000015828	ZNF703	-0.958285	2.1148e-05
ENSSSCG00000024823	RCN3	-0.956664	0.00485706
ENSSSCG00000017379	ETV4	-0.955715	0.0359807
ENSSSCG00000024494	ST6GALNAC3	-0.95549	0.00659308
ENSSSCG00000025005	B4GALT6	-0.951787	0.0209466
ENSSSCG00000016992	NEURL1B	-0.951702	0.00310195
ENSSSCG00000044155		-0.950794	0.00820914
ENSSSCG00000040410	EXOC3L2	-0.950514	0.0280006
ENSSSCG00000002831	IRX3	-0.949706	0.015621
ENSSSCG00000038071	RASL12	-0.948882	0.00934094
ENSSSCG00000033385		-0.948867	0.00589611
ENSSSCG00000029430		-0.94688	0.0468708
ENSSSCG00000017300	MRC2	-0.943833	0.00964307
ENSSSCG00000011317		-0.942806	0.0146065
ENSSSCG00000021206	IL1RAP	-0.940882	0.0301909
ENSSSCG00000014410	SH3RF2	-0.933713	0.000996897
ENSSSCG00000028022	COL6A2	-0.933209	0.00385903	collagen metabolism
ENSSSCG00000000261	IGFBP6	-0.931679	0.0183683	Insuline growth factor assistant
ENSSSCG00000026585	PROCR	-0.930704	0.0176106
ENSSSCG00000000573	KCNJ8	-0.929947	8.90861e-05
ENSSSCG00000060280		-0.92978	0.00433073
ENSSSCG00000010698	FGFR2	-0.929211	0.00859521
ENSSSCG00000017204	ITGB4	-0.927473	0.0139662
ENSSSCG00000024310	F13A1	-0.927074	0.0088773
ENSSSCG00000010332	PLAC9	-0.925517	0.00128108
ENSSSCG00000061358		-0.924798	0.00910729
ENSSSCG00000017376	MEOX1	-0.919699	0.0221401
ENSSSCG00000026146	GALNT5	-0.919625	0.00720818
ENSSSCG00000010925	PPP1R12B	-0.919158	0.000368647
ENSSSCG00000000142	FOXRED2	-0.917356	0.000238267
ENSSSCG00000035216	SPRED3	-0.914708	0.0156607
ENSSSCG00000017422	FKBP10	-0.914465	0.00403295
ENSSSCG00000053891	SOCS2	-0.911686	0.00187719
ENSSSCG00000005641	DNM1	-0.910399	0.00126438
ENSSSCG00000017306	ITGB3	-0.909221	0.000454778
ENSSSCG00000003875	TTC39A	-0.907171	0.0040243
ENSSSCG00000017676	BCAS3	-0.906362	2.54737e-05
ENSSSCG00000031201	LMOD1	-0.90575	0.00605789
ENSSSCG00000061436	ACACB	-0.905744	0.0230566
ENSSSCG00000010816	TGFB2	-0.905335	0.000442836
ENSSSCG00000011022	SVIL	-0.903199	0.0211036
ENSSSCG00000035554	LHFPL3	-0.90293	0.0214107
ENSSSCG00000017783	MYO18A	-0.902485	0.00319382	Myosin gene family
ENSSSCG00000000950	E2F7	-0.900218	0.0353041
ENSSSCG00000001596	MOCS1	-0.897307	0.0107335
ENSSSCG00000020777		-0.893454	0.000187946
ENSSSCG00000034723	PYCR1	-0.893296	0.0152686
ENSSSCG00000043284		-0.891826	0.0277816
ENSSSCG00000040875	ZFPM1	-0.891204	0.000966662
ENSSSCG00000013318	RCN1	-0.890084	0.00308853
ENSSSCG00000013658	S1PR2	-0.888775	0.000704185
ENSSSCG00000009331	MEDAG	-0.885467	0.029113
ENSSSCG00000030065	ZBTB47	-0.884346	0.0217137
ENSSSCG00000021656		-0.882828	0.00483402
ENSSSCG00000007135		-0.881338	0.0343308
ENSSSCG00000002724	PDPR	-0.881003	0.003813
ENSSSCG00000002635	SPIRE2	-0.880444	0.00802447
ENSSSCG00000002495	SYNE3	-0.879471	0.00637591
ENSSSCG00000004404		-0.878677	0.0168299
ENSSSCG00000022370	TNFSF9	-0.874646	0.0430375
ENSSSCG00000003324	ZNF471	-0.872025	0.0249931
ENSSSCG00000009011	FHDC1	-0.867929	0.0464038
ENSSSCG00000027466	PCOLCE	-0.867291	0.00996508
ENSSSCG00000003079		-0.866345	0.0163646
ENSSSCG00000020725	ERBB3	-0.864923	0.0188201
ENSSSCG00000012743	MTMR1	-0.861851	0.00991974
ENSSSCG00000052857		-0.857577	0.00536698
ENSSSCG00000020666	EHD4	-0.856855	0.00151503
ENSSSCG00000009320	FLT1	-0.856392	0.00543192
ENSSSCG00000001549	FKBP5	-0.853509	0.00378215
ENSSSCG00000001137	H1-3	-0.85261	0.0173535
ENSSSCG00000031267	NIPAL2	-0.852454	0.00685307
ENSSSCG00000009934	KCTD10	-0.849859	0.0215922
ENSSSCG00000006490	SMG5	-0.849311	0.0043844
ENSSSCG00000017561	ABCC3	-0.848783	0.00431603
ENSSSCG00000039756	FOXC1	-0.848505	0.015621
ENSSSCG00000010464	PPP1R3C	-0.846663	0.0441235
ENSSSCG00000023408	SAMD4A	-0.846177	0.0353048
ENSSSCG00000038164	RAI1	-0.845954	0.00307818
ENSSSCG00000016343	TWIST2	-0.845815	0.00640138
ENSSSCG00000035585		-0.845624	0.00789948
ENSSSCG00000011521	PDZRN3	-0.844094	0.00403412
ENSSSCG00000037561	ATP11A	-0.844014	0.0017682
ENSSSCG00000008123	ARID5A	-0.843591	0.0002711
ENSSSCG00000024759	CX3CL1	-0.843523	0.0278141
ENSSSCG00000040163	QSOX2	-0.842424	0.0135853
ENSSSCG00000022506	COL6A1	-0.842215	0.00463209	collagen metabolism
ENSSSCG00000006482	MEF2D	-0.840862	5.02715e-05
ENSSSCG00000031360	ADO	-0.840212	0.0106094
ENSSSCG00000026422	GPER1	-0.839885	0.0116315
ENSSSCG00000031666	ZFTA	-0.838344	0.00874823
ENSSSCG00000054999	ZBTB21	-0.837074	0.0340491
ENSSSCG00000021911	NDRG4	-0.836058	0.0289656
ENSSSCG00000022797	PPP1R3B	-0.835107	0.0246319
ENSSSCG00000022345		-0.834793	0.0212324
ENSSSCG00000016716	GSDME	-0.834558	0.00542795
ENSSSCG00000015780	STOX2	-0.832133	0.0131115
ENSSSCG00000010016	MORC2	-0.831908	0.000209713
ENSSSCG00000000292	ZNF385A	-0.83152	0.00189685
ENSSSCG00000009638	RHOBTB2	-0.831406	0.00649391
ENSSSCG00000005941	KHDRBS3	-0.830841	0.00285093
ENSSSCG00000039580	FOXJ2	-0.830289	0.00138363
ENSSSCG00000013088	LRRC10B	-0.830171	0.0233121
ENSSSCG00000005785	PCSK6	-0.829773	0.00910729
ENSSSCG00000009642	STC1	-0.829673	0.0197199
ENSSSCG00000013919	HOMER3	-0.829549	0.0215214
ENSSSCG00000001917	CD276	-0.828714	0.00478412
ENSSSCG00000055210		-0.827993	0.0253612
ENSSSCG00000027646	TIPARP	-0.826857	0.00145209
ENSSSCG00000038128	CDYL2	-0.826498	0.00441388
ENSSSCG00000001835	ABHD2	-0.826358	0.00842711
ENSSSCG00000035671	USP22	-0.825672	0.000424733
ENSSSCG00000009815	CAMKK2	-0.825051	0.00913321
ENSSSCG00000028976	PPP2R2B	-0.824353	0.0286783
ENSSSCG00000015238	ARHGAP32	-0.824122	0.0305825
ENSSSCG00000009335	B3GLCT	-0.823913	0.00012277
ENSSSCG00000000753	WNK1	-0.823461	0.00153197
ENSSSCG00000040119	TIGD5	-0.821621	0.0356117
ENSSSCG00000000681	P3H3	-0.821396	0.0113121
ENSSSCG00000035958	EVA1A	-0.821203	0.0191702
ENSSSCG00000059785		-0.82116	0.0442734
ENSSSCG00000036136	BHLHE40	-0.820689	0.00605182
ENSSSCG00000008844	KDR	-0.817914	0.0166978
ENSSSCG00000013269	MAPK8IP1	-0.817682	0.00300088
ENSSSCG00000000853	NT5DC3	-0.812219	0.0137874
ENSSSCG00000004379	SOBP	-0.810241	6.28324e-05
ENSSSCG00000016754	AEBP1	-0.809727	0.00656618
ENSSSCG00000011928	CCDC80	-0.806689	0.00940952
ENSSSCG00000003479	MFAP2	-0.805251	0.0405792
ENSSSCG00000014876	MYO7A	-0.803467	0.00409922	Myosin gene family
ENSSSCG00000040366	ADAMTSL1	-0.802829	0.0290424
ENSSSCG00000038618	RFLNB	-0.801472	0.0378964
ENSSSCG00000033074	ZCCHC24	-0.801288	0.00577157
ENSSSCG00000023378	ZNF316	-0.800805	0.0188201
ENSSSCG00000002257	MCTP2	-0.800531	0.0190157
ENSSSCG00000037416	CLIC5	-0.800392	0.00654261
ENSSSCG00000012318	MAGED1	-0.79939	0.0002711
ENSSSCG00000004990	LRFN5	-0.79805	0.04561
ENSSSCG00000007950	ADCY9	-0.797078	0.00149935
ENSSSCG00000027667	EML1	-0.796173	0.000190402
ENSSSCG00000011293	POMGNT2	-0.795892	0.00223101
ENSSSCG00000037832	PMP22	-0.795268	0.000297114
ENSSSCG00000060263		-0.793464	0.0430973
ENSSSCG00000001527	ILRUN	-0.793229	0.00840055
ENSSSCG00000028052	OBSL1	-0.788114	0.0260819
ENSSSCG00000034441	MRGPRF	-0.787655	0.00190811
ENSSSCG00000025717	HIC1	-0.787292	0.000197389
ENSSSCG00000008727	MSX1	-0.785852	0.0094019
ENSSSCG00000001885	C15orf39	-0.785355	0.00769216
ENSSSCG00000010142	RYR2	-0.785056	0.0162569
ENSSSCG00000055271		-0.784713	0.0389988
ENSSSCG00000016929	PDE4D	-0.783696	0.00788549
ENSSSCG00000026268	DLG5	-0.782719	0.000956534
ENSSSCG00000001986	NFATC4	-0.782491	7.9673e-05
ENSSSCG00000035243	RAB27B	-0.780965	0.0451398
ENSSSCG00000006970	DLC1	-0.778581	0.00505426
ENSSSCG00000003271	TTYH1	-0.777262	0.0278861
ENSSSCG00000016792	RETREG1	-0.776179	0.0171152
ENSSSCG00000008270	CCDC142	-0.775179	0.0112536
ENSSSCG00000010621	ADD3	-0.774741	0.0110982
ENSSSCG00000046700		-0.773353	0.0411297
ENSSSCG00000005965	MYC	-0.772423	0.0129379
ENSSSCG00000052434	ZBTB42	-0.772078	0.0276781
ENSSSCG00000051418		-0.771776	0.0276539
ENSSSCG00000015715	EN1	-0.77103	0.00327602
ENSSSCG00000009968	TTC28	-0.769443	0.0114032
ENSSSCG00000031925		-0.769145	0.043675
ENSSSCG00000008578	ADCY3	-0.76909	0.00483828
ENSSSCG00000014168	ELL2	-0.768617	0.000408234
ENSSSCG00000053951		-0.768495	0.0375862
ENSSSCG00000010404	ALOX5	-0.767916	0.0043761
ENSSSCG00000005457		-0.767199	0.0171569
ENSSSCG00000040013	MTUS1	-0.767083	0.00232858
ENSSSCG00000010555	HIF1AN	-0.766262	0.0405074
ENSSSCG00000003603	COL16A1	-0.76509	0.00463209	collagen metabolism
ENSSSCG00000037676	KAZN	-0.765085	0.0120445
ENSSSCG00000007940		-0.765055	0.00769429
ENSSSCG00000012050	RCAN1	-0.764686	0.0179353
ENSSSCG00000035313		-0.764524	0.00149935
ENSSSCG00000000843	TXNRD1	-0.764144	0.00657826
ENSSSCG00000031706		-0.764047	0.0227013
ENSSSCG00000013397	ARNTL	-0.763649	0.0199251
ENSSSCG00000003351	MMP23B	-0.763594	0.02469
ENSSSCG00000006453	KIRREL1	-0.762505	0.0178879
ENSSSCG00000003471	EPHA2	-0.762245	0.00483828
ENSSSCG00000014303	JADE2	-0.761667	0.0112536
ENSSSCG00000027745	ABCG1	-0.76067	0.0246438
ENSSSCG00000017624	CUEDC1	-0.757653	0.0171569
ENSSSCG00000015616	HSD11B1	-0.756693	0.00363584
ENSSSCG00000029230	ECM1	-0.755532	0.00923618
ENSSSCG00000008289	MTHFD2	-0.754755	0.00260272
ENSSSCG00000005706	ABL1	-0.754198	0.00152917
ENSSSCG00000034510	ORAI1	-0.753897	0.00412318
ENSSSCG00000011111	CAMK1D	-0.75177	0.0474302
ENSSSCG00000039442	BMP2	-0.751745	0.0311042
ENSSSCG00000038948	ETS2	-0.751418	0.00847995
ENSSSCG00000011103	PARD3	-0.751276	0.00166592
ENSSSCG00000016497	DENND2A	-0.750875	0.00543121
ENSSSCG00000009545	COL4A2	-0.750508	0.00381481	collagen metabolism
ENSSSCG00000009745	ADGRD1	-0.747547	0.0292009
ENSSSCG00000039770	SLC6A9	-0.747395	0.0135177
ENSSSCG00000012408	NHSL2	-0.747327	0.0276806
ENSSSCG00000033175	SASH1	-0.745821	0.0067447
ENSSSCG00000034722	CCL14	-0.744659	0.00507116
ENSSSCG00000007839	EEF2K	-0.743822	0.00561402
ENSSSCG00000003805	PDE4B	-0.742615	0.0295193
ENSSSCG00000001233	TRIM26	-0.742075	0.0326063
ENSSSCG00000037890	ZNF853	-0.741222	0.0175039
ENSSSCG00000017865	CTNS	-0.741026	0.00409922
ENSSSCG00000005614	NIBAN2	-0.740312	0.00108348
ENSSSCG00000013639	SLC44A2	-0.740284	0.00131174
ENSSSCG00000000272	SP1	-0.737962	0.00605182
ENSSSCG00000022099	TP53INP2	-0.737431	0.00118268
ENSSSCG00000007324	SOGA1	-0.736342	0.0230025
ENSSSCG00000032637	EVC	-0.736006	0.016171
ENSSSCG00000063462	TMEM127	-0.735503	0.00263682
ENSSSCG00000000435	ARHGEF25	-0.734641	0.0117776
ENSSSCG00000015356	AGMO	-0.734236	0.0106094
ENSSSCG00000004551	ZNF609	-0.733136	0.0010879
ENSSSCG00000000712	VWF	-0.730917	0.00483402
ENSSSCG00000040333	NUP62	-0.730873	0.000794817
ENSSSCG00000013339	ANO3	-0.728225	0.0131894
ENSSSCG00000037865	SOX18	-0.727682	0.0183657
ENSSSCG00000024570	KDM4B	-0.727619	0.00202549
ENSSSCG00000018057	SOCS7	-0.725695	0.0152686
ENSSSCG00000011810	BCL6	-0.723549	0.00201324
ENSSSCG00000009111	SYNPO2	-0.723063	0.0393427
ENSSSCG00000032171	TCF20	-0.72084	0.0090741
ENSSSCG00000000951	CSRP2	-0.72048	0.00789037
ENSSSCG00000000958	DYRK2	-0.718423	0.000414392
ENSSSCG00000017962	KDM6B	-0.716253	0.0299772
ENSSSCG00000010600	CALHM2	-0.716078	0.00116566
ENSSSCG00000013932	LPAR2	-0.715935	0.0375791
ENSSSCG00000004859	ZNF516	-0.715591	0.0119191
ENSSSCG00000004762	DNAJC17	-0.715296	0.00252471
ENSSSCG00000017773	SUPT6H	-0.715184	4.30193e-05
ENSSSCG00000016379	HDLBP	-0.713877	0.00293258
ENSSSCG00000035421	ATP8A2	-0.711678	0.0265784
ENSSSCG00000037958	TOB2	-0.710978	0.000596832
ENSSSCG00000012112		-0.710247	0.0291063
ENSSSCG00000026817		-0.71004	0.0145788
ENSSSCG00000008459		-0.709967	0.038449
ENSSSCG00000003621	ZSCAN20	-0.708704	0.00530978
ENSSSCG00000008772	RELL1	-0.708251	0.0047913
ENSSSCG00000024108	SLC43A2	-0.708191	0.0114514
ENSSSCG00000022895	CRYBG3	-0.707945	0.00660793
ENSSSCG00000007719		-0.707941	0.00152917
ENSSSCG00000003401	KIF1B	-0.707795	0.0433093
ENSSSCG00000035176	SEMA6B	-0.707417	0.0129818
ENSSSCG00000007023		-0.70713	0.0375862
ENSSSCG00000002688	PLCG2	-0.705973	0.00484273
ENSSSCG00000017199	TRIM47	-0.704998	0.00141978
ENSSSCG00000055375		-0.7048	0.00444487
ENSSSCG00000038374	CIART	-0.704199	0.0113564
ENSSSCG00000055885		-0.704001	0.00183907
ENSSSCG00000014960	AMOTL1	-0.702585	0.00440925
ENSSSCG00000017169	SEC14L1	-0.702262	0.0155668
ENSSSCG00000015277	SOX13	-0.700628	0.0227013
ENSSSCG00000027852		-0.70062	0.0450449
ENSSSCG00000062039	RAB5B	-0.700442	0.00949271
ENSSSCG00000051090		-0.699639	0.015621
ENSSSCG00000007812	XPO6	-0.699378	0.00118268
ENSSSCG00000005659	ZER1	-0.699014	0.00109549
ENSSSCG00000033608	LOXL2	-0.698479	0.0199375
ENSSSCG00000004101	LRP11	-0.697422	0.000865138
ENSSSCG00000035264	UBQLN2	-0.696237	0.0114768
ENSSSCG00000035045	DOCK1	-0.69596	0.00315493
ENSSSCG00000035791	SIX5	-0.694476	0.00386403
ENSSSCG00000005943	ST3GAL1	-0.694328	0.0067398
ENSSSCG00000034297	HES2	-0.693044	0.0461356
ENSSSCG00000029539	RAB23	-0.691323	0.0282597
ENSSSCG00000055181	HECW2	-0.69129	0.0371882
ENSSSCG00000013286	LRRC4C	-0.690721	0.0112305
ENSSSCG00000001100	CARMIL1	-0.690704	0.0103766
ENSSSCG00000024958	GPR173	-0.690243	0.00675782
ENSSSCG00000003379	KLHL21	-0.688832	0.0148709
ENSSSCG00000030424	USP31	-0.687169	0.0114819
ENSSSCG00000027669	TNS1	-0.686938	0.0198124
ENSSSCG00000003975	KCNQ4	-0.686741	0.00910729
ENSSSCG00000023593	AFF1	-0.685796	0.0158666
ENSSSCG00000028974	UST	-0.684954	0.016508
ENSSSCG00000007544	SUN1	-0.684492	0.0266327
ENSSSCG00000014387	DIAPH1	-0.683993	0.00646932
ENSSSCG00000011364	NCKIPSD	-0.683815	0.00782769
ENSSSCG00000040037	MTSS2	-0.683313	0.0018897
ENSSSCG00000035027	ZDHHC14	-0.683172	0.00186067
ENSSSCG00000023304	SRRM2	-0.682285	0.00114239
ENSSSCG00000024285	DLG4	-0.682083	0.00351809
ENSSSCG00000011870	PDIA5	-0.681134	0.0138238
ENSSSCG00000009971	ZNRF3	-0.680431	0.0340491
ENSSSCG00000013911	TMEM59L	-0.679877	0.0257208
ENSSSCG00000002252	ARRDC4	-0.6795	0.0240488
ENSSSCG00000013742	NFIX	-0.678837	0.0250385
ENSSSCG00000055777		-0.678807	0.0221624
ENSSSCG00000006571	INTS3	-0.678772	0.00940952
ENSSSCG00000015252	SNX19	-0.6781	0.00753369
ENSSSCG00000017818	SERPINF1	-0.675246	0.0137117
ENSSSCG00000021586	ZHX2	-0.674927	0.000132045
ENSSSCG00000033291	PIP4K2B	-0.673336	0.00943162
ENSSSCG00000017095	SEMA5A	-0.673037	0.0293598
ENSSSCG00000001049	HIVEP1	-0.672717	0.00363584
ENSSSCG00000057195		-0.671928	0.0491444
ENSSSCG00000008858	KLHL2	-0.671823	0.0054707
ENSSSCG00000016634	CAV1	-0.671065	0.0179353
ENSSSCG00000002412	STON2	-0.669675	0.0391645
ENSSSCG00000040479	NDE1	-0.669243	0.000616943
ENSSSCG00000025306	PAK3	-0.667269	0.00714065
ENSSSCG00000017164		-0.667266	0.00412318
ENSSSCG00000055213	GNA12	-0.6663	0.00810362
ENSSSCG00000007542	PRKAR1B	-0.664882	0.00272504
ENSSSCG00000017218	CDR2L	-0.664755	0.0082238
ENSSSCG00000015825	ADGRA2	-0.662508	0.00483828
ENSSSCG00000015232	ST3GAL4	-0.662328	0.00500645
ENSSSCG00000059123		-0.661252	0.0401138
ENSSSCG00000011025	ZEB1	-0.661187	0.0199901
ENSSSCG00000041731		-0.66118	0.00497763
ENSSSCG00000005288	TLE4	-0.659315	0.00558621
ENSSSCG00000037159	MNT	-0.659148	0.00413343
ENSSSCG00000002254	NR2F2	-0.657983	0.0240184
ENSSSCG00000015695	RAB3GAP1	-0.657738	0.00286511
ENSSSCG00000011425	RAD54L2	-0.657283	0.0305613
ENSSSCG00000010915	NAV1	-0.656593	0.00104582
ENSSSCG00000039487	GPSM1	-0.654218	0.00449193
ENSSSCG00000034369	SPSB4	-0.653688	0.0176621
ENSSSCG00000006781	CTTNBP2NL	-0.653598	0.0191587
ENSSSCG00000010527	MARVELD1	-0.653518	0.0162924
ENSSSCG00000014768	TRIM68	-0.652842	0.0216748
ENSSSCG00000016988	ERGIC1	-0.652094	0.0128126
ENSSSCG00000008762	STIM2	-0.650448	0.0249931
ENSSSCG00000016291	GIGYF2	-0.650098	0.00600906
ENSSSCG00000011550	CAMK1	-0.649303	0.0064616
ENSSSCG00000062927		-0.649217	0.0184949
ENSSSCG00000013050	MARK2	-0.648329	0.000682175
ENSSSCG00000009664	PTK2B	-0.647529	0.0199251
ENSSSCG00000009999	TBC1D10A	-0.645617	0.00968631
ENSSSCG00000025703	REV3L	-0.645026	0.00318955
ENSSSCG00000038526	FBXL18	-0.643973	0.0386516
ENSSSCG00000010143	MTR	-0.642804	0.00953792
ENSSSCG00000002950	SIPA1L3	-0.642392	0.000615434
ENSSSCG00000003569	SLC9A1	-0.641823	0.00361589
ENSSSCG00000013554	TRIP10	-0.640057	0.000933144
ENSSSCG00000033189		-0.639982	0.0138986
ENSSSCG00000060236	CBX7	-0.63903	0.0187591
ENSSSCG00000044483		-0.637738	0.0232909
ENSSSCG00000008601	SDC1	-0.63747	0.02469
ENSSSCG00000007575	RADIL	-0.637448	0.0333171
ENSSSCG00000008192	TMEM131	-0.636969	0.00421088
ENSSSCG00000027426	BCL3	-0.636908	0.00474005
ENSSSCG00000028612	PTPRS	-0.636672	0.032531
ENSSSCG00000030309	NDRG2	-0.636365	0.0112927
ENSSSCG00000000278	ATF7	-0.634363	0.0070685
ENSSSCG00000014869	LRRC32	-0.633663	0.0308333
ENSSSCG00000030165	MAFF	-0.633605	0.0137874
ENSSSCG00000016928	RAB3D	-0.633333	0.0249931
ENSSSCG00000036036		-0.632427	0.0476588
ENSSSCG00000030095	ZBTB16	-0.632161	0.0243148
ENSSSCG00000060600		-0.631916	0.00818446
ENSSSCG00000008080	PHF2	-0.631624	0.000236445
ENSSSCG00000015074	SIDT2	-0.631487	0.000578596
ENSSSCG00000031776		-0.630953	0.0159849
ENSSSCG00000017429	P3H4	-0.630401	0.0244948
ENSSSCG00000037232	SNX29	-0.629248	0.0218295
ENSSSCG00000028995	TLE2	-0.627483	0.0233224
ENSSSCG00000036835	OSBPL2	-0.626847	0.000927919
ENSSSCG00000006496	LMNA	-0.626836	0.00191343
ENSSSCG00000010579	GBF1	-0.625995	0.000312967
ENSSSCG00000012275	ARAF	-0.625225	0.0094394
ENSSSCG00000039946	CD34	-0.624245	0.00785091
ENSSSCG00000010894	TP53BP2	-0.623418	0.013181
ENSSSCG00000030182	DEDD2	-0.623071	0.0257849
ENSSSCG00000059013	DUSP7	-0.622949	0.00624893
ENSSSCG00000020663	KMT2C	-0.620418	0.0303984
ENSSSCG00000029002	PNKD	-0.620271	0.0296768
ENSSSCG00000052153		-0.620053	0.0148179
ENSSSCG00000038801	NPNT	-0.62003	0.0496146
ENSSSCG00000003253	MYADM	-0.61878	0.0258516
ENSSSCG00000038739	MYPOP	-0.618592	0.0390842
ENSSSCG00000022538	MARK4	-0.61859	0.00315308
ENSSSCG00000004138	HIVEP2	-0.618511	0.0122511
ENSSSCG00000003559	ARID1A	-0.61849	0.00413343
ENSSSCG00000008357	SPRED2	-0.618276	0.0173535
ENSSSCG00000000075	MRTFA	-0.618144	0.0211633
ENSSSCG00000010278		-0.617671	0.0408157
ENSSSCG00000024813	MAP3K3	-0.617029	0.00440468
ENSSSCG00000031125	AMPD2	-0.616948	0.0207988
ENSSSCG00000017310	KANSL1	-0.616037	0.000787515
ENSSSCG00000008226	POLR1A	-0.615918	0.00326804
ENSSSCG00000037267	MAX	-0.615328	0.00753369
ENSSSCG00000061383	SLC22A5	-0.615158	0.0205119
ENSSSCG00000006083	LAPTM4B	-0.615104	0.00420889
ENSSSCG00000008337	AAK1	-0.614723	0.00219411
ENSSSCG00000062429		-0.614718	0.0453518
ENSSSCG00000058830	ZFP64	-0.614667	0.00103841
ENSSSCG00000017382	EZH1	-0.614365	0.000454778
ENSSSCG00000024614	ITSN1	-0.614124	0.00660793
ENSSSCG00000021803	RANBP10	-0.613951	0.00199541
ENSSSCG00000028527		-0.613841	0.00357053
ENSSSCG00000009112	SEC24D	-0.613048	0.000297725
ENSSSCG00000035952	TGFB1I1	-0.612943	0.0100404
ENSSSCG00000001875	SNX33	-0.611697	0.0333336
ENSSSCG00000033830	CCDC8	-0.611358	0.0177479
ENSSSCG00000016330		-0.611184	0.00205372
ENSSSCG00000005916		-0.611032	0.0323104
ENSSSCG00000006582	S100A14	-0.60992	0.0479439
ENSSSCG00000038766	MAD1L1	-0.608799	0.00252573
ENSSSCG00000038008	RBM14	-0.608785	0.00856062
ENSSSCG00000015268	FMO1	-0.60851	0.00379123
ENSSSCG00000017950	TP53	-0.608303	0.0211867
ENSSSCG00000005631	FAM102A	-0.608197	0.0497929
ENSSSCG00000011443	STAB1	-0.607648	0.0408157
ENSSSCG00000005719	RAPGEF1	-0.607531	0.0122216
ENSSSCG00000010757	EBF3	-0.607199	0.00440468
ENSSSCG00000012110	MID1	-0.606841	0.0172626
ENSSSCG00000010872	AKT3	-0.606698	0.0234665
ENSSSCG00000021363	CHD3	-0.605021	0.0169784
ENSSSCG00000004658	FBN1	-0.604209	0.0209588
ENSSSCG00000022162	RAB11FIP5	-0.604163	0.00821932
ENSSSCG00000024399	EVC2	-0.603799	0.0140767
ENSSSCG00000009699	HPGD	-0.603566	0.0263765
ENSSSCG00000009733	GOLGA3	-0.602372	0.000221882
ENSSSCG00000030947	ZFAT	-0.601779	0.00201118
ENSSSCG00000005617	STXBP1	-0.600095	0.0128817
ENSSSCG00000026784	LMNB2	-0.598406	0.0124575
ENSSSCG00000034070	ZNF592	-0.598007	0.000290024
ENSSSCG00000035854	RAB11FIP3	-0.597595	0.00158434
ENSSSCG00000001422	C2	-0.597487	0.0405074
ENSSSCG00000021250	FKBP9	-0.597177	0.0015657
ENSSSCG00000061522		-0.597002	0.0316108
ENSSSCG00000037184	GPR4	-0.596423	0.0443627
ENSSSCG00000016002	CCDC141	-0.596065	0.0188201
ENSSSCG00000002852	PLEKHF1	-0.594617	0.00836259
ENSSSCG00000001646	BICRAL	-0.592513	0.000297114
ENSSSCG00000036814	CLEC11A	-0.590846	0.0202884
ENSSSCG00000033816		-0.590744	0.03403
ENSSSCG00000002716	MLKL	-0.589036	0.0182548
ENSSSCG00000026412	PLXNA2	-0.588846	0.0158903
ENSSSCG00000024692	RRBP1	-0.587541	0.00199539
ENSSSCG00000015645		-0.587321	0.00931618
ENSSSCG00000000736	TEAD4	-0.587121	0.0496146
ENSSSCG00000007541	PDGFA	-0.586801	0.00440468
ENSSSCG00000003433	PLOD1	-0.586068	0.00843638
ENSSSCG00000027477	TBC1D2B	-0.585918	0.0120656
ENSSSCG00000012886		-0.585425	0.00291091
ENSSSCG00000038535	ARSB	-0.584575	0.00802447
ENSSSCG00000008310	EXOC6B	-0.583687	0.00332996
ENSSSCG00000027859	HDAC7	-0.58328	0.021803
ENSSSCG00000049524		-0.583114	0.00915437
ENSSSCG00000004438	TSPYL1	-0.583029	0.0299841
ENSSSCG00000017502	PGAP3	-0.582687	0.00303344
ENSSSCG00000013642	PDE4A	-0.581873	0.00203279
ENSSSCG00000010017	SMTN	-0.581672	0.0192607
ENSSSCG00000017197	FBF1	-0.581467	0.00595822
ENSSSCG00000012328	HUWE1	-0.581158	0.000199477
ENSSSCG00000026724	GUCY2C	-0.580637	0.0416753
ENSSSCG00000022738		0.580573	0.0331247
ENSSSCG00000035696	MCEE	0.582751	0.0230474
ENSSSCG00000006363	UFC1	0.58357	0.00399684
ENSSSCG00000031938	NEDD8	0.583638	0.0136437
ENSSSCG00000017509		0.584184	0.0147468
ENSSSCG00000032022	C15orf62	0.584281	0.0231095
ENSSSCG00000013622	TMEM205	0.584475	0.00824501
ENSSSCG00000046669		0.585522	0.00231932
ENSSSCG00000011003	NDUFB6	0.586412	0.0301219
ENSSSCG00000004148	CCDC28A	0.58764	0.00875057
ENSSSCG00000039618		0.587966	0.0281773
ENSSSCG00000015414	FAM185A	0.588388	0.0144363
ENSSSCG00000005996	MRPL13	0.588612	0.00554471
ENSSSCG00000040012	TMEM147	0.588735	0.0338277
ENSSSCG00000012327	HSD17B10	0.589513	0.0215356
ENSSSCG00000027538		0.589565	0.00347571
ENSSSCG00000037170	POMP	0.589581	0.00782683
ENSSSCG00000033057	ANAPC13	0.590208	0.00923618
ENSSSCG00000022961	CLMP	0.59055	0.0176106
ENSSSCG00000001816	BLM	0.592064	0.0296837
ENSSSCG00000015034	SDHD	0.59239	0.0100685
ENSSSCG00000012124	TRAPPC2	0.592808	0.00293258
ENSSSCG00000036960	NOP10	0.593762	0.00271634
ENSSSCG00000028414		0.593851	0.0185009
ENSSSCG00000038459	SURF2	0.593906	0.00673867
ENSSSCG00000026499	NMT2	0.593999	0.000927948
ENSSSCG00000054301	COA8	0.594047	0.00874823
ENSSSCG00000006308	CREG1	0.594241	0.0486802
ENSSSCG00000015336	SLC25A13	0.59449	0.00118523
ENSSSCG00000005273	OSTF1	0.594883	0.00789037
ENSSSCG00000015896	FAP	0.595553	0.0242663
ENSSSCG00000000267	PFDN5	0.597244	0.027943
ENSSSCG00000013532	CAPS	0.598499	0.0424232
ENSSSCG00000035402	RGS9	0.59981	0.0374334
ENSSSCG00000003261		0.599824	0.0233224
ENSSSCG00000004134	PEX3	0.600204	0.013403
ENSSSCG00000023331		0.600745	0.0110432
ENSSSCG00000008057	AMDHD2	0.601097	0.0058811
ENSSSCG00000036256	MAD2L1	0.601672	0.00421293
ENSSSCG00000012125		0.602254	0.000544356
ENSSSCG00000032932	MSRB1	0.602482	0.020768
ENSSSCG00000035727	SURF1	0.60272	0.00355966
ENSSSCG00000005006	RPL36AL	0.603015	0.00256794
ENSSSCG00000011604	CHCHD4	0.604218	0.00118268
ENSSSCG00000055899		0.604841	0.00734504
ENSSSCG00000011077	MSRB2	0.605116	0.0440085
ENSSSCG00000032166		0.605165	0.0369874
ENSSSCG00000048558		0.605229	0.014118
ENSSSCG00000011386	MST1	0.605761	0.0466301
ENSSSCG00000031913	NDUFB4	0.605819	0.0258448
ENSSSCG00000015019	COLCA2	0.606034	0.0217327
ENSSSCG00000001476	HSD17B8	0.606358	0.00478508
ENSSSCG00000005467	HSDL2	0.606659	0.0131523
ENSSSCG00000011831	APOD	0.606872	0.0134813
ENSSSCG00000039807		0.607721	0.0440085
ENSSSCG00000017955	MPDU1	0.608309	0.000869312
ENSSSCG00000012905	TMEM134	0.609094	0.00142169
ENSSSCG00000024206	CPPED1	0.609436	0.0299841
ENSSSCG00000022618	CMTM8	0.610424	0.0218025
ENSSSCG00000008170		0.610737	0.0156187
ENSSSCG00000015819	PLPP5	0.611094	0.0183646
ENSSSCG00000013145	DTX4	0.612449	0.025859
ENSSSCG00000062397	SF3B5	0.612891	0.0245124
ENSSSCG00000052227	RBIS	0.613057	0.0152686
ENSSSCG00000021155		0.613115	0.0300099
ENSSSCG00000007715	ABHD11	0.613454	0.00334952
ENSSSCG00000012842	RPLP2	0.613464	0.00908598
ENSSSCG00000013498	EBI3	0.613583	0.00528975
ENSSSCG00000055397	NAPRT	0.614534	0.00887336
ENSSSCG00000011601	LSM3	0.614734	0.00616871
ENSSSCG00000013033	BAD	0.616077	0.00696447
ENSSSCG00000010259	TYSND1	0.616167	0.00740769
ENSSSCG00000040422	C12orf76	0.616224	0.0496123
ENSSSCG00000011254	XYLB	0.616346	0.0145788
ENSSSCG00000008970	CDKL2	0.616942	0.0269472
ENSSSCG00000004679	SORD	0.618279	0.00350983
ENSSSCG00000039196	POLR2I	0.618366	0.0168079
ENSSSCG00000034415	C18orf32	0.618431	0.00558621
ENSSSCG00000034860	HSCB	0.618582	0.00680827
ENSSSCG00000021862	PTGER2	0.618641	0.0153952
ENSSSCG00000027257	PSMB1	0.618752	0.00326804
ENSSSCG00000008888	NPY1R	0.618755	0.0152686
ENSSSCG00000037562	SLC2A4RG	0.618909	0.0241445
ENSSSCG00000033006	MDP1	0.618988	0.0232909
ENSSSCG00000022324	PPFIA3	0.619144	0.00301571
ENSSSCG00000013038	DNAJC4	0.619412	0.00739372
ENSSSCG00000011192	HACL1	0.619423	0.0134084
ENSSSCG00000007743	CHCHD2	0.619495	0.0120771
ENSSSCG00000035842	SUMO1	0.620479	0.00219585
ENSSSCG00000002458	TMEM251	0.621149	0.00114239
ENSSSCG00000061052		0.62136	0.00483402
ENSSSCG00000005221	SPATA6L	0.621407	0.0178879
ENSSSCG00000035006	PIGW	0.621564	0.00867519
ENSSSCG00000038006	SLC25A33	0.62187	0.0219254
ENSSSCG00000009310	POLR1D	0.622881	0.00659308
ENSSSCG00000033757	FKBP2	0.623106	0.00402528
ENSSSCG00000013052		0.62325	0.00660793
ENSSSCG00000011371	NDUFAF3	0.623605	0.000192074
ENSSSCG00000004307		0.62369	0.000360755
ENSSSCG00000057366		0.62371	0.0356636
ENSSSCG00000036494	ERG28	0.624128	0.00040355
ENSSSCG00000016522	PTN	0.624733	0.0283401
ENSSSCG00000012059	HLCS	0.624944	0.00451672
ENSSSCG00000016679	GGCT	0.625948	0.00201118
ENSSSCG00000016451		0.626468	0.0151071
ENSSSCG00000003402	PGD	0.626602	0.0155181
ENSSSCG00000036007	MFAP4	0.626742	0.0364933
ENSSSCG00000011212	RARB	0.62721	0.00856062
ENSSSCG00000009613	DMTN	0.627367	0.0337281
ENSSSCG00000058091		0.627819	0.00381481
ENSSSCG00000017103	SRD5A1	0.62817	0.0190562
ENSSSCG00000053206		0.629349	0.0245442
ENSSSCG00000060526		0.629404	0.00465422
ENSSSCG00000032936	PIM3	0.629433	0.017444
ENSSSCG00000013649	ICAM3	0.629461	0.0356636
ENSSSCG00000062884		0.630082	0.0107335
ENSSSCG00000010275	PCBD1	0.630524	0.0119493
ENSSSCG00000001884	COMMD4	0.630699	0.00680827
ENSSSCG00000025736	RECQL4	0.631807	0.0301981
ENSSSCG00000013455	IZUMO4	0.632093	0.0211633
ENSSSCG00000002036		0.632744	0.0103548
ENSSSCG00000006925	KYAT3	0.63399	0.00161451
ENSSSCG00000045310		0.634079	0.00734244
ENSSSCG00000021825	RPS21	0.634393	0.0255871
ENSSSCG00000012382		0.635056	0.000421777
ENSSSCG00000054923	CKS1B	0.635975	0.00673867
ENSSSCG00000056043		0.636405	0.0304675
ENSSSCG00000010981	NUDT2	0.636552	0.00713343
ENSSSCG00000035374	TRAPPC6A	0.636708	0.0290335
ENSSSCG00000051899	B2M	0.637014	0.0107168
ENSSSCG00000004954	C15orf61	0.637258	0.0295186
ENSSSCG00000012909	PTPRCAP	0.637847	0.00400225
ENSSSCG00000035762		0.637995	0.00923671
ENSSSCG00000011764	NDUFB5	0.639834	0.0176362
ENSSSCG00000011557	CIDEC	0.639977	0.0359807
ENSSSCG00000026064		0.640295	0.0201365
ENSSSCG00000031109	HILPDA	0.640403	0.0158729
ENSSSCG00000002850		0.64134	0.0113556
ENSSSCG00000028865	SAP18	0.641781	0.00266942
ENSSSCG00000014335	REEP2	0.642038	0.025859
ENSSSCG00000041835	UFSP1	0.642196	0.0350394
ENSSSCG00000039659	TIMM10	0.642937	0.00988419
ENSSSCG00000013494	MATK	0.647415	0.0115452
ENSSSCG00000023325	ACY1	0.647434	0.00387163
ENSSSCG00000040701	GYPC	0.647439	0.0262324
ENSSSCG00000017239	RPL38	0.648078	0.0218782
ENSSSCG00000035061	WBP1	0.648842	0.00149935
ENSSSCG00000050000		0.650513	0.0405749
ENSSSCG00000028167	SLIRP	0.650681	0.0460272
ENSSSCG00000014100	TBCA	0.651827	0.00321634
ENSSSCG00000026425	ADAMTSL2	0.651878	0.0307135
ENSSSCG00000027307	NDUFA11	0.652068	0.0104859
ENSSSCG00000015102	CENATAC	0.652244	0.00153218
ENSSSCG00000012174	APOO	0.652741	0.00698169
ENSSSCG00000008245	TMSB10	0.653375	0.00493465
ENSSSCG00000016893	NDUFS4	0.653598	0.0174515
ENSSSCG00000006213	ADHFE1	0.655099	0.0492192
ENSSSCG00000011896	ADPRH	0.655647	0.0407635
ENSSSCG00000005212	PLGRKT	0.655698	0.00134207
ENSSSCG00000040666	REX1BD	0.655932	0.00649391
ENSSSCG00000031356	HES1	0.65605	0.0054707
ENSSSCG00000029630	TAF10	0.657856	0.0129818
ENSSSCG00000058940		0.658177	0.0186297
ENSSSCG00000040273	RPL35A	0.65901	0.0202099
ENSSSCG00000030337	NYAP1	0.659276	0.0132296
ENSSSCG00000010735	LHPP	0.659298	0.0121465
ENSSSCG00000054394	HYPK	0.6602	0.00720818
ENSSSCG00000034227	RPL35	0.660917	0.0129818
ENSSSCG00000025007	NFU1	0.661026	0.00248152
ENSSSCG00000037455	NDUFS8	0.661533	0.0455969
ENSSSCG00000025507	RPL27	0.662007	0.00497235
ENSSSCG00000038399	ATP5PF	0.662176	0.0205119
ENSSSCG00000049515		0.662309	0.00884481
ENSSSCG00000010400	MSMB	0.662782	0.0123912
ENSSSCG00000001008	BPHL	0.663237	0.00141978
ENSSSCG00000016018	FRZB	0.663407	0.0142985
ENSSSCG00000025842	SPAG8	0.663463	0.000795046
ENSSSCG00000016577	ATP6V1F	0.663494	0.00326804
ENSSSCG00000015774	TENM3	0.663956	0.0213825
ENSSSCG00000037606	PSMB3	0.664224	0.0120741
ENSSSCG00000015422	PMPCB	0.664854	0.00484694
ENSSSCG00000037201	MPV17	0.665666	0.00753369
ENSSSCG00000035811	RPL32	0.666177	0.00384613
ENSSSCG00000014058	NOP16	0.666418	0.00148353
ENSSSCG00000049507		0.66662	0.027073
ENSSSCG00000039550	EMC4	0.667752	0.000211762
ENSSSCG00000010345	GHITM	0.668723	0.00734244
ENSSSCG00000057874		0.669879	0.00791341
ENSSSCG00000002622	TMEM14A	0.672742	0.00233669
ENSSSCG00000004670	C15orf48	0.673133	0.04948
ENSSSCG00000061048		0.673248	0.0419907
ENSSSCG00000004912	SEC11C	0.673674	8.44523e-05
ENSSSCG00000057268	CD52	0.673887	0.0483996
ENSSSCG00000022295		0.674596	0.0333336
ENSSSCG00000025107	MIX23	0.675122	0.00773112
ENSSSCG00000011970	CMSS1	0.675375	0.000463894
ENSSSCG00000055190	SS18L2	0.675933	0.01461
ENSSSCG00000016349	NDUFA10	0.67597	0.00703839
ENSSSCG00000037299	TIMM10B	0.676971	0.0238617
ENSSSCG00000028908	DYNLT3	0.677016	0.00419791
ENSSSCG00000007308	ROMO1	0.678396	0.00627853
ENSSSCG00000027992	MST1R	0.67941	0.025482
ENSSSCG00000031299		0.679508	0.0401138
ENSSSCG00000025470	TSSK4	0.682016	0.00419791
ENSSSCG00000021418	LSS	0.68247	0.0478991
ENSSSCG00000035666	C20orf27	0.682913	0.0125732
ENSSSCG00000037637	GGH	0.683483	0.0407635
ENSSSCG00000007556	PSMG3	0.683601	0.00380458
ENSSSCG00000017494	IKZF3	0.684002	0.0463982
ENSSSCG00000011524	CHL1	0.684786	0.0460252
ENSSSCG00000009778	RILPL2	0.684944	0.00260272
ENSSSCG00000007998	RHBDL1	0.68566	0.0144611
ENSSSCG00000012001	ROBO1	0.685708	0.0455771
ENSSSCG00000036201	NPR3	0.686142	0.0281773
ENSSSCG00000059642		0.686444	0.0481903
ENSSSCG00000040509	LIMD2	0.687849	0.0106806
ENSSSCG00000039612		0.688565	0.0090741
ENSSSCG00000011491	THOC7	0.688608	0.00334335
ENSSSCG00000003848	LRP8	0.689114	0.0293116
ENSSSCG00000039921		0.689923	0.0436165
ENSSSCG00000010479	RBP4	0.690592	0.0384734
ENSSSCG00000046487		0.690901	0.00219585
ENSSSCG00000054047	RPL22	0.691225	0.00687434
ENSSSCG00000015785	CENPU	0.691963	0.00785482
ENSSSCG00000033788	OXLD1	0.69211	0.0186195
ENSSSCG00000027423	TMEM53	0.692273	0.00148353
ENSSSCG00000055689	PMVK	0.693839	0.0100087
ENSSSCG00000005976	NDUFB9	0.694053	0.0246795
ENSSSCG00000009821	ARPC3	0.694081	0.000311759
ENSSSCG00000001463	PSMB9	0.695082	0.015838
ENSSSCG00000011351	TMA7	0.695218	0.0073309
ENSSSCG00000024485	RUNDC3B	0.695524	0.0311042
ENSSSCG00000024134	MGLL	0.695803	0.00477434
ENSSSCG00000056174		0.696063	0.000515146
ENSSSCG00000026812	EMG1	0.696955	0.0356542
ENSSSCG00000009668	CLU	0.697205	0.0470106
ENSSSCG00000017492	ORMDL3	0.697308	0.0384619
ENSSSCG00000006610	S100A11	0.698073	0.0033896
ENSSSCG00000036735	VCPKMT	0.698427	0.00132464
ENSSSCG00000005432		0.698726	0.0296779
ENSSSCG00000023866	ACSF3	0.699175	0.00748205
ENSSSCG00000001038		0.700066	0.000222171
ENSSSCG00000037127	CDKN2AIPNL	0.700527	0.00153197
ENSSSCG00000012136	PIR	0.701133	0.00869266
ENSSSCG00000008004	ANTKMT	0.701569	0.00782907
ENSSSCG00000015973	ATP5MC3	0.70365	0.00214362
ENSSSCG00000015037	IL18	0.703809	0.0200824
ENSSSCG00000040275	HEBP1	0.704047	0.00109549
ENSSSCG00000061806		0.704249	0.0112261
ENSSSCG00000030849		0.704969	0.00362321
ENSSSCG00000002849	SHCBP1	0.705875	0.0360837
ENSSSCG00000038428	PAXX	0.705882	0.00674451
ENSSSCG00000021815		0.706807	0.0401138
ENSSSCG00000002697	NUDT7	0.706852	0.0474945
ENSSSCG00000000072	SLC25A17	0.70689	0.00270303
ENSSSCG00000041220	NDUFA7	0.70795	0.00887336
ENSSSCG00000010768	CFAP46	0.707996	0.0335796
ENSSSCG00000045502	WDFY4	0.709059	0.0408958
ENSSSCG00000011893	COX17	0.709333	0.0092981
ENSSSCG00000024144		0.709499	0.0197724
ENSSSCG00000057266	DDT	0.709641	0.00687434
ENSSSCG00000032188	METTL26	0.710129	0.00525474
ENSSSCG00000012166	SMS	0.71039	0.00333536
ENSSSCG00000039873	DCXR	0.711397	0.0308333
ENSSSCG00000044205		0.711622	0.0491444
ENSSSCG00000039244	PHYH	0.712166	0.00802447
ENSSSCG00000053108		0.712322	0.0182422
ENSSSCG00000039494	NDUFC2	0.713619	0.0033896
ENSSSCG00000013593	CCL25	0.714019	0.0182422
ENSSSCG00000005911	OPLAH	0.714255	0.0106119
ENSSSCG00000035134	MRPS7	0.714723	0.00385903
ENSSSCG00000013551	C3	0.714767	0.0425146
ENSSSCG00000000133	TST	0.715185	0.0453927
ENSSSCG00000060790	COX6C	0.716474	0.00673867
ENSSSCG00000003854	ECHDC2	0.716562	0.000943871
ENSSSCG00000038702		0.717202	0.00109549
ENSSSCG00000004701	CATSPER2	0.718169	0.00164411
ENSSSCG00000021255	ADA	0.718914	0.00764162
ENSSSCG00000000576		0.720354	0.0106715
ENSSSCG00000032141	DUT	0.720514	0.000944269
ENSSSCG00000004498	HAUS1	0.720573	0.00150795
ENSSSCG00000000672	CLSTN3	0.721972	0.0448827
ENSSSCG00000051819	MYCBP	0.722478	0.000544048
ENSSSCG00000050213		0.722853	0.00146539
ENSSSCG00000008232	RNF181	0.723614	0.000949485
ENSSSCG00000035142		0.723967	0.00339543
ENSSSCG00000029249	NAV3	0.724105	0.0260628
ENSSSCG00000003229	ETFB	0.724813	0.0164702
ENSSSCG00000039506	MYL6	0.727157	0.00134207	Myosin light fiber
ENSSSCG00000021408	TKT	0.727356	0.0182467
ENSSSCG00000002790		0.727567	0.000956759
ENSSSCG00000004465	BCKDHB	0.727895	0.0036881
ENSSSCG00000000018	KIAA0930	0.728057	0.000696638
ENSSSCG00000012680	GPC3	0.728321	0.00401917
ENSSSCG00000054216		0.728588	0.00390277
ENSSSCG00000006469	MRPL24	0.729129	0.00386013
ENSSSCG00000011358	TREX1	0.729496	0.025859
ENSSSCG00000036988		0.730283	0.0040035
ENSSSCG00000003903		0.731164	0.00771125
ENSSSCG00000038541	TMEM60	0.731784	0.000409382
ENSSSCG00000052504	MRPL41	0.731849	0.00240375
ENSSSCG00000039295	MRPL34	0.732836	0.00159966
ENSSSCG00000054203		0.733347	0.047638
ENSSSCG00000004578	ANXA2	0.733377	0.0116212
ENSSSCG00000002918		0.733452	0.0135055
ENSSSCG00000034019		0.733676	0.0209466
ENSSSCG00000023714	SLC31A2	0.734797	0.0185838
ENSSSCG00000006499	LAMTOR2	0.735825	0.00135662
ENSSSCG00000061053	SAPCD1	0.735985	0.0156278
ENSSSCG00000000151		0.736013	0.0375851
ENSSSCG00000023783	MRPL27	0.736584	0.0171897
ENSSSCG00000029034	COX4I1	0.736633	0.00970968
ENSSSCG00000061347	TUBA1A	0.736896	0.000927948
ENSSSCG00000034647	MRPS15	0.737347	0.00195192
ENSSSCG00000010756	MGMT	0.737662	0.00189552
ENSSSCG00000004193	ENPP1	0.737719	0.0164702
ENSSSCG00000053616	TTC32	0.738037	0.0290201
ENSSSCG00000031269	LYRM4	0.739235	0.0073374
ENSSSCG00000016990		0.7403	0.00140641
ENSSSCG00000031781	PSMB10	0.740312	0.00202549
ENSSSCG00000016652	LRRN3	0.740482	0.0317343
ENSSSCG00000023599	TIMM8B	0.741058	0.0316753
ENSSSCG00000008094	CHCHD5	0.741358	0.00275399
ENSSSCG00000056213		0.742176	0.0393612
ENSSSCG00000042705		0.743108	0.0066181
ENSSSCG00000054464		0.74313	0.0450854
ENSSSCG00000033854	LGALS1	0.743152	0.0419907
ENSSSCG00000041813	CMC1	0.744478	0.00721706
ENSSSCG00000034786	HACD2	0.744658	0.0235826
ENSSSCG00000011770	DNAJC19	0.74804	0.00195192
ENSSSCG00000014258	ISOC1	0.748297	0.000483332
ENSSSCG00000006260	LYPLA1	0.749202	0.00372447
ENSSSCG00000025704	DENND2D	0.749277	0.0334806
ENSSSCG00000010568	NPM3	0.749322	0.0394531
ENSSSCG00000057054	PTGDR	0.749503	0.025254
ENSSSCG00000000895	SNRPF	0.751069	0.00210976
ENSSSCG00000036360	LURAP1L	0.751724	0.00445182
ENSSSCG00000034811	QDPR	0.752184	0.00488365
ENSSSCG00000016111	FZD7	0.752857	0.010189
ENSSSCG00000035132	IDNK	0.753772	0.0124698
ENSSSCG00000040793	CTSD	0.754203	0.0354331
ENSSSCG00000049725		0.754326	0.0265652
ENSSSCG00000024736	ACP4	0.754702	0.00361356
ENSSSCG00000015212	FEZ1	0.755513	0.0196997
ENSSSCG00000000135	KCTD17	0.756898	0.0204225
ENSSSCG00000049122		0.758269	0.00706034
ENSSSCG00000031857	SMIM19	0.759372	0.00118268
ENSSSCG00000006876	PLPPR5	0.760535	0.0413232
ENSSSCG00000035820	TXNDC17	0.761538	0.000132045
ENSSSCG00000003922	UROD	0.762476	0.00274723
ENSSSCG00000014289	UQCRQ	0.763118	0.0336247
ENSSSCG00000010529	SFRP5	0.763892	0.0176362
ENSSSCG00000038364		0.764086	0.00604256
ENSSSCG00000062696	BCL2	0.764513	0.00753369
ENSSSCG00000009393	EBPL	0.765931	0.0333595
ENSSSCG00000017591	NME2	0.765933	0.00399684
ENSSSCG00000003153	FTL	0.766324	0.0102782
ENSSSCG00000028981	ZNF367	0.766759	0.0075765
ENSSSCG00000007085	DSTN	0.767574	0.00932886
ENSSSCG00000061033	SMAGP	0.770264	0.00263095
ENSSSCG00000031174	FBP1	0.770324	0.0103391
ENSSSCG00000037120	TK1	0.771573	0.0166031
ENSSSCG00000032067		0.77181	4.49834e-05
ENSSSCG00000032129	COX7B	0.772143	0.00520715
ENSSSCG00000008386	SANBR	0.772582	0.00658145
ENSSSCG00000024296	NKIRAS1	0.773918	0.0190562
ENSSSCG00000012772	BCAP31	0.775244	0.000821271
ENSSSCG00000002490	GSC	0.775551	0.0253875
ENSSSCG00000021181	DHCR7	0.775677	0.0052306
ENSSSCG00000043636		0.775965	0.038449
ENSSSCG00000013226	PTPMT1	0.777106	0.00426693
ENSSSCG00000003653	NDUFS5	0.77794	0.00764162
ENSSSCG00000022187	CISD3	0.778645	0.0027386
ENSSSCG00000013736	PRDX2	0.778667	0.000790723
ENSSSCG00000013731	DNASE2	0.778671	0.0337352
ENSSSCG00000000759	WNT5B	0.779489	0.0310617
ENSSSCG00000015293		0.780904	0.0152214
ENSSSCG00000002557	NUDT14	0.780932	0.0240184
ENSSSCG00000021355	SOD1	0.781612	0.00802447
ENSSSCG00000014919	ME3	0.78343	0.000152793	Malic enzyme
ENSSSCG00000007079	FLRT3	0.784886	0.0313029
ENSSSCG00000058412	ANKRD53	0.785444	0.0322255
ENSSSCG00000034964	STX8	0.787259	0.00150444
ENSSSCG00000035048	C1QBP	0.787939	0.000311759
ENSSSCG00000026981	MRPS6	0.788255	0.000414392
ENSSSCG00000032390	NDUFB2	0.788301	0.0173535
ENSSSCG00000016078	HSPE1	0.788553	0.000809502
ENSSSCG00000002907		0.789934	0.00447739
ENSSSCG00000039861	HDHD3	0.790103	0.0165796
ENSSSCG00000008397	EFEMP1	0.791218	0.00453521
ENSSSCG00000007472	BCAS4	0.79244	0.0374705
ENSSSCG00000053739		0.794102	0.00856062
ENSSSCG00000012397	IL2RG	0.794297	0.0334926
ENSSSCG00000040678	TYMS	0.795814	0.0215814
ENSSSCG00000033620	SLC25A10	0.796431	0.0226017
ENSSSCG00000026427	RORC	0.796772	0.0482251
ENSSSCG00000006166	NDUFB8	0.797515	0.00895958
ENSSSCG00000008516	DPY30	0.799525	0.00164255
ENSSSCG00000005312	SIT1	0.799711	0.0495614
ENSSSCG00000024052	GPX4	0.800586	0.00932886
ENSSSCG00000024313	NDUFA4	0.800668	0.0280423
ENSSSCG00000037793	NIT1	0.800765	0.0106806
ENSSSCG00000058137		0.801957	0.034203
ENSSSCG00000023903	ATP5ME	0.803743	0.00817811
ENSSSCG00000002341	PAPLN	0.804192	0.0119887
ENSSSCG00000038044	GYG2	0.804887	0.0196144
ENSSSCG00000048443	APLN	0.806917	0.0169064
ENSSSCG00000013573	TRAPPC5	0.808053	0.00478412
ENSSSCG00000025881	PDHB	0.808321	0.00144274
ENSSSCG00000006325	MGST3	0.808351	0.000956534
ENSSSCG00000006079	RIDA	0.80891	0.00361356
ENSSSCG00000021885	MDFIC	0.809444	0.00595758
ENSSSCG00000016941	RNF180	0.810835	0.00454324
ENSSSCG00000017264	AMZ2	0.81138	0.00151686
ENSSSCG00000009827	HVCN1	0.812095	0.0228617
ENSSSCG00000011456	CHDH	0.812122	0.0329882
ENSSSCG00000021359	CDC42EP3	0.812963	0.00561588
ENSSSCG00000059538		0.814339	0.0304676
ENSSSCG00000017747	RAB11FIP4	0.814653	0.0184949
ENSSSCG00000037987	MS4A10	0.815247	0.033906
ENSSSCG00000009051	IL15	0.815664	0.00219585
ENSSSCG00000017421	ACLY	0.815839	0.0166978
ENSSSCG00000056471		0.817068	0.0103548
ENSSSCG00000010682	PRDX3	0.817646	0.00929595
ENSSSCG00000062281		0.817836	0.00363584
ENSSSCG00000010948	CTSL	0.81876	0.0407092
ENSSSCG00000056449		0.819544	0.0169454
ENSSSCG00000010449	CH25H	0.820632	0.00312106
ENSSSCG00000028338	PAMR1	0.822753	0.0208243
ENSSSCG00000045093		0.823304	0.0128126
ENSSSCG00000063079	SVIP	0.823762	0.0131894
ENSSSCG00000033581	RGS7BP	0.824098	0.0137874
ENSSSCG00000033909		0.824601	0.0451669
ENSSSCG00000052350		0.824625	0.0276246
ENSSSCG00000034779	NT5C3B	0.825973	0.000595271
ENSSSCG00000008466	COX7A2L	0.826483	4.76677e-05
ENSSSCG00000028282	SLC1A4	0.828253	0.040025
ENSSSCG00000009625	PDLIM2	0.828478	0.00482744
ENSSSCG00000047947		0.829014	0.0488968
ENSSSCG00000032723	ACER3	0.830179	0.0017838
ENSSSCG00000021588	DAPK2	0.831379	0.015621
ENSSSCG00000038055	CORO1A	0.831834	0.00403295
ENSSSCG00000008183	MRPL30	0.832004	0.00399684
ENSSSCG00000002494	CLMN	0.833491	0.010026
ENSSSCG00000000769	BID	0.8337	0.0275474
ENSSSCG00000028522	KRT10	0.833776	0.00401872
ENSSSCG00000061452	COPRS	0.833864	9.79033e-05
ENSSSCG00000015885	PLA2R1	0.835302	0.0158817
ENSSSCG00000000864	CHPT1	0.835311	0.0211294
ENSSSCG00000006957	RHPN1	0.835343	0.0161482
ENSSSCG00000045298		0.835458	0.0496314
ENSSSCG00000046488		0.8358	0.0377846
ENSSSCG00000043940		0.836431	0.0125732
ENSSSCG00000020987	WDR31	0.837076	0.00856062
ENSSSCG00000011527	CNTN4	0.837567	0.0360778
ENSSSCG00000055744	FAM241A	0.840231	0.0353736
ENSSSCG00000033178	HAUS4	0.841761	0.0053729
ENSSSCG00000002004	PSME2	0.843213	0.00260563
ENSSSCG00000056250		0.843926	0.0339216
ENSSSCG00000017032		0.845166	0.024713
ENSSSCG00000062260		0.84586	0.0223661
ENSSSCG00000056961	NDUFA13	0.847113	0.00938331
ENSSSCG00000056374	STMP1	0.847393	0.000372575
ENSSSCG00000011915	GRAMD1C	0.848318	0.021803
ENSSSCG00000015735	PTPN18	0.8496	0.00146832
ENSSSCG00000038700	FMC1	0.849737	0.00440925
ENSSSCG00000011250	ACAA1	0.849845	0.0120771
ENSSSCG00000038251	DNAJC15	0.851173	0.00149935
ENSSSCG00000014980	CFAP300	0.854097	0.0304676
ENSSSCG00000010312	PLAU	0.854334	0.0115563
ENSSSCG00000036178	CCDC167	0.854351	0.00527798
ENSSSCG00000009434	RGCC	0.854924	0.000251006
ENSSSCG00000002866	CEBPA	0.855406	0.0233224
ENSSSCG00000037598	SNX10	0.856434	0.0246979
ENSSSCG00000053432	NDUFA1	0.85775	0.000916667
ENSSSCG00000035883	GPR160	0.857804	0.0317606
ENSSSCG00000009178	H2AFZ	0.862007	0.000690463
ENSSSCG00000006002	CCN3	0.862854	0.0185712
ENSSSCG00000023525	TMEM26	0.863779	0.0169369
ENSSSCG00000062045		0.866299	0.028419
ENSSSCG00000054787		0.866557	0.0495696
ENSSSCG00000008054	NTN3	0.866888	0.0306761
ENSSSCG00000023374	SRGN	0.868203	0.0172052
ENSSSCG00000002135	PNP	0.868297	0.00177258
ENSSSCG00000010826	MTARC2	0.868313	0.0261579
ENSSSCG00000012847	TALDO1	0.870131	0.00462924
ENSSSCG00000000519	GLIPR1	0.870137	0.0185852
ENSSSCG00000034551	SCX	0.870823	0.0401138
ENSSSCG00000000781	ABCD2	0.871177	0.0133272
ENSSSCG00000057564		0.871864	0.00902809
ENSSSCG00000015023	ALG9	0.872516	0.00613913
ENSSSCG00000004049	ACAT2	0.873971	0.000414392
ENSSSCG00000021739	HSD17B12	0.874583	0.00401917
ENSSSCG00000007962	SNRNP25	0.874903	0.00186529
ENSSSCG00000014371	NDUFA2	0.877055	0.00147594
ENSSSCG00000006309	CD247	0.877996	0.0389193
ENSSSCG00000045438		0.879472	0.0422994
ENSSSCG00000061289		0.879592	0.00687434
ENSSSCG00000008003	HAGHL	0.880977	0.000913237
ENSSSCG00000010968	IL11RA	0.882376	0.000394568
ENSSSCG00000000045	NDUFA6	0.882771	0.00486441
ENSSSCG00000059309	CA9	0.882884	0.00867421
ENSSSCG00000061832		0.883089	0.03292
ENSSSCG00000023762	TRPM2	0.884037	0.0176465
ENSSSCG00000055280		0.884643	0.00487881
ENSSSCG00000053405	PLA2G12A	0.88556	0.0156425
ENSSSCG00000028740	CTDSPL	0.885959	9.04138e-05
ENSSSCG00000024019	GTF2H5	0.886711	0.000161321
ENSSSCG00000010592	AS3MT	0.893159	0.000220157
ENSSSCG00000058178		0.894774	0.000595271
ENSSSCG00000002275	PPP1R36	0.89592	0.00149935
ENSSSCG00000010853	EPHX1	0.896523	0.00346711
ENSSSCG00000006982	ZDHHC2	0.896783	0.0100116
ENSSSCG00000058432		0.897732	0.0372419
ENSSSCG00000031977	PTCH2	0.897969	0.00895028
ENSSSCG00000024550	UQCR10	0.898219	0.0106406
ENSSSCG00000038663		0.901248	0.0138238
ENSSSCG00000035059	MCM10	0.901813	0.0205135
ENSSSCG00000027072	ATP5IF1	0.90217	0.0027386
ENSSSCG00000012202		0.904727	0.00440925
ENSSSCG00000041052		0.906507	0.0146149
ENSSSCG00000009079	INTU	0.906654	0.0235375
ENSSSCG00000001479	HMGCLL1	0.906752	0.0114961
ENSSSCG00000008029	BAIAP3	0.909144	0.0252637
ENSSSCG00000031493	CYBA	0.909384	0.00621993
ENSSSCG00000034529	SMIM4	0.910173	0.00090806
ENSSSCG00000016519	AKR1D1	0.912419	0.0148709
ENSSSCG00000035600	DNAJC12	0.912597	0.0309456
ENSSSCG00000047753		0.913778	0.0312158
ENSSSCG00000015961	CDCA7	0.914483	0.0260514
ENSSSCG00000040486	BIRC5	0.915501	0.00138414
ENSSSCG00000025783	ENTPD3	0.916987	0.0295584
ENSSSCG00000013524	MICOS13	0.917604	0.00148353
ENSSSCG00000016583	GARIN1A	0.920035	0.0228152
ENSSSCG00000045531	FKBP1B	0.920748	0.00109549
ENSSSCG00000062952		0.923127	0.0171569
ENSSSCG00000015700	TMEM163	0.923862	0.00782769
ENSSSCG00000034746	CAPN8	0.9263	0.000927948
ENSSSCG00000044764		0.929225	0.0393427
ENSSSCG00000009851		0.930127	0.00040355
ENSSSCG00000036512	FGFRL1	0.930198	0.0075765
ENSSSCG00000016174	FN1	0.930326	0.0200449
ENSSSCG00000010340	PRXL2A	0.931624	0.00112669
ENSSSCG00000052357	LTB	0.933292	0.00470837
ENSSSCG00000003109	TMEM160	0.933769	0.00604301
ENSSSCG00000003403	CENPS	0.934665	0.00659455
ENSSSCG00000007100	SLC24A3	0.937577	0.00494162
ENSSSCG00000063479		0.938925	0.00153218
ENSSSCG00000031228	OPRL1	0.938958	0.00864588
ENSSSCG00000032833	CD320	0.939355	0.000963589
ENSSSCG00000040325	COX7C	0.940543	0.00554471
ENSSSCG00000010795	NDUFAB1	0.941324	0.00202549
ENSSSCG00000013231	C1QTNF4	0.941761	0.0339046
ENSSSCG00000016342	HES6	0.941887	0.0151759
ENSSSCG00000061690		0.943115	0.0126279
ENSSSCG00000004233	SMPDL3A	0.943279	0.0121465
ENSSSCG00000027515		0.943551	0.0282288
ENSSSCG00000030597	HAPLN3	0.944212	0.0132711
ENSSSCG00000054409		0.944633	0.0202467
ENSSSCG00000002919	TYROBP	0.948696	0.0112536
ENSSSCG00000036524		0.950119	0.0223897
ENSSSCG00000005453		0.950158	0.000354803
ENSSSCG00000055725		0.950212	0.0224676
ENSSSCG00000008796	RBM47	0.950681	0.00777453
ENSSSCG00000040854		0.954575	0.00528975
ENSSSCG00000001931		0.955715	0.00739268
ENSSSCG00000010450	LIPA	0.956073	0.0295584
ENSSSCG00000015784	ACSL1	0.958604	0.0117614
ENSSSCG00000033786		0.960236	0.00189685
ENSSSCG00000046622		0.961445	0.00538333
ENSSSCG00000003147	CA11	0.963894	0.0251973
ENSSSCG00000030386	NUP205	0.964881	0.000548748
ENSSSCG00000031053	S100A1	0.966483	0.0270714
ENSSSCG00000029752		0.968495	0.0355163
ENSSSCG00000014041	MXD3	0.969069	0.00381189
ENSSSCG00000036261	CROCC2	0.96915	0.013961
ENSSSCG00000006357	FCER1G	0.970849	0.0280266
ENSSSCG00000040448		0.971381	0.0158702
ENSSSCG00000024072	P2RY11	0.972939	0.0356542
ENSSSCG00000032341	AIF1	0.973238	0.00550793
ENSSSCG00000057512	H2AC18	0.973528	0.00716263
ENSSSCG00000057447	H2AC19	0.973528	0.00716263
ENSSSCG00000059022		0.97379	0.0154062
ENSSSCG00000048606		0.974257	0.0216287
ENSSSCG00000034990		0.977237	0.00566086
ENSSSCG00000014048	HK3	0.97767	0.0185712
ENSSSCG00000015056	REXO2	0.977694	4.49834e-05
ENSSSCG00000037071		0.979471	0.000809502
ENSSSCG00000040629	IL34	0.980265	0.000541001
ENSSSCG00000052301	NRG4	0.98101	0.00168097
ENSSSCG00000016957	CD180	0.981316	0.0204052
ENSSSCG00000000591	PIK3C2G	0.981913	0.0260819
ENSSSCG00000008584	FAM228B	0.982403	0.00149935
ENSSSCG00000014880	AQP11	0.988915	0.00753369
ENSSSCG00000010258	AIFM2	0.991086	0.000809502
ENSSSCG00000012482	SRPX2	0.991215	0.001936
ENSSSCG00000002375	RPS6KL1	0.993932	0.00384964
ENSSSCG00000024311	CCR2	0.998005	0.0407108
ENSSSCG00000020790	COPS9	0.998329	0.00207967
ENSSSCG00000015894	DPP4	0.999935	0.00740433
ENSSSCG00000055478		1.00019	0.000944269
ENSSSCG00000027967	IGSF6	1.00033	0.018752
ENSSSCG00000029662	RASSF4	1.00078	0.00276155
ENSSSCG00000004807	SCG5	1.0013	0.0205119
ENSSSCG00000061321		1.00238	0.00230902
ENSSSCG00000063387	AKR1C8	1.00328	0.0227378
ENSSSCG00000039731	GLRX	1.00407	0.000699892
ENSSSCG00000003081	CEACAM16	1.0044	0.0184616
ENSSSCG00000032165	ATP5MK	1.00692	0.00440468
ENSSSCG00000017086	SLC36A2	1.00727	0.0212694
ENSSSCG00000012061	PIGP	1.00767	0.000205682
ENSSSCG00000054037		1.01046	0.024713
ENSSSCG00000052916		1.01074	0.0239226
ENSSSCG00000040205	TLCD2	1.01155	4.54402e-05
ENSSSCG00000034876	PET100	1.01571	0.00166592
ENSSSCG00000008195	COX5B	1.01755	0.00184729
ENSSSCG00000037645	COTL1	1.01773	0.0244649
ENSSSCG00000008480	MORN2	1.01976	0.000192074
ENSSSCG00000017498	PPP1R1B	1.01979	0.00996336
ENSSSCG00000004480	COX7A2	1.02025	5.02715e-05
ENSSSCG00000038998		1.02262	0.0111262
ENSSSCG00000040337		1.02404	0.0162234
ENSSSCG00000015559	NCF2	1.02485	0.0201301
ENSSSCG00000017789	ABHD15	1.02672	0.00379123
ENSSSCG00000059377		1.02736	0.0169369
ENSSSCG00000012409	CITED1	1.02854	0.00311274
ENSSSCG00000010478	FFAR4	1.02881	0.0224513
ENSSSCG00000052280	ATP5MG	1.02901	0.00118523
ENSSSCG00000004109	ZC3H12D	1.02927	0.0317631
ENSSSCG00000057459		1.02949	0.0106094
ENSSSCG00000033744		1.03219	0.000442903
ENSSSCG00000036236	ELOVL6	1.03321	0.0279604	Elongase
ENSSSCG00000029761		1.03446	0.00901482
ENSSSCG00000010096	AIFM3	1.03493	0.0260558
ENSSSCG00000012135	VEGFD	1.03495	0.00950338
ENSSSCG00000023186	CA4	1.0387	0.0483309
ENSSSCG00000063084	CD27	1.04035	0.0475903
ENSSSCG00000040203		1.04087	0.000269542
ENSSSCG00000003108	NPAS1	1.04217	0.0169369
ENSSSCG00000054021	EFCAB10	1.04325	0.000297725
ENSSSCG00000023557	CCRL2	1.04431	0.0464688
ENSSSCG00000050522		1.04495	0.0185218
ENSSSCG00000010132	COMT	1.04679	0.000501149
ENSSSCG00000023264	IDH1	1.04905	0.00558621
ENSSSCG00000038348	NME1	1.05313	1.72886e-05
ENSSSCG00000006003	MAL2	1.05876	0.021803
ENSSSCG00000013046	COX8A	1.06133	1.67238e-05
ENSSSCG00000031280	MRPL57	1.06326	0.000624739
ENSSSCG00000038086	ECHS1	1.0651	0.00443675
ENSSSCG00000026229		1.06693	0.000414392
ENSSSCG00000026414	ATOX1	1.06696	0.00361356
ENSSSCG00000032709	ARL4A	1.06799	0.00147148
ENSSSCG00000040010	BCL2A1	1.06937	0.0233792
ENSSSCG00000026890	GALNT6	1.07288	0.0286682
ENSSSCG00000009092	TRPC3	1.07424	0.0102782
ENSSSCG00000007344	KIAA1755	1.07537	0.00201118
ENSSSCG00000059775		1.07548	0.0367415
ENSSSCG00000016233	SERPINE2	1.07622	0.00128229
ENSSSCG00000046655		1.0788	0.0209466
ENSSSCG00000032959		1.07975	0.000221882
ENSSSCG00000042233		1.08497	0.0063014
ENSSSCG00000013632	C19orf38	1.08624	0.0157699
ENSSSCG00000015396	SEMA3D	1.08704	0.0175868
ENSSSCG00000005997	COL14A1	1.08707	0.00405894	collagen metabolism
ENSSSCG00000058363		1.08788	0.0047913
ENSSSCG00000062068		1.08839	0.00399749
ENSSSCG00000000033	TSPO	1.08993	0.00164313
ENSSSCG00000036883	FABP3	1.09	0.0227403	fattty acid uptake, transport, and metabolism.
ENSSSCG00000024325	SGK2	1.09191	0.0153239
ENSSSCG00000057480		1.09393	0.00372447
ENSSSCG00000040348	LIN7A	1.09556	0.00109549
ENSSSCG00000023280	SULT2B1	1.09612	0.015621
ENSSSCG00000045902		1.09801	0.00959792
ENSSSCG00000006379	CD48	1.10002	0.0375791
ENSSSCG00000032785	SLC25A41	1.10004	0.0161823
ENSSSCG00000008034	NOXO1	1.10236	0.00448568
ENSSSCG00000011630	ACKR4	1.10351	0.0257685
ENSSSCG00000005533	PTGS1	1.1036	0.000414392
ENSSSCG00000035760	RFLNA	1.10405	0.00655018
ENSSSCG00000010222	ZNF365	1.10466	0.00384964
ENSSSCG00000052305		1.10546	0.0260819
ENSSSCG00000037918	ADIRF	1.10834	0.00533457
ENSSSCG00000029414		1.10881	0.00272504
ENSSSCG00000005951	TMEM71	1.11017	0.00406416
ENSSSCG00000032380	C1orf53	1.11672	0.00153218
ENSSSCG00000059584		1.11776	0.000679913
ENSSSCG00000038627	ADAMTS18	1.11858	0.00149935
ENSSSCG00000036984	GALR1	1.11923	0.0140333
ENSSSCG00000060162		1.12381	0.000453727
ENSSSCG00000061315		1.12592	0.0478091
ENSSSCG00000035937	DPT	1.12595	0.00659423
ENSSSCG00000033444	SPC24	1.12609	0.000415934
ENSSSCG00000015091	MPZL2	1.12695	0.0245398
ENSSSCG00000003914	PRDX1	1.12756	1.11729e-05
ENSSSCG00000032768	EBP	1.12809	8.90861e-05
ENSSSCG00000000273	PRR13	1.12986	3.58761e-05
ENSSSCG00000036758	HSPA12A	1.13039	0.00134207
ENSSSCG00000021176	LPXN	1.13274	0.0336247
ENSSSCG00000047706		1.13395	0.00726291
ENSSSCG00000004145	ABRACL	1.13452	0.00647319
ENSSSCG00000014034	N4BP3	1.1349	0.000156366
ENSSSCG00000034119	MEIG1	1.13509	0.00399684
ENSSSCG00000012446	P2RY10	1.13602	0.00492128
ENSSSCG00000054712		1.13669	0.0166031
ENSSSCG00000031261	RHOQ	1.13813	0.00153218
ENSSSCG00000031736	MGST2	1.1445	0.0018897
ENSSSCG00000029515	PON3	1.1454	0.0418637
ENSSSCG00000032916		1.14712	0.00094432
ENSSSCG00000054076		1.14824	0.0235654
ENSSSCG00000041487		1.15013	0.00572762
ENSSSCG00000060417		1.1509	0.000345127
ENSSSCG00000063120	C4orf48	1.15112	0.00483828
ENSSSCG00000060225	CIDEA	1.15395	0.0051121
ENSSSCG00000004052	FNDC1	1.15571	0.0113504
ENSSSCG00000029267	TIGIT	1.15746	0.00352653
ENSSSCG00000028620	ABCD3	1.15863	0.000129591
ENSSSCG00000021146	GPR65	1.15939	0.038212
ENSSSCG00000021874	UNC5C	1.1619	0.0110992
ENSSSCG00000045485		1.16481	0.00224904
ENSSSCG00000063081		1.16519	0.000364849
ENSSSCG00000054149	DPM3	1.16674	0.00316315
ENSSSCG00000017427	HAP1	1.16688	0.0296698
ENSSSCG00000033457		1.1687	0.0091041
ENSSSCG00000032580	MGST1	1.17696	0.00236354
ENSSSCG00000032684	BOK	1.17815	0.000487194
ENSSSCG00000026718	PLCH1	1.17914	0.0298752
ENSSSCG00000039265	COX6A1	1.18128	9.84084e-05
ENSSSCG00000039307	H2AJ	1.18188	8.60872e-05
ENSSSCG00000039222		1.18319	0.0167886
ENSSSCG00000052680		1.18384	0.0129818
ENSSSCG00000053663		1.18384	9.83771e-05
ENSSSCG00000002825		1.18437	0.0363264
ENSSSCG00000032298	ABCC11	1.19064	0.0210651
ENSSSCG00000007748	PSPH	1.19245	0.0377846
ENSSSCG00000052399		1.1929	0.0158666
ENSSSCG00000003148	DBP	1.19883	0.00128229
ENSSSCG00000025560	PGLYRP2	1.19913	0.00363584
ENSSSCG00000014834	UCP3	1.19965	0.0232453
ENSSSCG00000037539	SORCS2	1.20232	0.000473443
ENSSSCG00000037193	TLCD3B	1.20246	0.00912336
ENSSSCG00000011664	RBP1	1.20271	0.0413726
ENSSSCG00000063392	GAL3ST2	1.20902	0.0116803
ENSSSCG00000005852	ENTPD8	1.20907	0.0105939
ENSSSCG00000040811	PYCARD	1.20982	0.0117378
ENSSSCG00000021220	CKB	1.21314	0.00199539
ENSSSCG00000028080	ELOVL4	1.21572	0.00621993	Elongase
ENSSSCG00000035218	ADA2	1.2202	0.035885
ENSSSCG00000053830		1.22326	0.00420165
ENSSSCG00000032416	RGS1	1.22333	0.0169207
ENSSSCG00000001553	LHFPL5	1.22438	0.0215356
ENSSSCG00000032213	DBI	1.22439	0.00383067
ENSSSCG00000056742	CD164L2	1.22448	0.0371669
ENSSSCG00000003439	DHRS3	1.225	8.90861e-05
ENSSSCG00000021067	BLVRB	1.22644	6.9713e-05
ENSSSCG00000049691		1.23543	0.0117614
ENSSSCG00000024973	GBP1	1.23546	0.00934094
ENSSSCG00000040134	TNFRSF13B	1.23701	0.00583856
ENSSSCG00000006382	SLAMF6	1.24245	0.034476
ENSSSCG00000025810	KCNAB1	1.24357	0.00771125
ENSSSCG00000004136	AIG1	1.24397	0.000132045
ENSSSCG00000016184		1.24471	0.0393427
ENSSSCG00000061467	U2	1.24637	0.0408157
ENSSSCG00000052970	U2	1.24637	0.0408157
ENSSSCG00000063550	U2	1.24637	0.0408157
ENSSSCG00000039271	ST8SIA2	1.25921	0.014897
ENSSSCG00000006287	SELL	1.25978	0.0307961
ENSSSCG00000029260	NDNF	1.26017	0.00361356
ENSSSCG00000001978	GZMH	1.26109	0.0146564
ENSSSCG00000027404	UNC93A	1.26366	0.0120771
ENSSSCG00000053489		1.2652	0.0124577
ENSSSCG00000015579	PTGS2	1.26682	0.00140641
ENSSSCG00000009517	GPR183	1.27007	0.0106476
ENSSSCG00000002443	TC2N	1.27125	0.0390517
ENSSSCG00000061105		1.27252	0.000456278
ENSSSCG00000040681	FABP4	1.2732	0.000251341	fattty acid uptake, transport, and metabolism.
ENSSSCG00000037098	C19orf81	1.27971	0.00184625
ENSSSCG00000032282	ACP5	1.28362	0.0356542
ENSSSCG00000061874		1.29248	0.0342606
ENSSSCG00000060687		1.29599	0.00458109
ENSSSCG00000039214		1.31018	0.00442441
ENSSSCG00000004454	ME1	1.31179	0.00817811	Malic enzyme
ENSSSCG00000034740		1.31467	0.0159458
ENSSSCG00000054711		1.31478	0.00451221
ENSSSCG00000004928	CILP	1.32065	0.0163876
ENSSSCG00000006140	CA2	1.32696	0.02469
ENSSSCG00000021053	GIPR	1.32805	0.00940952
ENSSSCG00000032181	C17orf58	1.33738	0.00128108
ENSSSCG00000002444	FBLN5	1.3375	5.22269e-05
ENSSSCG00000040147	SHISA3	1.33934	0.000364849
ENSSSCG00000026695	TNFSF14	1.3453	0.0117097
ENSSSCG00000001570	PI16	1.34539	0.00296611
ENSSSCG00000053085		1.35417	0.0154306
ENSSSCG00000033352	FAM163A	1.36003	0.0203487
ENSSSCG00000015267	FMO2	1.36216	0.0159188
ENSSSCG00000012754	GABRE	1.36248	0.00352145
ENSSSCG00000000203	KCNH3	1.37106	0.0199375
ENSSSCG00000007899		1.37162	0.0235375
ENSSSCG00000058753		1.37799	0.00148353
ENSSSCG00000049449		1.37943	0.0175068
ENSSSCG00000055747		1.39376	0.00378215
ENSSSCG00000044568		1.39429	0.0167886
ENSSSCG00000014921	PRSS23	1.39574	1.37891e-05
ENSSSCG00000061863		1.40714	0.028262
ENSSSCG00000061455		1.40952	0.00764328
ENSSSCG00000063031		1.4206	0.00131174
ENSSSCG00000009231	CDS1	1.42135	0.0198394
ENSSSCG00000000648	CLEC7A	1.42788	0.0421909
ENSSSCG00000009870	SDSL	1.42821	0.00477946
ENSSSCG00000036044		1.42836	0.00777148
ENSSSCG00000029066	IDI1	1.42969	8.36518e-05
ENSSSCG00000014249	MARCHF3	1.4306	4.76677e-05
ENSSSCG00000048394		1.43077	0.00141978
ENSSSCG00000006304	MPC2	1.43094	5.30073e-05
ENSSSCG00000016403	VIPR2	1.43485	0.00252045
ENSSSCG00000054693		1.45857	0.0412733
ENSSSCG00000039798	SLC11A1	1.46036	0.0144396
ENSSSCG00000024678	MEGF6	1.4619	0.000424733
ENSSSCG00000056261		1.46317	0.000106776
ENSSSCG00000026478	PADI2	1.47094	0.0438935
ENSSSCG00000006398	SLAMF8	1.4716	0.0103548
ENSSSCG00000025795	CSF3R	1.48459	0.0399691
ENSSSCG00000005085	C14orf39	1.49199	0.0368145
ENSSSCG00000021933	CLEC5A	1.49867	0.0390294
ENSSSCG00000040164		1.50045	0.00219585
ENSSSCG00000001914	LOXL1	1.5068	0.000106776
ENSSSCG00000006370	TSTD1	1.50752	0.000155734
ENSSSCG00000006245	SDR16C5	1.50836	0.00690846
ENSSSCG00000057894		1.51225	0.00153197
ENSSSCG00000008101	FBLN7	1.51661	0.00134535
ENSSSCG00000027266	PNPLA3	1.51824	0.00381335
ENSSSCG00000042064		1.51871	0.0132855
ENSSSCG00000010480	PDE6C	1.52712	0.00533457
ENSSSCG00000058506		1.53074	0.0002711
ENSSSCG00000056276	SLAMF9	1.53132	0.0232909
ENSSSCG00000029395	TMEM25	1.54243	0.00166592
ENSSSCG00000015522	ANGPTL1	1.54769	0.000454778
ENSSSCG00000028623	RARRES1	1.55194	0.0135126
ENSSSCG00000011726	VEPH1	1.55327	0.0227703
ENSSSCG00000012300	FOXP3	1.554	0.00648435
ENSSSCG00000015717	C1QL2	1.55987	0.00648435
ENSSSCG00000005452	C9orf152	1.5626	0.00964772
ENSSSCG00000057522	CDO1	1.56466	0.000956759
ENSSSCG00000016064	TMEFF2	1.58023	0.000129169
ENSSSCG00000030228	PIWIL2	1.58731	0.023055
ENSSSCG00000017415	ODAD4	1.58813	0.000376428
ENSSSCG00000034469		1.59105	0.0304676
ENSSSCG00000011723	MME	1.59567	0.000101576
ENSSSCG00000027357	CSTB	1.59703	0.000421777
ENSSSCG00000039270	TREM2	1.602	0.0311985
ENSSSCG00000001551	CLPSL2	1.60415	0.00352875
ENSSSCG00000000660	A2M	1.60789	0.00386013
ENSSSCG00000040277		1.61155	0.00208703
ENSSSCG00000002368	LTBP2	1.61558	0.0159941
ENSSSCG00000023472	FMO3	1.61567	0.0363264
ENSSSCG00000007336		1.61706	0.000916667
ENSSSCG00000015487	TNFSF18	1.61883	0.00572732
ENSSSCG00000007456	SULF2	1.62409	1.47395e-07
ENSSSCG00000000362	RDH5	1.62444	0.00483402
ENSSSCG00000022945	UCHL1	1.63024	0.00187719
ENSSSCG00000040981	GMFG	1.6387	0.00187719
ENSSSCG00000005638	LCN2	1.64124	0.000182249
ENSSSCG00000033822	THRSP	1.64424	0.00449193
ENSSSCG00000015716	MARCO	1.64951	0.0323052
ENSSSCG00000039573	SLPI	1.6528	0.00168794
ENSSSCG00000058840		1.67821	0.000483332
ENSSSCG00000006043	DCSTAMP	1.68294	0.0307164
ENSSSCG00000005494	TNC	1.6854	0.00867904
ENSSSCG00000007073	ISM1	1.69348	0.000596832
ENSSSCG00000000492	LYZ	1.72037	0.0324562
ENSSSCG00000013401	DKK3	1.72218	0.000944269
ENSSSCG00000047442		1.72474	0.0299551
ENSSSCG00000007448	OCSTAMP	1.73381	0.0199008
ENSSSCG00000017797	SLC6A4	1.74312	0.000236445
ENSSSCG00000056984		1.76987	0.0153239
ENSSSCG00000047110		1.76992	0.000454778
ENSSSCG00000015332	PON1	1.77161	0.00840055
ENSSSCG00000037430	COL6A6	1.8127	0.000956759	collagen metabolism
ENSSSCG00000040464	LEP	1.81652	0.00274324	Leptin
ENSSSCG00000036544	NKAIN4	1.82349	0.0189588
ENSSSCG00000039651	SLC2A5	1.82581	0.00604256
ENSSSCG00000035372	PSCA	1.85293	0.0160181
ENSSSCG00000009114	PRSS12	1.87322	0.000544356
ENSSSCG00000028204	TREH	1.87612	0.0496959
ENSSSCG00000015810		1.89406	0.0017838
ENSSSCG00000053005		1.90223	0.00153786
ENSSSCG00000016892	FST	1.91511	8.60872e-05
ENSSSCG00000028331	IL1R2	2.02452	0.00307818
ENSSSCG00000034220		2.04328	0.00960257
ENSSSCG00000031581		2.05845	0.0475849
ENSSSCG00000002456	CHGA	2.06218	0.00554471
ENSSSCG00000007189	SDCBP2	2.06799	0.000927948
ENSSSCG00000031851	CBR2	2.08346	0.00273085
ENSSSCG00000032857	S100A12	2.08787	0.000557531
ENSSSCG00000011727	PTX3	2.11719	0.000913237
ENSSSCG00000011973	COL8A1	2.12665	0.000927948	collagen metabolism
ENSSSCG00000003773	AK5	2.13819	0.00201118
ENSSSCG00000009216	SPP1	2.14774	0.0144396
ENSSSCG00000006890	ABCA4	2.14846	7.7721e-05
ENSSSCG00000045128		2.15706	0.0101488
ENSSSCG00000006160	STMN2	2.16493	0.00260272
ENSSSCG00000009045	HHIP	2.20253	0.00632725
ENSSSCG00000006588		2.21437	0.000454778
ENSSSCG00000037697	MGP	2.22793	1.11729e-05
ENSSSCG00000036013		2.23264	0.0468591
ENSSSCG00000040080	PTGDS	2.23745	1.58139e-05
ENSSSCG00000046841		2.27842	0.000222171
ENSSSCG00000022759		2.30305	0.00923671
ENSSSCG00000045561		2.39623	0.0002711
ENSSSCG00000014420	JAKMIP2	2.4157	0.0481592
ENSSSCG00000006590	S100A8	2.48905	0.000386262
ENSSSCG00000027903		2.59233	8.6993e-05
ENSSSCG00000035066	MYOC	2.67041	1.67238e-05
ENSSSCG00000009004	SFRP2	2.92057	0.00040355
ENSSSCG00000031716	PTPRQ	2.93576	2.24814e-05
ENSSSCG00000002983	LGALS13	3.30372	0.00523822

## Sheet: I vs IE
Table S2-Differentially Expressed Genes
Ensembl code	Gene symbol	logFC	adj.P.Val	Observações
ENSSSCG00000050078		3.74188	0.00224596
ENSSSCG00000048369		3.68142	0.0087668
ENSSSCG00000041333		3.45314	0.000681639
ENSSSCG00000062916		3.15611	0.0087668
ENSSSCG00000056984		3.14069	0.0040334
ENSSSCG00000054378		3.12873	0.0031551
ENSSSCG00000043113		2.58853	0.0087668
ENSSSCG00000061896		2.39918	0.0409997
ENSSSCG00000054670		1.64196	0.0106297
ENSSSCG00000030165	MAFF	0.885773	0.0352623
ENSSSCG00000059016	ZBED6	0.840311	0.0324697
ENSSSCG00000016986	CREBRF	0.582376	0.0395878
ENSSSCG00000013927	SLC25A42	-0.713237	0.0395878
ENSSSCG00000028794	BCKDHA	-0.733041	0.0313252
ENSSSCG00000036964	FAM83H	-0.823108	0.0395878
ENSSSCG00000012832		-0.908585	0.0409997
ENSSSCG00000016199	CYP27A1	-0.943072	0.031269
ENSSSCG00000032423	SPOCK1	-1.03855	0.0444204
ENSSSCG00000029945	GCAT	-1.29613	0.0359323
ENSSSCG00000013734	HOOK2	-1.32514	0.0293583
ENSSSCG00000028672	GCKR	-1.46237	0.030237
ENSSSCG00000055678	C1QTNF6	-1.46307	0.0293583
ENSSSCG00000007717	METTL27	-1.50087	0.0422668
ENSSSCG00000055131		-1.52663	0.031269
ENSSSCG00000010479	RBP4	-1.57603	0.0313252
ENSSSCG00000035421	ATP8A2	-1.61184	0.0087668
ENSSSCG00000038851	UNC79	-2.87102	0.0270624
ENSSSCG00000002993	CYP2A19	-2.95193	0.0409997
