# Supplementary material for: Transcriptomic Profiling of Subcutaneous Backfat in Castrated and Intact Alentejano Pigs Finished Outdoors with Commercial and Fiber-Rich Diets
Source: Genes (Basel). 2023 Aug 29;14(9):1722. doi: 10.3390/genes14091722 (PMC10531178; doi:10.3390/genes14091722)
Supplement: Supplementary file 1 [file genes-14-01722-s001.zip › Table S3 Log cpm counts.xlsx]

## Sheet: Log cpm counts
			C							I							IE
			AR0192	AR0193	AR0194	AR0195	AR0196	AR0211	AR0212	AR0204	AR0205	AR0206	AR0209	AR0210	AR0213	AR0214	AR0181	AR0197	AR0199	AR0200	AR0201	AR0203	AR0216
ENSSSCG00000028996	ALDH1A1	protein_coding	7.07988	6.39565	7.13446	6.65214	6.96119	7.07388	7.2624	6.02514	5.93487	4.22988	5.53254	5.12005	6.45457	6.19753	5.0241	6.11059	6.48439	5.94879	6.95061	6.62554	6.64263
ENSSSCG00000005267	ANXA1	protein_coding	8.66852	8.11548	8.59703	8.39319	8.16748	8.66318	8.41258	7.79518	7.94052	7.30397	7.70511	7.21331	8.07157	8.13966	7.47356	7.77497	8.14478	7.67169	7.93951	7.95237	8.03541
ENSSSCG00000005269	TRPM6	protein_coding	1.56741	2.08172	1.22905	1.6628	1.1893	2.61814	1.31821	1.5488	2.21035	1.91965	1.83326	2.24395	2.13483	1.62873	1.00294	1.38626	1.70336	1.50996	1.82262	1.99892	2.30141
ENSSSCG00000031382	C9orf40	protein_coding	3.14937	3.11604	2.62482	3.10747	3.00993	3.30865	3.09321	3.30804	3.07039	2.90255	2.98715	3.35982	2.7515	3.46637	3.64925	3.13094	2.95984	2.1808	3.08452	3.20961	2.96741
ENSSSCG00000005271	CARNMT1	protein_coding	4.26542	4.02864	3.64157	4.0754	4.02018	4.54113	4.05473	4.30961	4.05683	4.04852	4.09975	4.50292	4.00452	4.29919	4.79838	4.19963	4.23817	3.04003	4.02779	4.45138	4.03491
ENSSSCG00000005272	NMRK1	protein_coding	3.64931	3.36471	3.40879	3.19481	3.47337	3.65805	3.38604	2.72465	3.18564	1.38481	2.52729	2.4889	3.60456	2.90715	2.23281	2.54283	3.74648	2.53853	2.94192	3.22712	3.56604
ENSSSCG00000005273	OSTF1	protein_coding	6.08431	6.34505	6.08703	6.20082	6.07	6.7481	6.53009	5.74403	6.0842	5.96831	5.92516	5.83447	6.09325	6.49359	5.35986	5.77388	6.07016	5.36196	5.50203	5.66282	6.20058
ENSSSCG00000023520	PCSK5	protein_coding	3.11903	3.4495	3.25105	3.41252	2.84185	3.3551	3.24233	3.03041	3.05228	3.33287	3.15368	3.44268	3.18213	2.48621	2.85337	2.64047	3.51158	3.22014	3.18644	3.16032	3.40708
ENSSSCG00000037277	RFK	protein_coding	3.97484	4.23749	3.7325	3.95091	3.75159	4.45311	4.11787	4.64816	4.88074	5.10994	4.70807	4.74706	4.59664	4.79547	3.8078	4.4625	4.3884	3.51285	3.91778	4.25621	4.85722
ENSSSCG00000005277	GCNT1	protein_coding	2.87215	3.36134	2.46291	3.01013	2.49242	2.82205	2.49905	2.19309	3.79893	2.88275	2.57324	3.78018	2.7515	2.69161	3.03108	3.08832	2.61948	1.8388	2.50802	3.41841	3.21214
ENSSSCG00000039009		protein_coding	0.848306	-0.889955	-0.277484	-1.39981	-1.84218	-0.010328	0.053387	-0.242611	-0.00661277	-1.34047	-1.22061	0.0402633	-0.839177	0.396779	0.144417	-1.24883	-0.642914	0.987123	-0.612151	-0.0372157	-1.29514
ENSSSCG00000005282	VPS13A	protein_coding	4.8339	4.6343	4.98424	4.96171	4.73835	4.62881	4.81146	4.75392	4.75015	5.28983	5.47318	5.20822	4.76427	4.46837	4.81591	4.73261	4.67517	4.74753	4.87426	4.95032	4.9534
ENSSSCG00000004349	COQ3	protein_coding	4.57245	4.45661	4.76968	4.5461	4.47017	4.53357	4.5138	4.48461	4.02623	4.04407	4.28235	4.14157	4.40694	4.32587	4.51237	4.26615	4.09367	4.13102	4.46448	4.33908	4.2752
ENSSSCG00000004272	LMBRD1	protein_coding	4.34098	3.87676	3.89879	3.73478	3.81351	3.80332	3.80268	4.20839	3.96624	3.77277	3.85388	3.97526	3.8639	3.17509	4.13945	3.75799	4.28329	3.67088	3.80556	4.26259	4.0827
ENSSSCG00000037594	PNISR	protein_coding	6.78944	7.42	7.13312	7.30275	6.95395	7.58152	7.23686	7.14198	7.09511	7.44901	7.27594	7.51347	7.07029	7.43736	7.16837	7.19825	7.01149	6.98271	7.10431	7.10174	6.71048
ENSSSCG00000004351	USP45	protein_coding	3.79844	3.41098	3.38729	3.35852	3.62686	3.90829	3.51673	3.61409	3.76598	3.61972	4.01239	3.79778	3.27233	2.71871	3.20837	3.53808	3.81233	2.81564	3.52062	3.96409	3.50722
ENSSSCG00000004262	KPNA5	protein_coding	2.51477	2.37641	1.65813	2.21205	2.13105	2.84664	2.2113	2.93551	2.37482	2.42301	2.60898	2.62128	2.40513	2.30143	3.2678	2.02419	2.24129	0.693926	2.30934	2.71535	2.31671
ENSSSCG00000038757		protein_coding	3.23108	3.39133	3.48502	3.17151	3.35807	3.82823	3.33381	3.26965	2.61582	2.43665	3.13541	2.43596	2.87179	2.80972	3.2458	2.66388	3.13117	2.10642	2.86496	3.16032	2.95278
ENSSSCG00000004353	CCNC	protein_coding	5.42864	5.54338	5.37778	5.36324	5.27064	5.93864	5.61072	4.95278	4.84086	4.99938	5.17395	5.01416	5.41146	5.69588	4.54126	5.02588	5.0593	4.84682	5.05643	5.1437	5.26192
ENSSSCG00000005284	GNA14	protein_coding	2.22682	2.0148	1.67005	1.75973	1.69241	2.10967	2.3839	1.85569	2.17731	1.84999	2.2042	2.02242	2.11723	2.47036	1.4504	1.90153	1.56405	1.59946	1.85835	2.56507	2.00333
ENSSSCG00000004263	ZUP1	protein_coding	2.9187	2.46054	2.42823	2.39754	2.56621	2.91024	1.66678	2.23354	2.91204	2.66244	2.55504	2.88102	2.13483	2.53276	2.46635	2.938	2.08327	1.78258	2.93357	3.17844	2.02212
ENSSSCG00000021802	ABHD17B	protein_coding	3.09116	3.52358	3.25501	2.96566	3.08438	3.08577	2.1522	3.48601	4.80706	3.80205	3.74568	4.13328	3.1128	3.0738	2.97424	3.40895	3.41537	2.86159	3.06171	3.36799	2.97225
ENSSSCG00000031105	C9orf85	protein_coding	1.75273	1.68965	1.07615	1.3807	1.47124	1.96742	1.26342	1.4145	1.41789	1.32739	1.17469	1.89743	1.07229	1.37991	1.18352	0.906449	1.5904	0.377069	1.55505	1.62905	1.98428
ENSSSCG00000025941	PTP4A1	protein_coding	6.08979	5.95498	5.83436	5.66801	6.12801	6.17627	5.82216	6.05272	6.11433	6.04657	6.09622	6.13778	6.00392	6.22377	5.9917	5.93168	6.25242	5.39358	5.8161	6.14802	6.29151
ENSSSCG00000030268	ZFAND5	protein_coding	6.4051	6.52414	6.61502	6.48854	6.42378	6.56386	6.40699	7.70066	6.75785	6.53446	7.05815	6.59611	6.59942	7.10654	8.03276	6.75168	6.5488	7.10952	6.88526	6.52823	6.51449
ENSSSCG00000027002	KLHL32	protein_coding	0.658828	-0.00676892	-0.0259448	0.387458	-1.40608	0.257605	0.291079	-1.00445	-0.00661277	-0.144919	-0.18958	-0.681021	-0.373514	0.255916	-0.34101	-0.620798	0.516743	-1.36836	-0.0518506	0.724625	-0.226972
ENSSSCG00000004246		protein_coding	0.740822	0.15735	-0.232396	0.153786	0.299174	-0.580644	-0.0819648	0.35463	0.427284	0.999955	1.1262	1.05204	0.549865	0.525103	-0.134559	0.577142	0.622676	0.84796	0.853934	1.32187	0.827476
ENSSSCG00000004247	ASF1A	protein_coding	2.9535	3.0919	2.6001	2.71477	2.4235	3.15304	2.6981	2.70561	2.46884	2.90255	2.49901	2.47147	2.69332	3.18483	2.78891	2.60462	2.58713	2.27889	2.60587	2.78204	2.56123
ENSSSCG00000004249	CEP85L	protein_coding	4.54761	4.67686	4.79168	4.90397	4.52466	4.60017	4.33713	5.04847	5.65385	5.14257	5.50672	4.98528	4.34026	4.29469	4.97145	4.54519	4.16991	4.35956	4.94452	5.19244	4.32903
ENSSSCG00000005288	TLE4	protein_coding	3.74579	3.78184	3.41589	3.95319	3.30637	3.68557	3.56284	4.33152	5.05607	4.68904	4.53776	4.70851	4.16725	4.24431	5.00021	4.19361	4.20657	4.08914	4.36241	4.26046	3.96133
ENSSSCG00000035934	TXNDC16	protein_coding	4.10129	3.5969	3.81804	3.63041	3.81014	3.91993	3.92541	3.05319	3.58466	2.94613	3.60235	3.0373	2.55641	2.42173	2.86303	3.05329	3.75232	2.91487	3.26842	3.66644	3.74076
ENSSSCG00000062089	PLN	protein_coding	2.92923	2.86849	3.27857	3.79447	2.9922	3.32625	2.66325	3.708	3.86267	3.74562	3.71731	3.9503	3.37213	3.20413	4.01708	3.92716	2.56737	3.08721	4.15176	3.20961	2.18945
ENSSSCG00000004241	GJA1	protein_coding	6.48579	7.48499	6.73941	7.37572	6.79976	7.13214	6.14874	7.11246	7.61312	7.86686	7.57169	8.20237	7.49621	6.3526	6.61587	7.57377	7.07323	7.10045	7.7766	7.66373	7.30729
ENSSSCG00000005037	ERO1A	protein_coding	5.95329	5.59081	5.36866	5.6329	5.43065	5.52153	5.3476	5.96334	6.39741	6.68886	6.08516	6.6392	5.58309	5.67874	5.59264	6.19185	6.34044	4.75971	6.04267	6.55014	6.09745
ENSSSCG00000004242	TBC1D32	protein_coding	2.95006	3.22367	2.87194	3.22153	2.63641	4.18393	2.90914	2.54345	3.87989	2.78482	3.41822	3.15665	3.15652	3.32366	2.72673	2.93319	3.35132	2.10642	3.01893	3.72308	3.18737
ENSSSCG00000005291	TLE1	protein_coding	3.84738	4.11505	3.23508	4.25794	3.90166	4.26218	3.90467	4.06631	4.70836	4.39969	3.88701	4.76147	4.39968	3.57414	4.82336	4.67472	3.80391	4.2006	4.62997	4.26471	4.06014
ENSSSCG00000005038	PSMC6	protein_coding	5.91451	5.74328	5.82439	5.79542	5.86842	6.17869	5.95272	5.87766	5.6668	5.5291	5.61942	5.52791	5.63192	5.7851	5.90954	5.45539	5.59651	5.16348	5.54515	5.51202	5.68987
ENSSSCG00000033763	GNAQ	protein_coding	5.61248	5.06062	5.27711	5.28307	5.27432	5.26599	4.95092	5.27692	5.79939	6.10808	5.81855	6.00169	5.61791	5.74777	5.15773	5.48691	5.59407	5.16715	5.64124	6.01003	5.55761
ENSSSCG00000004344	MMS22L	protein_coding	1.80703	1.24024	0.905108	0.764932	1.08158	1.16938	1.30018	1.3668	1.50923	1.35639	1.28925	0.850993	1.24424	0.698435	0.506987	0.7402	1.28631	0.0987682	0.956417	1.64216	0.950332
ENSSSCG00000005286	CEP78	protein_coding	1.83717	1.88029	1.84852	1.89866	1.88414	1.90634	1.503	1.50541	1.90869	2.1274	1.26706	2.24395	1.56292	1.2743	1.58499	2.13723	1.72731	2.16623	1.89322	1.99892	1.73365
ENSSSCG00000005039	STYX	protein_coding	4.33703	4.3938	3.97766	4.19385	4.06046	5.26447	4.25291	4.94873	4.497	4.71166	4.47621	4.85015	4.45325	4.85773	4.65134	4.21952	4.53466	3.04003	4.04533	4.53286	4.57323
ENSSSCG00000005040	GNPNAT1	protein_coding	4.00336	4.42635	4.02252	3.84934	4.2035	4.70027	3.88967	4.26478	4.4677	4.40491	4.07761	4.45271	4.10613	4.08686	3.69867	3.85779	4.4705	3.22717	3.95745	4.31061	4.54426
ENSSSCG00000004250	SLC35F1	protein_coding	0.479381	0.651615	0.640054	0.8259	0.915846	0.850696	0.526457	0.35463	0.226586	0.999955	0.731565	-0.109114	0.323094	-0.637168	0.0460132	0.783593	0.0313161	0.0987682	1.12726	0.454173	1.416
ENSSSCG00000005287	PSAT1	protein_coding	7.36259	6.22298	7.4756	6.42878	7.11253	7.43075	7.08451	5.76143	5.53933	4.4307	5.26915	4.88349	6.27878	5.48523	5.26187	6.59152	6.8233	6.12208	6.83598	6.63254	7.04829
ENSSSCG00000005041	FERMT2	protein_coding	7.32088	7.32069	7.3216	7.28431	7.25353	7.74142	6.95902	7.05577	6.74476	7.09429	6.75891	7.01435	6.87866	6.98767	6.98825	7.46552	7.23151	6.65238	7.15973	7.18755	7.1089
ENSSSCG00000020885	NUS1	protein_coding	4.7453	4.54819	4.52742	4.19962	4.66934	4.54614	4.27847	4.53942	4.35156	4.40317	4.53776	4.36337	4.46025	4.51161	4.36539	4.18555	4.55153	4.0814	4.20997	4.42127	4.61717
ENSSSCG00000004253	GOPC	protein_coding	4.73533	4.49701	4.62099	4.45254	4.59881	4.57586	4.33713	4.94671	4.76505	5.02783	4.90599	5.09466	4.63114	4.84242	4.81092	4.83025	4.78335	4.42529	4.62609	4.92371	4.78339
ENSSSCG00000060009		lncRNA	2.66094	1.92653	2.54937	2.32195	2.61339	1.95239	2.87908	2.13732	2.5571	2.50946	2.76758	2.05789	1.96818	1.41346	1.00294	2.05992	2.05516	2.12161	2.2767	2.01917	2.2703
ENSSSCG00000004364	HACE1	protein_coding	4.11519	3.90936	3.62329	4.05007	3.66841	3.90048	3.69982	3.8835	3.90365	4.34286	4.21728	4.14157	4.12826	3.99565	3.6576	4.26806	4.01073	3.79921	4.31176	4.30856	4.06241
ENSSSCG00000005043	DDHD1	protein_coding	4.62845	4.2915	4.62712	4.48125	4.68782	4.89362	4.30131	4.33152	4.42611	4.11579	4.49065	4.38216	4.50491	4.24896	3.84242	4.30576	4.93242	4.2219	4.13729	4.57108	4.64016
ENSSSCG00000004254	DCBLD1	protein_coding	4.1426	4.00082	3.83931	4.26896	3.93609	4.05268	3.42401	3.79617	4.47904	4.35728	4.48825	4.908	4.09269	3.742	4.01925	4.44571	4.26704	4.22893	5.04	4.70991	4.02096
ENSSSCG00000005045	BMP4	protein_coding	4.28332	4.73648	4.70886	4.41169	4.21629	4.24378	4.45592	3.96584	4.60861	4.42729	4.22017	4.70292	4.32117	3.45835	3.74906	4.81726	3.53551	4.60082	4.93095	4.14082	3.96376
ENSSSCG00000005047	CDKN3	protein_coding	0.692187	0.695007	0.6641	0.540809	0.640211	0.441051	0.557153	0.304877	-0.167077	0.473518	-0.0717433	0.175615	0.383215	-0.0752894	-0.059597	0.14972	0.460709	-0.59784	0.27339	0.297203	0.226393
ENSSSCG00000004366	BVES	protein_coding	-1.33276	-0.404528	-1.7312	-0.739299	-2.2292	-0.981182	-0.883419	3.74578	-0.981522	-0.144919	1.475	0.709439	0.440931	2.75842	5.06551	0.925945	0.697315	0.325539	0.105119	0.796774	-1.12006
ENSSSCG00000027256	CNIH1	protein_coding	6.09214	6.09114	5.87613	6.02997	5.82399	6.52566	5.89906	6.22979	6.2516	6.28912	6.20821	6.49296	6.36516	6.82109	5.82119	6.19888	6.24777	5.75789	6.22224	6.40091	6.24477
ENSSSCG00000004367	POPDC3	protein_coding	-0.25123	0.463682	0.431737	-1.22473	-0.88525	0.914121	0.327148	3.87073	1.72274	0.865205	2.29475	1.64091	1.36842	3.9901	4.87084	1.46833	1.22035	2.26528	1.09766	1.18518	0.350573
ENSSSCG00000004368	PREP	protein_coding	4.7611	4.91339	4.54856	4.78362	4.76297	5.17181	4.70925	5.16808	4.59825	4.56098	4.37088	4.63993	4.89133	5.29357	5.79618	5.01227	4.75305	4.44957	4.59201	4.64461	4.97164
ENSSSCG00000026294	GMFB	protein_coding	5.73057	5.58217	5.46077	5.37943	5.47603	6.06452	5.69509	5.92885	5.94063	6.05544	6.14038	5.9956	6.38735	7.39652	5.10779	5.93409	5.71277	5.11309	5.7463	5.98451	5.98338
ENSSSCG00000035648	MANEA	protein_coding	4.38627	4.09898	4.23809	3.95547	4.3171	5.31821	4.38497	4.08854	4.7332	4.05296	4.40431	4.27569	4.02825	4.17264	3.11033	3.73053	4.67209	2.60488	3.94711	4.67204	4.64926
ENSSSCG00000038522	FAM162B	protein_coding	0.724792	1.543	1.60942	1.64034	1.58606	2.21417	1.51868	2.22018	2.33542	2.5602	1.62215	2.3141	1.96818	2.62157	1.99857	1.53333	0.647987	1.5776	1.68013	1.81426	1.92559
ENSSSCG00000035259	PHF3	protein_coding	6.04531	5.80214	5.84688	5.82683	5.88934	5.74074	5.73003	6.14485	6.31942	6.31243	6.50109	6.4646	6.2498	6.35368	5.88603	6.20837	6.22955	6.33086	6.20976	6.41292	6.04958
ENSSSCG00000021451	CGRRF1	protein_coding	3.67247	3.89315	4.2873	3.93946	3.61918	3.89263	3.65441	3.65438	3.33792	3.35459	3.30296	3.64286	3.37953	3.66051	3.28228	3.76882	3.45175	3.22717	3.12175	3.39536	3.46319
ENSSSCG00000038507	RPS29	protein_coding	8.28396	8.92222	8.72756	8.66136	8.46408	9.01752	8.40007	8.30695	8.01896	8.17364	8.23891	8.07864	8.5561	8.94753	8.14695	8.26382	7.92912	8.39603	8.06033	7.80308	8.19509
ENSSSCG00000004339	UFL1	protein_coding	5.27474	5.34228	5.29935	5.25378	5.25213	5.31528	4.961	5.20246	5.11977	4.97738	5.45366	5.21478	4.90421	4.98871	4.95911	5.03377	5.36235	4.57347	4.96822	5.24497	5.09107
ENSSSCG00000005004	LRR1	protein_coding	1.59412	2.0148	1.86936	1.9452	2.03036	2.28785	2.08005	1.8029	2.27424	1.958	1.43574	2.03434	1.80193	1.88938	1.42452	2.03321	1.6417	1.41454	1.68013	1.8258	1.98428
ENSSSCG00000004244	MAN1A1	protein_coding	5.57217	5.28219	4.87774	5.1924	4.99145	5.33424	5.23582	5.655	6.01498	6.06536	6.04984	6.13363	5.69998	5.32917	5.09246	5.86381	5.72916	5.34103	5.93121	6.03759	5.75734
ENSSSCG00000004347	FBXL4	protein_coding	4.05876	3.45582	3.97526	3.48677	3.95758	3.24224	3.78981	4.93653	3.50701	3.36533	3.65029	3.67748	3.52673	3.7875	5.12898	3.70537	3.94077	3.85024	3.90502	3.77759	3.82078
ENSSSCG00000005006	RPL36AL	protein_coding	6.60579	7.13942	6.88014	6.93903	6.7938	7.20052	6.7754	6.5337	6.28752	6.39468	6.60705	6.43004	6.86093	6.97087	6.35751	6.34815	6.32238	6.6576	6.18798	5.89626	6.34242
ENSSSCG00000004275	FAM135A	protein_coding	4.80655	4.23014	4.61174	4.58484	4.5949	4.26826	4.36992	4.5974	5.17242	5.14776	5.40748	5.56331	4.76427	4.14793	4.26689	4.83928	4.8032	4.68756	5.30246	5.38223	4.5985
ENSSSCG00000035611	MGAT2	protein_coding	4.71924	4.95526	4.94675	4.84136	4.75072	5.07973	4.832	4.44783	4.66333	4.72005	4.60345	4.64965	4.81153	4.57229	4.39067	4.56242	4.45445	4.79566	4.46158	4.3065	4.83347
ENSSSCG00000058931	DNAAF2	protein_coding	2.30975	2.08987	2.20876	2.3705	2.19448	2.16286	1.8265	2.66674	1.98705	2.05848	1.89246	1.93607	2.04463	2.40514	2.65621	2.36856	2.13789	1.9105	2.04048	2.12572	1.95523
ENSSSCG00000004358	ASCC3	protein_coding	4.73633	4.30206	4.18507	4.16661	4.38437	4.44508	4.13323	4.8394	4.29107	4.48423	4.5901	4.7793	4.38505	4.5536	4.70473	4.22543	4.61548	4.58721	4.5338	4.72231	4.5147
ENSSSCG00000032489	KLHDC1	protein_coding	2.46256	2.54597	2.42119	2.64317	2.68874	2.32333	2.54572	2.40862	2.59095	2.89763	3.09188	2.93925	2.62025	2.45433	2.59372	2.83863	2.74794	2.50418	2.746	2.70913	2.58038
ENSSSCG00000004990	LRFN5	protein_coding	1.12972	1.543	0.012023	1.54686	0.57815	1.22045	1.10624	1.63186	1.86786	2.63311	2.01738	3.50399	1.77973	1.34555	1.92664	1.97824	1.84142	1.68373	1.97688	1.62905	1.69903
ENSSSCG00000004340	FHL5	protein_coding	4.404	4.42313	3.89371	4.70871	4.188	3.99518	3.18451	4.72347	5.03471	5.40013	4.95887	5.38041	4.32501	4.46036	4.31522	5.09102	4.18512	4.08914	5.33612	5.09922	4.15899
ENSSSCG00000005009	KLHDC2	protein_coding	5.20206	4.96747	5.13809	5.12426	5.064	4.96274	5.07675	5.04469	4.75389	5.0524	4.90419	4.91929	5.01049	4.93486	5.37345	4.91927	4.74867	5.31814	5.0641	4.87732	4.73721
ENSSSCG00000035240	GPR63	protein_coding	1.32312	0.949109	1.05812	1.43389	1.14717	0.750002	0.906161	0.402724	1.78255	1.61822	1.475	1.77486	1.45501	0.462367	0.931243	1.23816	1.33388	1.23068	1.52201	2.18069	1.28204
ENSSSCG00000005011	NEMF	protein_coding	5.6743	6.32231	6.43851	6.17371	5.99776	6.16001	5.89832	6.06957	5.60292	6.05323	6.30738	6.01679	5.95648	6.36229	5.80373	5.95084	5.8615	5.7772	5.71253	5.70406	5.59967
ENSSSCG00000032312	RAB11A	protein_coding	6.66291	6.69851	6.4541	6.62094	6.47683	6.81972	6.58605	6.56507	6.66854	6.96728	6.72725	6.87585	6.72234	6.76046	6.33858	6.63066	6.5713	6.09059	6.49194	6.67583	6.78426
ENSSSCG00000004342	NDUFAF4	protein_coding	1.87397	1.97134	1.70524	1.73875	2.08716	2.14975	1.68078	2.66674	1.70739	1.90991	1.24452	1.97371	1.63887	2.00394	2.64505	1.7124	1.33388	1.439	0.939834	1.53374	1.66355
ENSSSCG00000005012	ARF6	protein_coding	6.24221	6.31711	5.98155	6.16636	6.00663	6.41422	6.07642	6.34735	6.72346	6.70375	6.47893	6.62941	6.63926	7.25909	6.22744	6.40266	6.53191	6.25628	6.18006	6.45626	6.71048
ENSSSCG00000005029	RTRAF	protein_coding	6.79232	6.72884	7.1732	6.64898	6.86619	6.98021	6.69875	6.60417	5.95044	5.81288	6.00444	6.22554	7.23177	6.77827	6.50564	6.23499	6.39845	6.38456	6.21278	6.09057	6.91289
ENSSSCG00000005030	NID2	protein_coding	7.25717	6.76587	7.43534	7.12286	7.46683	7.18573	7.21115	6.44101	7.19203	6.72023	6.9954	6.9916	6.67201	5.77384	6.27619	7.01583	7.25203	6.90036	7.31969	7.33164	7.25932
ENSSSCG00000059866		lncRNA	1.67977	1.26924	1.41057	1.97242	1.48821	1.65109	1.47111	0.661811	1.6281	1.6537	1.77153	1.09821	1.66332	1.16034	1.02033	1.8309	1.00217	1.05197	1.69996	1.73078	1.43014
ENSSSCG00000057054	PTGDR	protein_coding	2.50542	2.75518	3.23909	2.82839	3.06188	2.41388	3.12429	1.97183	2.87817	1.87024	2.6779	2.21281	2.18636	1.57043	1.46317	2.2652	1.02167	2.07556	2.71709	2.52314	2.54182
ENSSSCG00000021862	PTGER2	protein_coding	2.73883	2.67618	2.45604	2.67666	3.02164	2.97115	3.18942	2.2067	2.94513	2.25608	3.03391	2.40873	2.59505	1.84088	1.99857	1.98755	1.66668	2.028	2.37865	2.54426	2.6241
ENSSSCG00000005027	FRMD6	protein_coding	6.44539	6.10678	6.09866	6.10875	6.15151	6.02467	6.46935	6.12618	6.41818	6.20593	6.83161	5.9084	6.23356	6.27601	5.98286	6.48136	6.87044	6.78586	6.98637	7.34649	6.18711
ENSSSCG00000028092		protein_coding	5.56487	5.31559	5.35395	5.01395	5.47177	5.35153	5.6388	5.51296	5.5512	5.50259	5.84689	5.56331	5.83796	6.55313	4.95234	5.72184	5.4736	5.39827	5.48713	5.85672	5.53079
ENSSSCG00000004941	DIS3L	protein_coding	3.84553	3.83372	3.37277	3.73478	3.56421	3.82823	3.48515	3.64941	3.70159	3.43835	3.59345	3.82549	3.83728	4.03929	3.74122	3.6301	3.88065	3.75607	3.67388	3.93241	3.60085
ENSSSCG00000004942	TIPIN	protein_coding	1.66304	1.94462	2.18403	1.80081	1.9591	1.26978	1.90019	1.87287	1.3989	2.11048	2.06961	2.03434	1.82379	2.17019	1.25867	1.32883	1.69124	1.62099	1.73883	2.00908	1.74501
ENSSSCG00000004943	MAP2K1	protein_coding	5.25115	5.0089	4.44481	5.00409	5.06117	4.99976	4.57695	5.36605	5.23798	6.2311	5.14837	5.55195	5.18108	5.38308	5.6433	5.35828	5.24389	4.7742	5.08122	5.22984	5.81574
ENSSSCG00000036735	VCPKMT	protein_coding	2.57413	2.73454	2.97646	2.7881	2.79487	2.96368	3.20888	2.22018	1.45512	1.93895	2.35912	1.51041	2.16938	2.2279	2.39485	1.96887	2.11084	1.97881	2.15266	2.15347	2.22234
ENSSSCG00000005015	SOS2	protein_coding	5.40242	5.33715	5.3203	5.15923	5.32243	5.12567	5.01313	5.39606	5.62963	5.7085	5.5817	5.64626	5.3619	5.30031	5.5356	5.43086	5.41859	4.93542	5.41922	5.49676	5.37134
ENSSSCG00000005016	L2HGDH	protein_coding	3.49718	3.17086	3.76899	3.66697	3.85989	3.65805	3.57788	3.708	3.55496	3.31451	3.70498	3.19433	3.19896	2.8347	3.9709	3.24011	3.58877	2.7191	3.37094	3.64379	3.19981
ENSSSCG00000031354	DMAC2L	protein_coding	3.85661	3.90936	3.98005	3.81967	3.8664	4.28335	3.79304	3.94569	3.2872	3.32188	3.58451	3.5504	4.05159	3.62515	3.51467	3.3632	3.5389	3.33534	3.73523	3.42222	3.89914
ENSSSCG00000038941	SNAPC5	protein_coding	2.20387	2.72933	2.64308	2.57377	2.54203	2.28785	2.34044	2.22018	1.90869	1.81908	1.96319	2.05789	2.25232	2.31924	2.016	1.65514	1.98737	2.39593	1.69008	1.93641	2.03143
ENSSSCG00000004945	RPL4	protein_coding	10.1921	10.406	10.4887	10.2903	10.2821	10.5677	10.4748	10.2705	9.72628	10.0786	10.0345	10.093	10.5744	10.9242	10.1963	10.1068	9.8752	10.2328	9.9458	9.69132	10.0857
ENSSSCG00000005787	CTDP1	protein_coding	4.50131	4.56583	4.49091	4.42489	4.37528	4.71592	4.45796	4.87819	4.92785	5.36042	4.8861	4.77219	5.15975	5.13416	4.87323	5.11245	4.9768	5.11688	4.74301	4.89249	4.97888
ENSSSCG00000034516	CDKL1	protein_coding	1.88122	2.0148	2.15886	2.75713	1.74984	2.33496	2.03715	1.9558	3.38691	2.4023	2.31653	2.77841	2.20313	2.15042	1.88929	3.18454	2.12893	1.9105	3.1794	2.63889	2.09496
ENSSSCG00000036634	MAP4K5	protein_coding	4.9209	4.8319	4.95895	5.00958	4.89293	4.97022	4.90839	5.02945	5.29428	5.38261	5.46468	5.27003	5.18741	5.41449	4.57252	5.09102	4.9991	4.99023	5.18952	5.28941	4.93615
ENSSSCG00000005785	PCSK6	protein_coding	2.11442	2.21438	1.70524	2.81341	1.70698	2.10967	1.47111	3.32686	2.68013	2.91235	3.30296	3.07819	3.53999	2.91888	2.05025	2.85398	3.00951	3.36116	3.30125	2.61248	3.01979
ENSSSCG00000004946	ZWILCH	protein_coding	4.27921	4.98506	4.63778	4.85849	4.76471	4.62644	4.73297	3.60898	4.29877	5.45478	5.18139	3.48239	3.22383	4.91449	5.30861	4.55618	5.0259	4.51716	4.37171	5.1506	4.54913
ENSSSCG00000005786	SNRPA1	protein_coding	4.1441	4.40364	4.51425	4.49852	4.32656	4.07367	4.29222	4.19479	4.11615	4.15758	4.12156	3.80823	3.92585	3.9042	4.09912	3.80349	3.94333	3.89512	3.77082	3.7169	4.0533
ENSSSCG00000004948	SMAD6	protein_coding	4.87986	4.48624	4.34979	4.35249	4.86396	4.40149	4.77111	4.53942	5.23664	5.99794	4.94146	5.13259	5.10278	5.34229	4.83199	4.55618	5.43504	4.28396	3.94504	4.59151	5.76782
ENSSSCG00000004971	TLE3	protein_coding	5.86234	5.43157	5.09783	5.40796	5.4546	5.33424	5.28134	5.36301	5.95856	6.12766	5.53718	5.8806	5.53255	5.37459	5.16263	5.92504	6.04418	5.19074	5.53553	5.96963	6.03288
ENSSSCG00000005021	SAV1	protein_coding	5.0252	5.00782	5.02311	4.93774	4.93067	5.21967	4.86305	5.02177	4.84437	5.01878	5.12234	5.14226	5.00332	5.21963	5.13198	5.17591	4.86522	4.8582	4.90235	5.06797	4.9595
ENSSSCG00000038767	MBP	protein_coding	5.13086	4.33158	4.19954	4.06911	4.57914	4.24687	4.31709	4.43921	4.84086	4.3962	4.71219	4.71593	4.33265	4.55735	3.95742	5.90798	4.91298	4.1644	5.46412	4.39632	4.74855
ENSSSCG00000004963		protein_coding	5.3885	5.49048	5.1887	5.52212	5.32006	5.53546	5.42557	5.32763	5.11832	5.55043	5.40621	5.46212	5.26336	5.96416	5.5773	5.19512	5.31079	4.93112	5.01844	5.12514	5.47133
ENSSSCG00000005022	NIN	protein_coding	6.00564	5.74199	6.14638	5.7833	6.09515	5.21495	6.16565	5.45854	5.88373	6.06919	6.4509	5.7457	5.42225	5.25244	4.98147	5.86065	5.3402	6.21528	5.8816	6.09714	5.54386
ENSSSCG00000004966	NOX5	protein_coding	0.20676	1.26924	-0.232396	1.49774	0.445395	1.89066	1.53419	0.580511	1.92205	2.52232	1.81807	1.12075	1.33836	1.79069	1.69732	1.59552	1.02167	1.8203	2.33493	1.61581	1.08158
ENSSSCG00000026078	GLCE	protein_coding	4.93141	4.5378	4.55982	4.60961	4.70244	4.66613	4.48215	4.13554	4.43778	4.12002	4.38383	4.39608	3.98039	3.17509	3.8128	4.26806	4.48461	4.21837	4.34991	4.65597	4.11807
ENSSSCG00000005024	PYGL	protein_coding	7.14363	6.6035	6.93645	6.65424	6.88073	6.71231	6.81086	6.6416	6.80006	6.44364	6.67131	6.62301	6.82141	6.49261	6.38754	6.75782	7.11835	6.88208	6.85269	6.97951	6.99547
ENSSSCG00000004969	KIF23	protein_coding	2.255	1.88965	1.87966	1.45977	2.1202	1.45178	1.7084	1.61154	1.6281	1.07166	1.4157	0.929705	0.997324	-0.171505	0.456801	1.42788	1.79685	1.50996	1.8495	1.50531	1.38728
ENSSSCG00000004970	RPLP1	protein_coding	9.77584	10.414	10.3547	10.1746	10.0013	10.3954	10.0099	10.4029	9.44181	9.96748	9.89146	9.86902	10.3643	10.5963	10.5112	10.1237	9.67168	10.1255	9.74131	9.44037	9.62307
ENSSSCG00000023533	ZNF236	protein_coding	4.74132	4.11505	4.7683	4.59217	4.83937	3.71704	4.6066	4.7211	4.53445	4.50542	5.38833	4.419	4.35535	3.78109	4.20932	4.42016	4.49511	5.30656	4.93095	4.81499	4.28496
ENSSSCG00000004952	SMAD3	protein_coding	5.74704	5.32253	5.97135	5.63503	5.41964	5.25071	5.46354	5.63123	5.99694	5.47724	5.78673	5.37103	5.72343	6.10686	5.7191	5.91897	5.68705	6.03853	5.96284	5.98193	5.65266
ENSSSCG00000004859	ZNF516	protein_coding	3.03702	2.13783	2.48333	2.16563	2.89372	1.45178	2.89118	2.88561	3.36262	3.00683	3.24735	2.72055	3.06771	3.14544	2.99197	2.88917	3.35517	3.56932	3.45211	3.36007	2.78683
ENSSSCG00000004856	NFATC1	protein_coding	5.16393	5.20174	5.3003	5.61214	4.87368	4.84359	4.8367	5.81462	5.37906	5.95415	5.63575	5.53001	5.19791	5.41242	5.79933	5.57753	5.62944	5.67668	5.55675	5.67803	5.57681
ENSSSCG00000004951	AAGAB	protein_coding	5.05996	5.11355	5.00674	4.8706	4.9182	5.01249	4.60109	5.38712	5.08753	4.93955	4.96233	4.96984	4.94966	5.41656	5.68409	4.84313	4.92856	4.70531	4.82882	4.91563	4.96072
ENSSSCG00000038422	TMX1	protein_coding	5.16096	4.87617	4.66931	4.75255	4.83274	5.41045	4.89944	5.18709	5.16402	5.25078	5.37801	5.23171	5.22075	4.92616	4.8479	5.3375	5.44229	4.73277	5.35578	5.57408	5.21979
ENSSSCG00000004954	C15orf61	protein_coding	1.73683	1.46994	1.9979	1.73875	1.93454	1.66958	1.26342	1.82071	0.954913	0.647848	1.10132	1.12075	0.918253	0.803404	1.8798	1.28421	0.768282	1.25842	1.02091	0.19411	0.930569
ENSSSCG00000004955	MAP2K5	protein_coding	4.21324	3.97024	4.05016	3.89273	4.07458	4.17748	4.26923	3.94975	4.07488	3.97095	4.04862	3.8958	4.17577	4.29919	4.05974	4.11935	3.90447	4.19344	4.18204	4.03043	4.01393
ENSSSCG00000030679	C14orf28	protein_coding	2.77819	2.41585	2.55581	2.65442	2.60563	2.32333	2.56095	2.27289	3.02778	2.92692	3.0664	3.01341	2.23611	2.43812	2.38146	2.73744	2.75378	2.27889	2.87371	2.72154	2.61175
ENSSSCG00000004996	KLHL28	protein_coding	4.23179	3.99865	3.57654	3.89035	3.97574	4.54113	3.99992	4.14971	4.66333	4.53426	4.61887	4.60638	4.23815	3.70861	3.8078	4.0829	4.11878	3.16989	4.10233	4.80773	4.18007
ENSSSCG00000027765	TOGARAM1	protein_coding	4.56797	4.58325	4.35349	4.62256	4.42901	4.7705	4.11013	4.6581	4.65535	4.7721	4.83797	4.60838	4.66786	4.54983	4.26324	4.44402	4.6859	4.2974	4.50732	4.83368	4.41333
ENSSSCG00000004857	ATP9B	protein_coding	4.96336	4.82582	5.17934	4.86092	5.04978	4.72921	5.05271	4.93039	4.95573	5.30199	5.11614	4.44826	5.36376	4.58338	4.70338	4.90215	5.0415	5.32143	5.07459	4.77981	5.11971
ENSSSCG00000004997	PRPF39	protein_coding	5.33472	5.23612	5.37049	5.27307	5.24216	5.04119	5.39934	4.98867	5.24065	5.48382	5.4438	5.31226	5.00093	4.8455	4.86002	5.26472	5.08616	4.70279	5.45977	5.34361	4.98966
ENSSSCG00000021217	FKBP3	protein_coding	5.13996	5.32857	5.10114	5.39209	5.2182	5.89411	5.29165	6.04989	4.75948	4.65005	4.80176	4.94952	5.0081	6.03862	6.39547	4.89103	4.92726	4.2219	4.80842	4.71457	5.10656
ENSSSCG00000004958	PIAS1	protein_coding	5.19844	5.30775	5.30796	5.18466	5.23212	5.36861	5.36722	5.3508	5.99536	5.78782	5.86732	5.76282	5.58148	5.79468	4.98147	5.26663	5.30682	4.97149	5.21472	5.56893	5.47986
ENSSSCG00000005000	FANCM	protein_coding	1.38563	1.48238	0.711021	0.903379	1.52157	0.483487	0.975983	0.811837	0.76041	1.18915	1.24452	0.738883	0.0539077	0.803404	-0.134559	1.29923	1.13341	0.734004	0.989022	1.49088	0.989065
ENSSSCG00000026517	CALML4	protein_coding	4.09662	4.42957	3.82339	4.34209	4.12699	4.2031	4.29222	4.09952	3.66631	4.63829	4.31247	3.7113	4.07	4.93774	4.02572	3.65076	4.06811	3.89512	3.33016	3.4298	4.03259
ENSSSCG00000004957	CLN6	protein_coding	4.96677	4.5702	4.89053	4.74862	4.90877	4.51579	5.35089	4.6306	4.6148	4.75314	4.88063	4.61037	4.64656	4.60169	4.40729	4.57945	4.83798	5.06872	4.38708	4.29617	4.70704
ENSSSCG00000004861	TSHZ1	protein_coding	4.46919	4.12896	4.32926	4.22248	4.29073	4.40149	4.21251	4.00142	4.11615	4.31544	4.48825	4.27066	4.28617	4.35206	4.0806	4.62489	4.53974	4.93112	4.49034	4.7931	4.43804
ENSSSCG00000032488	ZADH2	protein_coding	5.21216	5.25527	5.60904	5.26942	5.33656	5.53672	5.68035	5.06538	4.52134	4.25704	4.59234	4.53893	4.94717	5.07773	5.37514	4.90461	4.78478	5.30988	4.77375	4.57108	4.82547
ENSSSCG00000053589		protein_coding	0.274399	0.513009	-0.526843	0.304202	0.756856	0.207852	-0.0354222	0.402724	0.789854	0.647848	0.731565	1.18634	0.601395	0.525103	0.602407	0.214572	1.09712	0.158889	0.105119	0.820044	0.570839
ENSSSCG00000004999	MIS18BP1	protein_coding	3.25639	3.03815	2.49007	3.06173	2.79487	3.20468	2.90914	3.35157	3.75108	3.74288	3.67579	3.78725	3.39421	3.23261	2.98314	3.42958	3.36665	2.59403	3.15805	3.5071	3.27226
ENSSSCG00000063467		pseudogene	2.45772	1.94462	1.82739	1.89866	2.1525	2.26371	2.17217	2.68631	2.87817	2.45688	2.70291	3.02541	2.66937	2.82226	2.45361	1.45497	2.43549	2.699	2.62155	3.07585	2.43365
ENSSSCG00000022419	FEM1B	protein_coding	4.62198	4.23382	4.66931	4.47492	4.6259	4.10118	4.48415	4.75392	4.85486	4.8404	5.19026	4.77397	4.73573	4.70013	4.87682	4.26232	4.63143	4.56793	4.44699	4.62657	4.87284
ENSSSCG00000004961	ITGA11	protein_coding	4.20892	4.61184	4.44133	5.15131	3.21246	4.53357	4.5937	4.4101	4.97828	3.54926	4.60787	4.11093	4.23407	4.69332	3.22721	3.03545	4.34843	3.98919	3.41959	4.7619	3.95156
ENSSSCG00000004962	CORO2B	protein_coding	4.68754	4.72998	4.50263	4.9864	4.4334	5.12232	5.0269	4.94671	5.38027	4.91783	5.06721	5.07603	5.26536	5.31814	4.55026	5.25222	4.95161	5.07459	5.24372	5.55253	4.95706
ENSSSCG00000063081		lncRNA	1.32312	0.984514	1.27662	1.47254	1.64778	1.43024	1.2257	0.35463	-0.554101	-1.25027	0.364356	-0.218049	-0.102212	0.255916	-0.0965912	0.0818164	0.211888	0.610268	0.0130005	0.0830785	0.380017
ENSSSCG00000056226		lncRNA	-0.492238	0.0275826	0.284395	0.121724	0.26018	-0.87015	0.362337	-0.483619	0.0431403	0.446801	-0.458766	-0.275764	-1.14403	-0.637168	-1.15392	0.474961	-0.9121	1.23068	0.400024	0.329993	-0.27206
ENSSSCG00000062074	Metazoa_SRP	misc_RNA	2.18642	3.93221	2.86677	4.39167	4.6525	2.55984	0.975983	3.25006	0.668292	3.16271	1.92117	2.17022	2.78531	4.49211	1.72938	4.75458	1.25371	1.08334	1.31899	1.54775	1.61485
ENSSSCG00000004870	CNDP2	protein_coding	6.15704	5.57202	5.6206	5.64845	5.81729	5.66901	5.89607	5.64379	6.60422	5.55278	5.50435	5.56947	6.09437	6.53895	5.71511	5.78259	5.90349	5.9165	5.55267	5.79494	6.05416
ENSSSCG00000057267	Metazoa_SRP	misc_RNA	-1.54957	-0.191984	-0.969361	0.360236	1.03614	-1.9246	-2.55327	-0.31856	-1.19565	1.34196	-1.35185	0.738883	-1.53105	1.34555	-0.871525	1.42788	-0.839951	-2.2859	-0.564057	-0.788188	-3.07942
ENSSSCG00000059807	Metazoa_SRP	misc_RNA	2.18642	3.93221	2.86677	4.39167	4.6525	2.55984	0.975983	3.25006	0.668292	3.16271	1.92117	2.17022	2.78531	4.49211	1.72938	4.75458	1.25371	1.08334	1.31899	1.54775	1.61485
ENSSSCG00000004973	UACA	protein_coding	6.5904	7.1199	7.0483	7.23154	6.99943	6.67274	7.23715	7.14684	7.39905	7.75033	7.74103	7.73558	7.16431	7.58591	6.88173	6.93995	6.77098	7.41049	7.20402	7.18951	7.07976
ENSSSCG00000004847	MPHOSPH10	protein_coding	3.97991	4.45503	4.05016	4.18224	4.08018	4.21574	3.90168	4.42473	3.98863	4.44258	4.26286	3.95345	4.18847	4.41966	4.09503	4.15489	4.02288	3.69646	3.90715	3.74756	3.85788
ENSSSCG00000035696	MCEE	protein_coding	4.24168	3.71754	4.16203	3.44527	4.14048	4.19035	3.64372	3.53538	2.82938	2.1274	3.00738	2.95815	3.68438	3.18483	3.46158	3.20063	3.33583	2.99951	3.38938	3.24872	3.70049
ENSSSCG00000004854	TJP1	protein_coding	7.00926	6.88776	6.76048	7.11551	6.83751	6.63382	6.68405	6.98547	7.76006	7.94456	7.56545	6.98008	7.18028	6.93522	6.83982	7.28668	7.20724	7.15128	7.75558	7.70533	7.44055
ENSSSCG00000004974	LARP6	protein_coding	3.97314	3.9435	3.72108	4.14085	3.24278	4.26826	3.73045	4.50679	4.56883	4.68904	4.59679	4.37514	4.80605	5.40201	3.95742	4.6353	4.46694	4.07751	4.62997	4.51158	4.41511
ENSSSCG00000036984	GALR1	protein_coding	3.83063	3.69367	4.78484	4.98306	4.93686	4.36223	4.4457	3.79617	3.11178	4.20019	4.42199	3.52527	3.84265	2.0258	2.32662	2.91379	3.38934	2.87957	4.18381	3.31983	4.01628
ENSSSCG00000004980	THSD4	protein_coding	-0.419174	-0.359441	-0.232396	-0.739299	-1.07166	-1.71815	-0.0354222	1.59093	0.76041	1.56952	1.67368	2.15937	1.73429	0.947794	1.57326	0.945182	1.16882	1.9105	1.75787	2.17167	1.38728
ENSSSCG00000004875	CYB5A	protein_coding	6.6294	6.52977	6.96999	6.18151	6.71579	6.50263	6.25905	5.90296	5.70594	5.40447	5.69722	6.03174	6.82954	6.31314	5.57877	6.15464	5.78371	5.99591	5.90047	6.24255	6.13031
ENSSSCG00000004979	MYO9A	protein_coding	4.16207	3.45897	3.60477	3.65021	3.54811	2.99335	3.31148	4.08117	4.42611	4.73945	4.97265	4.75428	3.82107	3.54416	3.32837	3.52536	3.73176	4.47639	3.79176	4.14543	3.78546
ENSSSCG00000025616	SENP8	protein_coding	3.17319	3.22367	3.02369	3.09514	3.08438	3.41662	2.78496	3.06818	2.66432	2.95089	2.5085	3.15665	2.83997	3.10494	3.27506	3.31965	2.87664	2.48082	3.05787	2.9654	2.93305
ENSSSCG00000004985	GEMIN2	protein_coding	3.42709	3.83615	3.26291	3.71073	3.51537	3.99884	3.14464	3.52455	3.36751	3.27329	3.28097	3.55867	3.51334	3.68132	3.68238	3.31965	3.40055	2.50418	3.39243	3.24012	3.31099
ENSSSCG00000004844	MTMR10	protein_coding	6.09643	5.94096	6.1389	5.88708	6.52543	5.70195	6.11626	5.92885	6.15166	6.27543	6.34958	5.73386	5.95648	5.63318	5.5356	5.73503	5.71875	5.99899	5.87725	5.72732	6.11233
ENSSSCG00000004986	TRAPPC6B	protein_coding	4.22611	4.26655	4.26978	4.18224	4.29073	4.39872	3.93128	4.3253	3.8833	4.21412	4.06801	4.02988	4.22178	4.32587	4.07645	4.28892	3.93307	3.80392	4.07411	4.03043	4.13112
ENSSSCG00000004845	FAN1	protein_coding	4.19299	4.27551	4.16203	4.37476	4.10515	4.47694	4.09713	4.5792	4.03548	3.6926	3.75767	3.91527	4.10613	4.20653	4.94439	4.34612	4.16991	4.0697	4.28082	4.00528	4.1137
ENSSSCG00000022828	PNN	protein_coding	6.55513	6.97753	6.84212	6.98208	6.71579	6.29196	6.52087	6.65531	6.56324	6.95992	7.01385	6.9303	6.10445	6.35368	6.38921	6.74861	6.72601	6.46416	6.65416	6.55231	6.24376
ENSSSCG00000032494	TIMM21	protein_coding	3.33505	3.33415	3.32455	3.1518	3.08438	3.26675	3.15472	2.90244	2.99022	3.0998	2.81425	3.16209	2.76286	2.96487	3.14243	3.19261	2.77691	3.03202	3.09579	3.08067	3.03375
ENSSSCG00000004983		protein_coding	4.36186	3.86256	3.90637	3.91395	4.04046	3.70364	3.79304	4.38038	3.77337	3.9942	3.57098	3.99675	3.61713	3.68132	4.64575	4.05882	3.96866	3.87733	3.728	3.93508	3.79642
ENSSSCG00000032214	SOCS6	protein_coding	4.28332	4.59476	4.11919	4.3883	4.25399	4.58563	4.17093	4.46493	4.64129	5.04796	4.72446	5.19101	4.57425	4.69332	4.18448	4.37122	4.44003	4.10451	4.45576	4.74832	4.73294
ENSSSCG00000032574	RTTN	protein_coding	3.34032	3.67212	3.91641	3.60164	3.67953	2.77157	3.72708	2.82513	3.20216	3.71516	4.03883	3.59536	2.79641	2.17019	2.62814	2.6983	3.00951	3.73647	3.64859	3.3561	3.26833
ENSSSCG00000038398	CD226	protein_coding	0.5171	0.276403	-0.0649389	-0.681584	0.445395	0.483487	-0.130059	-0.170461	0.427284	0.0091147	0.0371911	0.823771	-1.3246	-0.637168	-1.07798	0.116168	0.570682	-1.0635	0.0130005	0.909542	0.570839
ENSSSCG00000005782	TM2D3	protein_coding	2.43327	2.58109	2.51673	2.74665	2.44973	2.67417	2.34924	3.02273	2.07339	2.46356	1.63954	1.77486	2.47586	2.42173	2.72143	2.4381	2.00707	2.57209	2.16698	1.89318	2.13004
ENSSSCG00000040252		protein_coding	3.57971	3.20503	3.51507	3.47095	3.78288	3.34938	3.64372	3.6394	3.12916	3.16681	3.30296	2.95188	3.21559	3.23261	3.79271	3.38802	3.3241	3.2755	3.46086	3.64053	3.25647
ENSSSCG00000060600		lncRNA	2.52869	1.24024	2.04444	1.80081	2.1841	1.80959	2.20162	2.32374	2.7417	2.41614	2.39026	2.13743	2.04463	2.15042	2.61676	2.49141	2.64485	2.72905	2.79753	2.76415	2.28594
ENSSSCG00000004989	FBXO33	protein_coding	4.37989	4.94967	4.75016	4.64388	4.37983	5.05004	4.52743	4.66305	4.25985	4.64712	4.71629	4.78813	4.62182	4.62336	4.0407	4.14245	4.23399	3.8365	4.1732	4.37291	4.50137
ENSSSCG00000050768		lncRNA	0.0353917	1.18043	0.77866	0.304202	1.30876	0.39733	1.4549	0.35463	0.699656	0.045184	0.914043	0.175615	0.323094	-0.505924	-0.0235277	0.846328	0.40241	0.987123	0.0750615	0.674439	0.645478
ENSSSCG00000060152		lncRNA	0.5171	-1.02426	0.800519	0.491481	1.03614	-1.37711	-0.340277	-1.28009	-1.44719	0.78215	1.39538	-0.464209	-0.0220412	-0.942023	-1.00583	-1.33903	-1.15311	1.3386	-0.0854032	-0.719475	0.258455
ENSSSCG00000053633		lncRNA	0.708581	0.332437	0.120276	1.17737	0.609515	-0.670842	-0.520849	0.979781	-0.795109	-0.412023	0.445656	1.36691	0.790873	-0.942023	-0.0235277	-1.24883	0.647987	-0.59784	-0.661904	-0.653887	0.761887
ENSSSCG00000053742		lncRNA	0.0864659	-1.09641	-0.526843	0.516356	-0.644242	-0.495755	-4.42774	1.24017	-0.111582	-0.679956	-1.22061	0.903942	0.383215	-1.1226	-0.635457	-0.620798	0.211888	-3.87086	-2.79435	-0.860338	0.193603
ENSSSCG00000056642		lncRNA	0.833433	1.58974	1.26094	1.55888	0.546089	1.34075	1.30018	3.01502	2.51364	2.54768	2.93179	3.23106	2.41956	2.11007	3.24949	2.58636	3.02408	2.45707	2.67262	2.44297	2.59928
ENSSSCG00000062224		lncRNA	0.803218	0.488556	1.05812	1.19289	0.670269	1.00432	0.557153	0.0265756	0.500347	0.647848	0.885188	0.617321	-0.587638	0.328066	0.53144	0.866648	0.647987	0.734004	0.956417	0.724625	-0.0595155
ENSSSCG00000004075	RGS17	protein_coding	1.6546	-1.09641	1.65813	1.08062	0.640211	1.57463	0.645509	-0.39873	0.0431403	-1.34047	-0.0162482	0.21805	0.918253	2.40514	-0.254853	-0.143476	-0.00767807	0.772998	0.582021	1.62905	0.492127
ENSSSCG00000004076	MTRF1L	protein_coding	3.2082	3.22737	3.94122	3.39251	3.3301	3.34363	3.68253	2.86	3.18009	3.17904	3.42826	2.8876	3.02117	2.93052	2.78891	3.13094	2.82209	3.5913	3.30449	2.78795	2.83547
ENSSSCG00000004077	FBXO5	protein_coding	0.0864659	0.0939251	-0.700175	-0.739299	0.299174	0.914121	-0.0819648	0.738773	0.535537	-1.53978	0.0887214	0.131894	1.24424	0.64294	-1.00583	0.14972	-0.839951	-0.932259	-0.38627	-0.31285	-0.46798
ENSSSCG00000004101	LRP11	protein_coding	3.65355	3.79187	3.45432	3.79447	3.59196	3.58198	3.29791	4.25498	4.04467	4.53743	4.12465	4.44826	3.83728	3.742	4.13547	4.42702	4.25885	4.01382	4.15356	4.39632	4.66878
ENSSSCG00000004103	PCMT1	protein_coding	6.02418	5.80585	6.05215	5.76655	5.99924	6.18352	5.91988	6.16329	5.30707	4.96449	5.34793	5.25099	5.55068	5.64382	6.3804	5.46208	5.68857	5.1413	5.65844	5.45649	5.68914
ENSSSCG00000004105	NUP43	protein_coding	3.471	3.04236	2.85637	3.0827	3.26265	3.00796	3.18942	2.54345	2.64028	3.20717	2.57324	2.86775	2.89263	3.14544	2.87264	3.16416	2.92403	2.62633	3.25842	3.22712	2.98188
ENSSSCG00000004405	FIG4	protein_coding	4.15909	4.2246	3.93383	4.17835	3.92367	4.18714	4.17589	3.73643	3.86267	3.99881	4.08079	3.93766	3.9055	4.08165	3.84242	3.76341	4.04448	3.93864	4.08169	4.00274	3.92434
ENSSSCG00000004071	CNKSR3	protein_coding	3.17614	3.83615	3.65062	3.62184	3.36727	2.96368	3.07211	4.04753	4.09271	4.9832	3.76561	4.89824	3.52673	3.79388	3.49616	4.44402	3.34359	4.14223	3.85504	3.58728	3.88123
ENSSSCG00000046319	IPCEF1	protein_coding	1.7994	1.10201	0.253031	0.805862	1.12564	0.882757	1.54954	0.775768	1.52682	1.28276	1.55045	1.07531	1.71102	1.31036	0.691905	0.906449	1.6034	0.216605	0.191706	1.35411	1.25051
ENSSSCG00000026042	ULBP1	protein_coding	-0.129668	-0.709383	-0.324026	-0.28792	-1.07166	0.207852	-1.05851	0.144412	0.668292	0.716561	-0.534715	1.3092	0.745785	0.179968	0.431038	0.695462	-0.582793	-0.0982687	0.560488	0.121046	-1.03989
ENSSSCG00000004113	STXBP5	protein_coding	4.18129	3.68293	3.72965	3.58704	3.85989	3.85676	3.69638	3.43488	3.70159	3.54926	4.34727	3.88596	3.81563	3.44219	3.27867	3.54125	4.1278	3.72657	3.76377	4.14543	3.61948
ENSSSCG00000004404		protein_coding	1.82218	1.82276	2.67893	2.46297	2.21501	1.89066	3.114	2.82513	3.65435	3.44849	3.90509	3.46928	3.38689	2.45433	2.37471	3.41586	3.09482	2.74875	3.711	3.66964	2.92808
ENSSSCG00000004403	CDC40	protein_coding	3.37669	3.54745	3.44394	3.6161	3.37642	2.55984	2.23996	3.7597	3.23464	4.01026	3.90868	3.88596	3.06771	3.26972	3.48681	3.58483	3.359	3.07166	3.53725	3.546	2.88252
ENSSSCG00000004402	METTL24	protein_coding	2.77431	2.05698	2.97646	3.0232	2.86152	2.84664	2.91508	2.76201	3.77705	3.27709	3.76561	3.30182	3.29598	2.5019	2.72673	3.07528	3.62746	2.46899	3.57264	3.67603	3.24452
ENSSSCG00000004401	DDO	protein_coding	5.32943	4.62452	5.6756	4.81404	5.10584	5.45111	4.93493	4.52862	4.35648	2.5602	3.958	3.72975	4.4285	4.09205	4.08474	4.36052	4.81582	4.24635	4.6454	4.30856	5.03433
ENSSSCG00000037803	MARCKS	protein_coding	7.74337	7.50322	7.1117	7.31144	7.45716	7.84854	7.90402	7.06328	8.19056	7.1938	7.49975	7.3246	7.31805	7.83644	6.94311	6.97049	7.70138	6.2197	6.84157	7.36515	7.52411
ENSSSCG00000004388	ARMC2	protein_coding	0.317791	-0.955544	-0.582338	-0.423272	-0.0967542	0.102883	-0.231342	-0.573817	-0.00661277	-1.00926	0.595681	-1.13559	-0.0220412	0.698435	0.0116617	0.18251	0.40241	-0.811965	-0.612151	0.0440844	0.0174465
ENSSSCG00000004390	SESN1	protein_coding	6.39469	5.79343	6.24184	5.86788	6.14684	6.14851	6.01762	6.22646	5.44532	4.65589	5.46954	5.22262	5.65649	6.00463	6.2488	6.01426	5.99695	5.31979	6.36377	6.08398	6.21495
ENSSSCG00000004114	ADGB	protein_coding	1.10516	1.74231	0.905108	1.06384	1.43668	1.03317	0.781714	1.85569	1.30005	1.49324	1.86316	1.18634	1.80193	1.34555	0.602407	1.03769	1.5236	0.734004	0.871528	1.35411	1.6873
ENSSSCG00000052903		protein_coding	1.00253	2.83978	2.49678	2.45012	1.55417	1.66958	1.20647	1.93959	0.730353	1.29779	1.37477	1.45825	1.07229	1.9592	3.00949	2.05992	1.16882	0.987123	1.08263	1.38564	1.16851
ENSSSCG00000004391	CEP57L1	protein_coding	0.5171	1.11804	0.22097	1.06384	0.374137	1.45178	-0.0819648	0.91493	-0.284914	0.600152	0.364356	0.823771	0.699243	1.16034	0.967539	1.0731	0.431854	0.0987682	1.11254	1.58897	0.645478
ENSSSCG00000052303	RAB32	protein_coding	4.89337	4.70632	4.85702	4.64388	4.57914	4.97208	4.5732	4.54479	4.66333	4.33742	4.62978	4.41445	5.10054	5.27544	4.23561	4.84697	4.98054	4.79803	4.54344	4.7679	4.53938
ENSSSCG00000004415		protein_coding	2.66094	2.60403	1.9979	3.2025	2.8219	3.45445	3.47715	3.14087	2.99655	1.81908	1.87788	2.41786	2.97308	3.53657	3.23467	2.34702	2.12893	2.49255	2.18116	2.8401	2.21418
ENSSSCG00000004414	CD164	protein_coding	8.47081	8.0344	8.05123	8.10035	8.36001	8.81187	8.36444	7.86846	8.07385	7.37322	7.85841	7.69131	7.97506	7.38968	7.38219	7.93582	8.29854	7.04028	8.06703	8.15325	7.95973
ENSSSCG00000004120	SHPRH	protein_coding	3.61275	3.28175	3.12678	3.2808	3.2277	3.17262	2.70497	3.53538	3.83822	4.01481	4.08397	3.88925	3.16511	3.09464	3.49616	3.37034	3.55237	2.7191	3.35226	3.90547	3.49044
ENSSSCG00000004121	FBXO30	protein_coding	4.57021	4.24299	4.56781	4.28895	4.29556	4.56849	4.13831	4.81072	4.61685	4.39969	4.75468	4.71778	4.29794	4.5536	4.34829	4.55148	4.38087	3.94719	4.6039	4.5745	4.49297
ENSSSCG00000004408	SMPD2	protein_coding	3.55726	4.03288	3.86547	3.96679	3.88574	4.03852	3.97456	3.49713	3.60137	3.87901	3.57098	3.72975	4.05159	3.51355	3.27506	3.87043	3.83178	3.85024	3.77082	3.45603	3.85526
ENSSSCG00000004412	MICAL1	protein_coding	5.31143	5.08732	4.75995	5.21157	5.35749	4.67073	5.58488	4.76316	5.18771	5.60507	5.36631	5.26877	5.28519	4.86685	5.08629	5.52256	5.76069	5.75058	5.35813	5.54644	5.47986
ENSSSCG00000031536	MYCT1	protein_coding	5.72504	6.04052	5.93537	6.07566	5.97386	5.71091	5.66634	5.83995	6.25292	6.46168	6.1676	6.51067	5.83527	5.72957	5.763	5.8241	5.30583	5.14502	5.73433	5.82401	5.94141
ENSSSCG00000004081		protein_coding	1.25778	1.635	1.90005	1.14584	1.73569	0.714812	1.8265	1.69116	0.980676	1.73324	2.32729	0.903942	1.63887	1.37991	0.482112	1.10766	0.791182	2.20952	0.939834	1.44672	0.848692
ENSSSCG00000004411	ZBTB24	protein_coding	3.15237	3.11205	3.09618	3.23658	3.39454	2.97859	2.96744	3.35157	3.33292	3.85127	3.40304	3.54624	3.44446	2.8834	2.93812	3.24011	3.34746	3.22717	2.84728	3.29927	3.54994
ENSSSCG00000033392	SCML4	protein_coding	3.01741	2.3221	2.12461	2.14185	2.55014	2.94861	2.92099	1.97183	2.63217	2.4965	2.36957	2.67558	2.65725	2.45433	1.96305	2.36141	2.20764	2.30573	3.13638	3.07101	2.41954
ENSSSCG00000049158		protein_coding	0.8776	0.188047	0.733921	0.440407	0.0927236	0.0473875	0.177122	0.811837	0.0912346	0.824275	1.31111	0.21805	1.2763	0.0149084	0.555486	-0.620798	-0.131413	1.05197	1.15626	0.724625	0.43716
ENSSSCG00000004382	SEC63	protein_coding	6.82653	6.83902	6.88782	6.60219	6.67977	6.84689	6.43516	6.62078	6.62274	6.65169	6.92006	6.76707	6.64541	6.84203	6.32946	6.72446	6.8097	6.43482	6.71603	6.71709	6.63921
ENSSSCG00000004082		protein_coding	6.16337	5.90504	5.54249	6.01695	5.52002	5.8512	5.67073	5.87766	5.8369	6.04824	6.21909	5.73843	5.76639	5.84473	6.45381	6.0591	5.75924	5.92734	6.20586	6.14341	5.63292
ENSSSCG00000004383	OSTM1	protein_coding	4.98791	4.88205	4.66931	4.56858	4.77685	4.91509	4.52936	4.63312	4.55603	4.4375	4.7979	4.71593	4.47068	4.30814	4.0084	4.82377	4.83936	3.77059	4.38249	4.86199	4.74005
ENSSSCG00000004385	SNX3	protein_coding	6.58513	6.65557	6.3848	6.5123	6.45487	6.85903	6.17186	6.44389	6.23229	6.21931	6.21402	6.33081	6.67201	6.7855	6.5716	6.25053	6.4298	5.75546	6.15514	6.31292	6.54406
ENSSSCG00000040199	AFG1L	protein_coding	2.37797	2.55777	2.21691	2.39082	2.1202	2.6833	2.00411	2.17935	2.46884	2.55396	1.99054	2.3141	1.77973	2.53276	2.4147	2.36856	2.30632	1.64221	2.10883	2.45789	2.21418
ENSSSCG00000004387	FOXO3	protein_coding	6.72618	5.93815	6.37846	6.26001	6.39763	6.02197	5.99538	6.87313	6.64305	6.5141	6.87077	6.54076	6.56981	6.60578	6.88024	6.52476	6.53953	6.55086	6.8538	6.72057	6.44436
ENSSSCG00000025777	ESR1	protein_coding	2.51943	2.14567	1.93999	2.29345	1.9221	2.3116	1.90019	3.38188	2.98386	3.83848	3.93355	3.27694	4.02353	5.18362	3.40315	4.24302	3.57893	4.42529	3.62803	4.11283	3.08828
ENSSSCG00000004432	HDAC2	protein_coding	5.29727	5.37766	5.14985	5.28578	5.16113	5.46574	4.84916	5.46138	4.82672	5.3782	5.25089	5.39204	5.20209	5.39153	5.49344	5.17998	5.30781	4.8918	5.07459	5.17111	5.10546
ENSSSCG00000004087	CCDC170	protein_coding	3.32446	3.26024	3.20262	3.34816	3.34881	2.99335	3.48515	3.61409	3.43429	3.24643	3.85016	3.1783	3.81563	4.40723	2.89165	3.24787	3.72582	4.02194	3.89215	3.82724	3.5205
ENSSSCG00000004088	ARMT1	protein_coding	3.34819	3.16701	3.1397	3.1197	3.24778	3.42209	2.90914	3.32686	3.34785	2.87275	3.07281	3.04911	3.13045	3.39258	3.23095	3.20463	3.20977	2.8342	2.97485	3.33202	2.98667
ENSSSCG00000037424	CDK19	protein_coding	4.26404	4.2246	3.53803	4.3193	3.85008	4.25608	3.89569	4.1982	4.37845	4.58262	4.26846	4.84508	4.23815	4.57229	3.9709	4.34793	4.43458	3.65531	4.51433	4.74984	3.95645
ENSSSCG00000004089	RMND1	protein_coding	2.74281	2.49164	2.62482	2.63183	3.0505	2.74565	2.67029	2.27289	2.27424	1.78748	1.60456	1.64091	2.53006	2.45433	2.26233	2.49794	2.71239	1.99539	2.42705	2.38954	2.69024
ENSSSCG00000004392		protein_coding	4.59798	4.6189	4.09507	4.35594	4.29556	4.39038	3.84061	4.99457	4.30643	5.42686	4.64277	5.0336	4.20937	5.20533	5.04123	4.82247	4.3884	3.90831	4.17851	4.66563	4.83081
ENSSSCG00000004090	ZBTB2	protein_coding	2.8974	2.83008	2.72538	2.88678	2.96214	2.60858	2.33159	3.20331	3.16893	3.1586	3.05996	3.15119	2.98282	3.32366	3.03537	2.90399	2.84962	2.8342	2.80212	3.17844	3.1832
ENSSSCG00000031733	AKAP12	protein_coding	6.82559	6.50064	6.53171	5.99223	5.95491	5.60077	5.82374	6.51877	6.79961	7.50411	6.86616	7.15272	6.45981	7.20743	5.78859	6.86112	6.93259	6.7727	6.83486	6.9279	6.64945
ENSSSCG00000004393	GTF3C6	protein_coding	4.33967	4.21903	3.75226	4.23189	4.0231	4.50038	4.22212	4.15323	4.10448	4.27803	4.08397	4.28819	4.23815	5.25707	4.25041	4.13199	4.41813	3.61832	4.18732	4.17957	4.56524
ENSSSCG00000004092	MTHFD1L	protein_coding	2.71468	2.52808	2.77038	2.34296	2.44104	2.25148	2.16222	2.04942	2.21035	2.06728	2.33798	2.11515	2.53006	3.16527	2.47897	2.83863	2.40612	2.87957	2.77433	2.33404	2.63636
ENSSSCG00000004394	RPF2	protein_coding	3.248	3.74619	3.26291	3.40255	3.61532	3.54739	3.52452	3.46351	3.07039	3.65808	3.26985	3.61136	3.27233	3.89829	3.43914	3.41586	3.30035	3.20596	2.86934	2.90138	3.24452
ENSSSCG00000004419	SLC16A10	protein_coding	2.08333	2.12202	1.03986	1.9452	1.9591	2.82205	0.929812	3.41743	1.00599	-1.16538	0.942332	1.20756	0.440931	2.75842	4.05342	1.41414	2.15564	-0.246367	0.191706	1.64216	1.51221
ENSSSCG00000025703	REV3L	protein_coding	4.84877	4.49854	4.83469	4.34383	4.44431	4.06321	4.28307	5.3508	5.00206	5.11313	5.62051	4.96517	5.22075	5.25012	5.31214	5.11032	4.95542	5.27125	5.17719	5.45649	4.61097
ENSSSCG00000004420	TRAF3IP2	protein_coding	5.1617	5.22598	5.18351	5.18272	5.11816	4.62881	5.14401	5.03136	5.40664	5.2156	5.02484	5.20162	4.84932	4.41966	4.47188	5.26089	4.99541	5.2848	5.1332	4.77089	5.08772
ENSSSCG00000004421	FYN	protein_coding	5.87919	6.06139	5.86774	6.0251	5.85376	6.054	6.33409	6.53572	6.6037	6.43644	6.50761	6.60463	6.78705	6.99254	6.05737	6.65569	6.52338	6.95118	6.61487	6.62925	6.36973
ENSSSCG00000032778	PLEKHG1	protein_coding	4.50248	4.45818	4.6317	4.73677	4.57319	3.95804	4.10754	4.48461	5.21781	5.64013	5.16947	5.57254	4.66181	4.05532	4.25776	4.92413	4.44003	5.48743	5.20608	5.18797	4.4709
ENSSSCG00000004422	CCN6	protein_coding	0.111341	-0.955544	0.284395	0.414175	0.965174	-0.495755	0.587211	0.402724	-0.554101	-1.7711	0.630871	-1.36691	0.260359	-1.57005	-2.27591	-1.00782	0.0313161	-0.932259	-1.00294	-0.079651	0.518844
ENSSSCG00000004093	IYD	protein_coding	-1.54957	0.560706	2.27271	-0.0872225	0.756856	-0.87015	0.137045	-2.72066	0.0912346	-0.513306	0.48465	0.617321	0.19477	0.0997973	-0.748668	1.89165	-1.80519	2.37073	2.78366	0.622444	-1.29514
ENSSSCG00000004423	TUBE1	protein_coding	2.04511	1.97134	1.19645	2.08478	2.00699	1.85878	2.23996	1.67166	2.04924	2.25608	1.92117	2.33353	1.68737	0.901252	1.10423	1.8817	1.55069	1.76335	1.91035	2.10693	1.95523
ENSSSCG00000004425	LAMA4	protein_coding	8.02269	7.78318	7.72493	7.8083	8.0179	7.95322	7.88732	7.06794	7.5473	6.9749	7.29698	7.09234	7.21067	6.43353	6.96122	6.81285	7.43333	7.142	7.80549	7.46147	7.54355
ENSSSCG00000024361	TFB1M	protein_coding	2.70246	2.89664	3.12245	2.88201	2.65907	2.87879	2.82335	2.83393	2.45971	2.55396	2.33798	2.30428	2.55641	3.09464	2.75816	2.65806	2.46428	3.04003	2.84283	2.66483	2.77025
ENSSSCG00000004065	TIAM2	protein_coding	4.13806	3.18615	4.09507	3.98473	3.61532	3.49131	4.13323	3.07561	3.33792	2.24837	3.0792	2.60538	2.92332	2.90715	3.15035	3.20861	3.29635	3.36755	3.75195	3.22277	3.24452
ENSSSCG00000004070	SCAF8	protein_coding	5.41871	5.30162	5.2062	5.27398	5.31531	5.13734	5.2119	5.54947	5.76459	5.80632	5.87468	5.9507	5.4646	5.54321	5.41429	5.38758	5.4665	5.53924	5.66034	5.72115	5.49086
ENSSSCG00000004370	ATG5	protein_coding	4.73733	4.5847	4.45518	4.6621	4.58704	4.71147	4.23878	4.48461	4.6909	4.61598	4.58787	4.58425	4.83055	4.82694	4.50776	4.50525	4.55488	4.13102	4.34677	4.63644	4.57641
ENSSSCG00000005533	PTGS1	protein_coding	4.5419	5.14909	4.16625	4.50475	4.26141	4.82308	4.62483	4.1391	3.87646	3.29217	3.36697	3.79076	3.90036	3.38414	3.13048	2.75934	3.74061	3.3739	3.62025	3.59066	4.11807
ENSSSCG00000026382	PPP2R5E	protein_coding	5.29931	5.47811	5.35395	5.34773	5.28042	5.18151	4.83983	5.54947	5.47168	5.73289	5.71578	5.80258	5.27531	5.54889	5.40191	5.40852	5.45041	4.93327	5.32099	5.49586	5.36675
ENSSSCG00000004106	LATS1	protein_coding	5.42244	4.9214	4.85702	4.88619	5.10859	5.42549	4.79062	5.04279	5.67472	5.53783	5.7024	5.63456	5.19582	4.93486	4.92029	4.95292	5.29885	4.65662	5.41322	5.64989	5.28155
ENSSSCG00000038554	PDCL	protein_coding	4.30639	4.08274	4.03871	3.72947	4.0231	4.13485	3.56661	3.76431	4.02313	4.141	4.1461	4.2832	4.09269	4.38203	3.74906	4.26041	4.19374	3.95569	3.94088	4.28993	4.29852
ENSSSCG00000004104	KATNA1	protein_coding	4.70297	4.67551	4.86223	4.71275	4.89133	4.42617	4.74302	4.74927	4.41906	4.80534	4.65564	4.75067	4.70367	4.7891	4.68579	4.9386	4.4811	4.98816	4.64795	4.46436	4.57164
ENSSSCG00000004369	PRDM1	protein_coding	3.22254	2.59261	2.46975	2.53169	2.97424	2.47825	2.96744	2.38488	3.27684	2.04072	2.68628	2.55661	1.53669	1.57043	1.41141	2.40374	3.20124	1.92788	2.45065	2.81136	2.34685
ENSSSCG00000005575	RC3H2	protein_coding	5.17945	5.11455	5.52126	5.26116	5.22454	5.25071	5.10689	5.27854	5.71172	5.36131	5.80417	5.51732	5.12275	4.98314	4.96137	5.04941	5.16499	5.07263	5.33215	5.44063	5.09883
ENSSSCG00000022804	RHOJ	protein_coding	5.01782	5.23244	4.94061	5.29839	5.00035	5.06059	4.93493	5.66736	5.55228	6.18335	5.70859	5.93806	5.67013	5.84011	5.30418	5.7624	5.25319	5.56585	5.86578	5.62451	5.3566
ENSSSCG00000030067	GINM1	protein_coding	6.42228	6.60847	6.7148	6.46077	6.43859	6.65196	6.40066	6.34428	6.19495	6.16605	6.47409	6.38827	6.41461	6.41398	5.94297	6.48136	6.44883	5.86103	6.36221	6.43428	6.42065
ENSSSCG00000028867	PPIL4	protein_coding	3.7258	4.27014	3.80458	4.00464	3.77944	3.66267	3.69638	3.96584	3.81334	4.30059	4.28512	4.2857	3.85331	3.91596	3.76462	4.12146	4.0034	3.83189	3.86386	4.1728	3.87865
ENSSSCG00000004371	CRYBG1	protein_coding	4.23604	4.3333	3.57337	4.42817	3.90483	3.84867	3.74719	4.32217	4.8566	5.0131	4.19394	4.81947	3.96572	4.20174	3.95517	4.02532	4.11878	4.05395	4.35305	4.14773	3.90674
ENSSSCG00000004109	ZC3H12D	protein_coding	2.03214	1.19562	0.843269	1.31133	1.43668	1.11643	1.80108	0.91493	1.50923	-0.0278795	0.914043	-0.532922	0.699243	-0.171505	0.350868	-0.738634	1.79685	-0.411427	0.163417	0.0440844	1.32809
ENSSSCG00000004110	TAB2	protein_coding	6.00024	5.78655	5.779	5.86788	5.75028	5.8763	5.47765	6.23146	6.25688	5.80501	5.97992	5.98335	5.89198	6.47682	6.61837	5.66931	5.93468	5.45482	5.76583	6.03012	5.82179
ENSSSCG00000028974	UST	protein_coding	3.96464	3.85779	3.53803	4.18612	3.28224	4.26218	3.31597	4.30646	4.39771	4.05517	4.25724	4.10246	4.69776	5.18119	4.09708	4.91196	4.45265	4.04999	4.83107	4.7679	4.05101
ENSSSCG00000034213	ACER2	protein_coding	2.40839	1.56656	2.15038	2.32899	2.6211	1.24533	1.48714	2.27289	3.55067	3.03849	3.0664	2.44492	2.23611	1.57043	1.41141	2.09479	2.37614	3.14781	2.5248	2.46528	2.38366
ENSSSCG00000005528	NDUFA8	protein_coding	4.78642	5.15298	5.21843	5.13333	5.05833	5.23372	5.09648	5.31826	4.17591	4.5151	4.05511	4.64188	4.68289	5.39573	5.86032	4.57019	4.37709	4.43444	4.30691	4.09147	4.62025
ENSSSCG00000005169		protein_coding	9.70863	9.94341	9.96756	9.84442	9.79777	9.98093	9.91621	9.75634	9.05905	9.46826	9.46197	9.41719	9.8507	10.2392	9.66044	9.62347	9.43649	9.6868	9.38687	9.20717	9.44869
ENSSSCG00000033175	SASH1	protein_coding	6.57874	6.32878	6.73552	6.54403	6.68392	6.04252	6.70733	6.88429	7.24779	7.39806	7.62638	7.2502	7.18187	7.43225	6.43611	7.57029	7.01515	7.97529	7.39214	7.51057	6.87462
ENSSSCG00000004373	RTN4IP1	protein_coding	2.39832	2.65985	2.26487	2.32195	2.55014	2.44642	2.39244	2.6268	2.3254	2.02275	1.67368	1.98604	2.09942	2.70522	2.83875	2.24981	2.30632	2.27889	2.45649	2.05883	2.39812
ENSSSCG00000005530	LHX6	protein_coding	4.21036	4.71425	3.90385	4.90279	4.63546	4.03852	4.69034	4.87393	4.67126	6.50076	5.0543	6.32597	4.62182	5.11645	4.55026	5.06158	5.08501	5.3826	4.73942	4.79457	5.31243
ENSSSCG00000048240	SAMD5	protein_coding	1.29082	1.0858	0.0490173	0.958874	1.23023	1.14315	0.430241	0.199907	1.07936	0.647848	0.630871	1.18634	0.323094	-0.0752894	0.265979	0.214572	0.245441	-1.99639	0.88891	0.674439	0.289819
ENSSSCG00000005170	DENND4C	protein_coding	5.2932	5.02174	5.17307	4.98306	5.0092	5.41731	5.09909	4.7516	5.15979	5.20069	5.35452	5.08752	5.29891	5.21488	4.6666	5.04718	5.08963	4.87622	4.9865	5.31215	4.94972
ENSSSCG00000004374	QRSL1	protein_coding	2.85752	2.68697	2.63702	2.77785	2.66655	2.53987	2.10104	3.22353	2.31532	2.64491	2.55504	2.34315	2.41956	2.71871	3.77233	2.64636	2.52701	3.1026	2.28984	2.65839	2.64851
ENSSSCG00000037985	MTRES1	protein_coding	3.57971	4.0371	3.94368	3.85178	3.74808	4.26523	3.57788	3.9087	3.23998	3.23085	3.54354	3.41559	3.64809	4.10237	4.15134	3.60915	3.55571	3.24808	3.19695	3.38759	3.31481
ENSSSCG00000054787		lncRNA	0.359917	1.9174	0.983641	0.922115	0.136445	1.16938	-0.520849	-0.773126	-0.885306	-0.740077	-0.386617	-0.109114	-0.277298	0.0149084	-0.34101	0.501193	-0.839951	0.652704	-0.119755	-0.31285	-0.366697
ENSSSCG00000058871		lncRNA	1.50307	1.49471	1.58444	1.6739	1.94687	0.784353	1.59463	1.67166	1.34041	1.61822	1.75568	1.70198	1.53669	1.88938	2.24025	1.90153	1.00217	1.96203	1.69996	1.35411	1.44415
ENSSSCG00000031159	BEND3	protein_coding	1.92397	1.29767	1.79509	1.74928	1.70698	1.11643	1.4549	1.69116	1.47338	1.38481	1.86316	0.979891	1.42672	1.62873	1.25867	1.14141	2.06459	1.59946	1.21257	1.68081	1.11698
ENSSSCG00000052694		lncRNA	-0.283291	2.04864	1.38186	1.64034	0.57815	1.53483	0.177122	1.97183	0.0912346	1.15655	1.62215	1.16481	1.10836	1.84088	1.10423	1.60764	0.0692839	1.25842	0.560488	0.0440844	0.570839
ENSSSCG00000036168	PDSS2	protein_coding	2.71468	2.45424	2.28051	2.24962	2.38777	2.66498	2.06945	2.31119	1.9997	2.27898	2.01738	2.4889	2.21972	2.15042	2.48525	2.5554	2.59366	1.99539	2.30934	2.47997	2.29369
ENSSSCG00000030089	RBM18	protein_coding	4.8644	5.1334	4.81334	4.9157	4.86721	5.22437	4.63745	5.29296	5.422	5.52112	5.25935	5.48945	5.07798	5.14169	4.89813	5.02814	5.02348	4.48229	4.87861	5.01728	5.29127
ENSSSCG00000005532	MRRF	protein_coding	3.90364	3.65299	3.59855	3.56038	4.21374	3.72148	3.70326	3.80514	3.62606	3.84616	3.38254	4.05057	3.41596	4.05	3.76976	3.47661	3.64642	3.3024	3.39243	3.39148	3.84738
ENSSSCG00000004379	SOBP	protein_coding	1.97229	2.0148	1.76204	2.12577	1.99517	1.59413	2.00411	2.69599	2.58256	2.56642	2.66097	2.60538	2.71687	2.84703	2.87264	2.73192	2.53382	2.79684	3.02681	2.78204	2.46147
ENSSSCG00000005587	NEK6	protein_coding	5.57273	5.29547	5.34654	5.21916	5.41521	5.19115	4.96243	4.78827	4.98466	5.30478	5.13158	5.106	5.16618	5.29131	5.03376	4.97532	5.35757	4.96098	4.98549	4.93707	5.2065
ENSSSCG00000037071		protein_coding	4.404	4.72606	4.78072	4.34035	4.4334	4.68444	4.25057	3.61919	2.84349	2.62121	3.09188	2.72791	3.77693	3.89236	3.03963	3.9003	3.45534	3.77059	3.37403	3.24872	4.03491
ENSSSCG00000005590	PSMB7	protein_coding	5.99357	6.22991	6.39606	6.0375	6.09168	6.4039	6.40699	6.01647	5.24862	5.31958	5.22378	5.27882	5.9353	6.2588	6.14862	5.90859	5.51373	5.78199	5.53415	5.34661	5.76851
ENSSSCG00000057391		lncRNA	-0.926134	0.716224	0.687751	-1.49603	0.136445	0.257605	0.00966565	-0.884157	-0.630049	-0.144919	-0.18958	-0.464209	-1.3246	-0.171505	-0.213631	0.276633	-0.0889782	-3.13389	-0.822369	-0.653887	0.0174465
ENSSSCG00000058432		lncRNA	1.09272	1.39298	0.431737	0.845663	1.03614	1.96742	1.10624	-0.573817	0.464278	-0.186142	-0.989281	0.823771	-0.0220412	0.462367	-0.43264	0.577142	0.570682	-1.36836	0.762594	0.909542	-0.0595155
ENSSSCG00000028558	SGPP1	protein_coding	5.22717	4.74554	4.72037	4.55063	4.70062	5.48805	4.79062	4.78827	4.79984	4.58874	4.85853	4.65738	4.97918	4.8455	4.41059	4.80019	5.20391	3.76577	4.75016	5.09445	4.91494
ENSSSCG00000005112	WDR89	protein_coding	1.96549	2.06527	1.85898	1.82092	1.83191	2.44642	1.57975	2.07932	2.04924	2.35279	2.29475	2.41786	2.15221	1.91303	1.72938	2.18656	1.87396	1.48669	1.73883	2.31778	2.30141
ENSSSCG00000005122	TEK	protein_coding	6.39152	6.53612	5.72359	6.60871	6.20574	6.34974	6.21461	6.53908	6.68626	7.35829	6.81114	7.62264	6.54453	6.35043	6.5373	6.20138	6.45959	5.85876	6.44717	6.75381	6.9511
ENSSSCG00000052367		lncRNA	1.01576	0.188047	0.590727	1.89866	-0.437791	1.08921	-1.48914	-1.62112	-0.167077	-0.622241	0.914043	-1.49816	-0.839177	-0.637168	0.144417	-1.00782	0.83592	-3.13389	0.818089	0.263651	-0.963938
ENSSSCG00000005589	NR6A1	protein_coding	1.82218	1.60119	2.11592	1.45977	1.55417	1.66958	1.68078	1.88984	1.90869	2.46356	2.12002	2.3903	2.25232	1.44625	1.50081	2.00598	1.98737	2.31897	2.26343	1.90411	1.6394
ENSSSCG00000061592	EPM2A	protein_coding	3.12515	3.34441	3.94614	3.6247	3.70879	3.76082	3.77683	5.25744	2.49589	2.48341	3.43325	2.67558	2.93341	3.59622	5.83721	2.88917	2.73619	3.04801	2.85172	2.79384	3.03837
ENSSSCG00000005593	OLFML2A	protein_coding	6.86908	6.42695	6.73019	6.63981	6.49793	6.2122	6.70305	6.37775	6.52873	7.28359	7.08337	7.56729	6.69887	6.46086	6.23723	6.61873	6.24103	7.06308	7.02963	6.40813	6.6026
ENSSSCG00000050067		lncRNA	1.90275	1.96249	2.0167	2.24962	1.98325	1.08921	1.92394	2.71516	2.36507	2.36711	2.59122	1.73158	2.04463	2.17019	2.49771	1.90153	1.92662	1.78258	1.86715	2.08788	1.56444
ENSSSCG00000042842		lncRNA	0.5171	0.218104	-1.12548	0.785542	-0.201724	1.06146	0.728765	0.304877	1.12628	0.844885	0.942332	0.585259	1.14354	1.07904	0.456801	-0.866958	1.07862	-0.501624	0.163417	0.595727	1.02678
ENSSSCG00000005124	IFT74	protein_coding	2.48177	3.24937	2.85115	3.27717	2.73213	2.72811	1.99292	2.92731	2.39412	2.46356	2.77547	2.90719	1.77973	2.30143	2.58791	2.82312	2.84416	2.07556	2.65241	2.92304	2.12135
ENSSSCG00000034227	RPL35	protein_coding	8.62235	9.21377	9.16378	9.08117	8.76542	9.44454	9.24656	8.76783	8.40924	8.53382	8.56552	8.49761	9.1822	9.59502	8.51252	8.67243	8.21248	8.77322	8.30646	7.98088	8.46925
ENSSSCG00000005596	ARPC5L	protein_coding	4.4728	4.80369	4.54371	4.58042	4.65626	4.4397	4.47614	4.42181	3.95654	4.37333	4.35255	4.45271	4.09718	4.73704	4.57105	4.20961	4.1479	4.39124	3.77784	3.84436	4.42397
ENSSSCG00000005126	PLAA	protein_coding	5.42864	5.39832	5.61213	5.27762	5.29857	4.84562	5.46354	5.57593	4.50368	4.94195	5.16647	4.93369	4.9694	5.019	5.69968	5.08236	4.70864	5.39827	5.03415	4.67204	4.76956
ENSSSCG00000005597	GOLGA1	protein_coding	3.28674	3.02546	3.33582	3.14783	3.52774	2.55984	2.98448	3.52998	3.00285	3.65516	3.61558	3.65835	3.55967	3.9901	3.3764	3.55696	3.20124	4.11593	3.62285	3.48544	3.04298
ENSSSCG00000035863	PLIN2	protein_coding	7.72812	6.81556	6.81015	6.63308	7.43845	6.66757	6.66524	6.63091	6.58125	5.44891	6.40335	5.42411	6.34641	5.73953	6.03082	5.81889	7.54912	5.78676	5.71435	6.35982	6.85837
ENSSSCG00000005576	ZBTB6	protein_coding	2.55613	2.30119	2.69652	2.42407	2.44973	3.07193	2.90914	2.71516	2.51364	2.47682	2.41065	2.56485	2.58229	2.70522	2.5644	2.78092	2.70034	2.37073	2.6422	2.96017	2.54832
ENSSSCG00000032575	ZBTB26	protein_coding	3.03702	2.85898	3.29406	3.13584	3.22264	2.47825	3.43231	2.65686	2.75669	3.10835	3.30296	2.76416	2.85065	2.87138	2.74253	2.86917	2.7596	3.04003	3.34283	2.75814	2.7308
ENSSSCG00000020743	RABGAP1	protein_coding	5.20928	4.69701	4.87774	4.8475	4.94457	4.45578	4.73297	5.01018	5.16823	5.24207	4.82664	5.30244	4.84131	4.93774	5.35216	5.04384	4.9743	4.93112	5.05932	5.0447	4.97888
ENSSSCG00000005173	HAUS6	protein_coding	4.11211	3.93899	3.82872	3.77913	3.93609	4.11136	3.79626	3.60898	4.46314	4.46106	4.68524	4.46157	3.80468	3.83779	3.61533	4.22346	4.24025	4.08528	4.03171	4.82077	4.00451
ENSSSCG00000005582	STRBP	protein_coding	3.57525	3.48083	3.52496	3.1518	3.27737	3.69463	3.27501	3.97382	2.89182	2.80073	3.09818	3.00131	2.69332	3.34989	4.55623	3.37743	3.2762	2.5831	3.01893	3.33606	3.12787
ENSSSCG00000035941	DSEL	protein_coding	4.06673	3.78686	3.44046	4.09411	3.61918	3.82411	3.53612	3.4464	4.22254	4.10728	4.38124	4.44603	3.64809	3.35853	3.28228	3.91501	4.00094	3.18442	4.10419	4.54513	4.13975
ENSSSCG00000025744	KDSR	protein_coding	5.78183	5.59153	5.80695	5.73974	5.51071	5.84816	5.1937	5.32139	5.37664	5.29732	5.38705	5.60288	5.27134	4.98034	5.04442	5.36811	5.62387	4.8491	5.47063	5.47951	5.49339
ENSSSCG00000040366	ADAMTSL1	protein_coding	2.24379	1.65711	2.10718	2.3705	1.93454	0.750002	2.65618	1.72937	2.09714	1.13996	2.79111	0.823771	2.28421	1.84088	2.31962	2.93319	2.4925	2.99951	3.40456	2.7761	2.71356
ENSSSCG00000004896	PHLPP1	protein_coding	3.82312	3.73843	3.77452	3.83211	3.68322	3.54238	3.84994	3.81406	4.38088	4.39446	4.36566	4.4438	4.18002	3.89829	4.15134	4.30948	4.12104	4.57898	4.51573	4.27738	4.07371
ENSSSCG00000005164	HACD4	protein_coding	4.20459	3.49931	3.57337	3.77656	3.48187	3.55736	2.66325	3.28256	2.92537	3.15448	3.38254	2.69073	3.61713	3.60351	2.96978	2.90399	3.90447	2.34508	2.6676	3.12339	3.38184
ENSSSCG00000028406	FOCAD	protein_coding	4.01823	3.78435	3.93383	4.0522	3.85989	4.26218	3.81543	4.24842	3.72465	3.71516	3.8576	4.09963	3.78253	3.61076	4.55772	3.67112	4.15675	4.03803	4.17675	4.27738	4.0533
ENSSSCG00000004897	ZCCHC2	protein_coding	5.48147	5.25889	4.98543	5.17688	5.55064	5.2118	5.05137	5.43271	7.03836	6.03653	5.80706	6.08143	5.46634	4.96345	5.34355	5.50808	5.67093	5.10356	5.42519	5.69228	5.81776
ENSSSCG00000004898	TNFRSF11A	protein_coding	5.98602	5.96387	5.747	6.1396	6.29043	5.53798	5.98554	5.82237	6.4984	6.65242	6.51939	6.52183	6.04405	5.16896	5.77649	5.64452	5.91396	5.97097	5.89134	5.99029	6.32454
ENSSSCG00000004921	ATP8B1	protein_coding	5.46528	4.91568	4.74453	5.10388	5.16113	4.83746	5.09386	5.22771	5.88544	6.38415	5.79935	6.05826	5.27134	5.3639	5.33923	5.35379	5.42592	5.26271	5.41322	5.91191	5.81776
ENSSSCG00000005166	MLLT3	protein_coding	2.89023	3.21252	3.29791	3.41583	3.17626	3.77797	3.14464	4.09952	3.33792	3.1462	3.1107	3.21019	3.46547	4.1228	4.36539	3.40548	3.32017	2.99951	3.16163	3.27422	3.19981
ENSSSCG00000061715		protein_coding	-1.26717	0.931075	0.345149	0.611775	-0.0470012	1.47299	0.857663	0.144412	-0.224793	0.0091147	0.0371911	0.484565	0.834595	1.19933	0.98535	1.19059	-0.0889782	-0.246367	-0.228008	-0.16846	0.0544407
ENSSSCG00000005135	MTAP	protein_coding	4.58694	4.45029	4.30843	4.34903	4.26141	4.78329	3.81543	3.80514	4.01068	3.88151	4.29612	3.77664	4.10613	4.30814	3.539	4.00713	4.44365	3.11783	4.06649	4.21949	4.09385
ENSSSCG00000038071	RASL12	protein_coding	2.52869	2.54597	2.1673	2.63183	2.60563	2.14975	2.81067	3.46917	2.88501	3.56797	2.79111	3.80127	3.43028	3.70183	3.11438	4.05218	2.89789	4.10833	4.07031	3.51068	2.49549
ENSSSCG00000004926	PDCD7	protein_coding	2.96378	3.34781	3.37277	3.1197	2.9922	2.83029	3.05608	3.22353	2.7417	3.2503	3.0664	3.09537	3.1039	2.99842	3.23467	3.2323	3.02891	3.26186	3.13274	2.80554	2.71933
ENSSSCG00000043817		protein_coding	4.18422	5.43077	4.69871	5.26484	4.47017	5.31234	4.83983	4.27127	4.25457	4.62196	4.72038	4.26561	4.39968	3.71535	4.28138	4.20762	4.8893	4.86723	4.97434	4.74376	4.71572
ENSSSCG00000004927	CLPX	protein_coding	5.68625	5.34398	5.60671	5.17004	5.65485	5.47891	5.525	5.85623	5.49421	5.31313	5.58057	5.44771	5.62103	5.65614	5.57583	5.46375	5.38605	5.28143	5.4807	5.46205	5.49507
ENSSSCG00000005585	DENND1A	protein_coding	4.79796	4.44553	4.69725	4.49383	4.82274	4.61456	5.41618	5.17848	5.22322	4.99823	5.22953	5.22392	5.27134	5.51451	5.20885	5.06378	5.27468	5.73955	5.32259	5.22876	5.20342
ENSSSCG00000004928	CILP	protein_coding	6.4603	7.09025	6.75873	7.38946	5.29857	7.39785	5.47865	6.36415	6.14598	4.3751	5.51381	6.08286	5.10501	4.61617	6.04946	4.55618	5.34311	4.58721	4.672	5.74262	5.63292
ENSSSCG00000004929	PARP16	protein_coding	4.24449	3.9636	4.41146	3.76882	4.41798	4.05971	4.09713	3.92526	3.88672	4.04184	4.19394	3.78018	4.38505	4.24896	4.04919	4.5978	4.35036	5.0128	4.28739	4.28785	4.37546
ENSSSCG00000054127	IGDCC3	protein_coding	0.20676	0.276403	-0.421873	0.785542	0.609515	0.641749	1.2257	-0.31856	1.23731	1.7768	1.1262	0.903942	0.87703	0.328066	0.875027	1.0014	1.22035	1.14409	0.424069	0.19411	0.805942
ENSSSCG00000005128	TUSC1	protein_coding	0.641855	-0.0419583	0.756464	0.0553819	1.08158	-0.495755	0.929812	0.35463	-0.167077	0.575699	0.364356	0.518917	1.63887	1.59987	1.12044	0.7402	0.647987	2.05988	0.624147	0.393419	0.545076
ENSSSCG00000005174	RRAGA	protein_coding	5.52204	5.2661	5.35949	5.30197	5.35518	5.34579	5.39934	5.31669	5.08159	4.80797	5.11303	4.88349	5.17896	5.43914	5.94126	5.27331	5.35565	5.34103	5.15311	5.11106	5.25796
ENSSSCG00000004931	IGDCC4	protein_coding	4.44982	3.78937	4.35534	3.8712	4.72767	3.91993	4.3569	3.875	3.55496	3.53664	3.83891	3.05497	4.23407	3.21369	4.17869	3.82182	4.66746	4.51429	4.06075	4.31061	4.45023
ENSSSCG00000004934	DPP8	protein_coding	5.80011	5.43077	5.55942	5.57488	5.63308	5.44709	5.6899	5.54278	5.28009	5.65844	5.85342	5.46982	5.37306	5.28226	5.55511	5.24545	5.34891	5.40294	5.44735	5.59193	5.40753
ENSSSCG00000005498	PAPPA	protein_coding	1.20098	-0.955544	0.120276	0.46617	0.479747	-0.267486	-0.0354222	1.04184	1.23731	1.03625	1.94932	0.767737	0.440931	0.0997973	-0.134559	0.14972	0.791182	0.84796	1.08263	1.30547	0.320516
ENSSSCG00000005150	KLHL9	protein_coding	5.25952	5.13143	4.8012	4.9285	5.02528	5.15057	4.77602	5.1453	5.29428	5.33241	5.21945	5.52474	5.20418	5.1665	4.82336	5.19612	5.18674	4.86046	5.15581	5.45371	5.37683
ENSSSCG00000004935	HACD3	protein_coding	4.87443	4.87735	4.94184	4.72214	4.83274	4.92089	4.64104	4.45925	4.58781	4.38217	4.61008	4.8004	4.47759	4.01764	4.4188	4.73951	4.74721	4.45557	4.60653	4.7649	4.60475
ENSSSCG00000005501	TRIM32	protein_coding	3.41964	3.13586	3.47145	3.3688	3.41687	2.91799	3.55525	3.73173	3.53336	3.72075	3.5755	3.55867	3.43739	3.3412	3.69055	3.9677	3.46961	3.58035	3.84394	3.77461	3.39271
ENSSSCG00000004936	INTS14	protein_coding	3.61057	3.43677	3.57654	3.37221	3.71961	2.78859	3.17465	3.35157	3.44821	3.35459	3.44812	3.29192	3.19896	2.75842	3.18929	3.46333	3.34746	3.69138	3.15805	3.22712	3.31862
ENSSSCG00000005503	TLR4	protein_coding	5.31143	4.844	4.75995	4.62112	4.73835	4.75759	4.63925	4.8972	4.85137	5.26423	5.19614	4.49647	5.03646	5.03526	4.28318	4.76274	5.33339	4.54559	4.63513	4.83368	4.97767
ENSSSCG00000051482		lncRNA	3.00086	2.04864	1.94981	2.21964	2.10927	2.26371	3.41984	1.74811	1.73793	2.44343	2.33798	1.22847	1.86654	1.71198	1.73991	1.91135	2.21613	2.23767	3.56995	2.44297	1.71066
ENSSSCG00000028117	CDK5RAP2	protein_coding	4.29694	3.98997	3.95834	3.83458	3.71241	3.87281	4.08138	3.9087	3.91705	4.27044	3.92294	3.80475	3.9055	4.32145	4.01492	3.99795	4.35805	3.87285	4.23568	4.12222	4.27324
ENSSSCG00000060537		lncRNA	1.22397	0.875579	1.71678	1.28262	1.58606	0.102883	0.463031	0.580511	2.80796	2.48997	2.79111	1.68695	1.14354	-0.0752894	0.579137	0.945182	0.962369	1.92788	1.87589	1.98869	1.67547
ENSSSCG00000004937	SLC24A1	protein_coding	0.339008	0.537055	0.843269	0.153786	0.410206	-0.267486	0.396689	-0.170461	0.226586	0.0091147	0.997298	-0.218049	-0.277298	0.0997973	-0.808789	0.526956	0.106278	1.01991	0.191706	0.297203	0.545076
ENSSSCG00000053029	CAAP1	protein_coding	2.75075	2.7654	2.58129	2.57968	3.03902	3.49131	2.96171	2.70561	2.91204	3.03401	2.9528	3.03137	3.16511	2.93052	2.42126	2.75934	3.00951	2.04403	2.779	3.12339	3.07484
ENSSSCG00000004938	DENND4A	protein_coding	4.71417	4.25391	4.31034	4.48598	4.25151	4.45044	4.25525	4.55547	4.67915	4.80797	4.81712	4.79164	4.49813	4.58338	4.27958	4.4955	4.75597	4.00156	4.61046	5.10159	4.62948
ENSSSCG00000004899	RELCH	protein_coding	4.92441	4.88439	5.02659	4.84382	4.9629	4.90927	5.12237	4.73526	5.13132	4.98784	5.35189	5.06299	5.01287	4.97473	4.47504	4.69617	4.73102	4.95038	5.0135	4.96735	4.85722
ENSSSCG00000004901	PIGN	protein_coding	3.80798	3.31342	3.40523	3.39251	3.44757	3.69463	3.45694	3.77348	3.91371	4.03064	3.8085	3.9217	3.49302	3.37566	3.54801	3.3845	3.7494	2.97463	3.64348	4.07222	3.81271
ENSSSCG00000004902	RNF152	protein_coding	1.15387	0.332437	0.6641	0.994719	1.45406	0.603781	0.929812	0.35463	1.69188	0.446801	1.05025	0.979891	1.56292	-0.942023	0.625307	0.945182	0.745012	1.17354	1.22631	1.22058	1.04528
ENSSSCG00000004903	CDH20	protein_coding	-0.0725237	-1.73795	-0.700175	-1.14456	-0.0470012	-1.10148	-1.05851	0.738773	1.43662	0.334691	1.28925	1.05204	1.03529	0.698435	0.0460132	2.09479	1.34939	1.5776	1.73883	1.62905	0.464905
ENSSSCG00000004885	CDH19	protein_coding	1.97229	1.39298	1.68187	1.45977	1.88414	0.678743	1.08533	1.18623	1.41789	1.78748	0.559612	0.767737	0.0539077	-0.274598	1.00294	0.116168	1.23713	0.426822	1.68013	1.30547	1.82212
ENSSSCG00000026454	PMAIP1	protein_coding	4.07939	3.93899	3.95834	3.85666	4.02891	4.04562	4.0221	3.80961	4.67915	3.42814	3.97179	3.67748	3.70808	3.44219	2.54652	3.61817	3.98613	3.26869	3.54	4.07222	3.94172
ENSSSCG00000004907	CCBE1	protein_coding	1.60292	1.98888	2.36362	2.89154	0.640211	2.43566	1.91211	3.86216	3.79531	4.10728	4.24877	3.61136	4.14137	4.02308	3.52992	4.87983	4.01073	4.34346	4.25256	4.66242	2.55479
ENSSSCG00000004908	LMAN1	protein_coding	5.51331	5.82001	5.747	5.7756	5.59147	6.40183	5.72834	5.64629	5.62963	5.44047	5.62597	5.58171	5.74793	5.5318	5.76558	5.79391	5.79932	5.61094	5.8816	5.98193	5.66542
ENSSSCG00000034415	C18orf32	protein_coding	5.04309	5.23887	5.1949	5.0474	5.15583	5.86129	5.08862	4.59222	4.60655	4.2161	4.64277	4.33714	5.06886	4.92907	4.32749	4.72149	4.72508	4.21129	4.58135	4.66724	5.02154
ENSSSCG00000004509	LIPG	protein_coding	1.53099	1.4574	1.16309	2.32195	1.23023	1.65109	-0.231342	-0.773126	0.427284	-1.00926	0.186569	0.709439	-2.42414	-0.171505	0.602407	1.17438	1.36474	-1.0635	-0.228008	1.03417	0.289819
ENSSSCG00000004508	DYM	protein_coding	4.96932	4.75198	4.59464	4.89925	4.70607	4.80228	4.73297	5.2143	4.87732	4.7694	4.84735	5.03656	4.75577	5.31814	5.57363	4.93379	4.95542	4.65662	4.77023	4.89797	4.98488
ENSSSCG00000004912	SEC11C	protein_coding	4.61764	4.89373	4.59777	4.68148	4.77166	4.98506	4.54476	3.91286	3.53771	3.41097	3.79693	3.7187	4.0093	3.97333	4.16312	4.0829	4.06811	3.90831	4.05306	4.00781	4.04872
ENSSSCG00000004911		protein_coding	2.88663	2.23658	3.22299	3.22531	3.27248	3.94671	3.36016	2.91907	2.33542	0.694019	1.96319	1.02839	2.46199	2.18968	2.1641	3.00827	3.25577	2.65792	3.986	2.63889	2.7308
ENSSSCG00000034704	ZNF532	protein_coding	4.43389	4.55557	4.54046	4.96057	4.36153	4.707	4.67817	5.51843	5.30324	5.00626	5.10054	5.46543	4.91952	5.08556	5.8795	5.02588	4.86791	5.07654	5.38594	5.20575	4.83879
ENSSSCG00000004517	CXXC1	protein_coding	4.48236	4.92482	4.79168	4.92618	4.7348	4.92475	5.04867	4.94061	4.90281	5.31682	4.97436	5.1395	5.02471	4.95208	4.81217	5.09748	4.85303	5.31979	5.09626	4.85637	4.75558
ENSSSCG00000004917	MALT1	protein_coding	3.71163	3.97024	3.37277	3.8712	3.82691	3.37214	3.26575	3.31434	3.58886	4.24933	3.7214	4.06808	3.32693	2.98732	3.34571	3.41586	3.71389	3.32881	3.79868	3.78352	3.715
ENSSSCG00000028076	ZBTB7C	protein_coding	1.80703	1.99757	1.39629	2.32195	1.72141	2.10967	2.27732	1.15849	1.37967	2.33104	1.58675	2.23365	1.42672	2.04733	1.63098	1.7457	2.03612	0.987123	1.90181	0.820044	1.6394
ENSSSCG00000004506	CTIF	protein_coding	5.23285	4.39709	5.29935	4.85605	5.17299	4.75109	5.29507	4.99064	4.80706	4.71726	4.93795	4.77041	5.10278	4.94349	4.9226	5.34113	5.24181	5.60555	5.29759	5.12397	5.26389
ENSSSCG00000004489	EEF1A1	protein_coding	12.6049	12.5825	12.6794	12.5776	12.5216	12.5886	12.3879	12.411	12.4082	12.5592	12.4747	12.6887	12.7782	13.0881	12.2311	12.5433	12.4226	12.7071	12.4038	12.2955	12.4636
ENSSSCG00000004487	MTO1	protein_coding	2.72681	3.21252	2.5429	3.20632	2.98025	3.00067	2.54572	3.01502	2.8505	2.93656	2.52729	2.8744	2.36096	2.664	3.04389	2.5554	2.96489	2.34508	2.6975	2.7761	3.1016
ENSSSCG00000021383	CGAS	protein_coding	0.498364	1.62382	1.14612	1.61753	0.864772	0.882757	-0.458113	1.2664	3.61377	1.74425	2.04373	1.73158	1.36842	1.0366	1.33011	0.945182	1.1862	0.325539	0.762594	0.648676	0.160051
ENSSSCG00000035007		protein_coding	9.68296	10.2382	9.92326	9.9743	9.7718	10.3549	9.73913	9.5904	9.32143	9.51468	9.52609	9.51762	10.0434	10.4159	9.52739	9.65631	9.25226	9.72203	9.38677	9.06139	9.45778
ENSSSCG00000004919	NEDD4L	protein_coding	3.39453	3.22737	3.70958	3.25886	3.08438	3.25455	3.78009	4.01695	3.20762	2.41614	3.15971	2.47147	2.8292	3.78109	4.38062	3.10552	3.20551	3.51859	2.82939	3.30753	3.34871
ENSSSCG00000034730	PIAS2	protein_coding	5.4701	5.37933	5.654	5.28216	5.39397	5.29457	5.33104	5.27692	5.24995	5.20568	5.44751	5.29378	5.59585	5.79309	5.13497	5.37699	5.2366	5.36993	5.32259	5.50397	5.45759
ENSSSCG00000005771	HDHD2	protein_coding	3.89651	3.66122	3.80187	3.67251	3.66094	3.97673	3.4691	3.49713	3.39172	3.29592	3.08555	3.44715	3.34971	3.62515	3.83261	3.07964	3.7494	2.9322	3.20738	3.30341	3.79642
ENSSSCG00000060420	IER3IP1	protein_coding	5.15797	5.37433	5.30891	5.13935	5.26203	5.50746	5.28593	5.14353	4.9112	4.73945	5.05268	4.92571	5.07343	5.10622	4.86364	4.86476	5.05339	4.56516	4.8589	4.96605	5.08995
ENSSSCG00000004500	C18orf25	protein_coding	4.82359	4.55851	4.80255	4.62256	4.86558	4.4664	4.61756	4.74228	4.8285	4.78549	4.91315	4.71778	4.65573	4.56484	4.94097	4.58406	4.67978	4.70531	4.51573	4.70523	4.69976
ENSSSCG00000040836	DCC	protein_coding	0.62468	0.560706	-0.76291	-0.927744	0.220103	1.08921	0.495092	-1.00445	-0.0581431	1.64197	1.22162	0.376312	0.0539077	0.179968	-0.254853	-0.678513	-0.266765	0.919219	1.19869	0.0440844	0.408871
ENSSSCG00000004507	SMAD7	protein_coding	2.62252	1.7831	1.78416	1.72814	2.46696	1.90634	1.7084	1.67166	1.64431	2.27898	2.03062	2.3141	1.50997	2.2279	1.8798	2.2106	2.17318	2.05988	1.96053	2.2594	2.7308
ENSSSCG00000004505	SMAD2	protein_coding	5.62279	5.39586	5.11973	5.33118	5.27309	5.30052	5.11336	5.38562	5.69237	5.82654	5.77792	5.85562	5.78322	6.006	4.97925	5.47455	5.54017	5.29321	5.52931	5.61623	5.6191
ENSSSCG00000004485	CD109	protein_coding	4.50248	3.9435	4.35718	4.82403	3.54	4.10458	4.25057	4.29376	4.58571	4.72005	4.67263	4.62818	4.45676	3.65351	3.80529	4.70466	4.53974	4.35956	5.10837	5.16317	4.73009
ENSSSCG00000004486	SLC17A5	protein_coding	4.09351	3.81909	4.00145	3.81967	3.95758	3.55238	3.5089	3.40568	3.39651	3.26567	3.42826	3.69261	3.63578	2.64999	3.15429	3.76341	3.84004	3.39905	3.7448	3.85567	3.65304
ENSSSCG00000004490	SETBP1	protein_coding	3.19372	2.48547	2.96682	2.54987	2.61339	1.70588	3.27039	3.11945	2.8644	2.84233	3.67157	2.98297	3.84799	4.05532	2.52841	2.5365	2.80531	4.01382	3.81468	3.68873	2.90801
ENSSSCG00000005506	MEGF9	protein_coding	3.22539	2.93334	2.70234	3.02753	2.98025	2.64643	2.82335	2.3968	2.79349	3.05185	2.85202	2.90069	2.59505	2.93052	2.19504	2.9089	2.80531	2.44505	3.06554	2.95492	3.19567
ENSSSCG00000005508		protein_coding	2.95694	2.23658	2.14184	2.2717	2.52568	1.51451	1.97029	2.69599	2.8644	3.49487	3.45796	3.35982	2.96326	3.10494	2.39485	2.56786	2.55404	3.20596	2.90395	3.10929	2.94788
ENSSSCG00000005507	PSMD5	protein_coding	5.81391	5.2008	5.365	4.97747	5.54457	5.46706	5.28708	5.30092	4.70063	4.62494	5.10211	4.87191	5.25534	5.00806	4.87562	4.88606	5.38605	4.6514	4.93514	5.03106	5.65492
ENSSSCG00000021072	EPG5	protein_coding	1.93794	1.90821	2.29598	2.27899	2.1525	1.4939	2.36668	2.59611	2.68013	3.18309	3.31382	2.9201	2.3154	2.11007	2.31258	1.78893	2.12893	3.09493	2.71709	2.59909	2.52874
ENSSSCG00000004499	ATP5F1A	protein_coding	7.95763	7.67491	8.08808	7.60735	7.93115	7.78024	8.07667	7.85529	6.77452	6.89005	6.95084	6.92671	7.28839	7.55054	8.2724	7.34465	7.32496	7.32615	7.33542	7.14471	7.43025
ENSSSCG00000039972		protein_coding	5.09545	4.61042	4.82938	4.46856	5.03686	4.07019	4.72623	4.51775	3.65835	4.06618	4.30976	4.12215	4.52839	3.89236	4.38062	4.18958	4.17427	4.56793	4.35305	4.12456	4.92371
ENSSSCG00000005510	PHF19	protein_coding	3.23391	3.20878	2.4422	2.99693	2.90641	2.75434	3.01796	2.89405	3.19667	3.19116	2.73561	3.48239	3.2073	3.14544	2.25501	3.50606	2.98985	2.96624	3.33016	2.94437	3.26043
ENSSSCG00000004498	HAUS1	protein_coding	2.32578	2.49777	2.4422	2.24962	2.20478	2.54989	2.60568	2.13732	1.75295	1.49324	1.4555	1.44044	2.04463	2.43812	1.78128	1.40026	1.71539	1.3386	1.78598	1.71845	1.93554
ENSSSCG00000005511	TRAF1	protein_coding	3.46618	3.64748	2.8459	3.33773	3.37185	3.75217	3.59278	3.39383	4.34165	4.4324	3.69254	4.69918	3.77693	3.29694	3.66591	3.50929	4.34843	3.34831	3.63835	3.61082	4.15899
ENSSSCG00000005512	C5	protein_coding	1.56741	0.0939251	0.18818	0.994719	1.9591	-0.415584	1.65263	0.253347	0.730353	1.6062	0.885188	0.767737	0.549865	1.16034	0.350868	1.57096	0.768282	1.41454	0.516433	1.47631	1.76747
ENSSSCG00000004522	ME2	protein_coding	4.59908	4.21158	3.6804	4.26346	4.09688	4.42889	3.91951	4.2185	4.5794	4.67903	4.41191	4.62029	4.39239	4.70353	4.25409	4.43725	4.77619	3.79448	4.26426	4.79604	4.64168
ENSSSCG00000032297		protein_coding	4.41278	3.70167	3.17778	3.72414	3.99071	3.73471	3.93128	3.63438	4.28591	4.3751	3.98885	4.53474	3.47931	3.8501	3.70137	3.63307	4.15233	3.07945	3.89645	4.16146	4.13975
ENSSSCG00000024479	ELAC1	protein_coding	2.54704	2.45424	2.49007	2.34989	2.48398	2.59896	2.41775	2.4888	2.53118	2.63902	2.58226	2.66795	2.40513	2.59257	2.44719	2.5554	2.24958	2.43292	2.61634	2.69031	2.36905
ENSSSCG00000004524	SMAD4	protein_coding	5.3367	5.36345	5.16678	5.25378	5.18735	5.69181	5.2263	5.86054	5.84656	5.85794	5.70653	6.06917	5.90357	6.052	5.63768	5.70854	5.46472	5.18352	5.50767	5.73652	5.73401
ENSSSCG00000034427	MEX3C	protein_coding	4.89337	4.76349	4.65288	4.77849	4.5471	4.86581	4.4457	4.8718	5.23798	5.42258	5.28028	4.88678	4.86785	5.29582	4.53068	4.95055	4.95921	4.52575	4.78772	5.13561	5.04585
ENSSSCG00000004510	ACAA2	protein_coding	6.29981	5.83706	5.94399	5.85392	6.20831	6.18352	5.80947	5.6032	5.02391	5.37908	5.42638	5.22131	5.75079	5.43097	5.58462	5.03489	5.96709	5.36993	5.42146	5.37929	5.95309
ENSSSCG00000004511	MYO5B	protein_coding	1.81462	1.97134	1.47995	1.62898	1.73569	1.00432	0.495092	1.78487	1.14918	2.503	1.22162	1.57713	1.73429	1.71198	1.52537	1.03769	1.37993	0.377069	0.219451	0.595727	2.24651
ENSSSCG00000055973	CFAP53	protein_coding	0.906312	2.04864	1.55902	1.86999	0.728567	1.84257	0.526457	2.17935	1.76783	2.806	1.31111	2.59737	1.24424	1.68476	2.38817	2.32516	1.57728	-0.59784	1.80441	1.93641	0.693174
ENSSSCG00000004516	MBD1	protein_coding	5.68418	5.87115	5.82105	5.84781	5.79615	5.37285	5.61802	5.55879	6.01498	6.21635	5.97736	6.1134	5.59744	5.4931	5.47937	5.73572	5.68323	6.05148	5.96745	5.68517	5.64737
ENSSSCG00000047971		protein_coding	-0.926134	0.218104	-0.37212	0.304202	0.136445	1.24533	0.701543	-0.670032	-0.111582	0.045184	-0.886188	0.796026	1.36842	0.751874	-1.00583	-0.41058	-0.31486	0.0360324	0.219451	-0.16846	-0.823075
ENSSSCG00000049462		protein_coding	-2.23546	0.218104	-1.7312	-0.28792	-0.0967542	1.03317	0.616654	-0.170461	0.464278	-0.412023	-0.317904	-0.681021	1.07229	1.54037	-0.871525	-0.41058	-0.582793	-1.54893	-0.265975	-0.36438	-0.27206
ENSSSCG00000056498		lncRNA	0.641855	0.513009	0.687751	0.153786	0.513299	-0.495755	0.430241	-0.39873	-0.885306	0.334691	0.665222	-0.275764	-0.839177	-0.942023	0.0460132	0.245936	0.0692839	-0.0295559	-0.154944	-0.079651	-0.183251
ENSSSCG00000057366		lncRNA	2.01247	1.79312	2.09838	2.30777	2.51744	2.02601	2.60568	0.700805	1.56138	1.90009	1.475	1.87108	1.30766	0.255916	1.39817	1.0014	1.28631	1.99539	2.07126	1.38564	1.83281
ENSSSCG00000062205		lncRNA	0.498364	0.912812	-0.473404	0.764932	0.17888	1.03317	0.254084	0.979781	0.464278	0.716561	0.48465	1.20756	0.496426	0.396779	0.53144	0.762059	0.962369	-0.811965	0.603238	1.09266	0.930569
ENSSSCG00000060601	PSTPIP2	protein_coding	1.00253	0.438371	-0.105016	0.245904	-0.572092	0.39733	-1.05851	3.31434	0.569888	1.10621	0.698775	0.376312	0.19477	1.76493	4.60745	1.14141	-0.00767807	0.772998	0.836123	-0.591151	0.289819
ENSSSCG00000004893	VPS4B	protein_coding	5.39611	5.33715	4.89053	5.2333	5.14249	5.29009	4.78253	5.37662	5.52189	5.56448	5.47681	5.75473	5.12055	5.34011	4.81964	5.20413	5.20284	4.33371	5.10651	5.47677	5.26488
ENSSSCG00000004884	TMX3	protein_coding	5.48147	4.97849	5.07895	4.96057	5.12496	5.31381	4.8707	5.25907	5.26444	5.24885	5.17842	5.50023	4.95709	4.64823	4.93182	4.96358	5.51115	4.28058	5.05451	5.37439	5.30669
ENSSSCG00000004888	SERPINB8	protein_coding	3.9301	3.94574	3.01903	3.65862	3.56421	3.99151	3.30245	3.62933	4.1953	3.81777	3.74166	4.34195	3.90036	4.35638	3.37977	3.89289	4.28531	3.02396	3.69132	3.99764	3.72364
ENSSSCG00000004889	SERPINB10	protein_coding	1.49364	0.438371	0.0850865	0.516356	1.14717	1.00432	1.371	0.738773	0.464278	-0.679956	1.39538	-0.162554	0.834595	0.64294	0.206478	0.0105577	1.56405	0.216605	0.163417	0.887683	0.43716
ENSSSCG00000039179		lncRNA	0.440648	-0.0419583	-0.0649389	-0.423272	0.374137	0.0473875	-0.586437	-1.82757	1.23731	-0.937114	-0.699775	-1.13559	-0.839177	-1.1226	-1.31898	-1.64937	-0.0477555	-1.54893	0.299622	0.00400692	-0.891788
ENSSSCG00000051885		lncRNA	-1.47362	-0.827219	-0.76291	-1.49603	-1.53733	-0.981182	0.053387	-0.170461	0.789854	-0.566746	0.914043	-0.109114	1.56292	-0.38563	0.112356	1.87168	0.768282	0.810966	1.03659	1.07343	-0.0205213
ENSSSCG00000061578		lncRNA	-0.283291	0.218104	-0.232396	-0.0502283	-0.88525	0.156322	0.882116	-0.0361601	0.535537	0.045184	0.186569	-0.936278	0.601395	0.525103	-0.530488	0.0105577	-0.31486	-1.0635	-0.661904	0.00400692	0.226393
ENSSSCG00000062696	BCL2	protein_coding	6.01143	6.27171	6.29478	6.33052	5.94879	6.53262	6.2254	5.59805	5.34351	4.46605	5.75119	5.16684	5.71175	5.49701	4.9859	5.50403	6.03162	4.91159	5.49779	5.44251	5.89882
ENSSSCG00000005514	RAB14	protein_coding	5.24625	4.13291	4.34979	4.27079	4.5692	3.97673	3.83748	4.36832	5.10521	4.98204	4.93091	5.1709	4.24626	5.12407	4.65552	4.64268	5.0271	4.41916	4.56927	5.27475	4.90864
ENSSSCG00000034749		protein_coding	6.36073	6.53164	6.4597	6.52615	6.38466	6.80933	6.45465	6.22979	6.76621	6.44237	6.38994	6.57637	6.49685	6.28283	6.08654	6.32539	6.51867	5.51213	6.35246	6.47379	6.50826
ENSSSCG00000037508	GSN	protein_coding	10.9507	11.4681	11.8651	11.7588	11.2968	11.6296	11.8251	12.093	11.6405	11.9687	11.9473	11.6012	12.7608	11.6803	11.5526	12.9318	12.048	12.8087	12.985	11.8628	11.287
ENSSSCG00000036639	STOM	protein_coding	7.42314	7.17098	7.13661	7.36955	7.06382	6.81972	7.00532	7.22039	7.59708	7.88439	7.54657	7.90648	7.35699	7.0956	7.27991	7.89683	7.33327	7.47029	7.75913	7.45986	7.52863
ENSSSCG00000005518		protein_coding	7.80208	7.79335	7.80365	7.82536	7.78148	7.53783	7.15926	7.45302	7.77302	7.97146	7.80718	7.80942	7.53358	7.31176	7.3803	7.09869	7.54112	7.10714	7.19357	7.31408	7.82756
ENSSSCG00000005524	DAB2IP	protein_coding	4.63597	3.77932	4.29502	4.49696	4.99887	3.60618	4.8367	4.94265	5.08902	6.03877	4.988	5.60188	4.67389	4.58338	5.06026	4.78826	4.74428	5.20685	4.95384	4.7619	5.27177
ENSSSCG00000056449		lncRNA	0.803218	1.0858	1.65813	1.22342	0.513299	1.14315	1.51868	0.35463	-0.284914	-0.0278795	0.763626	0.0402633	0.601395	0.698435	-0.059597	0.695462	-0.175135	1.53286	0.400024	0.121046	-0.0205213
ENSSSCG00000047129		lncRNA	0.675604	0.125986	1.19645	0.785542	0.374137	0.750002	0.362337	1.71039	0.310244	0.550824	-0.18958	-0.109114	-0.587638	2.08946	3.16214	0.762059	-0.839951	0.0360324	0.105119	0.674439	-0.318603
ENSSSCG00000004634	AP4E1	protein_coding	4.57692	4.33501	4.55661	4.32986	4.49557	4.3393	4.46809	5.08024	4.36629	4.62047	4.82284	4.25546	4.51502	4.33026	5.04972	4.44402	4.35421	4.44655	4.31176	4.59151	4.3515
ENSSSCG00000004635	SPPL2A	protein_coding	5.61737	5.33458	5.18559	5.13935	5.39172	5.86832	5.41409	5.81684	5.92744	5.63052	5.83656	5.34853	5.70293	5.38097	5.25087	5.38317	5.97898	4.16073	5.26717	5.91394	5.83845
ENSSSCG00000004636	TRPM7	protein_coding	5.69656	5.47811	5.6525	5.551	5.81056	5.46043	5.67861	5.35997	5.84918	5.78115	5.88108	5.47858	5.62726	5.21488	5.14194	5.63641	5.64288	5.39671	5.76524	5.84755	5.41733
ENSSSCG00000004639	USP8	protein_coding	5.8701	6.32145	6.01466	6.07042	5.90995	5.73086	5.28019	6.21135	5.84568	6.47248	6.29441	6.12807	5.70882	6.59759	5.86334	6.22124	6.01469	5.76032	5.91698	6.13879	5.60124
ENSSSCG00000004645	GABPB1	protein_coding	3.78497	3.71491	4.04101	3.91629	3.74808	3.73031	3.57038	3.708	3.82761	4.05074	3.91939	3.64674	3.64195	3.46637	3.45201	3.67688	3.33193	3.5582	3.87698	3.90819	3.69757
ENSSSCG00000004658	FBN1	protein_coding	8.04284	7.44643	7.20095	7.21905	7.17937	6.98944	7.12956	7.68797	7.50299	7.78673	7.67803	7.50117	8.16149	7.92417	7.22006	7.93522	7.62497	8.53579	8.2524	8.07788	7.7024
ENSSSCG00000004647	DTWD1	protein_coding	3.93707	4.22274	4.31983	4.1764	4.15649	4.24687	4.0919	3.96183	4.02003	3.84104	3.89788	3.84931	4.32884	4.43608	3.88574	4.15283	3.58877	3.98089	4.13365	3.89181	3.715
ENSSSCG00000004648	FAM227B	protein_coding	1.00253	0.488556	0.6641	0.611775	0.445395	1.84257	0.673798	-0.101748	0.569888	0.49975	-0.458766	0.0402633	0.745785	1.47831	0.294834	1.22248	0.211888	-0.411427	0.871528	1.22058	0.669523
ENSSSCG00000056997	FGF7	protein_coding	5.08372	5.36261	4.76968	4.86455	4.64306	5.57279	4.58814	4.82844	5.29941	4.90685	5.04455	5.46982	5.22691	5.91523	4.61748	5.59438	5.57192	4.6952	5.42742	5.811	5.21572
ENSSSCG00000004652	COPS2	protein_coding	6.33125	6.43737	6.27002	6.32657	6.06506	6.8326	5.9592	6.60866	6.43517	6.24764	6.3509	6.06554	6.57787	6.88078	6.70926	6.15412	6.30359	5.63892	6.12336	6.27132	6.31648
ENSSSCG00000004653	SECISBP2L	protein_coding	6.27629	5.78968	5.71426	5.8727	6.04799	5.99381	5.86497	6.04894	6.60732	6.49995	6.57635	6.25068	6.20053	6.24722	5.36667	6.127	6.41006	5.73339	6.31919	6.69838	6.3217
ENSSSCG00000056133	SHC4	protein_coding	0.296258	0.583976	0.284395	0.516356	0.513299	0.207852	0.137045	0.144412	-0.981522	-0.363929	-0.129459	-0.218049	0.651149	0.525103	-0.297289	-0.362486	-0.00767807	-0.811965	0.665077	-0.53103	0.0544407
ENSSSCG00000004657	CEP152	protein_coding	2.0707	2.34951	2.92763	1.90809	2.17364	1.36365	2.22092	1.8029	3.12339	1.78748	2.34859	1.22847	1.90806	1.98174	1.51314	1.94995	1.92662	2.05988	2.2767	2.05883	1.71066
ENSSSCG00000004644	HDC	protein_coding	-0.530205	2.78058	0.0490173	2.45656	2.49242	3.10628	-0.586437	-0.773126	-0.554101	2.31636	2.08238	-0.0575841	-0.373514	-2.22213	2.93812	-1.33903	2.75378	1.89291	2.07885	-0.31285	0.408871
ENSSSCG00000004646	ATP8B4	protein_coding	3.36121	1.16509	1.54614	1.31133	2.25523	2.23915	1.69466	0.979781	2.97107	0.114725	1.87788	1.07531	1.66332	0.585224	1.15232	0.526956	2.22456	0.84796	1.18469	1.7909	1.7222
ENSSSCG00000004595	ADAM10	protein_coding	6.59095	6.50674	6.42053	6.57395	6.35373	6.57555	6.29933	6.56969	6.96886	7.08349	7.02876	6.54024	6.61046	6.33191	6.22931	6.57541	6.40404	6.0285	6.59945	6.89541	6.63273
ENSSSCG00000004596	LIPC	protein_coding	0.535597	0.912812	0.253031	1.89866	0.728567	1.80959	0.832788	0.494355	1.98705	1.08904	0.559612	0.738883	1.39786	1.19933	1.02033	0.393277	1.07862	0.610268	1.09766	1.11165	1.21827
ENSSSCG00000025578	ALDH1A2	protein_coding	4.91737	4.21903	3.76344	3.37901	4.93067	4.35081	4.17589	5.42254	5.97868	6.83252	6.75742	6.42099	6.75257	6.46787	6.67606	5.39721	7.41017	7.17922	5.26717	7.23621	6.02882
ENSSSCG00000004597	AQP9	protein_coding	3.56628	3.18234	1.55902	2.70398	2.8219	2.84664	2.03715	2.07932	2.7417	2.26375	2.77547	1.77486	2.69332	3.05266	2.47267	1.8817	3.56903	1.55541	1.59796	2.9706	2.71356
ENSSSCG00000030605	POLR2M	protein_coding	5.11864	5.1559	5.02775	5.0506	4.9507	5.31967	4.90392	5.22604	5.16402	5.16528	5.30227	4.97139	5.26735	5.86002	5.43226	5.07255	4.91298	5.15243	5.04582	5.09207	5.08995
ENSSSCG00000004598	MYZAP	protein_coding	2.39326	2.56948	2.18403	2.81842	2.03036	2.43566	1.81385	1.88984	2.1884	3.28087	2.66946	2.3903	2.44799	2.15042	2.03323	2.92836	2.27417	2.23767	2.82036	2.56507	2.37637
ENSSSCG00000035038	CGNL1	protein_coding	3.01412	3.5563	3.03295	3.36538	2.55014	3.18553	2.90914	4.29376	4.97988	4.42558	4.04862	4.56383	5.07114	5.49897	3.93468	4.59476	3.59529	5.2263	4.45867	4.52403	3.64396
ENSSSCG00000004600	TCF12	protein_coding	5.90875	5.69601	5.58247	5.76461	5.91231	5.64934	5.52888	5.90818	6.2628	6.32853	6.09857	5.98566	5.97369	6.43148	5.97341	6.11696	5.98644	5.98349	6.17032	6.24039	5.96468
ENSSSCG00000005378	ANKS6	protein_coding	2.7547	2.37641	2.69652	2.7519	2.49242	2.34651	2.86074	3.02273	2.80074	3.25416	3.28097	3.03137	3.14788	3.39258	2.65621	3.38802	2.82764	3.93864	3.39851	3.24012	2.91808
ENSSSCG00000005375	CORO2A	protein_coding	2.34164	2.28708	2.33395	2.15774	2.03036	2.27583	2.37532	2.59611	2.13204	3.38305	3.09818	3.62325	2.78531	2.57784	2.28408	2.90399	2.7596	3.21306	2.73162	2.86269	2.61175
ENSSSCG00000005376	TBC1D2	protein_coding	2.64824	2.0148	1.67005	2.15774	2.10927	1.79281	1.95884	2.01888	2.24265	2.28653	1.86316	2.28445	1.84532	2.31924	2.016	2.52376	2.75378	2.45707	2.40305	2.47265	2.29369
ENSSSCG00000029687	PGAP4	protein_coding	3.90897	3.47462	3.49511	3.48991	3.75861	3.4001	3.57038	3.708	3.49365	4.35009	3.69254	4.57203	3.68438	3.49015	3.84486	4.06762	3.12668	3.72657	3.90074	3.48544	3.51055
ENSSSCG00000005399	RNF20	protein_coding	5.0845	5.27417	5.29935	5.32591	5.24715	4.99976	4.89944	5.24924	4.98943	5.2671	5.25935	5.28881	5.07343	5.61527	4.98147	5.23083	5.18242	5.08431	5.13411	5.1529	4.87155
ENSSSCG00000005400	GRIN3A	protein_coding	1.7994	2.12994	0.403448	2.47571	1.9221	1.4939	1.68078	1.52727	1.97428	2.22497	1.63954	2.5812	1.614	1.68476	0.949505	1.52056	1.45355	1.50996	1.86715	1.7909	1.99383
ENSSSCG00000005382	TGFBR1	protein_coding	6.07129	5.2616	5.55541	5.1523	5.46857	5.27507	5.47765	5.20754	5.48861	5.13003	5.74116	5.43089	5.1381	4.81444	4.55474	5.07146	5.74758	4.52289	5.17276	5.75173	5.51429
ENSSSCG00000005403	SMC2	protein_coding	4.44003	4.50465	3.97526	4.46537	3.97574	3.7907	3.43231	4.42473	3.19116	4.61747	3.64169	4.59435	3.17365	2.93052	3.62673	4.38185	4.05871	2.78735	4.31176	4.13619	3.17062
ENSSSCG00000005305	UNC13B	protein_coding	5.11173	5.06476	5.0823	5.52672	4.66375	4.75759	5.08467	4.73055	5.13132	5.75075	5.35321	5.90759	5.03646	4.72373	4.51237	4.85589	4.5814	5.1357	5.72891	4.99701	5.01217
ENSSSCG00000058191		protein_coding	0.833433	0.304692	0.486703	0.387458	0.546089	0.156322	-0.340277	0.253347	1.73793	1.45353	2.05673	1.14295	-0.476607	-0.0752894	-0.134559	1.15799	0.622676	0.377069	1.55505	1.71845	0.43716
ENSSSCG00000041181		protein_coding	0.920456	2.41585	1.70524	1.99029	1.41908	1.55487	1.14717	1.4145	0.954913	2.04963	1.73965	1.71686	0.651149	1.65701	1.83138	2.22641	1.6417	1.01991	1.63963	1.28889	1.16851
ENSSSCG00000043390		protein_coding	0.159839	0.695007	0.284395	0.18515	-0.88525	0.39733	0.291079	1.1302	0.0912346	0.671118	0.278199	0.679382	-0.0220412	-0.38563	0.404807	0.672561	-0.416143	-0.326538	-0.0854032	0.263651	-0.318603
ENSSSCG00000026960	ZNF280D	protein_coding	3.99503	4.23198	3.95347	4.27079	3.98773	4.34219	4.19309	4.31276	4.50368	4.49894	4.47379	4.04469	4.37028	4.28566	4.4829	4.20762	3.93307	3.69646	4.41735	4.4364	4.03491
ENSSSCG00000004601	MNS1	protein_coding	1.22397	1.94462	1.95956	1.92676	1.66281	-0.070449	0.526457	1.48321	0.569888	1.54454	1.72344	1.12075	-0.476607	0.64294	1.30196	1.73468	1.56405	0.734004	1.75787	1.35411	0.350573
ENSSSCG00000004602	TEX9	protein_coding	0.229661	0.463682	0.374593	0.657218	0.0476357	0.817906	0.137045	2.68631	-0.00661277	0.49975	0.522618	0.338345	0.440931	2.60714	3.83752	0.7402	0.622676	-0.700933	0.560488	0.329993	0.669523
ENSSSCG00000004603	RFX7	protein_coding	4.27509	4.06837	4.00145	3.87361	4.0347	4.11811	4.05204	4.70441	4.60655	4.51027	4.72242	4.27569	4.37028	4.63407	4.9364	4.13409	4.38464	3.65531	4.16609	4.82221	4.21112
ENSSSCG00000037499	NEDD4	protein_coding	4.54076	3.97464	3.99435	4.21869	3.98474	4.30718	3.84372	5.12931	4.90953	4.8404	4.75667	4.43483	4.29794	4.64117	5.6006	4.30203	4.60259	3.7754	4.60258	4.97125	4.41511
ENSSSCG00000004617	FAM214A	protein_coding	5.43111	5.31646	5.66671	5.39795	5.53847	5.46043	5.47965	5.63123	5.58519	5.43623	6.02773	5.183	5.80399	5.61527	5.61855	5.60424	5.4833	5.776	5.89026	5.73116	5.36675
ENSSSCG00000053937	ARPP19	protein_coding	6.19971	6.44454	6.46056	6.20274	6.23306	6.39698	6.20313	6.85164	6.48327	6.57705	6.47893	6.13363	6.56576	7.02749	6.84684	6.35131	6.16087	5.97933	6.06721	6.29435	6.47667
ENSSSCG00000004622	GNB5	protein_coding	4.17245	3.96803	4.31983	3.9713	4.03758	3.74347	4.26459	4.18451	4.3614	4.1841	4.13081	4.18501	4.35159	4.56484	3.84486	4.3959	4.25268	4.55401	4.28082	4.34511	4.03491
ENSSSCG00000004624	MAPK6	protein_coding	5.45438	5.24162	5.28294	5.222	5.27798	5.29457	4.82729	6.04327	5.61325	5.6628	5.85342	5.17629	5.12716	5.50092	5.85972	5.42059	5.41398	4.99436	5.24118	5.62946	5.42441
ENSSSCG00000004625	LEO1	protein_coding	3.15237	3.61678	2.59386	3.46776	3.07317	3.45977	1.95884	3.44065	3.63014	3.86394	3.12928	3.38332	3.12165	3.8501	3.69597	3.69404	3.40427	2.63694	3.43742	3.73843	3.4319
ENSSSCG00000004626	TMOD3	protein_coding	6.554	6.60812	5.89403	6.57506	6.06152	6.42311	5.88854	6.47726	7.13114	7.21077	6.98141	6.66195	6.66294	6.64603	6.23723	6.65752	6.45557	6.59028	6.84659	7.16927	6.72561
ENSSSCG00000004628	TMOD2	protein_coding	4.24027	3.81664	4.27174	4.18224	3.55619	4.2031	3.77357	4.39531	4.53662	4.5279	4.8733	4.44603	4.57102	5.74118	3.0981	3.86791	4.04448	3.88625	4.44992	4.85778	4.06694
ENSSSCG00000004629	LYSMD2	protein_coding	0.818405	1.19562	1.05812	1.16169	0.756856	0.974875	1.4549	3.13376	1.79712	1.99535	1.53196	1.93607	1.50997	2.84703	3.93239	2.70959	1.3182	1.76335	2.01696	1.28889	1.29755
ENSSSCG00000004630	SCG3	protein_coding	-0.419174	0.875579	0.253031	0.588505	0.699712	0.784353	0.832788	-0.101748	0.182865	0.446801	-0.0162482	0.0868059	-0.476607	0.462367	0.0116617	0.846328	0.570682	0.521459	0.743611	0.773123	0.408871
ENSSSCG00000032517	DMXL2	protein_coding	4.16058	3.52057	3.38367	3.5929	3.94534	3.81167	3.76044	3.26315	4.10154	3.94254	3.70498	3.16209	3.33456	3.17509	2.83384	3.35244	3.62108	2.57209	3.53449	4.12922	3.76328
ENSSSCG00000004632	GLDN	protein_coding	0.0864659	1.33929	1.11156	0.275348	0.220103	0.257605	0.254084	0.538076	0.846998	0.865205	0.698775	1.32869	0.790873	1.07904	0.625307	1.7124	-0.416143	0.0987682	1.96873	-0.653887	-0.823075
ENSSSCG00000031794	TNFAIP8L3	protein_coding	1.57637	2.50998	2.02601	3.03185	1.25026	2.98599	1.40515	2.2067	1.93528	1.59408	1.58675	2.17022	2.7515	4.37778	1.4504	2.60462	1.6034	1.97881	2.61634	1.968	2.12135
ENSSSCG00000004607	PYGO1	protein_coding	2.43327	2.04864	2.47656	2.11767	2.60563	2.73691	2.59832	4.12483	2.59095	1.87024	2.42074	2.32385	2.80742	3.61797	4.63873	2.77556	2.71838	1.36436	2.15984	2.20741	2.51553
ENSSSCG00000004610	CCPG1	protein_coding	7.00222	7.43247	7.16454	7.34024	6.68299	7.37479	6.2845	7.66966	7.17643	7.16617	7.43341	7.45174	7.48768	7.90623	7.13784	7.38042	7.22837	6.86695	7.26187	7.48054	6.86065
ENSSSCG00000032619	PIGB	protein_coding	2.90809	2.65985	3.08731	2.86274	3.03325	2.96368	3.03987	2.16547	2.45971	2.45688	2.77547	1.92331	2.86126	2.43812	2.40811	2.56786	2.31425	2.90612	2.90822	2.50172	2.43365
ENSSSCG00000004612	RAB27A	protein_coding	3.42461	3.89548	3.02369	3.48677	3.19189	3.69914	3.3558	3.30171	3.42962	4.23964	3.59791	3.08967	3.18213	3.3412	3.08989	3.10552	3.37425	2.7191	3.52341	3.67922	3.75488
ENSSSCG00000024983	RSL24D1	protein_coding	4.82359	5.00675	4.69141	4.63112	4.77512	5.39386	5.27212	4.95076	4.9394	4.96684	4.87146	4.74343	4.95956	5.52606	4.82953	4.72706	4.89987	4.34346	4.64795	5.02606	4.92371
ENSSSCG00000004656	EID1	protein_coding	3.7258	3.14762	3.34329	3.19096	3.30158	2.94102	3.38604	2.82513	2.64834	2.54138	2.40049	2.17022	3.60456	3.73539	2.70002	3.53808	3.32802	3.60217	3.13638	2.9654	3.09273
ENSSSCG00000041333		protein_coding	-3.29959	-2.68137	-1.61091	-0.927744	-1.53733	-1.37711	-1.76477	0.538076	0.182865	0.391834	0.970077	-0.532922	0.383215	0.803404	-3.19345	-3.97129	-3.02758	-3.13389	-1.73991	-1.89781	-4.66438
ENSSSCG00000052887		lncRNA	1.2466	1.41909	0.822052	1.65162	1.12564	1.87481	1.02072	1.98769	2.1205	2.05848	1.63954	1.47585	1.53669	0.992882	0.555486	1.78893	1.22035	0.652704	1.62933	2.03914	1.21827
ENSSSCG00000059103		lncRNA	2.27164	2.53407	1.80593	2.57377	2.24528	3.58685	2.49905	4.40715	2.82938	2.27139	1.92117	2.66027	2.87179	3.9042	4.3823	2.86412	3.08095	1.25842	2.45649	2.66483	2.56764
ENSSSCG00000052402		lncRNA	0.111341	0.488556	0.6641	0.516356	0.784601	-0.339636	0.430241	1.24017	0.427284	1.13996	0.825687	-0.0575841	0.126057	0.179968	0.0795658	0.804809	-0.00767807	0.566547	0.47099	0.393419	0.125699
ENSSSCG00000063504		lncRNA	0.18349	1.41909	1.26094	1.59436	1.41908	0.524709	0.616654	0.538076	0.269022	0.824275	0.885188	0.376312	0.383215	-0.637168	0.579137	0.364988	0.372353	0.426822	0.105119	0.648676	0.226393
ENSSSCG00000004651	GALK2	protein_coding	4.91384	4.65505	4.60244	4.55063	4.47869	5.03407	4.42088	4.17069	4.64532	4.59027	4.33398	4.419	4.5613	5.22436	4.24857	4.60235	4.8571	4.12726	4.59068	4.85214	4.61871
ENSSSCG00000004620	MYO5A	protein_coding	4.98118	4.76984	4.68261	4.86213	4.5226	4.57831	4.5313	4.74228	4.7294	5.05462	5.23668	4.77575	4.94966	5.23847	4.23374	4.80547	5.09194	4.79566	4.7935	5.09445	4.8454
ENSSSCG00000005383	ALG2	protein_coding	3.2452	3.36134	3.12245	3.25147	3.25275	3.4001	3.26109	3.01502	3.20216	3.0782	3.31923	3.20492	3.27233	2.99842	3.18159	3.5632	3.50467	3.41762	3.14002	3.59066	3.08382
ENSSSCG00000038914	SEC61B	protein_coding	5.76772	6.28108	6.07363	5.99112	5.96631	6.45877	6.14685	5.49643	5.42083	5.21659	5.57945	5.2069	5.82447	5.94708	5.4548	5.65332	5.50597	5.82437	5.52167	5.23201	5.64282
ENSSSCG00000005385	NR4A3	protein_coding	6.82793	7.48479	5.73357	6.21466	6.70857	6.40459	6.06177	7.64769	8.38397	8.24528	7.7849	8.03629	7.63482	7.16188	7.20541	6.77908	8.06701	5.68309	6.48659	8.20954	8.34072
ENSSSCG00000005386	STX17	protein_coding	4.42399	4.42635	4.19954	4.48283	4.30278	4.46375	4.08665	4.38338	5.3571	4.99823	4.88428	5.03656	4.44623	4.41553	4.44156	4.63085	4.69352	4.17171	4.54618	4.81209	4.56844
ENSSSCG00000040634	ERP44	protein_coding	5.9742	6.1133	6.00056	6.00492	5.91231	6.16001	5.62528	5.77862	5.79757	5.65261	5.80128	5.82334	5.76498	5.47136	5.83046	5.63196	5.9551	5.41069	5.73853	5.85953	5.85099
ENSSSCG00000005388	INVS	protein_coding	5.01617	4.78749	4.70596	4.89451	4.94764	4.81894	4.81305	4.3531	4.90449	4.85825	4.78233	4.94479	4.81427	4.6796	4.26142	4.77219	5.04746	4.72284	4.78656	5.10278	5.00155
ENSSSCG00000005389	TEX10	protein_coding	3.62792	3.32382	3.46463	3.33074	3.49872	3.03674	3.16969	3.51365	3.19116	3.47186	3.34064	3.32141	3.21559	3.59622	3.48368	3.5507	3.14457	3.36755	3.43446	3.24872	3.14083
ENSSSCG00000055769	MSANTD3	protein_coding	2.33109	2.17661	2.66112	1.95433	2.54203	2.20151	2.43438	2.40862	1.5442	1.82946	2.37995	1.76058	2.55641	2.96487	2.06707	1.96887	1.6034	2.8342	1.79522	1.80263	1.48537
ENSSSCG00000027974	MRPL50	protein_coding	2.81273	3.29943	2.98125	3.0575	2.95605	3.54739	2.99011	3.39976	3.01537	3.23085	2.76758	2.92651	3.13919	3.44219	3.36284	2.90399	2.7596	2.57209	2.66255	2.63889	3.15367
ENSSSCG00000034239	ZNF189	protein_coding	3.33505	3.57384	3.5542	3.63893	3.42571	3.56726	3.16969	3.38787	3.68602	3.69544	3.87971	3.69637	3.62337	3.67442	3.26416	3.41586	3.2843	3.33534	3.45795	3.48544	3.49044
ENSSSCG00000005379	GALNT12	protein_coding	0.18349	0.513009	-0.526843	-0.164184	-0.375055	0.641749	0.00966565	-0.31856	-0.413238	-0.513306	0.138474	-0.84608	-0.587638	-1.57005	-0.297289	-0.315943	-0.0889782	-0.326538	-0.228008	0.0830785	-0.140816
ENSSSCG00000005380	COL15A1	protein_coding	7.8922	7.1865	8.1078	7.25135	7.80602	8.01825	7.31667	7.38019	6.49001	6.51007	6.81114	6.67439	7.47349	6.5625	6.8067	7.0047	7.31931	7.00284	7.03598	6.86286	7.58582
ENSSSCG00000005361	ALDH1B1	protein_coding	3.86577	3.34781	3.93876	3.74271	3.73747	3.76942	3.33824	3.18279	3.23998	2.59103	2.99392	3.11234	3.60456	3.03121	2.73728	3.46333	3.62746	3.61296	3.49247	3.18742	3.30333
ENSSSCG00000053078	TDRD7	protein_coding	5.58499	5.07609	5.49552	5.29749	5.35402	5.0935	5.19614	5.02753	6.6511	5.0312	5.25513	5.05862	4.98404	5.37459	5.33402	5.01568	5.26347	5.19433	5.27876	5.31113	5.22284
ENSSSCG00000005366	NCBP1	protein_coding	4.08097	4.21158	3.90637	4.15081	4.01726	4.27432	4.10234	4.18795	4.22793	4.53585	4.04537	4.39146	4.0423	4.43608	4.52613	4.24302	4.28933	3.95145	3.91354	4.47906	4.17167
ENSSSCG00000005367	TSTD2	protein_coding	4.99461	4.72345	4.99613	4.86939	5.00478	4.707	4.61026	4.79729	4.70836	5.03793	4.96405	4.92411	4.82514	4.92616	4.87323	4.87858	4.69504	4.85138	4.99355	4.93441	4.9162
ENSSSCG00000005368	XPA	protein_coding	3.42461	3.6694	3.67745	3.65862	3.56821	3.29084	3.30245	3.35157	3.25061	3.43495	3.46772	3.38798	3.4015	3.38414	2.92894	3.40548	3.23086	3.18442	3.50661	3.36799	3.37088
ENSSSCG00000005371	TRMO	protein_coding	3.53674	3.37475	3.39449	3.4092	3.51122	3.58198	3.35143	3.57265	3.48017	3.51108	3.7214	3.7187	3.42314	3.52126	3.66315	3.69972	3.37425	3.58584	3.45211	3.64705	3.54019
ENSSSCG00000062892	ANP32B	protein_coding	7.22655	7.73348	7.37539	7.52337	7.36311	7.80842	7.27688	7.51758	7.29444	7.58769	7.49618	7.61868	7.8021	8.60362	7.49178	7.61075	7.43151	7.65971	7.21267	7.15847	7.28508
ENSSSCG00000033222	TRIM14	protein_coding	4.24309	3.60261	3.41235	3.65582	3.84019	3.25455	3.96887	3.48601	5.70594	4.25319	4.24025	4.75067	4.20105	4.37778	3.82521	4.02758	4.29134	4.61161	4.03561	4.28993	4.03491
ENSSSCG00000005297	DNAJB5	protein_coding	2.49127	2.34951	2.5429	2.23471	2.28467	1.85878	1.62392	4.10316	1.6762	2.32372	2.82189	2.52315	1.45501	4.5536	5.52346	3.17642	2.17318	2.26528	2.82488	2.39729	1.87478
ENSSSCG00000005300	VCP	protein_coding	7.76264	7.61193	7.73809	7.54506	7.74995	7.74796	7.7883	7.76071	7.35879	7.35313	7.32343	7.28523	7.31805	7.57345	8.41701	7.48434	7.48121	7.46211	7.32089	7.30121	7.5557
ENSSSCG00000034874	FANCG	protein_coding	3.99503	4.97299	4.98424	4.53549	4.89929	4.05268	4.95812	3.94975	4.27033	5.12371	5.04781	4.36573	3.9055	4.27658	4.5959	4.96593	4.3368	5.60014	4.79925	4.87455	4.33092
ENSSSCG00000005303	PIGO	protein_coding	5.34983	4.98506	5.04502	5.19529	5.43941	4.63823	5.26865	4.92834	5.19598	5.43113	5.57381	5.36868	4.85994	4.29019	5.03269	5.44614	5.08963	5.84625	5.67043	5.50397	5.17325
ENSSSCG00000039782	STOML2	protein_coding	5.15723	5.28663	5.41013	5.00299	5.20671	5.22437	4.84295	5.20754	4.36873	4.82363	4.84173	4.59435	4.90934	4.97473	5.39859	4.91074	4.72657	4.94826	4.7981	4.51871	4.80797
ENSSSCG00000005301	FAM214B	protein_coding	5.14071	4.9007	5.3714	5.06648	5.27554	4.91315	5.05271	4.90766	4.99734	5.28229	5.11924	5.40702	5.11834	5.10366	4.78827	5.30622	5.17046	5.47713	5.28369	5.06554	5.07877
ENSSSCG00000005308	RUSC2	protein_coding	5.97547	5.82123	6.2288	6.28465	6.14349	5.73526	6.25379	5.91752	6.41405	6.98364	6.61366	6.42835	6.02294	5.69588	6.0621	6.4315	6.28101	6.96651	6.60538	6.36922	6.21086
ENSSSCG00000005310	TESK1	protein_coding	5.1009	5.0575	5.7121	5.12729	5.33304	5.29903	5.59231	5.64254	5.13276	5.69579	5.42011	5.56537	5.46981	5.96274	6.19097	5.5898	5.53763	5.80804	5.25046	5.45649	5.39497
ENSSSCG00000005311		protein_coding	1.62899	0.247548	1.72823	0.0553819	1.10378	1.08921	0.781714	-0.884157	0.846998	-1.08521	0.445656	-0.605072	-0.1871	-1.57005	-0.173553	-0.362486	1.45355	-1.36836	0.424069	0.749078	0.621025
ENSSSCG00000005312	SIT1	protein_coding	0.740822	0.332437	0.925146	0.0889345	1.14717	0.0473875	1.04258	-0.670032	-0.284914	-1.08521	-0.0717433	-1.24662	-0.983567	-1.57005	-0.134559	-0.866958	0.372353	-1.20789	-0.517514	-0.16846	1.04528
ENSSSCG00000005313	CCDC107	protein_coding	3.00086	3.43037	3.27857	3.43878	2.97424	3.63471	3.34705	2.69599	2.61582	2.39533	2.18064	2.6448	3.00213	3.0738	3.10219	3.2556	2.97492	2.44505	2.45649	2.82293	2.41954
ENSSSCG00000059309	CA9	protein_coding	0.863028	0.856596	1.86936	1.31133	1.76384	1.06146	1.93567	0.580511	0.500347	0.0091147	0.698775	-0.162554	0.549865	-0.38563	1.0375	0.577142	0.278231	0.919219	0.27339	0.0440844	0.258455
ENSSSCG00000005316	TPM2	protein_coding	5.9003	6.57439	5.96168	6.40025	6.38466	6.20508	6.29535	9.85296	6.48777	6.7251	7.68092	6.38536	6.06599	9.51457	11.2981	7.60017	6.00737	5.76999	6.25947	5.52181	6.15074
ENSSSCG00000005317	TLN1	protein_coding	9.12855	8.57625	8.7481	8.59769	8.80109	8.82997	8.91882	8.42518	8.92168	8.74344	8.70492	8.79783	8.61036	8.45042	8.13578	8.60098	9.20061	8.67981	8.6871	8.83293	9.26885
ENSSSCG00000005318	CREB3	protein_coding	5.18459	5.38762	5.17203	5.14434	5.14917	4.9758	5.16285	4.87606	4.7669	4.96802	4.58114	4.9914	4.88355	4.68648	5.1753	5.21902	4.80882	5.0189	4.88404	4.69582	5.06524
ENSSSCG00000005319	GBA2	protein_coding	5.68573	6.26587	6.17071	6.13107	6.18767	6.0862	6.12781	5.95429	6.16858	6.35795	6.34495	6.40271	5.98586	5.71955	5.90604	6.11537	5.8554	6.55506	6.1183	5.90172	5.95248
ENSSSCG00000005320	RGP1	protein_coding	3.95436	3.92994	4.18714	3.88081	4.04046	3.41114	3.85612	3.8492	3.70932	3.9497	4.00905	4.27318	3.88485	3.81286	3.86664	4.25271	3.54901	4.62766	4.21687	4.01791	3.82078
ENSSSCG00000005322	NPR2	protein_coding	5.15872	5.47967	5.11101	5.50824	5.25709	5.37848	5.30528	5.07097	5.66581	5.73289	5.35189	6.14329	5.48189	4.5944	5.01329	5.58368	5.41675	5.72098	5.71375	5.59699	5.49423
ENSSSCG00000025842	SPAG8	protein_coding	4.68651	4.85361	4.91704	4.89214	4.82106	5.23992	4.961	4.31591	3.717	3.87401	3.8687	3.90881	4.62804	4.29469	4.19025	4.45245	4.1479	4.31732	4.36552	3.95097	4.29079
ENSSSCG00000005324	FAM221B	protein_coding	0.0611548	0.463682	0.374593	0.634676	0.915846	0.944818	1.2257	-0.101748	0.954913	0.363545	0.522618	0.796026	1.03529	0.751874	-0.0235277	1.12463	0.697315	0.84796	1.19869	0.483616	0.869601
ENSSSCG00000005325	TMEM8B	protein_coding	3.59743	3.72279	4.01319	3.8951	3.92989	3.60137	4.1882	3.56738	3.36751	3.57724	3.76956	3.51254	3.64809	3.16527	3.52992	3.711	3.67748	4.06578	3.68884	3.53901	3.74076
ENSSSCG00000005338	RECK	protein_coding	3.96122	3.27462	3.42999	4.01994	3.3348	3.98414	3.20888	3.54077	4.02932	3.44849	4.17618	3.87274	3.70808	3.4176	2.91042	4.02306	3.60178	3.7116	4.10605	3.9745	3.23246
ENSSSCG00000031236	GLIPR2	protein_coding	4.38117	4.76476	4.30843	4.6297	3.94534	4.70027	4.50792	4.94873	4.47451	4.53901	4.49304	4.57815	5.32979	5.76899	4.54426	4.82896	4.63934	5.39045	4.72981	4.54164	4.53775
ENSSSCG00000037131	CLTA	protein_coding	6.59288	6.48644	6.65307	6.40067	6.44567	6.6756	6.52621	6.23146	6.15379	6.00082	6.02938	6.14398	6.37445	6.64779	6.18328	6.45769	6.40867	6.25456	6.1007	6.09714	6.36514
ENSSSCG00000037468	GNE	protein_coding	3.51361	3.82886	3.08731	3.43552	3.07878	3.8446	3.16472	3.40568	3.46656	3.79677	3.39282	4.01792	3.60456	4.01764	3.2421	3.85779	3.41168	3.28901	3.81695	3.82149	3.67399
ENSSSCG00000005343	RNF38	protein_coding	6.05375	5.75678	5.73001	5.81811	5.81981	5.73416	5.81265	5.81351	6.26673	6.37533	6.41917	6.67439	6.08648	5.93558	5.4872	5.98552	6.03881	5.60555	6.16096	6.26339	6.20419
ENSSSCG00000005344	MELK	protein_coding	0.848306	0.359659	-0.324026	0.18515	0.728567	0.524709	0.396689	-0.773126	0.0912346	-0.461776	-0.989281	-0.275764	-1.14403	-1.85956	-1.40918	-0.184699	0.697315	0.158889	-0.191013	-0.36438	0.289819
ENSSSCG00000005346	ZCCHC7	protein_coding	3.76943	3.52658	3.70958	3.41913	3.55216	3.33206	3.55525	3.59869	3.83115	3.74013	3.78526	3.7113	3.46547	3.62515	3.2678	3.57868	3.74354	3.65009	3.68138	3.51782	3.63483
ENSSSCG00000005349	GRHPR	protein_coding	3.90186	3.55041	4.23809	3.33074	4.17233	3.81167	3.48515	4.07376	2.82228	2.83204	3.20128	2.9201	3.9608	4.03391	4.7458	4.01398	3.43367	4.15336	3.60192	3.31164	3.93925
ENSSSCG00000036340	ZBTB5	protein_coding	3.19372	2.60971	3.30939	2.86758	3.19189	2.26371	3.32937	2.89405	3.49812	2.38833	2.88883	2.53998	2.70514	2.43812	2.99197	2.85398	2.37614	3.7414	3.31738	2.89043	2.54182
ENSSSCG00000005347	POLR1E	protein_coding	3.98833	4.40528	4.10169	4.22813	4.04907	4.13152	3.93712	3.83612	4.03548	4.12424	3.98885	3.87274	3.6784	4.06063	4.06184	4.01625	3.92791	4.14966	4.10605	3.66964	3.52709
ENSSSCG00000005350	FBXO10	protein_coding	1.61166	1.51906	1.57178	1.5708	1.48821	1.80959	1.56473	1.88984	1.8816	1.55708	2.12002	2.10388	2.28421	1.816	1.65343	2.38977	1.69124	2.49255	2.2767	2.3421	1.8644
ENSSSCG00000058091		protein_coding	3.55272	3.97244	3.79372	3.90456	3.4519	4.05268	3.60385	3.38188	2.8644	2.806	2.91761	2.7713	3.18213	3.8316	3.50853	3.24787	2.99479	3.19164	3.11807	2.86269	2.97707
ENSSSCG00000005354	TRMT10B	protein_coding	2.94315	3.04236	3.47486	3.01886	2.93144	2.73691	2.70497	2.76201	2.65635	2.40924	2.88883	2.32385	2.78531	2.48621	2.61676	2.8742	2.65112	2.56099	2.74122	2.40501	2.28594
ENSSSCG00000005355	EXOSC3	protein_coding	2.06434	2.36303	2.33395	2.15774	2.31353	2.28785	1.99292	1.9232	1.3989	2.01367	1.43574	1.47585	2.11723	2.11007	2.19504	1.9211	1.37993	1.8203	1.62933	1.61581	1.87478
ENSSSCG00000005356	DCAF10	protein_coding	4.95479	4.74941	4.79577	4.59946	4.76123	4.74456	4.6886	5.24924	5.01147	5.12687	5.36631	5.09323	4.67088	4.7304	5.11185	4.4955	4.81722	4.53144	4.55165	4.96735	4.93119
ENSSSCG00000032554		protein_coding	5.73808	5.45464	5.44957	5.42448	5.57368	5.54801	5.45948	5.83009	5.43837	5.83301	5.75916	5.90921	6.08422	6.7531	5.60132	5.76983	5.41951	5.70089	5.62187	5.82113	5.49591
ENSSSCG00000005358	SHB	protein_coding	3.34295	3.65574	3.37641	3.83705	3.34881	3.64409	3.51673	3.68388	4.25721	5.09604	3.98205	4.73249	3.76568	4.01217	3.85216	4.12779	3.40798	4.18984	3.92411	3.4927	3.95156
ENSSSCG00000055084	HRCT1	protein_coding	0.274399	0.125986	1.03986	0.701273	0.26018	0.352242	1.28192	0.538076	0.636231	-0.412023	0.79499	-0.464209	0.651149	1.16034	-0.059597	0.448244	-0.70565	1.38967	1.00505	-0.36438	0.0174465
ENSSSCG00000058329	SPAAR	protein_coding	1.11749	1.0858	1.29213	1.60599	1.40127	0.678743	0.495092	1.3668	0.464278	1.15655	0.559612	1.47585	0.440931	-1.32905	1.13647	0.672561	0.0313161	1.08334	1.49956	0.648676	0.739345
ENSSSCG00000063066	TMOD1	protein_coding	1.01576	1.80307	2.14184	2.45012	0.989219	1.87481	0.728765	6.37925	3.02778	2.67975	3.79305	2.51467	2.33075	5.547	7.80255	3.42274	2.13789	1.50996	2.45649	2.59909	2.31671
ENSSSCG00000005373	NANS	protein_coding	3.49246	3.50236	3.21488	3.55138	3.0955	4.12483	3.27501	3.21682	2.89859	2.62717	2.13235	2.95188	3.32693	3.68819	3.38314	3.27473	3.43003	2.46899	3.09205	3.04655	3.09717
ENSSSCG00000031703	DACT2	protein_coding	1.7045	2.59261	3.09618	1.68491	2.28467	1.9372	3.05069	2.13732	1.36017	2.26375	0.825687	1.36691	3.19896	2.5019	1.35772	1.8817	3.12217	3.94292	1.71953	1.03417	0.645478
ENSSSCG00000037372		protein_coding	1.3651	0.0275826	1.07615	1.06384	1.45406	-0.198773	0.781714	0.700805	0.636231	1.26758	1.22162	1.65642	0.699243	1.07904	0.625307	1.42788	1.25371	1.80157	1.64986	1.18518	0.784083
ENSSSCG00000027257	PSMB1	protein_coding	6.32894	6.42535	6.52475	6.30353	6.47417	6.48316	6.29364	6.08808	5.5197	5.36221	5.27612	5.40127	5.79295	5.75923	6.43205	5.81105	5.69466	5.60014	5.6134	5.54382	5.82447
ENSSSCG00000004013	SMOC2	protein_coding	3.75372	3.83857	4.26389	4.12476	4.4224	4.04562	4.10754	3.12662	3.07638	2.86268	3.55733	2.74252	4.07912	2.54794	3.50236	3.72776	4.03011	3.61832	3.78017	3.38759	3.68583
ENSSSCG00000004047	MRPL18	protein_coding	3.72781	4.16219	3.97766	3.8712	3.95453	4.26218	3.93128	4.16024	3.28203	3.31081	3.18361	3.30182	3.13919	3.97333	4.72607	3.6301	3.43003	3.78973	3.57533	3.61082	3.43891
ENSSSCG00000004048	TCP1	protein_coding	6.05014	5.98806	5.96471	5.79606	5.89253	6.08534	5.62075	6.07329	5.65685	6.04935	5.63791	5.9507	5.63192	5.9399	6.31059	5.65185	5.65464	5.68053	5.49283	5.67084	5.92402
ENSSSCG00000004049	ACAT2	protein_coding	4.09351	4.21345	4.39719	4.00464	4.38664	4.05268	4.15847	3.12662	3.67027	3.03401	3.61997	3.07242	3.4015	3.35853	2.65064	3.47331	3.61788	3.34184	3.33651	2.9706	3.81809
ENSSSCG00000030535	SNX9	protein_coding	7.3353	6.98629	7.27723	7.12008	7.22849	6.71342	7.18804	7.47779	7.6198	7.8318	7.84957	7.51772	7.72724	8.24125	7.04985	7.65524	7.47349	7.99809	7.29015	7.52503	7.50105
ENSSSCG00000004050	WTAP	protein_coding	5.68262	5.86523	5.79134	5.68662	5.68828	5.80803	5.78374	5.9401	5.82005	5.91692	5.98588	5.84127	5.90101	6.14606	5.69766	5.63567	5.56363	5.75424	5.43779	5.64583	5.74537
ENSSSCG00000040317	SOD2	protein_coding	5.37765	5.1559	5.13056	4.67044	4.7115	4.51323	4.39137	5.3901	4.70256	4.22595	4.83042	4.62227	4.77553	5.38308	5.50583	4.43555	4.80038	4.19702	4.60126	4.70053	5.11753
ENSSSCG00000004052	FNDC1	protein_coding	4.89695	4.95748	5.02659	6.1396	3.78974	5.19913	4.02484	4.1391	4.02313	2.59712	4.04537	3.16209	2.72851	3.27885	3.08164	3.40548	3.71987	4.56516	4.08169	3.72308	3.57243
ENSSSCG00000033107	DYNLT1	protein_coding	3.89113	4.36555	3.70089	4.13081	3.62686	4.35367	4.06545	4.04753	3.98227	4.25512	3.85388	4.47694	4.23407	4.52702	4.23561	4.27378	4.05398	4.20774	4.00605	4.15461	4.09828
ENSSSCG00000024876	TMEM181	protein_coding	4.67091	4.31081	4.52249	4.40004	4.66001	4.22515	4.4041	4.16373	4.22524	4.38393	4.41444	4.50934	4.41416	3.79388	4.32225	4.64709	4.50899	4.7377	4.60653	4.59151	4.43978
ENSSSCG00000031776		protein_coding	2.86851	1.74231	2.36362	2.0426	2.65907	1.53483	1.76208	2.65686	2.45971	2.79014	2.77547	3.06081	2.63269	2.54794	2.73728	2.77017	2.5133	2.86159	2.7555	3.3239	2.72507
ENSSSCG00000024019	GTF2H5	protein_coding	3.70756	4.13291	4.25402	4.07749	4.15649	4.54864	3.9774	3.45783	2.98386	2.80073	3.31382	2.86775	3.55314	3.52893	3.5116	3.34521	3.2762	3.01585	3.10326	3.00146	3.2525
ENSSSCG00000012314	SERAC1	protein_coding	5.10477	5.39914	5.02427	5.36067	3.63069	5.13568	4.05742	4.96284	5.5736	6.0488	6.00528	5.60788	4.08366	4.45634	4.89695	5.21705	3.62108	4.23941	3.62544	4.11283	5.13058
ENSSSCG00000012315	SYNJ2	protein_coding	5.21647	5.22783	5.03353	5.54119	4.56521	4.34507	4.95956	5.11674	5.33605	4.7721	5.56815	5.27882	5.48875	5.68905	4.63451	5.77186	5.28682	5.72719	5.36978	5.64502	5.13814
ENSSSCG00000004017	FRMD1	protein_coding	1.66304	0.629419	1.21284	0.153786	-0.148285	1.11643	0.882116	-0.242611	0.310244	-1.90235	0.48465	-0.84608	-0.476607	0.947794	-1.31898	0.672561	1.45355	0.377069	-0.119755	-0.263097	0.545076
ENSSSCG00000004016		protein_coding	-0.159111	-0.359441	-0.232396	0.46617	0.513299	-0.070449	0.0958223	-0.101748	0.500347	-0.104841	-0.252316	-0.84608	0.260359	0.396779	-0.690952	-0.184699	-0.00767807	-0.246367	0.44772	-0.31285	0.226393
ENSSSCG00000004018	AFDN	protein_coding	6.94887	7.03486	7.53935	7.41861	7.11765	6.49033	7.04071	6.93883	7.33464	7.67391	7.18823	7.47571	7.09409	7.00978	6.70825	7.60358	7.05649	7.8572	7.71352	7.08953	7.17941
ENSSSCG00000004010	ERMARD	protein_coding	4.66251	4.21717	3.48164	4.213	4.92911	4.73581	5.01589	4.41303	4.79803	5.06124	3.91226	4.57611	4.72125	4.50773	4.67486	5.13461	4.20017	4.26699	4.97942	4.29201	4.81608
ENSSSCG00000030155	PHF10	protein_coding	5.54333	5.3025	5.15728	5.34165	5.37128	5.19753	5.24763	5.29296	5.53825	5.863	5.54527	5.66938	5.49217	5.65964	5.46357	5.68513	5.55947	5.44429	5.69349	5.5586	5.63674
ENSSSCG00000038931	C6orf120	protein_coding	5.95501	5.72377	6.14851	5.76071	5.90047	5.77638	5.96279	5.32608	5.26575	4.85572	5.56588	5.106	5.59585	5.43506	5.18496	5.33841	5.58754	5.5575	5.38517	5.47677	5.57363
ENSSSCG00000004008	WDR27	protein_coding	0.296258	-0.232061	0.6641	0.491481	0.479747	0.944818	0.557153	-0.884157	0.569888	0.244493	-0.317904	0.338345	0.790873	0.179968	-0.0965912	0.245936	0.622676	0.610268	0.560488	0.749078	0.570839
ENSSSCG00000004012	THBS2	protein_coding	8.49634	8.08662	8.53909	8.12722	8.29172	7.41096	8.23129	7.61266	8.32234	7.43336	8.5995	7.89078	8.21339	7.42558	7.52926	8.34391	8.36158	8.3744	7.96764	8.41334	8.58103
ENSSSCG00000029697	FAM120B	protein_coding	5.25325	4.693	4.79577	4.86697	5.2131	4.56602	4.60477	4.88667	5.321	5.06453	5.13158	5.14639	4.75292	4.29919	4.95347	5.00197	5.04508	5.1413	5.22502	5.28837	5.13274
ENSSSCG00000049216		protein_coding	0.479381	0.96692	1.00262	0.903379	1.1893	-0.415584	0.755482	0.91493	0.182865	0.550824	1.02402	-0.398621	0.601395	-0.942023	0.175781	0.393277	0.106278	0.0987682	0.246673	-0.16846	0.09051
ENSSSCG00000027726	DLL1	protein_coding	4.1576	3.82643	3.74383	4.14882	4.05477	3.64409	3.68253	3.98176	4.92785	5.632	4.4665	5.01717	3.91061	4.30814	4.24488	3.91501	4.70563	4.33371	3.9779	4.20188	4.81608
ENSSSCG00000004053	TAGAP	protein_coding	4.28195	3.72017	2.94736	3.29884	3.40351	3.60618	3.66502	3.23686	4.08976	2.4023	3.68837	2.71315	3.27233	2.04733	2.5039	2.18656	3.80672	2.99126	2.87807	3.42222	3.03837
ENSSSCG00000004055	RSPH3	protein_coding	1.15387	0.757743	1.50679	1.23845	0.479747	0.641749	1.35362	0.91493	0.76041	0.473518	0.665222	0.518917	0.997324	0.0997973	-0.059597	0.866648	0.83592	0.474917	1.22631	0.512471	0.570839
ENSSSCG00000004058	EZR	protein_coding	5.74604	5.7587	5.27125	5.68045	5.27798	5.35724	5.40568	5.49643	6.00951	5.96948	5.6721	6.07639	5.62259	6.01832	5.18593	5.81693	5.83489	6.22058	5.87889	6.10485	5.95248
ENSSSCG00000004057	SYTL3	protein_coding	-0.25123	1.33929	1.27662	1.23845	1.32774	0.944818	1.68078	1.04184	0.636231	0.844885	1.19835	0.585259	0.87703	0.947794	1.25867	-0.0264365	1.37993	1.08334	0.375571	-0.31285	1.20187
ENSSSCG00000004029	QKI	protein_coding	7.80232	7.34792	7.32891	7.39869	7.64932	7.96215	7.40317	7.77591	8.254	7.91227	7.93388	7.97439	7.82565	7.85258	7.59073	7.4136	7.8804	6.71316	7.42211	7.93133	7.96748
ENSSSCG00000004032	PRKN	protein_coding	2.30975	1.49471	2.43523	1.53473	2.00699	1.45178	2.05876	1.39085	1.14918	0.550824	1.69046	1.16481	1.58868	1.50967	1.38482	1.98755	1.88465	1.94506	1.88458	1.81426	1.90548
ENSSSCG00000004033	AGPAT4	protein_coding	2.35211	2.25844	1.38186	2.19674	2.26511	2.29977	2.22092	2.55414	2.68797	2.27898	1.72344	2.01039	2.74005	1.91303	2.51007	2.05992	2.99479	2.9322	2.65241	1.35411	2.07709
ENSSSCG00000004037	MAP3K4	protein_coding	4.1576	3.96138	3.97526	3.92792	4.14583	3.83234	4.17341	4.51228	4.43778	4.57801	4.62761	4.49647	4.88355	4.24431	4.63168	4.19963	4.44003	5.06086	4.58935	4.31061	4.28691
ENSSSCG00000004039	SLC22A3	protein_coding	2.72681	2.85421	2.75367	2.40421	2.76035	2.71035	2.11142	2.67656	1.81155	2.47021	2.51793	2.3903	3.24018	2.63585	2.68919	3.33066	3.29635	3.25499	2.99505	2.29305	3.51387
ENSSSCG00000004024		protein_coding	6.65341	6.19255	6.36431	6.18248	6.41936	6.06015	6.20495	5.94417	6.45999	5.75143	6.14951	5.52051	6.37167	5.62783	6.05737	5.82474	6.82954	6.29698	6.05475	5.92001	6.39654
ENSSSCG00000004022	RPS6KA2	protein_coding	3.02397	2.86849	2.46975	3.01013	3.27248	3.12651	3.92541	3.69357	3.00912	3.55552	3.09188	3.70758	2.94343	3.8623	4.10321	3.28986	3.53551	3.94719	3.73523	3.48907	2.92808
ENSSSCG00000032916		protein_coding	7.97975	7.7677	8.43048	7.88357	8.33003	8.33252	8.25533	7.06421	6.47366	5.72874	6.54383	6.13847	7.305	7.28311	6.98825	6.86838	6.87446	6.9644	6.82756	6.91242	7.54315
ENSSSCG00000004020	SFT2D1	protein_coding	5.18239	5.02599	5.12299	5.32415	4.9795	4.91896	4.99503	4.34697	4.64733	4.11154	4.32057	4.19034	4.29011	4.24431	4.29929	4.36945	5.13956	4.15336	4.40984	4.65273	4.71717
ENSSSCG00000004027	PDE10A	protein_coding	1.17761	0.463682	1.39629	1.55888	1.5702	0.564787	1.503	1.88984	1.76783	2.10194	2.09504	2.3141	2.44799	3.21369	1.46317	2.00598	0.921438	2.94932	2.54138	2.15347	1.8644
ENSSSCG00000035027	ZDHHC14	protein_coding	2.4431	2.78058	2.80863	2.91979	2.44104	2.44642	3.05069	3.62933	3.05834	3.45185	3.27542	3.63896	3.4585	3.54416	3.41634	3.78226	3.08095	3.59675	3.55641	3.09505	3.1832
ENSSSCG00000060508	TMEM242	protein_coding	0.833433	0.438371	0.513421	-0.376729	0.513299	-1.71815	-0.458113	1.24017	0.310244	-0.186142	0.763626	0.585259	-0.277298	0.901252	0.949505	0.116168	-0.266765	-0.246367	0.400024	0.393419	0.289819
ENSSSCG00000004064	ARID1B	protein_coding	5.54789	5.3735	5.63055	5.50125	5.71646	5.57525	5.60522	5.95731	5.9291	5.92056	6.00779	6.07639	6.01821	5.87966	5.91536	5.74741	5.96268	6.19388	6.08098	6.04748	5.80628
ENSSSCG00000004044	IGF2R	protein_coding	7.20775	6.32792	7.11552	6.76445	7.14199	5.92907	6.79887	6.88429	7.09105	6.91585	7.12408	6.87502	6.48404	5.64559	6.92101	6.76257	7.13383	7.54083	7.12394	7.17379	7.11247
ENSSSCG00000027404	UNC93A	protein_coding	6.28963	6.46544	7.05826	6.56988	6.59563	6.67846	6.35771	5.32919	4.62504	2.42985	4.73864	4.2832	5.41866	4.11262	4.38565	5.11139	6.1504	5.06086	5.03805	5.33757	6.08465
ENSSSCG00000004023	CEP43	protein_coding	3.11288	2.71359	2.7978	2.56783	2.95605	2.72811	2.9444	2.51091	2.72655	3.01595	2.51793	2.3141	2.7515	2.664	2.96978	2.80744	2.82209	2.82495	2.77433	2.94966	2.867
ENSSSCG00000062590	GPR31	protein_coding	0.135794	-0.889955	-1.04531	-0.0872225	0.220103	0.352242	-0.803249	0.700805	0.730353	0.600152	1.31111	-0.84608	0.601395	-1.85956	0.112356	-2.38633	1.73914	-0.0295559	-0.713434	-1.10135	0.193603
ENSSSCG00000048769		lncRNA	2.40839	2.25119	2.5686	2.67113	2.29436	2.59896	2.67029	2.46634	2.35525	2.28653	2.5085	1.97371	2.16938	2.18968	1.70808	2.59247	2.26602	2.27889	2.44479	2.33404	2.58038
ENSSSCG00000047676		lncRNA	-0.492238	1.37974	1.07615	1.95433	-0.375055	0.102883	-0.586437	-0.773126	-0.71022	1.07166	0.763626	0.929705	1.614	0.698435	-1.83982	-0.738634	1.33388	-0.411427	1.08263	1.25514	1.77857
ENSSSCG00000047753		lncRNA	1.10516	1.33929	1.22905	0.564854	0.965174	2.6833	1.88816	0.811837	0.427284	0.0091147	0.942332	1.07531	1.56292	1.76493	-0.0235277	1.01966	0.372353	0.2721	0.685115	0.595727	-0.0205213
ENSSSCG00000054024		lncRNA	1.15387	2.07352	1.47995	2.01668	1.36498	1.90634	1.04258	1.43777	1.00599	2.04072	1.39538	1.83063	1.56292	0.585224	1.19886	2.05107	1.88465	0.884029	1.58735	1.69346	1.49885
ENSSSCG00000061525		lncRNA	-0.736656	1.53108	-0.473404	0.121724	0.337142	-0.198773	0.327148	0.775768	-0.554101	-0.317386	-0.886188	0.552469	-1.53105	-0.942023	0.206478	-0.738634	-0.00767807	0.521459	-0.154944	0.773123	-1.12006
ENSSSCG00000004484	COL12A1	protein_coding	7.50373	7.25266	6.82988	7.90419	6.01763	7.44156	6.6762	6.70591	6.8916	5.87995	6.93905	7.18751	6.50194	5.39153	6.19241	6.96048	6.88814	6.57519	7.4303	7.47322	6.87171
ENSSSCG00000004454	ME1	protein_coding	7.70111	7.15116	8.40373	7.7	8.19682	8.12263	8.15871	6.67625	6.77819	4.17802	5.82995	5.95619	6.92364	6.44777	6.07047	6.3834	6.79915	6.15105	7.13217	7.07237	6.71193
ENSSSCG00000032015	SH3BGRL2	protein_coding	4.35797	4.84521	5.16151	5.50514	4.64116	4.22202	5.10429	5.40789	5.14989	5.85222	5.97821	6.28352	5.48875	5.4041	4.65273	5.34567	4.3368	5.4991	5.13684	5.49586	5.81843
ENSSSCG00000004469	LCA5	protein_coding	0.818405	-0.548918	0.459482	0.744023	-0.148285	1.08921	0.291079	0.0265756	-0.413238	0.045184	0.0887214	-0.398621	-0.707933	0.585224	-0.254853	-0.0264365	0.596913	-1.20789	0.836123	0.842944	0.716444
ENSSSCG00000004470	HMGN3	protein_coding	5.39674	5.69334	5.62826	5.49187	5.54963	6.04783	5.71139	5.77862	5.24597	5.48136	5.78575	5.34853	5.82853	5.88565	5.90136	5.95737	5.55195	5.10356	5.76818	5.5809	5.61678
ENSSSCG00000004473	PHIP	protein_coding	5.13238	5.46407	5.71138	5.34165	4.97649	5.35296	5.16658	5.23934	5.09197	5.5637	5.871	5.30981	5.32597	5.87966	5.05078	5.36365	5.04746	5.40914	4.98852	5.49405	4.74996
ENSSSCG00000004478	MYO6	protein_coding	5.124	5.43157	5.20313	5.45133	5.12088	5.79229	5.40357	5.4741	5.67669	6.04045	5.73308	6.13085	5.76074	5.9123	4.87801	5.67652	5.24285	5.03503	5.58902	5.52801	5.724
ENSSSCG00000020702	SENP6	protein_coding	6.43896	6.32835	6.42097	6.29367	6.24435	6.34255	6.28507	6.4134	6.50174	6.42793	6.58479	6.5308	6.30135	6.31869	6.54107	6.2296	6.51352	6.12961	6.34893	6.44508	6.38977
ENSSSCG00000029129	RWDD2A	protein_coding	2.5101	1.66804	2.29598	1.99914	2.14182	1.53483	2.11142	1.71039	2.03701	1.03625	1.65671	1.42241	2.25232	2.06855	1.61962	1.77824	2.10171	2.44505	2.11623	2.03914	2.35429
ENSSSCG00000004456	PGM3	protein_coding	4.19735	3.28885	3.36546	3.09514	3.32538	3.56726	3.01244	2.95983	2.97748	2.21709	2.55504	2.95188	3.21559	3.06327	3.38649	3.37034	3.66203	3.11023	2.93357	3.18742	3.7436
ENSSSCG00000004457	DOP1A	protein_coding	3.89829	3.64748	3.70089	3.74797	3.81687	3.42209	3.41984	3.90035	4.08085	4.15963	4.30704	4.08537	3.66029	3.38414	3.79017	3.46667	3.75232	3.84568	3.86825	4.1728	3.69464
ENSSSCG00000026346	UBE3D	protein_coding	1.29082	1.33929	1.36729	1.17737	1.76384	0.974875	1.2257	2.2067	0.818709	1.17294	1.4555	0.29935	1.14354	1.57043	2.94724	1.75663	0.982406	1.25842	1.29311	1.07343	1.416
ENSSSCG00000004458	TPBG	protein_coding	3.2675	3.34441	3.22299	3.50242	3.27248	3.56726	3.17465	2.87713	3.42024	2.77948	3.41822	3.30182	3.52005	2.8347	2.95177	3.57868	3.5253	4.2738	4.13729	3.78352	3.11041
ENSSSCG00000004460	IBTK	protein_coding	4.58249	4.5016	4.32926	4.29973	4.32656	4.54864	4.70583	4.74927	4.68895	4.66461	4.82474	4.63211	4.64656	5.11134	4.90399	4.35334	4.66746	4.20418	4.38402	4.59993	4.71717
ENSSSCG00000004472	IRAK1BP1	protein_coding	2.64824	2.39627	2.83535	2.48204	2.01872	2.78859	2.6981	2.63689	2.53118	2.41614	2.60013	2.47147	2.43384	2.8834	2.14045	2.68119	2.62586	2.12161	2.22288	2.58558	2.24651
ENSSSCG00000004446	RWDD1	protein_coding	5.73258	6.27081	6.18273	6.10363	5.90759	6.24108	5.88628	6.24965	5.321	5.35504	5.68157	5.62867	5.82988	6.67744	6.41655	5.84345	5.39168	5.55051	5.48213	5.3871	5.22081
ENSSSCG00000004452	PRSS35	protein_coding	1.4746	0.817864	0.756464	0.304202	1.03614	-0.010328	2.04799	-0.101748	-0.630049	-2.38778	-0.386617	0.0868059	-0.102212	0.0997973	-1.00583	0.577142	0.488998	0.2721	0.871528	0.820044	-0.823075
ENSSSCG00000004479	FILIP1	protein_coding	4.42026	5.19609	4.37368	5.08322	4.51019	4.4874	3.92541	5.45141	5.23664	5.98117	4.95019	6.02354	4.50152	5.43097	6.25018	5.34204	4.97555	4.34022	5.07648	5.26418	5.21265
ENSSSCG00000033155	TMEM30A	protein_coding	7.14024	6.96124	7.11878	6.89318	6.88714	7.0204	6.72137	6.97904	6.90344	6.85999	7.30619	7.17039	6.97277	6.51113	6.41983	7.02885	7.06327	6.66992	6.97115	7.14067	7.12828
ENSSSCG00000004480	COX7A2	protein_coding	4.89068	5.44672	5.35672	5.34252	5.11133	5.56046	5.31541	4.45925	4.04467	4.02162	3.81616	4.18233	4.60928	4.91742	4.39568	4.29643	4.2319	4.26699	4.30853	3.93774	4.44328
ENSSSCG00000004435	NT5DC1	protein_coding	3.07228	2.83978	2.60632	2.72013	2.98025	3.41114	2.27732	3.43488	2.62402	2.31636	2.51793	2.84762	2.72851	2.98732	3.96193	3.13932	3.16225	2.05988	2.99906	3.29097	2.88252
ENSSSCG00000004438	TSPYL1	protein_coding	2.93272	1.81295	2.39987	2.21964	2.83523	1.14315	2.00411	2.7894	2.5571	2.37422	2.94583	2.4889	2.80742	2.98732	2.78891	2.90399	2.70034	2.91487	2.78366	2.8401	2.8618
ENSSSCG00000004441	DSE	protein_coding	5.33406	4.39709	5.04845	4.60091	4.8344	4.28035	4.3238	4.67043	4.38088	4.57801	5.09109	4.68223	5.28519	4.95778	4.53371	5.20812	5.08153	5.72595	5.2378	5.22331	4.74713
ENSSSCG00000036064	CALHM6	protein_coding	0.420885	-0.0780276	0.0850865	0.215847	0.136445	0.564787	0.053387	-0.483619	1.5442	-0.868401	-0.317904	-1.80301	0.383215	-2.22213	-0.254853	-1.24883	0.745012	-1.0635	-2.40733	0.229299	0.621025
ENSSSCG00000031898	CALHM5	protein_coding	4.41278	5.04393	4.18299	5.32151	4.10515	5.41731	4.15346	4.33152	4.66928	4.74904	4.58338	5.03508	4.66786	4.71029	4.36369	4.81595	4.38464	3.7414	4.8578	5.03852	4.63864
ENSSSCG00000004464	TENT5A	protein_coding	5.16467	5.50579	5.98035	5.8472	5.3872	5.88028	5.47965	6.06211	6.52982	5.95474	6.38865	5.71917	6.42001	6.08621	5.8415	5.93409	5.95573	6.17763	6.26613	6.01948	5.56724
ENSSSCG00000004465	BCKDHB	protein_coding	4.01659	3.90475	4.60399	4.01122	4.34532	4.53861	4.12044	3.17589	2.99022	1.89021	2.71116	2.54832	3.27233	2.63585	3.42941	3.21655	3.60178	3.13289	3.8835	3.3561	3.65605
ENSSSCG00000004466	TTK	protein_coding	1.27989	0.651615	0.0490173	0.516356	0.410206	0.39733	0.755482	-0.0361601	-0.413238	-0.566746	-0.317904	-0.218049	-0.0220412	-0.171505	-1.83982	-0.362486	0.647987	0.0360324	0.400024	0.229299	0.226393
ENSSSCG00000028080	ELOVL4	protein_coding	1.71265	1.55483	1.05812	1.36709	1.28952	2.81375	2.14212	0.144412	0.0431403	-0.0658474	0.186569	0.259273	0.126057	0.525103	-0.43264	-0.678513	1.1862	-0.0295559	1.22631	0.909542	0.848692
ENSSSCG00000004475	HTR1B	protein_coding	0.420885	0.757743	-0.640054	0.611775	-0.975448	0.678743	-0.65515	0.35463	0.310244	2.33104	-0.386617	2.05789	1.24424	1.07904	-0.937113	1.8616	0.596913	0.325539	1.49956	0.00400692	0.827476
ENSSSCG00000047800	TSPYL4	protein_coding	2.94661	2.73454	3.27076	2.58557	3.15516	2.56972	3.20888	2.6268	2.53988	2.81124	2.91047	2.40873	2.46199	2.43812	2.04176	2.74295	2.79402	2.9322	2.67262	2.85707	3.09717
ENSSSCG00000051809		lncRNA	0.0611548	0.386376	0.120276	0.588505	-0.437791	1.22045	0.177122	1.50541	0.427284	0.114725	-0.18958	0.585259	0.19477	0.255916	2.42126	-0.511863	0.0313161	-1.54893	0.105119	0.773123	-0.27206
ENSSSCG00000061057		lncRNA	1.49364	2.37641	2.15038	2.89154	2.13105	3.06496	2.88514	3.30804	1.92205	2.91722	2.86686	2.30428	2.23611	3.5889	4.71277	2.19462	2.06459	1.89291	2.54138	1.46159	2.2385
ENSSSCG00000004317	UBE2J1	protein_coding	5.37122	5.54338	5.34189	5.33904	5.35287	5.33858	5.18881	5.15586	5.28268	5.50745	5.19468	5.40702	5.32788	5.44117	4.97369	5.40157	5.26347	5.03703	5.15131	5.37929	5.36583
ENSSSCG00000004318	RRAGD	protein_coding	4.23604	4.12896	4.42911	3.5929	4.07738	3.79913	2.95596	4.84376	3.61377	2.54768	4.09975	3.26687	3.89521	4.17753	5.19839	3.47331	4.48286	2.74875	3.298	3.58048	4.51636
ENSSSCG00000004322	ANKRD6	protein_coding	0.460144	0.716224	0.0850865	-0.28792	0.17888	-0.133185	0.0958223	-0.170461	0.137777	1.05406	0.321921	0.376312	-0.476607	-0.781558	0.555486	-0.227134	0.177537	-0.0982687	0.0750615	-0.860338	1.11698
ENSSSCG00000004324	LYRM2	protein_coding	4.22753	4.32469	4.24409	4.1044	4.22897	5.02691	3.58162	3.80961	3.66631	2.92692	3.67157	3.23106	4.18425	4.20174	3.72806	3.72498	3.85914	3.24808	3.62544	3.64705	4.09385
ENSSSCG00000004328	MDN1	protein_coding	5.19917	5.34143	5.49133	5.30465	5.42074	4.99793	5.44005	5.63501	5.38871	5.96243	6.11109	5.77708	5.64732	5.4931	5.25363	5.18908	5.31474	6.1183	5.52931	5.51202	5.22081
ENSSSCG00000004334	MAP3K7	protein_coding	4.94272	4.59045	4.23006	4.59217	4.74896	4.87779	4.19797	5.00629	4.98943	4.76671	4.75269	4.81947	4.72996	5.09075	4.84058	4.53094	4.79756	4.10069	4.59466	4.86898	4.72148
ENSSSCG00000004291	NT5E	protein_coding	4.34885	3.48083	2.99079	3.29165	3.41243	3.3551	2.2113	2.44353	3.08234	2.11048	2.48945	1.83063	1.90806	1.86533	2.24765	1.05551	4.02046	2.45707	1.95229	2.29305	3.15367
ENSSSCG00000004293	SNX14	protein_coding	5.61574	5.29811	5.47018	5.27033	5.45352	5.35582	5.51331	4.87819	5.09934	4.9832	5.34528	5.11585	5.29109	4.90862	5.04442	5.09533	5.16827	5.1799	5.18864	5.21675	5.08772
ENSSSCG00000004294	SYNCRIP	protein_coding	6.8684	6.94532	6.76986	6.71796	6.84205	6.79519	6.68187	7.15783	6.79417	7.30164	7.22035	7.13726	6.90582	7.22466	6.83522	6.87435	6.83506	6.37271	6.60899	6.86076	6.98682
ENSSSCG00000004311	RNGTT	protein_coding	4.23745	4.13093	4.14718	4.18806	4.23401	4.02062	4.0221	4.21514	4.33667	4.59179	4.44936	4.64577	4.0423	4.37778	4.0407	4.31133	4.29735	3.87733	4.2841	4.42506	4.23145
ENSSSCG00000039953	PNRC1	protein_coding	6.50351	7.02639	6.45497	6.77447	6.52234	7.01272	6.37881	7.11787	7.38133	7.15539	7.1287	7.55001	7.03909	7.17233	7.21133	7.06694	6.9177	6.21351	7.209	7.06326	6.72059
ENSSSCG00000032781	SRSF12	protein_coding	-0.5692	0.332437	0.284395	-0.626089	0.17888	-0.495755	-0.0354222	-0.0361601	-0.885306	-0.513306	-0.534715	0.259273	0.126057	0.179968	-0.871525	-0.738634	-0.266765	-0.0295559	-1.73991	-1.19154	-0.576915
ENSSSCG00000004314	PM20D2	protein_coding	4.08725	3.80925	4.13863	3.83211	3.75861	4.38479	3.89869	4.08117	3.48468	3.41097	3.59791	3.71501	3.85862	3.97333	4.27958	3.97005	4.00829	3.14781	3.6332	4.22821	3.69464
ENSSSCG00000022994	CYB5R4	protein_coding	2.42337	2.2439	1.79509	2.34989	2.20478	2.66498	2.34044	2.28577	2.73414	2.45688	2.22737	2.3141	2.34593	2.42173	2.5405	2.10338	2.37614	1.55541	2.04048	2.54426	2.26241
ENSSSCG00000004289	CEP162	protein_coding	4.10748	4.6578	4.47231	4.47967	4.12156	4.06671	3.66149	3.98176	4.27033	4.3283	4.26566	4.30305	3.87441	3.23261	3.87861	4.3334	4.28732	3.46006	4.08546	4.66081	3.77718
ENSSSCG00000004290	TBX18	protein_coding	3.91252	3.13979	3.1397	3.51481	3.85989	3.34938	3.24233	3.23021	4.06588	3.35459	4.02897	3.8117	3.01168	2.57784	3.02248	3.68549	3.61788	3.62366	4.24245	4.00781	2.95278
ENSSSCG00000051834	SDHAF4	protein_coding	1.67143	2.04864	1.92016	1.86999	1.6326	2.21417	1.43851	1.76661	1.73793	1.20518	1.07601	1.80301	1.63887	2.06855	1.67554	1.52056	1.45355	1.20239	1.45357	1.76715	1.32809
ENSSSCG00000004279	OGFRL1	protein_coding	6.0937	5.06889	5.61444	5.32767	5.77469	5.5036	5.52014	5.04469	5.59981	4.65589	5.71782	4.94162	5.25735	5.1591	4.43347	5.00312	5.68629	5.10928	4.93723	5.33353	5.29224
ENSSSCG00000035281	ZNF292	protein_coding	4.26819	4.16798	4.37368	3.93716	4.08577	3.60618	3.91951	4.28737	4.45167	4.14724	4.84361	4.47037	3.64809	3.53657	3.95517	4.30017	4.05398	3.81797	4.28575	4.51871	3.90421
ENSSSCG00000004300	SMIM8	protein_coding	1.852	2.28708	1.86936	2.21964	1.81855	2.44642	1.66678	2.82513	1.78255	1.58185	1.96319	1.36691	1.68737	2.7453	3.4552	1.9968	1.36474	1.78258	1.45357	1.68081	1.48537
ENSSSCG00000055021	C6orf163	protein_coding	0.420885	0.304692	1.73959	-0.12519	1.05904	-1.10148	0.557153	-1.00445	-0.885306	-0.937114	0.559612	-4.30551	-1.14403	-1.85956	-0.582018	-0.227134	0.0692839	1.53286	0.0750615	-0.860338	-0.576915
ENSSSCG00000004304	SLC35A1	protein_coding	4.1959	4.27193	3.741	4.24497	4.07458	4.25301	3.70669	3.92937	3.90028	4.13892	3.82758	4.29811	3.9309	3.3059	4.15134	3.95352	4.139	3.19882	3.9367	4.04285	3.77441
ENSSSCG00000004303	RARS2	protein_coding	3.55499	3.41423	2.85637	3.22907	3.35344	2.96368	2.6773	3.13376	3.34785	3.44511	3.10445	3.22587	2.83997	3.37566	3.50544	3.14349	3.24751	2.31897	3.07316	3.37193	3.48028
ENSSSCG00000004306	ORC3	protein_coding	3.62144	3.44633	3.43698	3.43552	3.66841	2.94861	3.02896	2.86	3.47111	3.34377	3.58899	3.02541	2.89263	2.99842	2.78383	3.12674	3.32802	3.56932	3.38019	3.27422	3.1832
ENSSSCG00000004307		protein_coding	6.35975	6.17254	6.17176	6.06147	6.19803	6.29792	6.2001	5.51843	5.46827	5.36845	5.68367	5.46212	5.73645	5.81365	5.84942	5.44276	5.64209	5.32143	5.40796	5.48407	5.9488
ENSSSCG00000004331	CASP8AP2	protein_coding	3.56853	3.35797	3.00498	3.16759	3.44757	2.6833	2.65618	3.05319	3.23464	3.53664	3.66734	3.4382	2.87179	3.16527	2.9653	3.26711	3.08095	2.7585	3.11438	3.64379	2.93305
ENSSSCG00000004332	BACH2	protein_coding	1.05476	0.188047	0.486703	1.28262	0.811823	1.06146	0.701543	1.87287	1.30005	0.738757	1.43574	1.56074	1.21145	1.76493	1.19886	0.718004	1.05989	0.95357	1.66002	1.32187	0.848692
ENSSSCG00000004281	KCNQ5	protein_coding	0.440648	1.36638	0.822052	-0.28792	0.513299	0.641749	0.645509	3.5621	1.56138	2.07602	2.71936	1.67177	3.06771	2.2834	4.37218	1.91135	2.04567	3.26186	1.86715	3.04161	1.98428
ENSSSCG00000029003		protein_coding	0.339008	0.513009	0.513421	0.332492	0.17888	0.207852	-0.0819648	-0.170461	-0.284914	0.334691	-0.0162482	-0.109114	0.745785	0.328066	0.144417	0.116168	-0.70565	0.474917	-0.0854032	-0.473315	-0.891788
ENSSSCG00000058397		lncRNA	1.73683	1.68965	1.73959	2.00793	2.26511	3.08577	1.10624	1.76661	1.9484	1.92934	0.79499	2.41786	1.10836	0.853157	1.87024	1.35783	2.14679	0.884029	1.8406	1.81426	2.24651
ENSSSCG00000061089		lncRNA	1.02888	2.08987	1.22905	2.16563	2.53388	2.06845	1.06411	1.31748	1.19392	1.08904	0.855744	0.767737	1.14354	0.179968	1.43752	1.10766	1.5904	1.5776	1.09766	0.622444	0.989065
ENSSSCG00000051930		lncRNA	1.88843	2.66532	3.31319	2.56783	2.1841	-0.070449	3.85612	3.16895	0.874743	2.35279	1.97693	2.39954	2.77413	1.9363	1.72938	3.08399	1.43912	1.96203	0.939834	2.3421	2.79232
ENSSSCG00000060291		lncRNA	0.62468	0.438371	1.05812	0.332492	0.811823	1.31748	1.10624	0.0265756	0.269022	0.671118	1.19835	0.552469	0.601395	-1.1226	-1.00583	0.214572	0.142347	1.3386	1.17054	0.229299	0.350573
ENSSSCG00000044841		lncRNA	5.77795	6.10628	5.88702	5.56299	5.99405	6.11938	5.28822	5.7002	5.62657	5.55357	5.82521	5.82763	6.30524	6.42224	5.84942	6.04468	5.6342	5.75424	5.83752	5.75475	5.75101
ENSSSCG00000038663		lncRNA	2.55159	2.90128	3.38729	3.38914	3.23777	3.69011	2.50693	0.738773	1.10301	0.419579	1.475	0.131894	2.64502	2.17019	1.61962	1.8412	2.09252	2.31897	2.44479	2.19856	2.6961
ENSSSCG00000004276	SMAP1	protein_coding	4.84784	4.87499	4.83204	4.82776	4.75423	4.87381	4.91434	4.79954	4.6189	4.69046	4.57663	4.72147	5.07343	5.41656	4.92145	4.86602	4.53466	5.00668	4.76082	4.65435	4.77233
ENSSSCG00000035730	ZDHHC21	protein_coding	1.93794	1.98014	1.65813	1.45977	1.9591	1.79281	1.72201	2.42035	2.59095	2.07602	2.42074	2.42694	2.06313	1.59987	2.73202	1.14141	2.22456	1.14409	1.51083	2.48725	2.12135
ENSSSCG00000005177	SH3GL2	protein_coding	0.0611548	-1.02426	0.22097	0.0553819	0.0476357	0.156322	0.557153	-0.0361601	-0.481951	-0.679956	-0.699775	-1.49816	0.19477	-0.505924	-1.23409	-0.227134	-0.416143	-0.700933	0.538629	-0.860338	-0.46798
ENSSSCG00000005178	CNTLN	protein_coding	4.17835	4.22089	3.84984	4.29435	4.02891	4.14149	3.98589	4.38338	4.66134	4.7284	4.74267	4.85015	4.27432	4.6899	3.64365	4.18958	4.21083	3.60757	4.31979	4.47906	4.05558
ENSSSCG00000005180	BNC2	protein_coding	3.03051	2.47306	2.90258	2.7519	2.40575	2.58928	2.59832	2.82513	3.42962	3.24643	3.63304	3.77664	3.41596	3.67442	2.31962	2.95233	3.31227	3.43596	3.35226	3.54251	2.89277
ENSSSCG00000005183	PSIP1	protein_coding	4.55102	5.03023	4.36637	4.95944	4.40239	5.37144	4.92761	4.96684	4.77796	5.31682	5.11769	5.41388	5.295	5.92253	4.59735	4.89845	4.89855	4.68501	4.73222	4.81499	4.6583
ENSSSCG00000005184	SNAPC3	protein_coding	2.11442	2.63221	2.24906	2.66558	2.1202	2.64643	2.19187	2.51091	2.34537	2.92692	1.70704	2.65256	2.20313	2.13039	2.89637	2.51735	2.32997	1.92788	2.32219	2.40501	1.93554
ENSSSCG00000005186	TTC39B	protein_coding	1.99252	1.48238	1.11156	2.10132	1.53796	2.09606	1.74885	1.88984	1.72274	1.20518	2.18064	1.70198	1.92838	1.79069	0.713438	1.7124	1.42455	1.01991	1.69996	1.5196	1.3129
ENSSSCG00000005194	PTPRD	protein_coding	2.45286	1.9356	2.04444	2.50086	2.49242	1.90634	2.75879	1.82071	1.78255	1.61822	2.64385	1.2694	0.745785	0.853157	1.72938	0.672561	2.88731	1.48669	1.67011	2.46528	2.98188
ENSSSCG00000005196	DMAC1	protein_coding	1.80703	2.22182	2.40701	2.15774	2.40575	2.8628	1.99292	1.83831	1.73793	1.54454	1.4555	1.44044	1.86654	1.57043	1.59662	1.64341	1.72731	1.78258	1.7673	1.28889	1.98428
ENSSSCG00000005190	NFIB	protein_coding	6.40447	7.25107	7.00336	7.23997	6.75225	8.15437	7.26007	6.52081	6.80503	6.68672	6.52642	6.92951	7.17816	7.55946	6.57675	7.02603	6.9151	6.7775	6.88688	6.70151	7.01642
ENSSSCG00000005191	MPDZ	protein_coding	5.90298	5.78655	5.56502	5.91366	5.70834	5.82049	5.58675	5.7843	5.90323	6.13238	6.29235	6.40616	5.94406	5.69588	5.54239	5.62973	5.90152	6.12114	6.00928	6.03759	5.77684
ENSSSCG00000036360	LURAP1L	protein_coding	2.7665	3.72279	2.88734	3.32723	2.83523	3.22359	2.61301	2.16547	2.31532	2.44343	1.78721	2.5812	1.92838	1.88938	1.89872	2.47165	2.43549	1.8751	2.33493	2.55816	2.46147
ENSSSCG00000061754		lncRNA	6.55145	6.93603	6.80644	6.94792	6.73147	7.02758	6.23908	6.48984	6.36476	6.6981	6.55475	7.01736	6.44755	6.34935	6.37872	6.92185	6.69447	6.19478	6.8733	6.8456	6.64491
ENSSSCG00000061890		lncRNA	1.43573	1.87086	1.86936	2.54384	1.6326	2.10967	2.28651	1.57002	1.81155	1.54454	1.94932	1.36691	1.98767	2.62157	1.08783	2.32516	1.45355	2.13664	2.81127	1.90411	1.74501
ENSSSCG00000054761		lncRNA	-0.828287	1.13389	1.71678	0.764932	-0.0470012	0.39733	0.00966565	0.738773	-0.481951	-0.740077	0.138474	-0.00783102	-0.1871	-2.22213	-0.34101	-0.738634	-0.0889782	-0.0295559	-0.191013	-0.719475	-0.891788
ENSSSCG00000005459	ECPAS	protein_coding	6.49527	6.33136	6.35972	6.37582	6.42763	6.39768	6.40436	7.47216	6.75179	6.46335	6.5305	6.48701	6.34357	6.70311	8.02134	6.17464	6.24311	6.49291	6.32758	6.32873	6.41444
ENSSSCG00000021386	PTGR1	protein_coding	8.19112	7.957	7.99857	7.90507	7.42722	8.52796	7.73936	6.97308	6.91685	4.71306	6.54729	6.16921	7.068	6.41294	6.12822	7.42884	7.88606	6.60521	7.25518	6.93024	7.50649
ENSSSCG00000042365		protein_coding	2.21539	1.98888	2.12461	2.12577	1.90956	2.23915	2.00411	1.18623	1.59513	0.647848	2.21583	0.903942	1.66332	1.68476	0.912747	2.2106	2.14679	1.62099	1.7673	1.68081	1.57721
ENSSSCG00000005460	DNAJC25	protein_coding	4.67717	4.91912	5.05755	4.6801	4.69515	4.86581	4.70754	4.6581	4.4813	4.57801	4.90059	4.68223	4.51502	4.51548	4.64575	4.85589	4.72953	4.30739	4.61308	4.74376	4.42573
ENSSSCG00000046439	GNG10	protein_coding	6.71151	6.55391	6.57951	6.27147	6.50629	7.16958	6.59809	6.4338	6.59747	5.8693	6.38801	6.01303	6.59545	6.93088	6.0383	5.9942	6.67575	5.30324	5.88972	6.25167	6.42021
ENSSSCG00000022780	UGCG	protein_coding	2.97399	2.36303	2.37095	2.27899	2.37869	0.944818	1.65263	2.43199	2.89859	3.37599	3.18952	3.12355	1.71102	1.2743	2.02464	2.56786	2.76539	2.31897	2.76023	3.39148	2.37637
ENSSSCG00000005466	PTBP3	protein_coding	6.3015	5.98752	5.66745	5.93687	5.90206	6.10755	5.84178	5.95832	6.48496	6.5522	6.38092	6.73135	6.10668	6.32421	5.37851	5.7866	6.26934	5.18352	5.81781	6.48202	6.23019
ENSSSCG00000005467	HSDL2	protein_coding	5.64585	5.64091	5.36041	5.45455	5.66141	6.01385	5.33547	5.27854	4.79076	5.00397	4.78233	5.10034	5.40059	5.26168	5.05184	4.54991	5.49816	4.53428	4.77609	4.7813	5.64964
ENSSSCG00000005469	KIAA1958	protein_coding	0.0353917	0.188047	0.884788	0.0889345	-0.800361	0.3057	0.557153	-0.884157	-0.00661277	-0.412023	-0.614886	-0.605072	0.496426	0.179968	-0.0965912	-0.143476	-0.642914	0.810966	0.0443647	-0.079651	-0.27206
ENSSSCG00000026194	INIP	protein_coding	4.33967	4.19089	4.45518	4.17835	4.23149	4.41525	4.19309	4.43633	4.18425	4.44764	4.37866	4.25291	4.31347	5.23378	4.5246	4.65441	4.21083	4.23592	4.36241	4.29617	4.36629
ENSSSCG00000005471	SNX30	protein_coding	2.5333	2.30819	2.42119	2.00793	2.29436	2.29977	2.06945	2.71516	2.24265	2.40924	2.93179	2.55661	3.01168	2.77141	2.24025	2.05107	2.64485	2.94078	2.3909	2.55123	2.7365
ENSSSCG00000005472	SLC46A2	protein_coding	2.255	1.50693	1.87966	1.35335	1.72141	1.74128	1.9473	0.881378	1.47338	0.647848	1.70704	-0.761191	1.36842	0.462367	1.53749	0.718004	2.71239	1.08334	0.350696	1.61581	1.98428
ENSSSCG00000005474	SAL1	protein_coding	0.553859	-1.42761	1.50679	-0.164184	1.52157	1.00432	1.31821	-0.101748	-0.111582	-0.461776	-1.22061	-1.13559	1.75719	1.12026	0.0460132	1.55853	1.39495	1.38967	2.14545	0.931075	1.58986
ENSSSCG00000005475		protein_coding	0.0353917	0.247548	0.345149	-0.0872225	0.0010931	0.39733	-0.968308	-1.44055	-0.34765	0.865205	-0.534715	0.0402633	-1.3246	-0.781558	0.144417	-0.184699	-0.416143	-1.0635	-0.154944	0.297203	-0.27206
ENSSSCG00000005440		protein_coding	3.41465	2.93334	3.1311	2.86274	3.58803	3.13319	3.18451	3.32061	3.27163	3.19116	2.93179	3.21543	3.38689	3.43404	3.03963	3.03096	3.10856	2.26528	2.97891	3.18293	3.21214
ENSSSCG00000005441	ELP1	protein_coding	4.03458	3.76667	3.82872	3.75059	3.89531	3.67188	3.80268	3.96984	3.87646	4.26853	3.87971	4.19831	3.47931	3.63229	4.27777	3.95826	3.59854	3.90831	3.94919	3.99253	3.8631
ENSSSCG00000005444	TMEM245	protein_coding	6.70922	6.32447	6.76465	6.28148	6.16212	6.43802	6.24026	5.84431	5.81648	5.52671	5.52554	5.85981	5.62571	5.67182	5.86153	6.25198	5.92759	5.61229	6.02754	5.85391	5.96589
ENSSSCG00000038824	FRRS1L	protein_coding	0.818405	0.912812	1.54614	0.764932	0.756856	1.59413	0.616654	-0.39873	-1.93261	-0.461776	-0.317904	0.29935	-0.277298	-0.781558	0.236535	1.20662	1.20338	-0.0982687	0.0130005	-0.860338	0.09051
ENSSSCG00000005446	EPB41L4B	protein_coding	3.09429	2.69768	3.19851	2.74665	3.08995	3.01521	3.17465	2.84267	2.99022	2.33833	2.59122	2.72791	2.13483	1.84088	1.80153	3.00369	3.14457	2.27889	3.31738	2.26789	2.64851
ENSSSCG00000005449	PTPN3	protein_coding	2.34164	2.19184	2.31129	2.51327	2.00699	1.63235	2.2113	2.25989	1.6281	2.11048	2.12002	2.55661	1.90806	2.08946	2.77873	2.37566	2.16444	2.5498	2.6676	2.1626	1.87478
ENSSSCG00000033120	PALM2AKAP2	protein_coding	7.75341	7.83031	7.64789	8.00704	8.027	7.76983	7.61358	8.04646	8.75721	8.8658	8.1988	8.72602	8.1032	8.06871	7.89453	8.01888	7.88938	7.79699	7.96688	8.15067	8.34353
ENSSSCG00000005452	C9orf152	protein_coding	2.54704	0.912812	1.58444	1.99914	2.0419	1.84257	1.18697	0.144412	1.79712	-0.272298	-0.18958	0.648685	1.42672	0.396779	0.456801	-1.33903	1.40983	-0.59784	-0.822369	0.54076	1.62718
ENSSSCG00000005453		protein_coding	6.87227	6.67229	6.61232	6.57839	6.80908	7.01045	6.92853	6.04705	5.94881	5.32326	5.75717	5.64237	6.36516	6.39521	5.37006	5.76781	6.17835	5.83477	5.78569	5.69386	6.21137
ENSSSCG00000005455	SVEP1	protein_coding	6.40415	6.30535	6.70143	6.49207	5.82315	6.33605	6.50816	6.09815	6.77774	6.05102	6.44596	6.32293	6.90582	5.53752	6.22229	7.03951	6.72117	6.8511	7.17309	7.28693	6.60026
ENSSSCG00000005457		protein_coding	5.4701	5.75934	5.69397	5.79732	5.45676	5.79965	5.95704	6.55845	6.26542	6.15526	6.7242	6.37543	7.24297	7.65021	5.88307	6.59533	6.13257	7.34892	6.58885	6.61892	6.08856
ENSSSCG00000044924		protein_coding	-0.530205	1.46994	0.843269	1.04687	-0.503379	0.603781	-0.0354222	2.07932	0.603441	1.45353	1.69046	2.06953	1.48275	1.50967	1.80153	2.37566	0.813725	1.5776	0.923058	0.931075	-0.140816
ENSSSCG00000053039	NIPSNAP3A	protein_coding	3.62792	3.47773	3.62022	3.50553	3.27737	4.45044	3.61847	2.75276	3.19116	2.92692	2.65244	2.92651	3.25635	3.0738	2.5762	3.08399	3.41905	2.13664	3.47531	3.32797	3.66205
ENSSSCG00000005424		protein_coding	2.78594	2.44791	2.90258	2.33599	2.50915	3.49131	3.20404	3.03804	2.57413	2.45688	2.87422	2.37162	2.69332	2.20892	3.08577	2.22641	2.40612	1.8203	2.13091	2.02919	2.58038
ENSSSCG00000005423	ABCA1	protein_coding	5.88731	5.18757	5.43217	5.16415	5.44376	5.06059	5.2535	5.59675	6.00795	5.9577	6.26741	6.04506	5.69554	5.14169	5.06026	5.69511	5.92111	5.55191	6.12749	6.53396	5.36215
ENSSSCG00000005425	SLC44A1	protein_coding	5.77941	5.84671	5.48375	5.67217	5.3424	6.33315	5.78617	6.17286	5.72131	5.84265	5.80031	5.90759	6.21093	6.20234	5.91768	5.98726	5.91526	6.23461	5.98473	6.08218	5.81507
ENSSSCG00000005426	FKTN	protein_coding	3.54361	3.00405	3.04673	2.98807	3.10653	3.33786	3.06144	2.85137	2.95166	2.91235	2.77547	2.95815	2.63269	3.09464	2.88217	2.82831	3.35132	2.35796	3.08075	3.28262	3.37454
ENSSSCG00000039896	TMEM38B	protein_coding	2.09584	2.68697	1.87966	2.02537	2.06471	2.21417	2.44263	3.75508	2.33542	2.82168	2.5085	2.52315	1.73429	2.95351	3.79271	2.7539	1.79685	1.01991	2.25675	2.2162	2.50888
ENSSSCG00000031592	ZNF462	protein_coding	4.23462	4.40037	4.7403	4.61105	4.51019	4.08059	4.69896	4.94061	4.88586	5.19267	5.11614	5.26624	4.94966	4.89681	4.8564	5.05384	4.36187	5.39358	5.27463	5.22004	4.38638
ENSSSCG00000005436	RAD23B	protein_coding	6.38611	6.40058	6.42318	6.2517	6.31025	6.66815	6.39642	6.91674	6.46056	6.40295	6.45642	6.57891	6.54288	6.81953	7.37313	6.55325	6.43663	5.82785	6.3055	6.52911	6.42065
ENSSSCG00000005437	KLF4	protein_coding	7.52876	7.16014	7.01714	7.50621	7.38932	7.49277	7.20632	7.21493	7.85017	8.07976	7.8091	8.04644	7.99266	7.37059	7.28329	7.09493	7.52648	8.0175	7.91533	7.6591	8.0432
ENSSSCG00000005487	COL27A1	protein_coding	3.92485	3.90706	3.99435	4.11868	3.84679	3.7259	4.43954	4.40125	4.97988	4.47269	4.80176	4.65931	4.48103	4.10237	3.82521	4.52296	4.53297	5.05889	5.22074	4.48271	3.98068
ENSSSCG00000023894	AKNA	protein_coding	3.32976	2.17661	2.42119	2.55588	3.11748	2.13651	2.91508	2.75276	2.91204	2.61523	2.99392	3.01942	2.74005	2.53276	2.04176	2.3104	2.99971	2.63694	3.08452	2.90138	3.05216
ENSSSCG00000005490	WHRN	protein_coding	1.60292	0.673474	1.26094	0.764932	1.69241	1.36365	1.63835	0.35463	2.16612	1.55708	1.83326	1.22847	1.39786	0.751874	-1.31898	0.783593	1.33388	1.439	1.17054	1.36996	1.8644
ENSSSCG00000053522	ATP6V1G1	protein_coding	5.87147	5.77143	5.74629	5.43512	5.92171	5.85827	5.53853	5.78883	5.32226	5.27756	5.45734	5.37221	5.81358	6.23085	5.54239	5.9141	5.61025	5.57416	5.4807	5.43027	5.67807
ENSSSCG00000005249	FAM189A2	protein_coding	0.18349	0.817864	0.459482	1.44689	0.479747	0.882757	0.254084	3.30804	-0.71022	0.962722	1.4555	0.617321	0.260359	3.11517	4.76397	1.09048	0.245441	0.377069	0.299622	-0.31285	0.492127
ENSSSCG00000005229	VLDLR	protein_coding	5.13541	4.32986	4.74735	4.38324	4.66561	5.06234	4.20283	5.60577	4.16752	3.44849	3.75368	3.66603	4.15437	4.1228	6.6269	4.54362	4.42363	3.90393	4.13547	4.21291	4.31767
ENSSSCG00000059646	TNFSF15	protein_coding	2.02561	2.07352	1.75086	1.23845	1.98325	1.74128	1.06411	1.78487	2.64834	1.7768	1.19835	2.38099	1.03529	0.328066	1.51314	0.421022	1.66668	-0.501624	0.644757	2.20741	1.66355
ENSSSCG00000036457	TNFSF8	protein_coding	1.81462	0.716224	0.431737	-0.014159	0.57815	0.750002	1.06411	0.0265756	0.789854	-0.144919	1.17469	0.518917	0.549865	0.853157	0.144417	0.0818164	1.15123	0.772998	-0.119755	0.329993	0.160051
ENSSSCG00000005494	TNC	protein_coding	7.46987	6.94251	6.744	7.45947	5.9881	6.6473	6.78192	5.28336	5.57571	3.64638	5.13004	6.14192	3.54658	2.35422	4.16508	5.28656	5.68552	4.49109	5.36124	5.85038	5.30285
ENSSSCG00000041522		protein_coding	-1.0311	0.737133	-0.37212	0.121724	-0.0470012	0.603781	-0.0354222	-0.573817	-0.167077	0.363545	-0.458766	0.338345	-0.476607	0.0149084	-0.254853	0.0105577	-0.266765	-0.411427	-0.517514	0.263651	-0.183251
ENSSSCG00000005232		protein_coding	5.99649	6.08248	6.07307	6.08452	5.8765	6.35474	6.04833	6.15191	6.30738	6.34535	6.23776	6.30336	6.32932	6.84203	5.99004	6.35086	6.17182	5.84396	6.27608	6.44274	6.06326
ENSSSCG00000005465	SUSD1	protein_coding	-0.129668	-0.889955	-1.12548	-1.22473	0.410206	-2.45511	-0.968308	0.449267	0.730353	-0.104841	0.731565	0.338345	-1.14403	0.698435	1.83138	-1.00782	-0.70565	-0.932259	-0.191013	0.424115	0.226393
ENSSSCG00000005477	FKBP15	protein_coding	5.37893	5.11754	4.8518	4.98082	5.2296	4.98137	5.19858	5.26721	5.5736	5.46397	5.37931	5.47639	5.40059	5.4371	5.26552	5.20113	5.50164	5.7724	5.42742	5.52447	5.50847
ENSSSCG00000005198	KDM4C	protein_coding	4.82265	4.25572	4.3255	4.37646	4.52466	4.02781	4.03033	4.18451	4.50368	4.57801	4.48825	4.78284	4.16725	3.96769	4.12948	4.55618	4.70412	4.43444	4.49318	4.6816	4.35336
ENSSSCG00000005201	UHRF2	protein_coding	4.64665	4.55409	4.24009	4.45737	4.24653	4.22202	3.9574	4.49851	4.79622	5.31405	4.95019	5.14364	4.46721	4.50384	4.448	4.9553	4.48286	4.29069	4.72013	4.62657	4.80255
ENSSSCG00000005204	RANBP6	protein_coding	4.797	4.88205	4.7683	4.81654	4.72946	4.96648	4.64462	4.87819	4.6189	4.64418	4.72852	4.76863	4.55804	4.56484	4.71009	4.58559	4.48987	4.09685	4.45576	4.70991	4.62794
ENSSSCG00000005203	IL33	protein_coding	6.16523	6.5264	4.84787	6.0954	5.80125	6.06627	6.14685	5.89458	6.4748	7.34863	6.15934	8.35426	5.98949	6.61121	5.97397	6.12963	6.34722	5.04103	5.90848	5.9605	6.74413
ENSSSCG00000005233	DMRT2	protein_coding	4.12896	4.41179	3.72395	3.92792	4.1324	4.30422	3.97172	4.14264	4.43546	3.73186	3.87605	4.2807	4.52172	4.14294	3.80279	4.49059	4.85303	4.86723	4.46158	4.61332	4.33844
ENSSSCG00000005235	KANK1	protein_coding	4.87896	4.37391	4.76968	4.74205	4.50185	4.64058	4.74469	4.76546	5.48749	5.3315	5.01322	5.40357	4.79503	4.84857	5.08938	5.26472	4.95288	4.97149	5.59167	5.0704	4.81068
ENSSSCG00000005484	ZNF618	protein_coding	2.66934	3.06734	3.34329	2.81341	2.98025	3.43295	3.25642	2.72465	3.55924	2.65078	3.11692	2.43596	3.31925	2.82226	2.59372	2.84888	3.25577	3.47196	2.6006	2.89043	2.81406
ENSSSCG00000023714	SLC31A2	protein_coding	4.18422	3.1747	3.59229	3.16366	3.81351	2.87879	3.1345	2.82513	2.68013	1.88026	2.64385	1.89743	2.21972	2.15042	2.77873	2.68119	3.32017	2.09107	2.20911	2.57877	3.19567
ENSSSCG00000005240	DOCK8	protein_coding	5.0439	3.75902	3.91891	3.38239	4.61048	3.62526	4.17093	3.4464	4.0324	3.80731	4.19981	3.82891	3.60456	2.90715	2.92894	3.19261	4.265	3.78019	3.71588	3.9136	4.01628
ENSSSCG00000005486	KIF12	protein_coding	0.692187	1.37974	0.925146	0.940612	1.50498	1.36365	1.48714	-0.242611	1.49141	-0.461776	-0.386617	-0.605072	0.0539077	-0.637168	-0.134559	0.945182	1.81931	1.17354	1.15626	1.35411	1.13436
ENSSSCG00000034278	SLC31A1	protein_coding	4.52464	3.87911	4.31034	3.98473	4.33362	3.81583	4.08665	4.02081	4.05683	3.76197	4.19394	3.56691	4.0093	3.61076	3.71744	3.81138	4.1278	4.11593	4.13729	4.27106	4.04183
ENSSSCG00000004233	SMPDL3A	protein_coding	8.45199	7.79553	8.33424	7.68893	8.11466	8.31628	7.97714	6.64097	6.85551	5.12477	6.43543	6.42326	6.78636	6.03996	6.09529	6.99665	7.81957	7.1392	7.54215	7.28092	7.19761
ENSSSCG00000033177	CDC26	protein_coding	3.01412	3.36806	3.06942	3.25886	2.78803	3.90829	3.06144	3.26315	2.99655	2.63902	2.71936	2.69073	3.02117	3.43404	3.58936	3.13094	2.91363	2.5831	2.7555	2.98612	2.867
ENSSSCG00000024648	PRPF4	protein_coding	4.33043	4.34015	4.50096	4.20154	4.50185	4.25301	4.14591	4.12124	4.05076	4.3228	4.07761	4.22457	4.11502	3.95636	4.32749	4.44402	3.93049	4.33045	4.13365	4.02293	4.1137
ENSSSCG00000004236	PKIB	protein_coding	4.06514	3.97024	4.22401	3.78937	4.22391	4.5832	4.34155	3.708	4.40724	4.12635	4.191	3.88596	3.74865	3.18483	3.00949	3.42274	3.71089	2.07556	3.82149	3.83297	4.50471
ENSSSCG00000020987	WDR31	protein_coding	1.33373	1.25482	1.36729	0.785542	0.94072	0.441051	1.14717	0.775768	0.389316	0.0803734	0.914043	0.29935	0.19477	0.396779	-0.34101	0.276633	0.647987	0.772998	0.299622	0.69975	-0.52142
ENSSSCG00000005241		protein_coding	3.49246	3.18994	3.14398	3.35162	3.17102	3.67188	3.04529	3.1965	2.69577	2.42301	2.25018	2.98297	2.87179	3.19452	3.80529	3.23621	2.81093	2.89733	3.03073	2.94966	2.81944
ENSSSCG00000004237	SERINC1	protein_coding	8.53728	8.15414	8.56177	8.28143	8.27806	8.74313	8.28887	8.33724	8.2868	7.99211	8.34222	8.3596	8.57052	8.67949	7.90918	8.19844	8.37916	8.18927	8.28446	8.36422	8.28235
ENSSSCG00000039861	HDHD3	protein_coding	3.66409	3.24573	3.02832	3.69175	3.26265	4.34507	3.92541	3.12662	2.28462	2.1274	1.77153	2.18099	3.63578	3.15539	2.40149	3.00369	3.171	2.5831	3.03073	2.62575	2.61794
ENSSSCG00000032787	ALAD	protein_coding	4.43881	4.64125	4.87645	4.27989	4.66934	4.72037	4.78415	4.00532	3.82761	3.68404	3.99561	3.96284	4.77833	4.46036	4.24857	4.34793	4.22771	4.88069	4.43076	4.08668	4.15261
ENSSSCG00000005478	POLE3	protein_coding	4.43265	4.85361	4.93691	4.68833	4.73835	4.53105	4.61026	4.7516	4.35402	4.6819	4.57889	4.73249	4.64349	5.24547	4.50622	4.69759	4.21295	4.76456	4.52549	4.22821	4.24951
ENSSSCG00000004238	HSF2	protein_coding	2.93272	2.80554	3.06039	3.01886	3.12835	2.97115	3.2376	3.52455	2.63217	3.26948	3.07281	3.26181	2.97308	3.20413	3.4488	3.06213	2.85507	2.92356	3.03854	3.14197	3.15793
ENSSSCG00000004172	SLC2A12	protein_coding	2.2325	2.07352	1.93011	2.14982	2.17364	2.25148	2.29564	1.8029	1.66034	-0.0278795	1.15065	-0.681021	1.07229	1.2373	2.61676	1.42788	2.0265	0.325539	1.49956	1.36996	2.03143
ENSSSCG00000005243	PGM5	protein_coding	4.09351	4.97409	4.33301	4.98082	4.61629	5.05532	4.83357	4.98867	4.72369	5.58377	4.90778	5.16549	4.64349	4.83315	4.99252	5.17998	4.60421	4.74508	5.33928	4.75135	5.27275
ENSSSCG00000053708		protein_coding	5.10167	5.90041	5.62826	6.1113	5.14249	5.35153	5.20344	5.54412	5.34847	5.5147	5.38447	5.56434	5.42761	5.79944	5.83537	5.99824	5.78085	5.62433	5.87453	5.3101	5.71969
ENSSSCG00000021149	RNF217	protein_coding	3.45165	3.69901	3.32832	3.56634	3.24778	4.02062	3.55525	3.46351	4.15909	3.37953	3.67157	3.55867	3.89004	3.76818	3.39318	3.34883	3.66513	3.1552	3.25842	3.6503	4.00214
ENSSSCG00000022387	TBPL1	protein_coding	3.65143	4.17757	3.91891	3.83952	3.7551	4.2345	3.52452	4.03994	4.10448	4.03961	3.91583	4.06227	3.98039	4.08165	3.63521	3.76612	3.59203	3.42988	3.64348	3.72617	3.65002
ENSSSCG00000027161	PIP5K1B	protein_coding	-0.25123	-0.404528	-0.700175	-0.681584	0.699712	0.257605	0.327148	0.847026	1.76783	1.6062	0.0887214	0.955016	0.440931	0.901252	0.0460132	0.474961	0.106278	0.734004	0.836123	0.622444	0.289819
ENSSSCG00000027613	TRDN	protein_coding	1.40588	-4.05988	0.983641	1.55888	-0.503379	-2.81768	-1.76477	9.17562	2.91872	1.6062	6.08436	1.91043	2.63269	8.30409	10.2019	4.73675	-4.61254	-0.170418	0.134563	3.05148	-0.366697
ENSSSCG00000032999	FXN	protein_coding	2.20387	2.34271	2.50346	2.21205	2.71781	2.34651	2.00411	2.77119	1.79712	2.18511	1.81807	2.20228	1.68737	2.95351	3.3764	2.42445	2.07396	1.68373	1.75787	2.13503	2.2703
ENSSSCG00000005247	TJP2	protein_coding	4.74232	4.53482	4.67375	4.6467	4.7223	4.13152	4.82098	4.75392	5.35094	5.49609	5.10211	5.36278	4.90934	4.63763	4.4496	5.03039	4.92856	4.64353	4.97128	4.91428	5.31529
ENSSSCG00000004154	TNFAIP3	protein_coding	5.23143	5.32598	5.8934	5.63148	5.65297	5.29009	4.91877	6.37248	6.75971	6.51651	6.41728	6.15084	6.61595	4.83005	5.01329	5.88824	6.04953	6.0031	6.54292	6.33883	6.01657
ENSSSCG00000005432		protein_coding	1.10516	1.65711	1.36729	1.6628	1.40127	1.40839	0.953082	1.43777	0.310244	0.844885	0.522618	0.738883	1.33836	1.37991	1.38482	1.0014	0.177537	1.01991	0.375571	-0.16846	0.910531
ENSSSCG00000004146	REPS1	protein_coding	4.66776	4.64264	4.70016	4.52328	4.5692	4.60978	4.71266	4.53942	4.83381	4.59939	4.97094	4.71408	4.68886	4.86382	4.30462	4.30762	4.82833	4.7742	4.50027	4.63971	4.75979
ENSSSCG00000004177	RPS12	protein_coding	9.75635	10.2864	10.0407	9.94102	9.77174	10.406	9.85257	9.66355	9.19663	9.55349	9.62287	9.37562	10.0385	10.323	9.53671	9.85964	9.35598	9.79629	9.45924	9.16675	9.59662
ENSSSCG00000004178	SLC18B1	protein_coding	2.99419	2.45424	2.59386	2.30777	2.40575	2.70139	2.27732	2.09404	2.45052	2.33833	2.57324	2.53998	2.87179	2.70522	1.92664	2.33249	2.56737	2.45707	2.61111	2.68398	2.13868
ENSSSCG00000059916		lncRNA	2.13276	2.40283	2.65513	2.53169	2.66655	2.27583	3.34705	3.51911	2.34537	3.00683	3.39282	2.55661	3.8265	4.19693	2.71076	3.24787	2.33777	3.8411	2.87371	2.86269	2.50888
ENSSSCG00000062611		lncRNA	3.94401	3.85301	3.85768	4.03077	3.88894	4.08405	4.23641	3.92114	4.64129	4.07929	4.13388	4.07098	4.13701	3.83779	3.56884	4.08724	4.4089	4.34992	4.18381	4.2173	4.05558
ENSSSCG00000034087		lncRNA	4.11979	4.55114	3.9114	3.9914	4.11884	4.10798	3.25174	3.43488	4.86354	4.24546	3.51086	4.16616	3.43739	2.45433	3.54201	2.2106	3.96111	1.46304	2.49105	4.01791	4.69391
ENSSSCG00000004148	CCDC28A	protein_coding	4.08568	3.89082	4.3918	3.82963	3.92989	4.27129	4.20768	3.50816	3.33292	2.44343	3.03391	3.10671	3.81563	3.73539	3.57473	3.30855	3.61788	3.22717	3.52896	3.51068	3.63177
ENSSSCG00000004149	NHSL1	protein_coding	4.41528	4.30382	4.5192	4.02861	3.88894	3.75217	4.17836	3.68388	4.00128	3.57416	3.97179	3.55454	4.08366	4.03929	2.98314	3.7769	4.4089	4.51716	4.50168	3.97967	4.55721
ENSSSCG00000004150		protein_coding	3.97991	4.24299	4.55179	4.29255	3.76906	4.49261	4.32157	3.98176	3.17452	3.56176	3.8687	3.48674	4.51166	4.98593	3.69055	4.37122	3.60501	4.54277	4.07601	3.88631	3.66505
ENSSSCG00000022968	ARFGEF3	protein_coding	1.02888	1.31168	0.565415	0.845663	0.546089	0.564787	1.57975	0.580511	1.10301	2.15242	2.43076	2.50613	1.14354	0.0997973	-0.297289	1.12463	0.622676	2.46899	1.69996	1.33808	0.890211
ENSSSCG00000004193	ENPP1	protein_coding	6.94217	6.47209	6.39965	6.66784	6.44621	6.90756	5.70455	6.17719	6.30802	5.39052	5.89291	5.25482	5.92016	5.37459	5.24349	5.24351	6.34432	5.71848	5.88594	5.89215	6.02708
ENSSSCG00000021443	SGK1	protein_coding	6.85373	6.77285	6.29719	6.94906	7.18263	6.25186	6.12076	6.69689	7.2281	7.24655	7.17786	7.0959	6.73537	5.91669	6.56754	6.32768	6.71033	7.08164	6.83514	6.92723	7.05515
ENSSSCG00000004534	CCDC68	protein_coding	3.91252	4.11903	3.98484	4.8718	4.11065	3.77371	4.15847	4.25826	4.33667	5.02557	4.84735	3.53369	3.94593	3.26053	4.03857	3.99333	3.77548	3.92572	4.52965	3.98225	4.18633
ENSSSCG00000004528	MBD2	protein_coding	3.3111	3.07967	3.27076	3.15577	3.19706	2.94861	3.21852	2.79842	3.37239	3.12108	3.24167	2.95815	3.59823	3.65351	2.87264	3.39503	3.32802	3.89069	3.298	2.97579	3.08382
ENSSSCG00000025992	ENPP3	protein_coding	0.420885	0.716224	-0.640054	1.01231	0.546089	0.817906	0.396689	0.538076	0.389316	0.824275	0.321921	2.23365	0.651149	0.255916	0.0795658	0.62564	0.278231	1.08334	1.23992	-0.0372157	0.226393
ENSSSCG00000004529	POLI	protein_coding	3.61927	3.55924	3.64761	3.36195	3.18149	3.79492	3.59278	3.16895	4.05683	3.31451	3.38769	3.10671	3.4515	3.70861	3.13447	3.2205	3.14901	3.18442	3.39851	3.253	3.28009
ENSSSCG00000032835	TMEM268	protein_coding	3.69938	3.0212	3.67745	2.7932	3.53184	2.74565	3.62211	2.81628	3.93364	2.83204	3.72547	2.95815	3.64195	3.78109	2.79901	3.7138	3.50813	3.87733	3.43446	3.69504	3.45283
ENSSSCG00000004196	MED23	protein_coding	4.78062	4.44712	4.95164	4.95262	5.64258	4.15796	5.10818	4.54211	4.90617	5.2372	5.305	4.89987	4.77553	4.07118	4.31522	4.48074	4.5038	5.19613	4.9784	5.10397	4.56364
ENSSSCG00000005480		protein_coding	4.37604	4.21717	4.19542	4.59946	4.48715	4.35938	4.72961	4.30961	4.75575	5.40967	4.50968	5.34853	4.72706	4.56857	4.40894	4.93499	4.43276	5.11877	5.25968	4.73614	4.84935
ENSSSCG00000004142	CITED2	protein_coding	4.88978	4.71425	5.29358	4.93543	4.91035	5.59836	4.67642	4.68994	5.63166	4.39969	4.85481	6.04063	6.08987	4.53085	4.34139	5.86759	4.21929	5.51068	6.23674	5.32034	4.67176
ENSSSCG00000004143	TXLNB	protein_coding	0.5171	0.412608	-0.188674	0.516356	-0.503379	0.483487	0.216117	6.386	0.464278	-0.513306	2.45059	-0.464209	-0.1871	4.72373	7.37207	2.17845	0.570682	-1.36836	0.134563	0.973201	0.320516
ENSSSCG00000004531	C18orf54	protein_coding	2.84646	2.31516	1.70524	1.06384	1.67769	2.63706	2.0152	1.8029	2.47791	1.90991	2.22737	2.51467	2.15221	2.20892	2.10015	2.13723	2.39121	1.23068	1.96053	2.55123	1.38728
ENSSSCG00000004144	HECA	protein_coding	6.31829	6.1113	5.9893	6.0213	5.95109	6.29792	5.89306	6.36945	6.63293	6.38899	6.51998	6.62646	6.35769	6.3994	6.27709	6.13958	6.29009	5.85536	6.29901	6.41388	6.35822
ENSSSCG00000004145	ABRACL	protein_coding	2.43819	1.72148	1.36729	1.70669	2.25523	1.75867	1.43851	1.18623	1.21578	0.844885	1.77153	1.00434	0.549865	0.751874	-0.134559	-0.0644044	1.69124	0.474917	0.424069	0.724625	1.81136
ENSSSCG00000060550		protein_coding	2.34164	2.11405	1.6936	2.20441	2.19448	2.63706	1.73549	2.93551	2.66432	2.99766	2.52729	2.96439	2.36096	3.17509	3.11438	2.38977	2.29034	1.89291	2.30287	2.29305	2.46834
ENSSSCG00000005250	APBA1	protein_coding	2.55159	1.75262	1.76204	1.68491	2.0419	1.92186	2.51477	1.74811	2.53988	2.36711	2.58226	2.3903	2.23611	2.33684	1.54951	2.32516	2.74208	2.7191	2.70242	2.98612	2.32431
ENSSSCG00000005252	PTAR1	protein_coding	2.68599	2.34951	2.37095	2.27899	2.53388	2.09606	2.2113	2.78033	3.27163	3.26567	4.01572	3.21543	2.00691	1.9592	1.63098	2.13723	2.36855	2.028	1.90181	2.94966	2.75909
ENSSSCG00000035243	RAB27B	protein_coding	0.252203	0.83736	-0.232396	1.04687	-0.201724	-0.198773	-0.284782	1.34235	0.500347	1.81908	1.4555	1.18634	0.699243	0.751874	0.855791	1.35783	0.0692839	1.14409	1.39395	1.32187	0.805942
ENSSSCG00000004589	RNF111	protein_coding	4.3291	4.45661	4.02717	4.18806	4.1351	4.40149	3.79948	4.47058	4.7275	5.10568	4.72852	4.48565	4.27828	4.37353	3.97981	4.54991	4.37898	4.25326	4.54344	4.72693	4.6218
ENSSSCG00000030655	MAMDC2	protein_coding	4.23745	3.36806	3.82605	3.73478	3.61918	3.56726	3.89869	3.96183	4.12484	4.12213	4.38897	4.12215	3.77693	4.48424	2.97424	4.56864	4.16991	3.91269	4.04145	4.31676	3.72651
ENSSSCG00000004123	UTRN	protein_coding	7.64977	7.14359	7.15157	7.37932	7.46736	7.46788	7.14985	7.49799	7.95785	8.15841	7.91482	8.03369	7.73735	7.25389	6.9354	7.06968	7.60309	6.95596	7.51179	7.76462	7.62996
ENSSSCG00000005255		protein_coding	4.82359	4.48933	4.46377	4.47015	4.63164	4.89754	4.64283	5.13109	5.5512	5.45227	5.69202	5.45659	5.07343	5.01627	4.41223	4.82377	5.0271	4.24981	4.98852	5.31215	5.07315
ENSSSCG00000004592	SLTM	protein_coding	6.25133	6.73405	6.96728	6.57913	6.71894	6.16735	6.63678	6.7077	6.28881	6.87165	7.10699	6.37543	6.27878	6.71072	6.4874	6.61723	6.33315	6.93891	6.36338	6.4234	6.16614
ENSSSCG00000021646	KLF9	protein_coding	6.70616	5.9683	7.18831	6.87856	7.13729	6.59987	6.78435	7.29555	6.93837	6.8055	7.46909	6.83255	7.22768	7.06888	6.79413	6.85763	6.63281	7.7437	7.35783	7.13633	6.34148
ENSSSCG00000004125	STX11	protein_coding	3.21108	3.06734	3.53151	3.06595	2.67398	3.21731	2.55335	3.42327	4.20079	3.66098	3.21293	3.27694	3.30378	2.85926	2.5644	3.93198	3.39682	2.94078	3.30125	3.56334	3.76886
ENSSSCG00000004127	PLAGL1	protein_coding	3.284	2.92425	3.20672	3.15972	3.11201	2.77157	2.96171	3.18279	3.50701	3.42814	3.55275	3.30674	3.03997	2.93052	2.72143	3.59704	3.53212	3.31567	3.53725	3.9667	3.63483
ENSSSCG00000024131	MINDY2	protein_coding	3.27577	3.39791	2.68482	3.54837	2.87449	3.75217	2.32269	3.83174	3.97588	3.93775	3.89064	3.70011	3.6542	4.13291	3.02679	3.35962	3.38181	2.07556	3.33968	3.74148	3.42132
ENSSSCG00000024257	CEMIP2	protein_coding	5.13769	5.00028	5.23559	5.07487	5.02528	4.26523	4.90839	4.55547	6.32068	5.33878	5.39346	5.50987	4.59664	4.24896	4.25041	5.02249	4.63618	4.89622	5.01745	5.1529	4.68509
ENSSSCG00000004576	RORA	protein_coding	3.06911	3.28175	3.35442	3.46776	3.11748	3.30274	2.82335	4.22854	3.69383	3.34739	4.09661	3.37397	3.5066	3.60351	3.70942	3.52216	3.18404	3.16989	3.38632	3.66322	3.17483
ENSSSCG00000005225	RFX3	protein_coding	0.252203	0.438371	0.345149	0.440407	-0.257219	0.102883	-1.36885	-0.39873	0.535537	0.647848	0.885188	0.850993	-0.1871	-0.637168	0.378089	0.448244	0.460709	-0.170418	0.762594	0.263651	0.226393
ENSSSCG00000004224	HDDC2	protein_coding	2.16875	1.65711	2.30366	1.95433	2.1202	2.10967	1.83905	1.6519	1.14918	1.15655	1.56871	0.929705	1.77973	2.30143	2.10015	2.30297	1.53721	2.27889	1.67011	1.25514	1.92559
ENSSSCG00000005227	PUM3	protein_coding	4.35797	4.74554	4.64837	4.66071	4.79572	4.15796	4.25759	4.84376	4.24663	4.83655	4.80369	4.74524	4.18425	4.41138	4.50003	4.53094	4.28933	4.27719	4.2492	4.32085	4.1027
ENSSSCG00000005221	SPATA6L	protein_coding	1.63758	1.85181	2.15886	2.23471	1.8969	1.14315	1.93567	1.01115	0.789854	0.999955	0.997298	0.413307	0.918253	0.698435	0.579137	1.25367	1.1862	1.76335	1.38172	0.973201	1.65153
ENSSSCG00000040918	LTV1	protein_coding	3.99001	4.24116	4.19129	3.95774	4.14851	3.80332	3.9574	4.2745	3.73981	4.03064	4.18509	3.95971	3.56617	4.02308	4.25409	3.89289	3.81791	3.93864	3.66886	3.69818	3.66205
ENSSSCG00000005224	GLIS3	protein_coding	2.26612	2.25844	1.33769	2.3568	2.01872	1.79281	2.13196	2.46634	2.17731	2.16066	2.36957	2.12633	2.62025	2.73207	1.71877	2.35424	3.02408	2.4207	3.09579	2.53022	1.90548
ENSSSCG00000004577	ICE2	protein_coding	4.31712	4.06424	4.15144	4.29973	4.26141	4.14149	4.17341	3.75044	4.14206	4.32464	4.54239	3.83915	3.76568	3.70861	3.64645	3.94159	3.96111	4.11593	4.20997	4.27527	4.03722
ENSSSCG00000004132	PHACTR2	protein_coding	6.96794	7.3059	7.28524	7.02686	6.99201	7.33587	7.11061	7.09792	7.1989	7.37411	7.42873	7.33579	7.30402	7.64537	6.53125	6.95396	6.73674	6.99049	7.07162	6.99557	7.20843
ENSSSCG00000005205	KIAA2026	protein_coding	5.79676	6.35438	6.17856	6.30309	5.88614	6.65312	6.0293	6.12707	5.94554	6.36064	6.27299	6.22554	6.26885	6.871	5.85609	6.01938	5.8969	5.94132	5.91433	5.9858	5.93646
ENSSSCG00000004578	ANXA2	protein_coding	10.8082	10.2892	10.7759	10.4127	10.1953	11.0012	10.636	9.57671	9.64912	8.98716	9.55651	8.81931	9.87764	10.184	9.35903	9.76783	10.1766	9.8239	9.93152	9.70462	10.2291
ENSSSCG00000005207	ERMP1	protein_coding	3.61275	3.26385	2.98603	3.19866	3.19189	2.91024	3.26575	3.0977	3.6821	3.79412	4.00235	3.29192	2.93341	3.00943	3.51467	3.16826	3.24337	3.7463	3.39851	3.86688	3.44589
ENSSSCG00000004195	ARG1	protein_coding	-0.6505	-0.0419583	0.18818	0.440407	0.728567	-2.81768	0.882116	0.0866966	-0.981522	0.148277	-0.317904	-0.681021	-1.3246	-3.44452	-0.748668	-4.70826	-1.55365	-3.13389	0.246673	-0.473315	-1.12006
ENSSSCG00000004133	FUCA2	protein_coding	6.47564	6.17494	6.08481	6.44183	6.12054	6.7162	5.90355	5.89773	6.11869	5.85413	6.14951	6.1169	6.33313	5.95279	6.04946	5.83896	6.39799	5.82089	6.16721	6.23769	6.18815
ENSSSCG00000005208	RIC1	protein_coding	4.57916	4.23198	4.35164	4.22436	4.56121	4.10458	4.32826	4.55014	4.80345	4.74904	4.99646	4.51573	4.37768	4.23026	4.51237	4.32974	4.37709	4.69773	4.57331	4.68952	4.35521
ENSSSCG00000004134	PEX3	protein_coding	5.26715	4.96304	5.26635	4.91219	5.32006	5.48675	5.25934	4.40715	4.49253	3.74013	4.46894	4.03582	4.66181	4.14793	3.94382	4.54991	4.96678	4.13102	4.7561	5.01224	4.86505
ENSSSCG00000036790	AKAP7	protein_coding	3.64292	3.69367	4.13002	3.65862	4.00257	3.58685	3.69293	3.76431	4.8285	3.8715	4.30159	4.13881	4.27432	3.75515	3.42289	3.7498	3.76395	3.51859	4.14635	3.97967	3.52709
ENSSSCG00000039598	ADAT2	protein_coding	1.06752	2.08987	1.59699	2.05962	1.47124	2.29977	2.1522	1.48321	0.668292	1.15655	1.19835	1.47585	1.75719	1.44625	1.4504	1.0731	1.28631	1.53286	1.23992	1.23796	0.930569
ENSSSCG00000032561	PDCD1LG2	protein_coding	1.40588	1.66804	1.47995	1.29704	1.84514	2.52978	2.22092	1.48321	3.45282	1.61822	2.40049	0.796026	1.73429	2.38837	1.41141	0.866648	2.0265	2.25154	0.27339	2.79384	1.89532
ENSSSCG00000004136	AIG1	protein_coding	6.00149	5.71062	5.94828	6.14559	6.03	6.24956	5.9353	4.58443	4.80165	3.85889	4.59457	4.31776	5.25534	4.13793	4.13547	4.37122	5.14846	4.51141	5.14951	4.84507	5.14351
ENSSSCG00000005211	CD274	protein_coding	1.22397	0.949109	1.94981	1.69584	1.47124	0.914121	0.728765	1.48321	3.12916	2.01367	1.39538	2.02242	1.80193	-0.274598	1.22908	0.62564	1.16882	0.772998	1.33175	1.57536	1.43014
ENSSSCG00000044542		protein_coding	-0.129668	2.16122	0.315092	1.74928	-0.572092	0.678743	-0.340277	0.494355	-0.630049	1.37067	0.233111	0.648685	-0.102212	-0.274598	1.33011	0.925945	-0.416143	0.216605	0.375571	-0.0372157	-1.72578
ENSSSCG00000004138	HIVEP2	protein_coding	4.45833	3.66668	3.96803	3.98695	4.11338	3.62051	4.16347	5.04469	5.5186	4.98668	4.94845	4.60638	4.72416	4.64471	4.98036	4.09802	4.29935	4.70783	4.97637	4.87176	4.44153
ENSSSCG00000005212	PLGRKT	protein_coding	3.79268	3.75646	3.73817	3.55138	3.54	4.24687	3.43231	3.12662	3.27163	2.72492	2.75966	2.79952	3.13919	3.10494	3.36964	2.91867	3.01924	2.94932	3.05787	2.75211	3.29562
ENSSSCG00000004199	EPB41L2	protein_coding	7.54226	7.12338	7.19142	7.39471	7.29391	7.26504	7.15205	7.24162	7.69784	7.29744	7.56573	7.33157	7.34806	7.58223	6.80983	6.96784	7.72406	7.44184	7.60365	7.43817	7.36019
ENSSSCG00000004139	ADGRG6	protein_coding	4.93141	5.31993	4.03871	4.90867	4.93841	4.58076	4.23641	5.11133	5.74405	5.84967	5.74718	6.89068	4.80055	4.20653	4.51391	4.52456	5.01742	4.42529	4.92674	5.1529	5.39226
ENSSSCG00000004582	BNIP2	protein_coding	5.37251	5.51187	5.31462	5.24358	5.33773	5.42821	5.31653	5.50885	5.30069	5.56215	5.64869	5.02764	5.44886	5.60804	5.3375	5.43172	5.17699	5.15613	5.13228	5.39099	5.30285
ENSSSCG00000004583	GTF2A2	protein_coding	3.98665	4.3195	4.10828	4.01122	3.83024	4.50553	3.91656	4.09587	3.84174	3.60469	3.83515	3.41559	3.94593	4.49604	3.95742	3.80349	3.65892	2.87061	3.50943	3.4411	3.74643
ENSSSCG00000004140	VTA1	protein_coding	5.10167	5.25255	4.95408	5.07173	5.25337	5.27205	5.08599	5.27046	5.3323	5.19167	5.23811	5.19234	5.03177	5.39573	5.24719	4.85843	4.94013	4.81447	4.95693	5.06188	5.09107
ENSSSCG00000005215	JAK2	protein_coding	4.56572	4.37891	4.50762	4.25978	4.19835	3.91218	4.26459	4.30012	4.9394	4.66606	4.7346	4.57203	4.49131	4.47633	4.06184	4.56242	4.5961	4.53995	4.51853	4.66563	4.29079
ENSSSCG00000004584	GCNT3	protein_coding	0.863028	0.757743	-1.7312	0.657218	0.965174	1.36365	0.929812	0.304877	2.1884	0.49975	-0.252316	-0.00783102	1.10836	0.947794	0.350868	0.501193	0.245441	-1.54893	0.44772	1.14888	1.26636
ENSSSCG00000004586	FAM81A	protein_coding	3.73383	3.47773	3.84458	3.84934	3.60369	3.78223	4.35034	3.6984	3.6342	4.22005	4.08714	3.50827	3.98525	4.71029	3.61247	3.42274	3.95351	3.79448	3.27504	3.9136	3.90168
ENSSSCG00000004587	MYO1E	protein_coding	5.93903	5.77712	5.72859	6.07042	5.72186	5.63176	5.80708	5.66613	6.34258	6.54906	5.96276	5.85478	5.82853	5.62067	5.55958	6.51151	6.20151	6.1371	6.20543	6.31087	6.19127
ENSSSCG00000004156	IFNGR1	protein_coding	6.23727	6.18401	6.38163	6.2554	6.34153	6.02826	6.20979	6.10362	5.81826	5.93805	5.98503	5.89457	5.92016	5.56017	5.92058	6.03909	5.80917	5.88013	5.8531	5.88596	6.17299
ENSSSCG00000004588	CCNB2	protein_coding	1.54931	1.68965	0.459482	0.805862	1.27003	1.00432	0.807477	0.621734	1.03086	0.0091147	0.595681	0.823771	0.0539077	0.0149084	-0.808789	0.245936	1.13341	0.0987682	0.88891	0.512471	0.693174
ENSSSCG00000005217		protein_coding	3.39706	3.44315	3.68628	3.23283	3.51537	3.31454	3.22809	3.39383	3.22389	3.19116	3.09818	2.94558	3.06771	2.98732	3.5116	3.37743	3.2762	3.14037	3.23142	2.73384	3.24051
ENSSSCG00000023595	AK3	protein_coding	4.4728	4.38389	4.23408	4.4477	4.4723	4.77904	3.85612	4.78374	4.79076	4.2628	4.21438	4.58222	4.49131	4.86987	4.90399	4.32608	4.4616	3.38653	4.27587	4.59993	4.51304
ENSSSCG00000004160	PEX7	protein_coding	3.01081	2.87793	3.00027	2.76752	2.79487	3.19195	2.63476	2.98374	2.41316	2.25608	2.31653	2.55661	2.95338	3.11517	3.12647	2.88917	2.5133	2.48082	2.89967	3.10929	3.19567
ENSSSCG00000004535	TCF4	protein_coding	5.72303	6.04524	5.66522	5.91307	5.87811	6.13527	5.62528	5.6735	6.12086	6.2778	6.01946	5.85141	6.0487	6.39521	5.56032	5.64157	5.56695	5.776	5.70886	6.02512	5.88733
ENSSSCG00000005219	CDC37L1	protein_coding	4.132	4.25028	4.48248	4.20919	4.09964	4.45578	4.36776	5.09495	4.27033	4.03064	4.06158	4.37982	4.13701	4.81444	5.25638	4.27378	4.10285	3.8365	3.99806	4.17506	4.00923
ENSSSCG00000026041	MAP3K5	protein_coding	4.32778	4.27372	4.07054	4.5863	4.51641	4.25608	4.56567	4.29695	4.68504	5.02444	4.63413	4.69543	4.52839	4.20174	4.34312	4.23523	4.60582	4.31732	4.45867	4.4936	4.56524
ENSSSCG00000004223	HEY2	protein_coding	1.16579	1.10201	1.14612	1.65162	0.728567	0.817906	1.53419	0.494355	1.79712	1.91965	1.4157	2.38099	1.33836	1.19933	0.206478	2.44487	0.622676	0.810966	2.25004	0.993811	0.890211
ENSSSCG00000046403		protein_coding	-1.71463	-0.359441	-2.79533	-0.164184	-1.84218	0.714812	0.291079	-1.82757	0.789854	-1.25027	-0.534715	-0.109114	1.14354	0.328066	0.144417	-1.33903	-0.70565	-0.932259	-0.154944	-0.719475	0.0174465
ENSSSCG00000057474	PABIR1	protein_coding	2.64399	2.41585	2.37823	2.65442	2.73924	2.09606	2.26807	2.82513	3.12916	2.86773	2.84455	2.72791	2.53006	2.91888	3.12245	2.39677	2.90841	2.68884	2.40909	2.8401	2.64244
ENSSSCG00000004190	STX7	protein_coding	4.13655	3.54152	3.56701	3.65862	3.77253	2.94102	3.14969	3.46351	3.79167	3.72075	3.84642	3.88596	3.17365	3.66748	3.56884	3.70819	3.76684	3.63958	3.5455	3.83583	3.51055
ENSSSCG00000005220	PLPP6	protein_coding	0.818405	-0.191984	0.154627	-0.0872225	-0.257219	-0.339636	-0.340277	-0.670032	0.0912346	-0.412023	-0.18958	0.175615	0.87703	0.255916	0.112356	0.601595	-0.00767807	0.325539	0.163417	0.393419	0.320516
ENSSSCG00000039049	MAP7	protein_coding	0.460144	1.01907	1.07615	0.46617	0.640211	0.603781	1.14717	1.15849	0.668292	1.6537	1.4555	1.52738	0.87703	0.64294	0.206478	1.32883	1.16882	0.95357	1.17054	0.993811	0.827476
ENSSSCG00000053718		lncRNA	-0.316081	0.488556	0.822052	0.8259	0.670269	0.441051	0.495092	0.94772	0.0431403	1.08904	0.763626	0.175615	0.496426	-0.942023	-0.173553	0.0818164	-0.0477555	-0.326538	0.78133	-0.41782	0.380017
ENSSSCG00000061136		lncRNA	-0.0175572	0.560706	1.42472	0.8259	1.12564	0.714812	0.053387	1.63186	0.789854	1.50623	1.80273	1.22847	1.58868	1.9363	1.0375	1.01966	0.721361	1.50996	1.34441	1.07343	0.258455
ENSSSCG00000004192	CCN2	protein_coding	7.22513	7.99994	7.25662	7.60626	6.4699	7.81362	7.1859	5.9931	7.28349	6.60299	6.14799	7.25562	6.6222	6.13605	6.00158	7.6083	6.49925	6.92166	7.06351	6.4196	6.7459
ENSSSCG00000005062	TMEM260	protein_coding	4.52117	4.30906	4.28343	4.46057	4.44865	4.42617	4.26459	4.31276	4.64331	4.53743	4.61887	4.97912	4.28223	4.04466	4.26871	4.51333	4.41444	4.35636	4.59201	4.75437	4.30812
ENSSSCG00000004537	TXNL1	protein_coding	5.94682	6.07737	5.96168	5.75941	5.96555	6.22084	5.81583	6.20712	5.93816	5.97534	6.0376	5.62177	6.04521	6.28962	6.32247	5.69511	5.94429	5.36834	5.64572	5.81317	5.98936
ENSSSCG00000004209	PTPRK	protein_coding	4.6133	4.11105	4.40612	4.52787	4.17757	4.34794	4.19797	4.38038	4.7464	4.71866	4.82664	5.07314	4.26236	4.00118	4.04919	4.57945	4.39402	4.53144	4.86989	4.84507	4.56524
ENSSSCG00000057314		protein_coding	2.55613	1.70034	2.03526	1.82092	2.25523	1.61337	2.32269	2.97581	2.83645	3.29217	3.35649	3.31654	3.69628	4.54983	2.90106	2.90399	2.74794	3.81797	3.34913	3.51426	2.92309
ENSSSCG00000058562		protein_coding	1.51244	0.438371	0.431737	0.634676	0.864772	-0.670842	0.616654	1.10134	0.846998	1.17294	0.278199	0.823771	0.601395	1.54037	1.15232	1.10766	0.106278	0.987123	1.22631	0.424115	0.545076
ENSSSCG00000005096	HIF1A	protein_coding	6.80715	6.73014	6.20953	6.48893	6.40937	6.41217	5.85728	7.13399	7.66022	7.68859	7.41838	7.86744	6.85099	6.82421	6.48622	6.86933	7.03267	6.55226	6.66744	7.15447	6.84358
ENSSSCG00000004538	WDR7	protein_coding	4.76601	4.23014	4.09949	4.15478	4.17495	4.24378	4.24586	4.26803	4.5667	4.06399	4.31247	3.97526	4.20105	4.22081	4.44639	4.16108	4.44906	3.86836	4.63899	4.86339	4.53284
ENSSSCG00000005097	SNAPC1	protein_coding	2.48177	3.71491	3.0513	2.91979	2.39679	2.91799	2.04799	3.7597	3.6821	4.59788	3.8085	4.33955	3.05852	3.32366	3.31434	3.45665	3.75815	2.33208	3.13274	3.76265	3.53038
ENSSSCG00000004541	FECH	protein_coding	5.24835	4.98615	5.12299	4.94463	5.21947	4.91896	4.95236	4.96284	4.75762	4.76805	4.92383	4.48782	4.87048	4.68648	5.03162	4.89969	4.92597	4.83305	5.01151	4.92102	5.00273
ENSSSCG00000023408	SAMD4A	protein_coding	5.7857	5.53817	5.42428	6.07252	5.11952	5.63882	5.51135	6.7279	6.36231	6.6942	6.64573	6.516	7.245	8.7452	6.46456	6.83138	5.73582	6.85961	6.77886	6.38247	5.92901
ENSSSCG00000004542	NARS1	protein_coding	6.42941	6.52	6.44068	6.39523	6.45972	6.43735	6.16814	6.42436	6.20932	6.43219	6.38929	6.05899	6.16458	6.49848	6.33424	6.2745	6.52466	5.73955	6.32239	6.22413	6.34288
ENSSSCG00000035715	GCH1	protein_coding	3.29761	3.90244	3.15675	3.43226	3.33948	3.22359	2.98448	3.73643	3.83822	4.9154	4.02236	4.79865	3.52673	3.62515	3.67965	3.74158	3.48374	3.19882	3.72558	3.78352	4.01862
ENSSSCG00000005102	AEN	protein_coding	3.65143	3.65574	4.11483	3.95319	3.87287	3.38898	3.87756	3.98966	4.37603	4.19418	3.54815	4.25291	3.24018	3.69503	4.36369	3.89041	3.6744	3.93435	3.51223	3.4927	3.87607
ENSSSCG00000004543	MTFMT	protein_coding	3.05956	3.34781	3.19439	3.41583	3.07878	3.34363	3.00132	3.28897	3.32792	3.0955	3.15368	3.00131	3.4015	3.22318	3.35601	3.5444	2.86589	2.96624	3.34283	2.96017	2.72507
ENSSSCG00000004544	SPG21	protein_coding	5.23214	4.86908	5.03468	4.8957	5.08088	4.98875	5.28937	4.72583	4.7944	4.4358	4.57211	4.45049	5.05044	5.20772	4.53522	4.81595	4.94907	4.67475	4.6454	4.8019	4.88316
ENSSSCG00000005066	EXOC5	protein_coding	5.70527	5.67584	5.6585	5.59326	5.69652	5.82049	5.50546	5.9268	5.96261	5.90409	6.12812	5.89375	5.81495	6.02512	5.51276	5.63714	5.72099	5.05494	5.62965	5.811	5.71392
ENSSSCG00000004215	KIAA0408	protein_coding	3.2452	3.21624	3.63854	3.53929	3.29677	3.4001	3.61483	3.66428	4.10154	3.37245	4.19394	3.22066	3.7022	3.28793	3.75167	3.73882	3.96363	4.00566	4.01597	3.6824	3.61639
ENSSSCG00000004216	ECHDC1	protein_coding	5.46949	5.77712	6.9805	6.08608	6.80612	6.80411	6.12012	5.37662	5.5009	1.71096	4.70395	5.21347	5.954	4.7633	4.76268	5.34385	5.49816	5.00873	5.97764	6.06463	6.20778
ENSSSCG00000004547	PLEKHO2	protein_coding	5.93642	5.43797	5.43392	5.34773	5.71466	5.35296	5.86343	5.38413	5.67669	5.5937	5.55676	5.31959	5.78462	5.98663	5.18689	5.80448	6.07891	6.13055	5.55811	5.90445	5.7496
ENSSSCG00000004217	RNF146	protein_coding	5.83226	5.82307	5.99997	5.82123	5.76863	5.92619	5.6637	6.10453	6.07301	5.8207	6.04251	5.91245	6.11889	6.72999	5.89548	5.95619	5.86825	5.63892	5.75165	5.8735	5.69866
ENSSSCG00000004163	BCLAF1	protein_coding	6.83821	7.22541	7.19038	6.96043	6.91917	6.88943	6.94386	7.28236	7.60357	7.41797	7.68641	7.54011	7.14978	7.17539	6.65326	6.91821	6.96158	6.69615	7.04497	7.07297	6.80476
ENSSSCG00000004218	RSPO3	protein_coding	3.35862	3.74361	3.53477	3.70263	3.97875	3.7907	4.11013	3.84485	4.21442	4.35009	4.86962	4.08824	4.46373	4.64117	4.43995	3.52855	4.22771	4.19702	4.05306	4.55903	4.17797
ENSSSCG00000057184	CENPW	protein_coding	0.740822	1.46994	0.905108	0.903379	1.1893	1.24533	1.54954	0.199907	-0.167077	0.419579	0.405578	0.131894	0.699243	0.698435	0.236535	0.762059	0.372353	0.377069	0.644757	0.595727	0.805942
ENSSSCG00000004220	TRMT11	protein_coding	3.03377	3.2853	3.34329	2.89629	2.98624	2.88671	3.01244	2.85137	3.00285	2.75246	3.17171	2.82033	2.64502	2.77141	2.29126	2.44487	2.47138	2.85252	2.67262	2.72154	2.36168
ENSSSCG00000004221	HINT3	protein_coding	3.60839	3.44315	3.45776	3.29165	3.73035	3.98414	3.55525	4.36225	3.26116	3.2503	3.1107	3.09537	3.37213	3.8623	4.72209	3.244	3.25165	2.52717	3.11807	3.29927	3.49717
ENSSSCG00000004222	NCOA7	protein_coding	5.42616	5.77585	5.07335	5.40463	5.18084	5.27054	4.83357	5.63375	6.1085	6.14646	5.82616	6.40616	5.57667	5.69588	5.25638	5.91593	5.79579	4.93327	5.83248	6.1084	5.51263
ENSSSCG00000004549	RBPMS2	protein_coding	3.06911	3.40119	2.86677	2.68216	3.10102	2.8628	3.32492	2.55414	3.06438	3.69544	3.51086	3.12355	3.22383	3.40097	2.86784	3.7607	3.59854	4.01382	3.72316	3.27	3.64699
ENSSSCG00000004165	PDE7B	protein_coding	4.86623	4.9271	4.71462	5.05485	4.62014	4.68444	4.72455	5.18881	5.95207	5.7197	5.52203	6.36839	5.35253	5.37672	5.24811	5.29033	4.9025	5.15243	5.58968	5.4868	4.99086
ENSSSCG00000004550	OAZ2	protein_coding	6.05696	6.31538	6.0367	6.65634	6.22802	6.42583	6.44134	6.14397	6.21883	6.46958	6.35353	5.8573	6.34924	6.43148	6.35408	6.07556	6.09338	6.46416	6.31155	6.01445	6.28131
ENSSSCG00000004551	ZNF609	protein_coding	5.66278	5.25527	5.15197	5.1523	5.51692	4.87779	5.31653	5.96534	5.74781	6.42494	6.24983	5.96945	6.06829	6.35043	5.50197	6.19437	5.82105	6.2241	6.23674	6.17816	5.89436
ENSSSCG00000004552	TRIP4	protein_coding	3.96634	3.87676	3.65663	3.69992	3.73747	3.84053	3.58907	3.76431	3.96946	3.87901	3.72547	3.4292	4.09269	4.05532	3.87861	3.80612	3.76972	3.50128	3.67137	3.75362	3.73792
ENSSSCG00000004166	AHI1	protein_coding	3.87124	4.85958	4.42384	4.69652	3.93918	4.61456	4.06812	5.01599	4.02003	4.9239	4.65564	4.93687	4.71249	5.21011	4.55026	4.66025	4.16991	4.39749	4.35305	4.3431	3.91179
ENSSSCG00000004554	PCLAF	protein_coding	1.67143	1.99757	0.486703	0.679414	0.890535	1.4939	0.755482	1.21345	0.226586	0.148277	0.138474	-0.218049	0.0539077	0.525103	-0.582018	0.421022	1.13341	-0.0982687	0.762594	0.648676	0.739345
ENSSSCG00000004203	L3MBTL3	protein_coding	4.00999	3.79436	3.92141	4.0522	3.82023	4.24994	3.73381	3.95379	4.21171	4.01253	4.27959	4.06808	4.53503	4.63407	3.74384	4.1815	4.16115	4.00566	4.32139	4.30238	3.8709
ENSSSCG00000004558	CSNK1G1	protein_coding	3.88933	3.91625	3.60787	3.89273	3.85663	4.19674	3.8592	3.6984	3.91037	3.9942	3.76164	3.69637	3.92079	3.9042	3.8103	4.0894	3.98861	3.64484	3.99806	3.98225	3.94911
ENSSSCG00000004205	ARHGAP18	protein_coding	6.72012	6.42131	6.29815	6.20465	6.41215	6.17788	5.70111	5.73936	6.25424	5.95711	6.03514	6.54285	5.80262	5.53942	5.63838	5.78593	6.32875	5.14688	5.91221	6.119	6.44219
ENSSSCG00000034137	PPIB	protein_coding	7.09555	7.43067	7.49563	7.2677	7.27844	7.33948	7.45248	6.93934	6.67694	6.567	6.76387	6.45465	7.1449	6.63006	7.00935	7.13788	6.93452	7.36176	6.90087	6.66543	6.93569
ENSSSCG00000004170		protein_coding	1.58527	0.912812	0.983641	0.884396	1.23023	1.11643	0.929812	0.700805	1.3989	0.671118	0.48465	0.484565	0.834595	1.57043	0.931243	1.15799	1.00217	0.987123	0.836123	1.7909	0.910531
ENSSSCG00000062397	SF3B5	protein_coding	2.4722	2.7603	3.00968	2.67113	2.24528	2.55984	2.36668	2.74345	1.59513	1.66534	1.62215	1.87108	1.71102	2.75842	2.5762	2.1621	1.50986	1.55541	1.91035	1.84861	2.13004
ENSSSCG00000037275	SNX22	protein_coding	1.01576	1.9356	1.50679	1.28262	1.70698	0.524709	0.929812	0.661811	0.874743	0.716561	0.445656	1.20756	0.790873	0.255916	0.98535	1.29923	0.813725	1.8203	0.762594	0.483616	0.59615
ENSSSCG00000004207		protein_coding	6.64172	6.47676	6.81485	6.59089	6.53822	6.5731	6.40857	6.90427	6.57015	6.21338	6.93024	6.35002	7.05996	5.38097	6.55231	7.34193	6.97289	7.43919	7.61642	7.17577	6.65247
ENSSSCG00000062411		lncRNA	0.135794	1.3529	1.33769	0.304202	0.220103	-0.670842	1.57975	1.39085	0.310244	0.924502	1.26706	0.767737	0.496426	0.992882	0.350868	0.245936	0.647987	1.74385	0.375571	0.773123	0.869601
ENSSSCG00000052089		lncRNA	0.589704	1.28353	0.640054	0.564854	0.864772	1.14315	0.616654	0.304877	0.226586	0.473518	0.885188	0.767737	-0.373514	1.12026	0.456801	0.245936	0.0692839	0.693926	0.27339	0.483616	0.0174465
ENSSSCG00000042703	SNX1	protein_coding	6.06335	6.26317	5.92608	6.08919	6.10068	6.05224	6.0334	5.97333	6.23564	6.39817	6.24416	6.02354	6.11889	6.42533	5.94354	6.16646	6.15206	6.10308	6.2158	6.20768	6.23724
ENSSSCG00000053034		lncRNA	0.962075	2.16894	1.75086	2.51944	0.83854	1.80959	0.673798	2.22018	2.43196	1.79809	1.4555	1.81689	1.66332	1.62873	2.05025	1.67832	1.6034	1.3386	1.78598	1.49088	1.35799
ENSSSCG00000063525		lncRNA	0.641855	2.60403	1.30748	2.14185	0.699712	2.22671	1.02072	2.59611	2.15485	2.08471	2.10758	1.83063	1.66332	1.816	1.69732	1.76747	1.3182	1.20239	1.59796	1.11165	1.416
ENSSSCG00000033894		protein_coding	4.05716	2.82032	3.23909	2.90573	3.17102	3.1596	3.71011	4.19138	3.51144	3.54611	4.86038	3.69261	4.93216	3.91009	2.95177	3.38097	3.5389	5.33616	5.05739	4.40597	3.31099
ENSSSCG00000005065	AP5M1	protein_coding	4.27784	4.17757	4.30843	4.21869	4.43558	4.21259	4.2004	4.07376	4.5059	4.49894	4.69358	4.57407	4.05159	4.03929	3.89047	4.00942	4.139	4.10833	4.22374	4.4754	4.29852
ENSSSCG00000061558		lncRNA	-0.25123	0.856596	0.22097	0.245904	-0.0967542	0.524709	-0.883419	0.0265756	0.269022	0.49975	-1.10031	-0.109114	0.440931	-0.0752894	0.456801	0.762059	0.245441	0.325539	-0.661904	-0.16846	0.125699
ENSSSCG00000031332	NAA30	protein_coding	4.70399	4.63012	4.65288	4.5094	4.50185	4.7137	4.47815	5.03709	4.65535	4.85825	4.79596	4.8383	4.66181	4.7698	4.9748	4.60991	4.44184	4.00566	4.51573	4.71302	4.48283
ENSSSCG00000042942		protein_coding	1.52175	1.3529	1.80593	2.46297	1.12564	2.26371	2.03715	2.12304	1.5442	1.51912	2.85202	0.903942	1.68737	1.76493	2.04176	2.20263	1.95732	2.72905	2.29637	1.85988	0.464905
ENSSSCG00000060884		lncRNA	-0.492238	-0.451071	-0.526843	0.153786	-0.201724	0.156322	-0.520849	1.04184	-0.795109	0.803366	0.233111	-0.681021	-0.476607	0.698435	0.602407	0.116168	-0.175135	-1.36836	0.163417	-0.473315	0.350573
ENSSSCG00000061752		lncRNA	1.852	1.73193	1.82739	1.47254	1.58606	-0.415584	0.882116	2.01888	1.45512	2.00454	2.16872	2.02242	1.10836	1.07904	1.41141	2.23425	1.6417	2.19523	1.87589	2.22495	1.49885
ENSSSCG00000056433		lncRNA	0.641855	1.05282	0.944909	0.865159	0.890535	1.45178	1.04258	1.0719	1.37967	1.90991	1.53196	1.45825	1.30766	1.7387	0.175781	1.0731	1.00217	0.95357	0.871528	0.952292	1.3129
ENSSSCG00000034124	CIAO2A	protein_coding	3.91252	3.81909	3.44741	3.98473	3.72678	4.35938	3.81226	3.54077	3.55924	3.258	3.42826	3.32627	3.55314	4.02308	3.59517	3.27093	3.58222	3.16256	3.51223	3.67922	3.77995
ENSSSCG00000062236		lncRNA	-0.781744	0.0275826	0.403448	0.304202	-0.314934	0.0473875	0.137045	-0.242611	0.500347	0.78215	-0.0162482	0.175615	0.651149	-0.171505	-0.059597	0.846328	-1.44262	0.2721	-0.0854032	-0.31285	0.0544407
ENSSSCG00000060280		lncRNA	2.18056	2.29415	1.98841	2.30063	2.08716	2.87082	2.08005	2.86859	3.40129	3.01595	3.03391	2.6448	3.4585	2.80972	3.31786	3.34883	3.30433	1.76335	3.14002	3.64053	3.31481
ENSSSCG00000005078	DAAM1	protein_coding	5.01453	5.27238	5.2021	5.10593	4.78374	4.70027	4.65884	5.56144	5.43021	5.58912	5.24238	5.62572	5.06657	5.2478	5.15084	5.56281	5.23452	4.70279	5.4222	5.44905	5.05729
ENSSSCG00000004169	HBS1L	protein_coding	4.57916	4.66054	4.84129	4.47015	4.63355	5.06409	4.95524	5.65624	4.53662	4.58721	4.94321	4.5883	4.88615	5.31592	5.74547	4.88731	4.56488	4.2219	4.73823	4.70523	4.74289
ENSSSCG00000021588	DAPK2	protein_coding	4.06832	4.23566	3.84458	3.50863	4.48293	4.03852	4.27847	3.81406	4.0324	3.06508	3.60677	3.69261	3.59823	3.13542	4.22252	2.53014	2.95478	2.70909	2.6975	3.30753	4.05558
ENSSSCG00000050451		lncRNA	0.274399	-0.767099	0.539652	0.153786	1.08158	-0.133185	0.755482	0.199907	1.05531	0.647848	1.43574	-0.335885	0.496426	-0.0752894	-0.530488	0.421022	0.647987	0.610268	0.424069	0.622444	0.739345
ENSSSCG00000055354		lncRNA	3.63651	4.00082	3.99908	3.83458	3.51537	4.38479	4.08665	4.02081	4.59199	4.01708	4.07761	4.22197	4.21765	4.1228	3.41962	3.91745	4.3695	2.91487	3.81241	3.99509	4.46748
ENSSSCG00000037854	L3HYPDH	protein_coding	2.22112	2.04864	2.34143	2.05962	2.27493	3.11305	2.13196	1.43777	2.01225	1.96743	1.83326	1.56074	2.13483	2.15042	2.7054	2.09479	2.57399	1.78258	2.09392	2.6058	2.33937
ENSSSCG00000034798	JKAMP	protein_coding	4.2515	4.38389	4.37368	4.21869	4.40239	4.54614	4.12557	3.80514	4.06287	3.94254	4.0057	4.01491	4.29794	3.77465	3.80529	4.0829	4.03252	3.70153	4.09111	4.04037	3.95889
ENSSSCG00000004561	HERC1	protein_coding	5.74107	5.5337	5.88127	5.35981	5.97687	5.03049	5.86266	5.60063	5.62351	5.75212	6.31821	5.2975	5.65496	5.05133	5.53937	4.93379	5.43504	6.13055	5.71679	5.7064	5.42882
ENSSSCG00000028737	USP3	protein_coding	4.41528	4.17566	4.37003	4.29255	4.40686	3.9505	4.26226	4.45641	4.12195	4.25126	4.41444	3.80823	4.2503	4.30367	3.84973	4.26424	4.21083	4.70531	4.27256	4.32492	4.32714
ENSSSCG00000005052	WDHD1	protein_coding	2.80513	2.94237	2.85115	2.65442	3.0955	2.47825	2.6912	2.29854	2.34537	3.10835	3.09818	2.5812	2.33075	2.64999	2.19504	2.45161	2.45713	2.80627	2.82939	2.97579	2.6241
ENSSSCG00000004822	ALDH1A3	protein_coding	7.12085	6.60528	6.49322	6.33446	6.4699	6.43802	6.72307	5.99015	6.47423	5.79114	6.67605	5.67606	6.08082	5.1139	5.40935	5.44951	6.41606	5.47122	6.29413	6.58154	6.69372
ENSSSCG00000032332	SOCS4	protein_coding	4.46558	5.14909	4.66186	4.64951	4.78718	4.89165	4.81146	4.78374	5.12122	5.583	5.36501	5.49053	5.15975	5.82616	4.31874	4.84184	4.82	4.16073	4.64795	5.07645	4.96922
ENSSSCG00000004825	CHSY1	protein_coding	4.07939	4.09898	3.60477	3.8951	3.99368	3.71704	3.39457	3.96584	4.67324	4.16374	4.22594	3.70385	3.7314	3.37566	3.64365	3.60613	4.36569	3.33534	3.48962	4.11047	4.33092
ENSSSCG00000005054	MAPK1IP1L	protein_coding	6.02213	5.99133	5.70994	5.78458	5.85376	5.78912	5.6899	5.98818	6.41109	6.35661	6.56559	6.31807	6.0194	6.21428	5.61712	5.78125	6.14873	5.89898	5.97764	6.15204	6.23674
ENSSSCG00000004795	MEIS2	protein_coding	4.57357	4.63151	4.57417	4.3473	4.33597	4.43701	4.26459	3.95379	4.35156	3.74836	4.61668	4.17157	4.21352	4.49994	3.7851	4.22543	4.56654	4.10833	4.39166	4.47906	4.29079
ENSSSCG00000005055	LGALS3	protein_coding	8.51844	7.92916	7.5269	7.86916	8.2779	7.81544	7.58918	7.14242	7.73521	6.75229	7.55002	6.65521	7.24399	7.94905	6.91173	7.47961	8.63336	7.58909	7.55548	7.73049	7.42032
ENSSSCG00000053306	KNSTRN	protein_coding	2.77431	2.97354	3.07839	2.81842	2.93144	2.79703	3.44468	2.73408	3.22389	2.30896	2.60013	2.40873	3.14788	2.7453	2.69461	3.07964	2.59366	3.22014	2.89537	3.2052	3.11041
ENSSSCG00000023975	CCDC9B	protein_coding	5.18019	4.67686	4.97946	5.31886	4.91506	5.26751	4.85843	5.57986	4.84437	5.16015	4.91494	5.38274	5.13155	5.37459	6.33815	5.25319	4.90644	4.81914	5.22417	5.14024	4.48622
ENSSSCG00000005056	DLGAP5	protein_coding	1.58527	0.606876	-0.232396	-0.12519	0.479747	-0.133185	-0.968308	-0.773126	-0.284914	-1.08521	-0.0162482	0.648685	0.19477	-1.32905	-1.23409	-0.227134	0.516743	-0.0982687	0.624147	-0.36438	0.0174465
ENSSSCG00000004779	PLCB2	protein_coding	4.63168	4.13291	3.26684	3.86395	4.30517	4.13485	4.89344	3.679	4.56031	3.86142	4.38124	3.59133	3.94593	3.52126	3.03537	3.40201	4.63934	3.63958	3.83948	4.12922	4.33468
ENSSSCG00000005057	FBXO34	protein_coding	4.4486	4.92368	4.27174	4.79764	4.60854	4.50553	4.34155	4.20839	4.02313	4.6819	4.80176	4.08537	3.9509	4.03391	3.99966	4.53253	4.35805	4.50563	4.3053	4.45138	4.39542
ENSSSCG00000005058	ATG14	protein_coding	2.4722	2.30819	2.54937	2.14185	2.28467	1.26978	1.65263	2.54345	2.42259	2.15242	2.85946	2.32385	1.90806	2.60714	2.5039	2.42445	2.36855	2.8342	2.49105	2.24228	1.99383
ENSSSCG00000032949	APH1B	protein_coding	4.43758	4.04131	3.81804	4.2524	3.98474	4.21574	4.0601	4.59222	4.33667	4.31359	4.47379	4.51573	4.68886	4.38626	3.87622	4.31318	4.41996	3.96835	4.34205	4.72077	4.43102
ENSSSCG00000004782	BUB1B	protein_coding	2.17467	1.76285	0.253031	0.865159	1.47124	0.817906	1.02072	0.199907	0.603441	0.0091147	0.321921	0.175615	0.651149	-0.942023	-0.582018	0.526956	1.1862	0.772998	0.956417	0.820044	0.869601
ENSSSCG00000004565	CA12	protein_coding	1.10516	1.0694	0.77866	1.0297	1.27003	-0.133185	1.51868	2.44353	2.96463	1.90009	2.71936	3.39261	2.68139	2.97614	2.95629	3.24011	2.43549	3.68629	3.37094	3.25727	3.0104
ENSSSCG00000005060	KTN1	protein_coding	7.08539	7.14212	7.05286	7.08543	7.02728	6.88003	6.54452	7.42054	6.89964	7.25163	7.20875	7.38055	6.79883	6.93882	7.54848	6.90323	7.07148	6.44919	6.88824	6.97207	6.85509
ENSSSCG00000026571	RAB8B	protein_coding	6.12839	5.79965	5.49804	5.50747	5.81729	5.90683	5.84644	6.08991	6.24763	6.00712	6.21909	5.9084	6.18266	6.64779	5.2041	5.82019	6.14707	5.17262	5.65654	6.35086	6.26956
ENSSSCG00000004744	TYRO3	protein_coding	2.45772	1.24024	1.53314	1.26804	1.74984	1.68785	1.73549	1.48321	1.23731	1.18915	0.997298	0.955016	0.997324	1.41346	1.66453	1.72359	1.85235	1.70405	1.8406	1.18518	1.61485
ENSSSCG00000023158	RPS27L	protein_coding	5.6554	5.97382	5.8953	5.79224	5.74411	6.5688	5.92945	5.68448	5.26444	5.16425	5.54758	4.9914	5.83257	6.1915	5.69292	5.37876	5.32164	5.23155	5.25214	5.20133	5.60903
ENSSSCG00000004661	MYEF2	protein_coding	2.62252	2.67618	2.32644	2.56187	2.60563	2.40287	2.49905	2.86	2.50479	3.38657	3.30296	2.43596	2.62025	2.40514	1.83138	2.77017	2.4925	2.72905	2.72195	2.97579	2.66654
ENSSSCG00000004569	LACTB	protein_coding	4.39516	4.58758	4.29117	4.40505	4.42901	4.19674	3.95452	4.58703	4.18425	4.39096	4.48104	4.10529	4.02353	4.06063	4.79838	4.20563	4.38464	4.10833	4.1732	4.01539	4.22335
ENSSSCG00000004570	TPM1	protein_coding	8.5925	8.788	8.56137	8.76173	8.7353	8.35323	8.61284	10.7509	8.2678	9.11734	9.50535	8.61441	8.34534	10.5232	12.0364	9.01316	8.42495	8.14839	8.70859	8.22243	8.75756
ENSSSCG00000004807	SCG5	protein_coding	1.43573	1.71095	1.87966	1.0297	1.64778	2.12316	1.80108	0.494355	-0.34765	-0.566746	-0.18958	0.449376	1.614	0.0149084	-0.34101	-0.41058	1.2701	0.0987682	1.12726	0.973201	1.58986
ENSSSCG00000004820	LINS1	protein_coding	3.248	2.98233	3.25105	3.12375	3.0562	3.32625	3.05069	3.62427	2.92537	2.85762	2.79111	2.93289	3.18213	3.35853	3.55995	3.15593	2.81652	2.80627	2.67763	3.01665	3.14512
ENSSSCG00000033800	PELI2	protein_coding	1.80703	1.03604	0.983641	1.32547	1.81855	1.00432	0.929812	1.39085	2.3845	2.65662	1.73965	2.72055	1.42672	1.65701	1.4504	2.34702	1.5904	1.72409	2.31578	2.18965	1.88509
ENSSSCG00000004821	ASB7	protein_coding	3.28674	3.41747	3.27467	3.24032	3.13913	3.32625	3.07741	3.29535	3.51144	3.26948	3.23597	2.98297	3.40875	3.92762	3.03108	3.43979	3.38934	3.06382	3.24836	3.43358	3.28788
ENSSSCG00000005071	ARMH4	protein_coding	1.05476	0.984514	0.756464	1.29704	0.864772	1.51451	0.701543	0.811837	0.818709	0.865205	0.731565	0.679382	1.10836	0.751874	0.323123	0.62564	0.697315	0.610268	0.799827	0.263651	0.226393
ENSSSCG00000022299	ACTR10	protein_coding	5.61302	5.32253	5.31177	5.34426	5.33186	5.70756	5.3465	5.67105	5.55871	5.35863	5.48525	5.46322	5.49217	5.50676	5.80498	5.44022	5.40937	5.0648	5.27298	5.58175	5.53407
ENSSSCG00000004826	SELENOS	protein_coding	4.62198	4.80987	4.7683	4.5907	4.59294	4.53861	3.80907	4.54747	4.00442	4.60846	4.34727	3.94715	4.13264	3.88639	4.61748	4.3959	4.40334	4.74262	4.29066	4.05516	4.27128
ENSSSCG00000055131		pseudogene	1.64612	1.50693	1.92016	1.74928	2.01872	0.524709	2.49905	1.15849	1.61171	0.716561	1.83326	0.903942	1.88745	0.462367	2.13248	2.70959	2.61948	3.87733	3.02681	2.82293	2.31671
ENSSSCG00000005072	PSMA3	protein_coding	6.04612	6.19397	6.17386	6.08244	6.13745	6.3526	6.19523	6.09358	5.79757	5.48464	5.4996	5.56742	5.85928	6.07052	6.28655	5.58598	5.63262	5.67411	5.52514	5.52624	5.77337
ENSSSCG00000004823	LRRK1	protein_coding	5.51098	5.37683	5.45475	5.54874	5.26696	5.44307	5.71734	5.35539	5.7894	5.45395	5.62051	5.11725	5.72778	5.23613	4.9546	5.85557	5.60703	6.3202	5.74032	5.75852	5.50763
ENSSSCG00000005073	ARID4A	protein_coding	5.75298	6.55942	6.23283	6.19409	5.82315	6.22788	5.65397	6.08991	6.05721	6.50117	6.38672	6.36897	6.0591	6.43761	5.78478	6.15205	6.13984	5.82669	5.90368	6.03696	5.65567
ENSSSCG00000030560	IGF1R	protein_coding	4.91561	4.43757	4.60244	4.6467	4.88494	4.46375	4.62845	4.72583	5.03471	5.80698	5.28443	4.75067	4.93216	4.63051	4.56366	4.70889	5.05457	5.17445	5.30165	5.24497	5.07653
ENSSSCG00000004663	SEMA6D	protein_coding	4.37348	4.77111	4.37368	4.75255	4.97348	5.22593	5.24645	4.22854	4.97828	4.81842	5.15896	4.8004	5.3317	5.06459	4.324	4.73399	4.21929	4.29069	4.69318	4.80918	4.68214
ENSSSCG00000024088	TLN2	protein_coding	6.42755	6.1148	6.54836	6.09178	6.08542	6.45211	6.41644	6.22813	5.55657	5.33697	5.60068	5.2675	5.7678	6.41708	6.68936	6.32906	6.22535	6.5318	6.31638	5.99924	6.20522
ENSSSCG00000026900	CDIN1	protein_coding	2.35732	2.03182	1.17986	2.32899	2.0419	2.10967	2.34924	1.98769	2.26379	2.38129	1.90688	1.81689	2.11723	2.47036	2.5762	1.8817	2.61948	1.3386	2.6676	2.58558	2.29369
ENSSSCG00000027270		protein_coding	4.07624	4.28619	4.23809	3.94863	4.04334	4.41799	4.25759	4.05883	3.80616	3.65516	3.78916	3.89252	4.15867	4.52702	3.96866	3.7333	3.61467	3.82727	3.67888	3.47081	3.85001
ENSSSCG00000020666	EHD4	protein_coding	4.62306	3.85061	3.69798	4.04153	3.73747	3.68557	3.92246	4.59481	5.56191	5.51631	4.99814	5.14639	4.8033	5.09334	4.55921	4.65441	4.52103	5.25585	4.69812	4.92639	5.08772
ENSSSCG00000005076	KIAA0586	protein_coding	2.7898	2.66532	2.51011	2.49461	2.6211	2.70139	2.48315	2.33617	2.94513	2.94613	2.37995	2.69824	2.15221	2.664	2.29126	2.65222	2.36855	2.13664	2.59532	2.85707	2.30141
ENSSSCG00000004736	SPTBN5	protein_coding	0.18349	0.716224	0.154627	-1.06861	-0.201724	-0.580644	1.02072	-0.39873	0.818709	1.29779	1.15065	1.71686	1.63887	0.992882	0.0116617	2.45161	0.768282	1.64221	2.08641	1.14888	0.408871
ENSSSCG00000004572		protein_coding	0.848306	3.69367	3.20672	4.36794	1.8969	3.04385	1.35362	2.37285	2.53988	3.29217	2.14457	2.14844	2.55641	0.0997973	2.25501	4.04551	2.21613	4.43748	4.38861	2.04902	2.18945
ENSSSCG00000004830	ATP10A	protein_coding	3.43942	2.93334	3.04215	3.44851	3.21756	2.84664	3.08269	2.69599	4.44243	2.86268	3.05349	2.38099	2.29989	2.43812	2.52232	2.79689	3.29635	2.65792	3.00704	2.66483	3.23649
ENSSSCG00000036431	VPS13C	protein_coding	5.57273	4.64264	4.75856	4.79001	5.00478	4.62408	4.66941	5.44998	5.52627	5.35144	5.89472	5.39435	5.6381	5.85545	5.22955	5.36989	5.5711	5.25412	5.33215	5.96376	5.34638
ENSSSCG00000031856	DACT1	protein_coding	4.78932	4.2915	4.72609	4.49696	4.35229	4.45578	4.49608	4.08486	4.55603	4.21807	4.47621	4.43483	4.24626	3.8316	3.64365	4.41672	4.03492	4.79803	4.66318	4.20409	4.10711
ENSSSCG00000004737	PLA2G4B	protein_coding	2.90453	3.74619	3.52496	3.93024	3.33948	3.7391	3.90168	3.38787	3.78438	3.94732	3.6967	3.39261	3.46547	2.57784	3.25317	3.80349	3.91754	4.25671	3.82375	3.78352	3.63788
ENSSSCG00000005103	DET1	protein_coding	2.64824	2.79062	2.28827	2.81341	2.644	2.45711	2.34924	3.16895	2.8713	2.77411	2.77547	2.69824	2.65725	3.09464	3.22721	2.78092	2.46428	2.60488	2.45649	2.75814	2.43365
ENSSSCG00000004832	UBE3A	protein_coding	6.04893	6.34164	6.20851	6.24288	6.04226	6.71231	6.19279	6.82044	6.14883	6.32716	6.31145	5.91648	6.40014	6.75146	6.97884	6.10044	5.99756	5.61497	5.86742	6.11076	6.07512
ENSSSCG00000037343	MRPS11	protein_coding	2.94661	3.39791	3.21894	3.27352	3.24778	3.46507	3.31597	3.15498	2.78621	2.78482	2.59122	2.83404	3.05852	3.06327	3.84729	3.09695	3.08559	2.7585	2.89537	2.94966	2.84606
ENSSSCG00000057430	JMJD7	protein_coding	1.54931	0.798101	1.26094	1.71745	1.55417	0.882757	1.4549	1.3668	1.43662	1.50623	1.53196	1.56074	1.33836	0.751874	1.42452	1.37211	1.6034	2.028	1.83164	2.07826	1.20187
ENSSSCG00000005105	MRPL46	protein_coding	2.87941	3.19373	3.33582	2.81341	2.87449	3.00067	3.2376	3.32061	2.52244	2.64491	2.97351	2.26434	2.80742	3.16527	3.74645	2.64047	2.66358	2.59403	2.47387	2.42031	2.48875
ENSSSCG00000004738	MAPKBP1	protein_coding	3.46135	3.19751	3.55098	3.43226	3.50707	3.16613	3.57038	4.14971	3.91705	4.31912	4.09661	3.94715	4.29403	5.31148	3.83015	4.00713	3.72879	4.53428	3.9779	4.10574	3.73223
ENSSSCG00000005106	NTRK3	protein_coding	1.95865	3.07967	2.52987	2.82341	2.44973	2.72811	2.17217	3.02273	3.42024	3.60469	2.88154	3.38332	3.0306	1.84088	2.77361	2.78092	3.20977	2.6683	3.8943	2.03914	3.17483
ENSSSCG00000004840	OTUD7A	protein_coding	-0.283291	-0.115022	-0.0259448	-0.521119	0.410206	-0.267486	0.00966565	-1.00445	-1.08462	-2.2072	-1.22061	-0.605072	-0.476607	0.0997973	0.555486	0.336134	0.0692839	0.652704	0.44772	-0.0372157	-0.757487
ENSSSCG00000026006	KLF13	protein_coding	6.53258	6.25685	7.03828	6.70178	6.61797	5.92523	6.36641	6.32647	5.82361	6.41979	6.60096	6.1773	6.1932	6.14107	6.09682	6.79407	6.44206	7.17831	6.70595	6.20878	5.97194
ENSSSCG00000005683	TOR1B	protein_coding	4.32113	4.22089	4.23809	4.25978	4.29315	4.52598	4.49608	4.21514	4.88245	4.15758	4.08079	4.19566	4.28617	4.07642	4.35173	4.43894	4.43094	4.46751	4.30853	4.32288	4.11151
ENSSSCG00000004739	MGA	protein_coding	4.57581	4.04341	4.05471	4.23938	4.47443	3.99518	4.17341	4.50403	4.8391	5.0722	5.20784	4.69167	4.68886	4.63763	4.09298	4.20563	4.16334	4.73524	4.58269	4.7634	4.12895
ENSSSCG00000004813	TTC23	protein_coding	0.692187	0.188047	0.6641	0.0210304	-0.0967542	0.483487	0.291079	1.15849	0.730353	0.694019	-0.458766	0.518917	0.126057	1.19933	1.75036	1.25367	0.245441	-0.411427	1.02091	1.22058	0.805942
ENSSSCG00000005749	BRD3	protein_coding	5.98812	6.02732	6.07419	6.17127	6.01982	6.16082	6.1214	6.19437	6.62938	6.66371	6.3101	6.59912	6.53379	6.79508	6.17117	6.54145	6.3351	6.48486	6.61716	6.36922	6.24976
ENSSSCG00000056777		protein_coding	3.00086	2.47306	2.78141	2.37731	2.79487	2.60858	2.83592	3.16198	2.57413	2.70815	2.93883	2.41786	3.19057	3.89236	3.59807	2.98523	2.44274	3.11783	2.74122	2.74604	3.00569
ENSSSCG00000005723	NTNG2	protein_coding	0.135794	-0.709383	-0.0649389	0.0889345	-0.88525	-0.670842	0.701543	-0.0361601	0.350322	0.624197	0.731565	0.955016	0.323094	0.462367	0.112356	-0.80137	0.543964	0.426822	-0.766874	-0.473315	0.408871
ENSSSCG00000004745	RPAP1	protein_coding	4.33703	4.58325	4.47571	4.4477	4.63546	4.07019	4.80028	4.5687	4.54744	4.68904	4.74869	4.12773	4.39239	4.10237	4.61319	4.49875	4.54312	5.16897	4.70426	4.46805	4.45716
ENSSSCG00000005724	SETX	protein_coding	6.19171	6.48566	6.47592	6.33621	6.36526	5.95757	6.20737	6.07515	8.65141	6.83735	6.81353	6.5687	6.31781	5.71282	6.11007	6.01027	5.9914	6.99925	6.35128	6.29643	6.16138
ENSSSCG00000028771	MEF2A	protein_coding	6.59536	6.31103	6.32949	6.38429	6.60927	6.08189	6.45719	7.01816	6.79871	6.96375	7.08536	6.41815	6.46069	6.74324	7.26062	6.55872	6.82919	6.37667	6.4643	6.90292	6.58335
ENSSSCG00000005725	TTF1	protein_coding	3.45165	3.84821	3.80728	3.89273	3.6869	3.79913	3.70326	3.69357	3.72465	3.98029	3.56644	3.84931	3.73717	3.55923	3.66867	3.86286	3.23504	3.8411	3.73041	3.61747	3.50388
ENSSSCG00000035284	BMF	protein_coding	5.11173	4.51528	4.74594	4.52634	5.06683	4.72701	4.68513	4.17762	4.51475	4.48587	4.75866	4.06518	4.68289	4.11262	4.08886	4.38714	4.78192	4.72284	4.8677	4.83511	4.5875
ENSSSCG00000004785	SRP14	protein_coding	3.63437	3.42071	4.05016	3.48362	3.79657	3.17909	3.34705	3.36983	2.68797	3.02048	3.45305	2.66027	3.14788	3.27885	3.45201	3.13094	3.18836	3.24115	2.95848	3.19633	3.12787
ENSSSCG00000005110	SYNE2	protein_coding	6.51229	6.60029	6.16283	6.44061	6.34328	6.11432	6.03953	6.92242	7.44489	7.85166	7.38366	7.84074	6.82209	6.45282	6.76187	6.6377	6.85013	6.7739	7.06111	7.18111	6.83298
ENSSSCG00000034518	TOR1A	protein_coding	3.83996	4.0392	3.98722	3.95547	3.88574	3.99518	3.78009	3.74578	3.70159	3.85889	3.85388	3.85268	4.0423	3.92762	4.23932	3.97707	3.7726	4.02194	3.63835	3.63726	3.8709
ENSSSCG00000055844		lncRNA	6.57343	6.83023	6.57397	6.82947	6.73858	6.53704	6.38203	6.45605	6.94983	7.05889	6.8368	6.6528	6.4396	5.99219	6.20766	6.62135	6.46539	5.83477	6.73748	6.73365	6.83298
ENSSSCG00000030487	LYSMD4	protein_coding	3.69528	3.53258	3.94368	3.74534	3.7232	3.37778	3.78658	3.4748	3.09419	3.02501	3.13541	2.7713	3.39421	3.04198	3.52079	3.58176	3.09941	3.86385	3.58602	3.30341	3.26043
ENSSSCG00000039061	EIF2AK4	protein_coding	5.32346	5.32426	5.35949	5.2948	5.42185	4.90537	5.28593	5.26234	5.43371	5.53228	5.55332	5.53001	5.21249	5.11645	4.91797	5.30901	5.06165	5.31154	5.46702	5.35061	4.84672
ENSSSCG00000057874		lncRNA	3.01081	3.43997	3.26291	3.37901	3.0955	3.76513	3.21852	2.88561	2.27424	2.30152	2.82189	2.09252	3.2073	3.35853	3.15035	2.72637	2.52017	2.56099	2.49673	2.55816	2.33186
ENSSSCG00000038452	ADAMTS17	protein_coding	1.67143	1.70034	1.87966	2.60309	3.10653	2.72811	2.70497	0.144412	0.928682	0.363545	1.10132	0.338345	0.95833	-0.637168	1.3161	1.59552	1.95732	1.66312	2.25004	1.50531	0.930569
ENSSSCG00000055636		lncRNA	2.0707	0.560706	2.85115	1.84075	1.8969	1.72369	2.00411	0.700805	0.500347	-0.272298	0.970077	0.131894	0.87703	0.585224	0.64785	1.23816	1.23713	1.76335	1.17054	0.909542	1.08158
ENSSSCG00000005729	DDX31	protein_coding	2.8612	3.49624	2.85115	3.53321	3.60757	3.01521	3.52063	3.17589	3.58046	3.53029	3.76561	3.58323	3.29598	2.96487	3.10626	3.5507	3.32802	3.79921	3.64348	3.41459	3.3375
ENSSSCG00000005731	GTF3C4	protein_coding	3.63007	3.26745	3.9896	3.58704	3.74808	3.05796	3.55145	3.66428	3.48017	3.77814	3.98205	3.75518	3.52673	3.45835	3.87144	3.79557	3.41905	4.44051	3.92622	3.63069	3.47347
ENSSSCG00000044690	FMN1	protein_coding	1.78401	0.651615	1.02136	1.52251	1.1893	1.40839	1.16721	1.63186	1.47338	0.473518	0.595681	0.413307	0.997324	1.68476	-0.530488	0.393277	1.45355	0.652704	0.762594	0.69975	0.805942
ENSSSCG00000055290		lncRNA	3.33241	3.26385	2.69652	3.60744	2.83523	4.60978	3.12429	4.02081	4.13921	4.29499	3.91939	3.89252	4.30572	4.52318	3.17384	3.58483	3.89658	2.10642	3.92832	4.23039	3.97587
ENSSSCG00000005719	RAPGEF1	protein_coding	5.85821	5.67855	5.88447	5.84351	6.0081	5.44709	6.08368	6.59901	6.10777	6.34354	6.20529	6.05094	6.02412	6.2332	7.36635	6.11696	6.06841	6.73986	6.2414	6.16516	6.34242
ENSSSCG00000004787	GPR176	protein_coding	3.2675	2.81541	3.32078	3.09514	3.15516	2.7801	3.15973	2.58573	2.92537	2.59712	2.77547	2.10388	2.81835	2.51741	2.1641	2.95233	2.95984	3.18442	2.99104	3.09505	2.90801
ENSSSCG00000035254	DPH6	protein_coding	3.06593	3.08783	2.39269	2.82341	2.85499	3.4861	2.93858	3.12662	3.33292	3.47517	3.41822	3.16752	3.41596	3.52893	2.57031	3.19261	3.43367	2.50418	3.02681	3.13271	3.26439
ENSSSCG00000005720	MED27	protein_coding	3.0974	3.27819	3.25501	3.07435	3.02746	3.14645	3.25174	3.27612	3.21307	3.4213	3.27542	3.31654	3.3647	3.5889	3.58353	3.29362	3.34746	3.0077	2.96259	3.10456	3.29562
ENSSSCG00000004802	AQR	protein_coding	4.17097	3.88615	3.81804	3.86152	4.01726	3.43836	3.58907	3.9087	4.34909	4.49568	4.34991	3.86274	3.8319	3.69503	3.90224	3.76341	4.16334	3.99745	3.92832	4.33303	4.12461
ENSSSCG00000004789	THBS1	protein_coding	8.81607	8.57842	8.69045	9.07137	7.83968	8.33686	7.69153	8.1146	8.90696	8.6613	8.86541	9.00477	7.91968	6.77666	6.98604	8.15883	7.8017	7.99087	8.6561	8.39735	8.31308
ENSSSCG00000005680	PRRX2	protein_coding	4.55669	5.0196	4.80931	5.00848	4.21629	4.79598	4.93931	5.15586	4.46997	4.92269	4.44936	5.16684	5.54905	5.98244	4.97814	5.55109	4.79331	6.4649	5.3659	4.68952	4.21928
ENSSSCG00000005688	PTGES	protein_coding	3.85108	4.50007	4.37368	4.52481	4.7241	4.17424	4.39137	4.79053	4.79076	4.5563	4.18805	4.78813	5.46634	4.95493	4.55921	5.34023	4.25268	5.15058	4.58669	4.5573	4.23749
ENSSSCG00000005082	PCNX4	protein_coding	3.96805	3.91625	3.91641	4.04794	3.92054	4.0562	3.65086	3.6692	3.92039	3.89886	4.12156	4.16073	3.85331	4.22081	3.62389	4.08073	4.07045	3.90831	4.08735	4.32695	3.88637
ENSSSCG00000004791	RASGRP1	protein_coding	2.45772	1.73193	1.60942	2.05113	2.17364	1.80959	2.24939	1.50541	1.9614	0.760616	1.90688	1.49323	0.834595	1.07904	1.30196	0.601595	2.29034	-0.170418	0.939834	2.18965	2.29369
ENSSSCG00000005740	SARDH	protein_coding	-1.62974	1.0858	0.012023	-0.626089	0.699712	0.102883	0.463031	-0.573817	-2.38007	-2.2072	-1.65671	-1.64255	0.496426	-0.505924	-1.31898	0.0466269	-0.525077	0.377069	0.134563	-1.10135	-0.694751
ENSSSCG00000005083	DHRS7	protein_coding	6.18257	6.02626	6.63873	6.12248	6.19221	6.60828	6.17	5.40936	5.34723	4.53426	5.33198	5.195	5.65038	4.99149	5.11489	5.79258	5.97836	5.31814	6.09462	5.80226	5.97315
ENSSSCG00000004799	ZNF770	protein_coding	3.38436	3.0212	3.19439	3.19096	3.33948	3.59655	3.27039	3.35157	3.29749	2.43665	3.02732	2.53159	3.19896	3.08426	2.9653	2.76477	2.97992	2.56099	2.82036	3.05638	2.88765
ENSSSCG00000004792	FAM98B	protein_coding	3.79268	3.93899	3.71246	3.97803	3.75159	4.58563	4.0919	4.11404	4.18148	4.0034	3.91226	3.95971	4.08818	4.88191	3.9709	3.69972	4.0421	3.29572	3.63062	3.95624	4.1137
ENSSSCG00000005084	PPM1A	protein_coding	5.59825	5.27238	5.63131	5.24915	5.2608	5.53294	5.1839	6.06398	5.4102	5.34422	5.5929	5.67796	5.61635	6.49162	6.21429	5.41457	5.37188	5.50924	5.32897	5.38808	5.39226
ENSSSCG00000005743	VAV2	protein_coding	4.19153	4.70366	4.5694	4.96397	4.34532	4.58563	4.89344	5.00823	5.0591	5.84393	5.13618	5.46543	5.37306	5.15415	4.57547	5.36989	4.74721	5.82553	5.38823	5.00464	5.14566
ENSSSCG00000039393	SPRED1	protein_coding	5.02684	4.80987	4.72466	4.82279	4.8509	5.09178	4.74135	5.13999	5.4267	5.48874	5.38833	5.31226	5.30086	5.33136	4.43671	5.32287	5.07338	4.23941	5.16565	5.52093	5.04241
ENSSSCG00000005085	C14orf39	protein_coding	0.989169	0.583976	0.18818	0.940612	-0.0967542	0.207852	0.807477	-0.31856	0.182865	-0.272298	0.364356	-0.464209	-1.14403	-2.70756	-1.15392	-0.935671	0.278231	-1.99639	-3.68744	1.07343	-0.0205213
ENSSSCG00000005598	SCAI	protein_coding	0.296258	0.0939251	-1.39678	-0.572649	0.17888	-0.198773	-1.48914	-0.773126	0.789854	0.999955	0.364356	0.903942	-0.707933	-0.38563	-0.635457	-0.41058	0.516743	-0.501624	-0.30497	0.952292	-0.226972
ENSSSCG00000005087	SIX1	protein_coding	4.67613	4.64541	4.3755	4.58924	4.0347	4.94006	4.11271	4.84594	3.81692	3.28465	4.07441	3.63505	4.08366	4.83315	5.61068	4.2274	4.27722	3.19882	3.36784	4.40019	4.02562
ENSSSCG00000005089	SIX4	protein_coding	1.01576	1.33929	1.07615	1.62898	0.220103	1.55487	0.807477	3.50265	0.954913	0.981458	1.53196	0.796026	1.63887	2.08946	4.27053	2.2106	1.46783	1.14409	1.62933	1.87107	0.869601
ENSSSCG00000005090	MNAT1	protein_coding	3.55045	3.70167	3.51507	3.51481	3.43886	3.67188	3.19431	3.83612	3.42962	3.27709	2.98715	3.1457	3.29598	3.7875	3.89283	3.35962	3.55237	3.24115	3.59928	3.37978	3.46319
ENSSSCG00000005600	PPP6C	protein_coding	5.60757	5.59654	5.64195	5.51211	5.54152	5.47891	5.29507	5.70381	5.33105	5.60129	5.55332	5.49485	5.27531	5.38308	5.78922	5.36365	5.37093	4.85366	5.24288	5.38027	5.41288
ENSSSCG00000004806		protein_coding	2.8353	2.9954	2.67893	2.40421	2.6211	2.55984	2.91508	2.60641	2.5571	2.56642	2.60013	2.5812	3.06771	3.84396	2.19504	3.03545	2.52701	2.65792	3.00704	2.91225	2.39812
ENSSSCG00000024529	TRMT5	protein_coding	3.46377	3.32036	3.20672	3.29165	3.07878	3.32625	3.21852	3.32686	3.16893	3.39008	3.65884	3.35508	3.05852	3.08426	3.17772	3.36677	3.18404	3.06382	3.0463	3.34009	3.10601
ENSSSCG00000004834	NDN	protein_coding	4.04591	4.05802	3.93876	3.94176	4.03181	4.42617	4.37424	4.02081	3.97267	3.54296	3.77743	3.45604	4.35909	3.52893	4.00185	4.32974	4.03252	4.21484	3.90928	4.05025	4.02795
ENSSSCG00000005599	RABEPK	protein_coding	2.33637	2.52808	2.42823	2.59143	2.36037	2.54989	2.20162	1.8029	1.70739	1.58185	1.90688	1.64091	2.36096	2.08946	1.67554	2.17845	2.15564	2.31897	2.20217	1.95755	1.93554
ENSSSCG00000005092	SLC38A6	protein_coding	3.7811	3.5651	3.34701	3.37901	3.32065	3.51195	3.57038	3.00726	3.31278	2.96978	3.05349	2.8744	3.07684	3.43404	2.29126	3.15179	3.34359	2.25154	3.11438	3.29097	3.09273
ENSSSCG00000005601	HSPA5	protein_coding	7.51514	7.42706	7.0183	7.21928	7.32701	7.31876	7.08022	8.08313	8.2184	7.55991	7.15462	7.54194	7.54144	6.89049	7.87361	7.2881	8.10178	6.75515	6.99743	8.13843	8.48193
ENSSSCG00000054331		lncRNA	0.658828	0.218104	0.756464	-0.204262	0.26018	-0.198773	-0.0819648	-0.884157	1.10301	-0.412023	-0.614886	0.617321	0.0539077	-2.70756	-1.60849	0.18251	0.177537	-0.170418	0.853934	0.54076	0.226393
ENSSSCG00000055023		lncRNA	0.589704	0.695007	0.154627	1.0297	0.513299	-0.267486	0.929812	0.253347	0.789854	1.18915	0.79499	-0.109114	-0.839177	-0.942023	-0.0235277	0.825718	0.0313161	-0.0295559	0.325385	0.842944	0.43716
ENSSSCG00000005095	PRKCH	protein_coding	5.65063	5.65882	6.04014	5.92299	5.7029	5.01611	5.20949	5.69539	5.94636	6.5036	6.18768	6.22554	5.58309	5.46737	5.36327	5.72463	4.91819	6.36076	5.75462	5.51648	5.32762
ENSSSCG00000056845		lncRNA	0.317791	0.218104	-0.582338	-0.164184	0.0927236	0.102883	0.053387	0.35463	0.699656	-0.802813	0.698775	-0.109114	0.790873	1.2373	-0.748668	-0.460333	0.142347	-0.411427	-0.0854032	-0.263097	-0.27206
ENSSSCG00000005602	GAPVD1	protein_coding	5.53013	5.62206	5.89085	5.57192	5.56471	5.24301	5.41723	5.60962	5.46028	5.97651	5.98077	5.77175	5.49387	5.34447	5.65587	5.55031	5.4999	5.84396	5.50133	5.56032	5.58789
ENSSSCG00000061900	TMEM30B	protein_coding	1.79172	0.412608	0.640054	0.994719	0.57815	-0.010328	0.396689	0.538076	0.603441	-0.228577	0.138474	-0.0575841	1.2763	1.12026	-0.059597	0.982901	1.22035	0.95357	0.400024	1.07343	0.518844
ENSSSCG00000060612		lncRNA	-0.159111	0.438371	0.925146	0.657218	0.410206	0.102883	0.430241	0.402724	-0.224793	0.334691	0.138474	-0.464209	-0.1871	-0.274598	0.236535	0.7402	0.341656	0.0987682	-0.0518506	0.329993	-0.27206
ENSSSCG00000058801		lncRNA	0.892028	1.39298	1.86936	1.25332	0.811823	0.944818	1.65263	1.6519	1.36017	1.66534	1.60456	0.738883	1.63887	2.2834	0.236535	1.55853	1.77404	2.07556	1.23992	1.53374	0.869601
ENSSSCG00000034771	CCNDBP1	protein_coding	4.62522	4.79124	4.67966	4.7141	4.64873	4.64526	4.30131	5.22771	4.40248	4.417	4.547	4.30305	4.46721	4.66226	5.36412	4.61892	4.44725	4.34346	4.59333	4.44765	4.28691
ENSSSCG00000004716	TMEM62	protein_coding	3.27852	2.99106	3.26684	3.06595	2.93144	2.67417	2.92099	3.13376	3.00912	2.89763	2.54585	2.72791	2.8292	2.37139	3.20837	3.16005	2.84962	3.11023	2.95022	2.92304	2.56123
ENSSSCG00000053803		lncRNA	-0.25123	-0.191984	-0.324026	-0.28792	0.136445	0.102883	0.177122	-0.884157	0.668292	0.148277	0.665222	0.0402633	-0.0220412	-0.781558	-0.213631	-0.738634	0.177537	-0.0982687	-0.0854032	0.19411	-0.366697
ENSSSCG00000061455		lncRNA	0.675604	1.31168	1.14612	1.53473	0.136445	0.0473875	0.728765	0.494355	-1.44719	-1.7711	0.233111	-1.24662	-0.277298	-1.1226	0.0460132	-0.866958	-0.31486	-1.54893	-1.20939	0.724625	-0.963938
ENSSSCG00000055525		lncRNA	-0.692935	1.13389	0.843269	0.18515	-0.375055	-1.53757	0.177122	0.0866966	-1.75204	0.181067	-0.317904	-0.761191	-1.77206	-1.1226	0.144417	1.29923	-0.364613	-0.411427	-1.4504	0.931075	-2.78991
ENSSSCG00000057496		lncRNA	-0.0447787	0.276403	-0.324026	0.516356	0.546089	-0.981182	-0.284782	-0.773126	-0.284914	0.334691	0.522618	0.259273	0.323094	-0.637168	-0.213631	-0.103399	-0.0889782	-3.13389	1.11254	0.229299	-1.20495
ENSSSCG00000004814		protein_coding	6.10574	5.85391	6.14425	5.84106	5.93956	6.23566	6.08566	6.16329	5.52299	5.74391	5.88655	5.42524	6.21611	6.70987	6.36943	5.99824	5.7505	5.99178	5.97967	5.83047	6.03172
ENSSSCG00000004717	UBR1	protein_coding	4.60456	4.37057	4.27174	4.52634	4.24902	4.67988	4.25525	4.85028	4.86872	5.01878	4.83232	4.55558	4.60613	4.70353	5.18014	4.33522	4.57481	4.2974	4.46882	4.81788	4.66878
ENSSSCG00000004718	TTBK2	protein_coding	2.30975	2.0148	1.80593	2.20441	2.00699	1.92186	1.85148	2.28577	2.57413	2.53506	3.0792	2.20228	1.86654	1.84088	1.89872	1.55853	2.24129	2.09107	2.07126	2.73384	2.01275
ENSSSCG00000005678	NTMT1	protein_coding	2.83156	3.40119	3.21488	3.17151	2.9922	3.13983	3.10364	3.12662	2.88501	3.1709	2.82189	2.78548	3.07684	3.57414	3.73597	3.49305	2.93949	2.89733	2.85172	2.3739	3.16217
ENSSSCG00000004719	CDAN1	protein_coding	4.38754	4.82093	5.0473	4.82279	4.84432	4.44508	5.06077	4.41889	4.46085	4.90685	4.96405	4.38914	4.51502	4.26743	4.5093	5.04049	4.35805	5.61094	5.0135	4.60497	4.54913
ENSSSCG00000022039		protein_coding	3.97822	4.08069	3.93135	4.17445	4.10515	3.98044	4.25993	3.85785	4.24663	4.57955	4.2516	4.11935	4.06083	3.04198	3.75167	4.26997	4.04924	4.50852	4.56658	4.08908	4.06014
ENSSSCG00000005679	ASB6	protein_coding	3.67873	3.54152	3.741	3.71073	3.62302	3.44374	3.78334	3.37587	3.87302	3.82557	3.48705	3.57509	3.71395	3.72206	3.51467	4.03433	3.56239	4.11972	3.73763	3.85003	3.71789
ENSSSCG00000044105		protein_coding	2.2325	1.90821	1.84852	2.42407	2.34182	1.14315	1.87604	2.27289	2.3254	2.76333	2.6779	2.52315	2.21972	1.37991	1.99857	2.59856	1.99725	2.699	2.87807	2.51604	2.24651
ENSSSCG00000044127		protein_coding	0.675604	-0.00676892	0.0850865	0.0889345	0.83854	-1.53757	-0.231342	-0.101748	-0.224793	0.803366	1.10132	0.21805	0.651149	0.255916	0.206478	0.30669	0.0313161	1.08334	0.78133	1.05393	-0.183251
ENSSSCG00000026425	ADAMTSL2	protein_coding	2.16875	2.49164	2.7869	3.04045	2.4323	2.76298	2.28651	1.87287	2.1205	1.9768	2.25018	2.66795	1.30766	1.12026	1.73991	1.95944	1.84142	3.08721	1.75787	1.49088	1.80051
ENSSSCG00000030426	C9orf78	protein_coding	4.40274	4.65642	4.55179	4.36624	4.48926	4.59534	4.25291	4.72347	4.32666	4.25126	4.46162	4.30551	4.29403	4.37778	4.9226	4.3959	4.30732	4.37865	4.08546	4.26683	4.39
ENSSSCG00000035719	HAUS2	protein_coding	3.04672	3.16316	2.80323	3.01013	3.12835	3.43295	3.07741	2.94366	2.61582	3.08688	2.5085	2.26434	2.80742	2.56297	2.93354	2.74844	3.00951	2.29237	2.6876	2.55123	2.88252
ENSSSCG00000029169	MAPKAP1	protein_coding	5.22504	4.87617	5.15516	5.09256	5.07528	5.2118	5.14148	5.44855	5.21103	4.9491	5.17842	5.01416	5.45938	5.66487	5.75913	5.25029	5.27061	5.30822	5.1816	5.14255	5.14137
ENSSSCG00000004726	LRRC57	protein_coding	4.06514	4.00082	3.92141	4.18224	4.14851	4.21574	3.90467	4.1068	3.84875	4.35369	4.04862	3.76237	4.13701	4.23026	3.97759	4.17744	4.06342	3.93004	4.06649	3.9109	3.95645
ENSSSCG00000038735	SNAP23	protein_coding	5.49512	5.23152	4.71318	5.24823	5.05833	5.70644	5.31877	5.4123	5.61222	5.74322	5.55103	5.39319	5.68662	5.96416	5.16263	5.44022	5.80003	4.47048	5.41472	5.75701	5.69427
ENSSSCG00000005604	PBX3	protein_coding	3.60839	3.18994	3.27857	3.38914	3.10653	3.6394	3.25642	3.5568	3.60137	3.67544	3.42826	3.8958	3.69628	4.31703	3.5116	3.55383	3.81233	3.20596	3.54275	3.74452	3.60397
ENSSSCG00000036926	MVB12B	protein_coding	3.97822	3.74102	3.73817	3.77913	4.1351	3.52725	4.21251	4.47901	4.0324	4.12424	3.97864	3.89252	4.03295	3.7875	4.86364	4.12779	4.1233	4.42835	4.19433	3.69504	4.31004
ENSSSCG00000035968	LMX1B	protein_coding	0.229661	-0.709383	-1.21037	-1.30961	-0.375055	-1.9246	-0.65515	0.35463	0.464278	0.391834	0.595681	0.29935	0.918253	1.59987	-0.582018	0.245936	0.245441	1.50996	0.163417	1.05393	0.289819
ENSSSCG00000032752	ZBTB43	protein_coding	4.67613	4.82825	4.63017	4.84995	4.54508	5.48153	5.13768	4.41303	4.33417	4.05296	4.27125	4.16616	4.45676	4.34772	4.43509	4.86223	4.44365	4.22893	4.1079	4.6974	4.44502
ENSSSCG00000031426	ZBTB34	protein_coding	4.79508	4.00729	4.23609	4.26529	4.58112	4.00977	4.06812	3.98176	4.49923	4.40143	4.28788	4.2782	3.87441	3.64647	3.76204	4.09372	4.41629	3.99745	3.85283	4.60161	4.4044
ENSSSCG00000005607	RALGPS1	protein_coding	1.53099	1.40609	1.24508	1.3807	1.76384	1.14315	1.72201	1.82071	1.78255	1.86015	2.08238	1.44044	1.75719	2.11007	1.28767	1.52056	1.5236	1.78258	1.88458	1.73078	1.98428
ENSSSCG00000004725	ZNF106	protein_coding	5.5232	4.96082	6.00645	5.15329	5.08228	5.30792	4.81146	8.40411	5.15273	5.30478	5.70859	4.98066	5.49558	6.50043	9.34885	5.52416	5.29485	5.39671	5.39357	5.28	5.02969
ENSSSCG00000004728	CAPN3	protein_coding	3.91958	2.9059	3.02832	3.00134	3.69424	3.17262	3.61118	7.87033	3.82049	2.76333	5.10054	2.37162	3.4015	6.83586	9.24201	4.10659	3.7926	2.52717	2.47962	3.27843	3.55318
ENSSSCG00000005608	ANGPTL2	protein_coding	8.72281	8.13346	8.71638	8.4319	8.40847	8.18664	8.53955	8.17188	8.58092	7.44417	8.44094	7.91939	8.41967	7.77242	7.96214	8.01106	8.47807	8.61824	8.06081	8.59925	8.4946
ENSSSCG00000005701	ASS1	protein_coding	3.68496	4.39051	3.88351	4.55213	4.70789	4.4952	4.90542	4.10316	4.21984	5.32784	4.17916	4.41445	5.05275	4.16281	4.52308	3.9368	3.99356	4.73277	4.34834	3.2868	4.74996
ENSSSCG00000005702	FUBP3	protein_coding	4.9921	4.4676	4.70161	4.46057	4.78889	4.78329	4.738	4.81739	5.01303	5.10247	5.17693	4.94794	5.10501	4.98593	4.24672	4.98581	5.01985	4.8918	4.91513	5.15518	4.98608
ENSSSCG00000004729	GANC	protein_coding	3.43942	2.91051	2.94245	3.41913	3.19189	3.1596	3.27039	4.43633	3.4108	3.05185	3.30296	2.76416	2.25232	4.83315	5.90663	3.44993	3.25577	2.699	3.40758	3.74452	3.07933
ENSSSCG00000004730	TMEM87A	protein_coding	5.42926	5.78278	5.65625	5.82559	5.5717	5.81531	5.4349	5.56144	5.53391	5.62829	5.48164	5.32567	5.39513	5.36176	5.42575	5.60878	5.43322	5.2999	5.67231	5.59193	5.38229
ENSSSCG00000004731	VPS39	protein_coding	6.23657	5.93476	6.20185	6.0278	6.29164	5.94719	6.40225	5.64754	6.07824	6.14439	6.20602	5.69683	5.75079	5.44117	5.66003	6.07337	6.03821	6.47233	6.30994	6.13764	5.9377
ENSSSCG00000039188	AK8	protein_coding	2.05155	0.931075	1.41057	1.35335	1.73569	1.45178	1.47111	0.580511	1.14918	-0.317386	0.914043	-0.00783102	0.834595	1.31036	0.875027	1.03769	1.5236	1.66312	0.923058	1.16714	1.62718
ENSSSCG00000004747	RTF1	protein_coding	5.82335	6.39606	6.27491	6.25909	5.97235	6.52249	6.3352	6.39569	6.12808	6.25295	6.1825	5.94123	6.53793	7.17233	6.40708	6.28915	5.92759	6.44542	5.95513	5.84472	6.03808
ENSSSCG00000046003	TSC1	protein_coding	5.91362	6.06139	5.77969	6.20034	5.94879	6.08792	6.03408	6.18923	6.40694	6.3331	6.30738	6.29719	6.39376	6.23202	6.0206	6.23548	6.26628	6.34144	6.44864	6.43334	6.18867
ENSSSCG00000032141	DUT	protein_coding	4.7253	5.19609	5.05642	4.87421	4.66748	5.29009	4.73465	4.35921	3.77705	3.83848	4.0421	3.74434	4.37398	4.54605	4.36199	4.43044	4.21718	4.38181	4.10419	3.89181	4.12679
ENSSSCG00000005704	EXOSC2	protein_coding	3.21108	3.71227	3.19851	3.6247	3.39003	3.27281	3.51673	3.21008	3.47565	3.83848	3.50138	3.54624	3.1039	3.17509	3.51467	3.55696	3.18836	3.69138	3.36784	2.98096	3.32241
ENSSSCG00000004772	BAHD1	protein_coding	4.98875	4.72082	4.7683	4.74205	4.75247	4.40149	4.75631	4.6581	5.17661	5.35863	5.16497	4.75968	4.68886	4.51934	4.83199	4.9916	5.11595	5.26955	5.06888	5.04717	5.07202
ENSSSCG00000004748	NDUFAF1	protein_coding	3.96122	3.6083	3.65062	3.45173	3.62686	4.39316	3.25642	4.16373	3.6342	3.16271	3.20128	3.33111	3.69035	3.91009	4.41388	3.5632	3.87262	2.84339	3.70119	3.79237	4.00451
ENSSSCG00000035544	NUSAP1	protein_coding	3.83623	3.36471	4.01787	3.13985	4.0462	2.94861	4.18082	3.34543	2.64834	3.05185	3.69254	2.3527	3.39421	3.15539	2.61676	3.98639	3.3241	3.54136	3.70855	3.39536	3.4035
ENSSSCG00000005706	ABL1	protein_coding	5.93468	6.14298	6.04301	5.98222	6.0081	5.81842	6.37881	6.72021	6.68185	6.52771	6.81784	6.4908	7.10138	6.96522	6.17408	6.85763	6.67921	7.51195	6.86866	6.75192	6.69299
ENSSSCG00000032110		protein_coding	4.35407	4.68226	4.38999	4.49696	4.56521	4.59776	5.06478	4.41597	4.54312	4.57647	4.52846	4.72332	4.45325	4.5611	4.58133	4.55148	4.68438	5.21572	4.61699	4.26895	4.49969
ENSSSCG00000004751	CHP1	protein_coding	6.43435	5.87115	6.19774	5.80492	6.36526	6.06627	5.90802	5.75912	5.36323	5.3782	5.4996	5.35686	5.78322	6.07839	5.70775	5.74467	6.18863	5.76878	5.66476	5.89215	6.22918
ENSSSCG00000005710	LAMC3	protein_coding	2.55613	2.96471	3.04673	2.84321	3.58803	3.37778	3.53226	4.25498	4.30643	4.52312	3.84642	5.22392	5.00332	3.66748	4.14343	6.00742	4.19589	5.48008	5.08782	4.38271	4.75839
ENSSSCG00000004752	EXD1	protein_coding	1.4746	1.11804	0.733921	1.5708	1.40127	1.26978	0.929812	0.91493	0.901964	0.999955	1.1262	0.29935	0.745785	0.0997973	1.33011	0.925945	1.11538	0.772998	1.58735	1.5196	1.00805
ENSSSCG00000004753	INO80	protein_coding	5.01782	5.04183	5.09673	5.11411	5.14917	4.56355	4.99362	5.60962	5.59356	6.04268	5.62379	5.54155	5.3712	5.21011	5.237	5.64305	5.26142	5.62832	5.61992	5.32949	5.30093
ENSSSCG00000038521	CHAC1	protein_coding	0.20676	0.629419	2.62482	1.23845	0.670269	0.750002	-0.0354222	0.738773	-1.19565	-0.622241	-0.0162482	-1.03249	0.323094	-0.0752894	-0.254853	1.19059	1.53721	1.50996	0.818089	1.05393	1.32809
ENSSSCG00000034178	AIF1L	protein_coding	4.94877	5.25527	4.70016	4.90632	5.30338	4.93816	5.237	5.19906	4.62095	6.8704	5.97308	5.79646	5.71614	5.97263	5.50968	5.49427	5.41859	5.61497	5.29678	4.67204	5.57761
ENSSSCG00000004755	DLL4	protein_coding	5.04793	5.81326	5.6129	6.31731	4.98996	6.01476	4.79385	5.59546	6.42406	6.48444	5.71782	6.00169	6.1011	5.13416	5.3024	6.23303	5.51373	5.76032	6.51521	5.91394	5.89564
ENSSSCG00000004757	VPS18	protein_coding	4.24309	3.79187	4.28923	3.93255	4.08856	3.63471	3.9774	4.09952	3.97267	3.79147	3.75767	3.27192	3.8265	3.68819	4.15528	4.04105	4.23817	4.32718	3.96975	3.84436	4.15899
ENSSSCG00000005738	RALGDS	protein_coding	4.95393	4.8246	4.99849	4.78746	4.88654	4.51835	5.15283	5.1541	5.39352	5.6141	5.57607	5.79384	5.57183	5.88565	5.47464	5.3025	5.61427	5.73462	5.22074	5.41984	5.26291
ENSSSCG00000004761	ZFYVE19	protein_coding	1.95178	2.67618	1.50679	2.14185	1.41908	2.62763	2.25876	1.9232	2.02468	2.50946	1.56871	1.16481	2.36096	2.59257	2.44075	2.37566	2.30632	1.23068	2.15266	1.64216	2.13004
ENSSSCG00000004762	DNAJC17	protein_coding	3.284	3.69099	3.53477	3.89273	3.46482	3.08577	3.71011	3.94163	4.31911	4.84425	4.41444	4.07387	4.09718	4.07642	3.98203	4.63085	4.02529	4.28396	4.51293	4.32695	3.97104
ENSSSCG00000005711	NUP214	protein_coding	5.39041	5.38596	5.63055	5.08426	5.50029	5.03228	5.70626	5.39754	5.5555	5.88618	5.52554	5.64237	5.52923	5.34011	5.11792	5.70854	5.44139	6.20373	5.58835	5.69857	5.71897
ENSSSCG00000032022	C15orf62	protein_coding	2.69836	2.72933	2.7759	2.7727	2.5582	3.47036	2.80428	1.85569	2.22119	2.24061	2.06961	2.20228	2.53006	2.99842	1.47583	2.2652	2.55404	2.52717	2.70733	2.1626	1.95523
ENSSSCG00000061289		protein_coding	2.74679	3.67483	3.4612	3.44203	3.34415	4.2031	3.53226	2.49989	2.19942	2.37422	2.13235	1.84424	3.07684	3.5889	2.61104	2.86412	2.70638	2.56099	2.5686	1.85988	2.81944
ENSSSCG00000004765	RMDN3	protein_coding	3.43204	3.21624	3.54128	3.24404	3.25275	3.17262	3.16472	2.52184	3.16331	2.88773	2.82948	2.05789	3.07684	2.45433	2.79397	2.98987	2.83316	3.32226	3.02288	2.99637	3.25647
ENSSSCG00000004766	RAD51	protein_coding	0.589704	0.673474	-0.0649389	0.360236	0.728567	-0.670842	0.728765	-0.170461	-0.111582	-0.412023	-0.317904	-0.761191	0.19477	-0.274598	-0.43264	0.116168	0.0692839	-0.0295559	-0.0518506	-0.263097	-0.140816
ENSSSCG00000042522		protein_coding	1.54931	0.984514	-0.0649389	-0.0872225	0.513299	0.441051	0.645509	0.94772	0.427284	0.716561	0.914043	-0.00783102	0.496426	0.803404	-1.5054	0.501193	0.647987	0.216605	0.989022	0.424115	0.784083
ENSSSCG00000036700	RPUSD2	protein_coding	2.22112	2.11405	2.74242	2.24218	2.37869	2.06845	2.40936	2.36073	2.03701	2.30152	2.33798	1.67177	1.94841	2.42173	2.31962	2.36856	2.39121	3.04801	1.92727	1.92572	2.25449
ENSSSCG00000038033	CCDC32	protein_coding	3.96634	3.95246	3.99435	3.88081	4.12699	3.8075	3.52839	3.80066	3.529	3.53981	3.42826	2.83404	3.84799	3.68132	3.90224	3.79557	3.70185	3.78019	3.6332	3.64379	3.69757
ENSSSCG00000004771	CHST14	protein_coding	2.10206	1.40609	1.96924	1.73875	2.08716	1.65109	1.83905	1.43777	1.43662	1.88026	1.83326	1.22847	2.13483	1.37991	1.57326	2.05992	1.91624	1.9105	2.27008	1.76715	1.90548
ENSSSCG00000004666	SQOR	protein_coding	6.24432	5.71721	5.8787	5.66245	5.78245	6.10246	5.50349	5.61346	5.54474	5.51871	5.17395	5.32324	5.7465	5.72624	5.54989	5.66352	5.9852	4.97359	5.53069	5.52004	5.8238
ENSSSCG00000037384	BLOC1S6	protein_coding	5.02847	4.83069	4.57099	4.79891	4.94457	5.2856	4.92173	5.19052	5.19185	4.95029	5.16197	4.72516	5.06657	5.20053	5.15773	4.96122	5.16608	4.24635	4.61569	5.26418	5.06977
ENSSSCG00000004668	SLC30A4	protein_coding	4.50131	4.04131	4.17882	4.1288	4.1697	4.04915	3.44057	4.03614	4.38329	4.71586	4.30704	4.18233	4.03763	4.31259	4.11134	4.14868	4.38087	3.85024	4.07031	4.48635	4.56524
ENSSSCG00000031532	GBGT1	protein_coding	3.63222	4.00944	3.00027	3.96679	3.53592	3.92378	4.11271	3.42909	3.82761	3.59255	3.86501	3.90232	3.6542	3.52893	3.76976	4.23328	3.86724	4.32718	3.97586	3.61747	3.52709
ENSSSCG00000004670	C15orf48	protein_coding	0.962075	1.14957	0.756464	0.245904	0.94072	0.882757	0.645509	0.35463	-0.0581431	-0.272298	0.79499	-0.532922	0.260359	-0.0752894	0.378089	0.30669	0.921438	-0.811965	-0.612151	0.00400692	0.518844
ENSSSCG00000004671	SPATA5L1	protein_coding	2.03864	1.01907	1.84852	1.39418	1.9221	1.51451	1.28192	1.4145	2.03701	1.55708	2.34859	1.84424	1.92838	1.79069	2.04176	2.20263	1.5236	2.028	1.92727	2.28471	1.81136
ENSSSCG00000004672	GATM	protein_coding	4.62414	3.80925	3.88862	4.18418	4.25894	4.73361	4.65352	4.08854	5.1442	4.65297	4.83232	4.2401	5.23305	5.18605	3.72541	4.73122	4.87998	3.22717	4.54207	4.75889	4.99681
ENSSSCG00000028172	FAM78A	protein_coding	3.01412	2.42232	2.5429	2.54384	2.86802	2.88671	2.73213	4.1068	3.10594	2.71376	2.94583	2.3141	2.66937	3.66051	5.60493	2.52376	3.58222	2.028	1.97688	3.10456	3.03375
ENSSSCG00000005713	PLPP7	protein_coding	3.56403	3.93899	3.93876	3.46776	3.99368	4.02422	4.31035	5.21934	3.78438	3.58032	4.0421	3.28195	3.85331	4.72707	6.53881	3.62415	4.28933	3.57485	3.69132	3.65354	4.46919
ENSSSCG00000004674	SHF	protein_coding	1.16579	1.62382	1.12894	0.958874	0.784601	1.4939	1.12685	1.31748	1.41789	1.46689	0.942332	1.24908	1.1779	1.84088	1.02033	1.57096	1.42455	1.08334	1.33175	1.44672	1.32809
ENSSSCG00000005715	PRRC2B	protein_coding	7.65968	7.17841	7.55249	7.33522	7.60697	6.84588	7.64696	7.39327	7.67854	7.7481	7.82438	7.74762	7.5311	7.00497	7.05777	7.61	7.64003	8.14723	7.95119	7.66433	7.65482
ENSSSCG00000004675	DUOX1	protein_coding	2.50072	2.58109	0.864178	2.12577	2.68138	1.72369	2.45897	1.74811	2.33542	2.20119	1.60456	1.47585	2.39056	1.34555	1.56143	0.526956	2.39121	1.28565	0.665077	1.87107	2.64244
ENSSSCG00000005716	POMT1	protein_coding	4.75618	4.87263	4.97586	4.82901	4.82106	5.27205	5.20222	4.40715	4.65335	4.71446	4.6915	4.91929	5.12275	4.36498	4.4829	4.93499	5.0089	5.4458	5.00953	4.77981	4.86114
ENSSSCG00000004676	DUOXA2	protein_coding	3.16727	3.06734	2.72538	1.58263	3.2871	2.40287	3.20888	2.56474	2.40367	3.0782	3.2865	2.34315	2.95338	3.69503	2.26962	2.12884	2.57399	3.26869	2.00903	2.82293	2.66654
ENSSSCG00000004678	DUOX2	protein_coding	4.8132	3.86731	3.97285	3.89747	5.10996	3.21101	4.39137	4.40125	4.96059	4.37333	5.12543	4.09963	4.09718	2.20892	3.57179	2.9991	4.6859	4.03001	2.97077	4.59657	4.79983
ENSSSCG00000004679	SORD	protein_coding	4.38117	4.19468	4.05244	3.71879	4.27125	4.08405	4.19553	3.36983	3.03394	3.18309	3.31382	2.62916	3.66635	3.58154	3.49305	3.43979	3.57234	3.67604	3.13274	3.42222	3.90168
ENSSSCG00000005717	UCK1	protein_coding	4.44982	4.38057	4.8518	4.47651	4.54101	4.45311	4.96529	4.31591	4.35402	4.31544	4.26005	4.0119	5.12935	4.76655	4.35173	4.75185	4.32312	5.33616	4.50872	4.38467	4.31576
ENSSSCG00000024912	WDR5	protein_coding	4.31579	4.61042	4.45518	4.57303	4.53694	4.56355	4.50398	4.31276	4.33167	4.72978	4.06158	4.44826	4.51837	4.46036	4.911	4.6617	4.3465	4.53712	4.38249	4.13851	4.43278
ENSSSCG00000004687		protein_coding	9.47083	9.80123	9.49482	9.57087	9.62443	9.92116	9.55754	9.36903	10.284	9.72712	9.5785	8.94789	9.58544	9.26865	9.15007	8.98119	9.1596	8.80987	9.06813	9.17791	9.73906
ENSSSCG00000038220	RXRA	protein_coding	7.58811	6.85406	7.73188	7.13947	7.53885	7.13464	7.82048	7.422	6.75085	6.77562	7.00214	6.87957	7.28248	7.4302	7.84066	7.43118	7.41801	7.99397	7.64628	7.29992	7.49917
ENSSSCG00000005751	COL5A1	protein_coding	9.01964	8.64666	9.16312	9.00626	9.1112	9.10633	9.65638	9.47713	9.44485	8.87632	9.22643	9.18997	10.1986	8.19497	9.41688	10.1823	10.0589	10.9275	10.5875	10.3317	9.76523
ENSSSCG00000051899	B2M	protein_coding	10.469	10.7641	10.5605	10.6021	10.6688	10.3568	10.126	9.9756	10.8318	10.0987	10.0584	9.55593	10.0037	9.50694	10.1356	9.65918	9.83624	9.80035	9.72821	9.67656	10.2434
ENSSSCG00000004684	SPG11	protein_coding	5.42678	5.15492	5.04616	5.23611	5.18605	5.139	4.95812	4.92217	5.55335	5.27281	5.30364	5.01115	5.14246	4.9691	4.81591	5.02249	5.23138	5.13008	5.22759	5.55427	5.34265
ENSSSCG00000023333	FCN2	protein_coding	7.99247	7.29073	8.2876	8.5518	8.71607	8.04794	8.65413	8.73592	7.63382	8.99625	5.70446	7.46612	8.8335	8.28269	7.77193	7.92919	5.97211	7.02371	7.54781	6.97983	8.83052
ENSSSCG00000029414		protein_coding	3.79844	3.65024	3.62941	3.46137	3.21756	3.37214	3.98871	2.75276	3.51585	2.59712	2.87422	2.48021	2.97308	3.21369	2.00731	1.23816	3.39682	2.31897	2.60587	2.69031	3.1832
ENSSSCG00000029715	OLFM1	protein_coding	3.98329	4.01158	3.10937	3.8832	4.48293	4.09777	3.76702	4.34697	3.48468	3.89639	4.15519	2.67558	3.64195	4.33465	5.59771	3.20861	4.76032	3.73153	3.34913	3.47448	3.8154
ENSSSCG00000005663	KYAT1	protein_coding	1.82218	1.71095	2.24906	2.10952	2.44104	2.05444	2.3839	2.6268	1.8816	1.68833	1.69046	1.52738	2.16938	1.41346	2.93354	2.12884	1.57728	2.5831	1.99305	1.87107	1.61485
ENSSSCG00000005664	LRRC8A	protein_coding	5.98097	5.81141	6.00939	5.99278	6.0365	5.6294	6.20253	6.5478	6.47366	7.04337	6.58366	6.85457	6.35675	6.24373	6.17651	6.31803	6.44477	6.87817	6.4672	6.42055	6.81624
ENSSSCG00000005665	PHYHD1	protein_coding	4.54647	5.12351	5.25847	4.93774	4.35229	4.90732	5.33547	5.19052	5.0591	5.00854	5.01155	4.64188	4.56455	5.02715	4.94553	4.86349	5.39449	5.62832	5.32738	4.79897	5.21367
ENSSSCG00000005667	NUP188	protein_coding	4.99962	5.11155	4.89942	5.05485	5.13173	5.13734	5.19736	5.18021	5.37421	5.95237	5.43013	5.80519	5.15329	5.13416	5.17336	5.52576	5.51115	5.5491	5.42071	5.44625	5.4297
ENSSSCG00000005668	SH3GLB2	protein_coding	6.35358	6.09721	6.17281	6.10414	6.39819	6.2511	6.57015	5.71457	5.88799	6.25199	5.9765	5.90921	6.20053	5.92544	5.80749	5.63048	6.28051	6.16943	5.48998	5.7411	6.4978
ENSSSCG00000004691	EIF3J	protein_coding	5.60648	6.43937	6.11946	6.3673	5.86518	6.52185	6.04021	6.37248	5.72608	5.98523	5.93399	5.66842	6.00989	6.64955	6.72292	5.98494	5.83558	5.35234	5.55811	5.53242	5.71608
ENSSSCG00000035827	CTDSPL2	protein_coding	5.17504	5.03763	5.03813	4.79383	5.10722	4.78329	5.16658	5.15235	5.35464	5.36488	5.5817	4.86858	5.08479	5.00256	4.60745	5.02249	5.06047	4.80275	5.07269	5.29149	5.04585
ENSSSCG00000023996	GOLM2	protein_coding	5.12858	4.97079	5.06321	5.00299	5.01507	5.2871	5.09909	4.96484	4.81065	4.99938	5.24948	4.6689	5.10501	4.7698	4.6583	4.88855	5.1628	4.72284	4.99254	5.21566	5.12624
ENSSSCG00000005669	MIGA2	protein_coding	4.60018	4.75198	4.98065	4.5461	4.8607	4.6935	5.20828	4.53403	4.497	4.84297	4.80176	4.69543	4.54822	4.23964	4.57987	4.83413	4.66746	5.01484	4.66445	4.23039	4.79437
ENSSSCG00000031669	DOLPP1	protein_coding	2.70246	2.50389	2.74805	2.72013	3.12835	1.92186	2.82965	2.44353	2.3254	2.47021	2.68628	2.62128	2.40513	2.0258	2.80404	2.95708	2.68208	2.89733	2.6006	2.63234	2.93305
ENSSSCG00000005671	CRAT	protein_coding	6.95983	6.87189	7.17608	6.92807	7.24138	7.78661	7.52342	7.74447	6.71293	6.31151	6.7073	6.7106	6.9249	7.46061	8.58604	7.45822	7.36724	7.60065	7.19422	6.48521	7.45985
ENSSSCG00000004695	WDR76	protein_coding	2.99419	2.67618	2.50346	3.27352	3.12292	1.95239	2.90318	2.13732	3.8969	3.0114	2.84455	2.42694	2.16938	2.04733	2.1641	2.42445	2.76539	2.95781	3.27504	2.88493	2.57403
ENSSSCG00000040383	MFAP1	protein_coding	5.27337	5.61219	5.78038	5.65757	5.54051	5.32843	5.29279	5.72288	5.40188	5.54808	5.4756	4.99751	5.20834	5.70776	5.42248	5.70219	5.2103	5.3475	5.46919	5.31625	5.13382
ENSSSCG00000054394	HYPK	protein_coding	4.37604	4.83554	5.04273	4.80775	4.58112	4.83337	4.69207	4.66551	4.15626	4.17192	3.97864	3.50827	4.30184	4.60533	4.77425	4.13618	3.89921	4.16073	3.87916	3.74148	3.95401
ENSSSCG00000024263	SERF2	protein_coding	8.48322	9.03805	9.27439	9.0953	8.77464	9.56699	9.05603	8.53749	8.27481	8.07527	8.19422	7.91517	8.96134	9.02707	8.36289	8.70506	8.47531	8.97287	8.43229	8.24073	8.50173
ENSSSCG00000004700	PDIA3	protein_coding	8.19867	7.99031	7.87557	7.91636	7.98838	7.9591	7.89409	7.4523	8.052	7.59569	7.7002	7.24732	7.57284	7.18696	7.56948	7.42734	7.97953	7.64402	7.48971	7.71447	7.77346
ENSSSCG00000004701	CATSPER2	protein_coding	3.13124	2.96913	2.86677	2.98361	3.31591	3.30274	2.98448	2.06444	2.71124	1.6062	2.03062	1.99827	2.65725	2.38837	1.98977	2.36141	2.37614	2.07556	2.51363	2.65839	2.41954
ENSSSCG00000005672	PTPA	protein_coding	5.71443	5.70996	5.86903	5.68662	5.84308	5.97627	6.15754	5.87233	5.75155	5.74048	5.56474	5.72653	5.98707	6.15477	6.30218	6.04802	5.79791	6.19926	5.74927	5.53769	5.88477
ENSSSCG00000004704	PPIP5K1	protein_coding	3.73983	3.50846	3.79372	3.65021	3.92989	3.50682	3.85612	3.23686	3.58466	3.4213	3.00738	2.78548	3.00213	2.93052	3.87861	3.09695	3.46249	3.25499	3.44332	3.807	3.49381
ENSSSCG00000004705	MAP1A	protein_coding	3.89472	5.03341	4.64233	4.93197	4.05192	4.4874	4.56567	6.40235	5.29941	6.24474	6.17358	6.30459	6.77868	7.6191	5.68749	6.6524	5.67863	7.20217	6.59581	6.06097	5.16904
ENSSSCG00000023173	REXO4	protein_coding	4.62738	4.3605	4.59151	4.22058	4.44213	4.80646	4.58069	4.21177	4.07787	3.98726	4.13081	3.93448	4.54494	4.54983	4.04495	4.33157	4.5176	4.4006	3.77316	3.86409	4.75699
ENSSSCG00000021241	ADAMTS13	protein_coding	2.56065	2.12202	0.77866	1.64034	2.0419	1.59413	1.14717	1.10134	0.226586	-0.513306	1.56871	0.823771	0.323094	-0.38563	0.0116617	0.964165	1.97742	0.426822	0.424069	1.07343	1.6394
ENSSSCG00000031949	TP53BP1	protein_coding	4.37476	4.34356	4.19748	4.44931	4.29556	4.33061	4.27386	4.22854	4.7294	4.89578	4.68314	4.65931	4.15867	4.30814	4.07437	4.30576	4.63776	4.6143	4.76318	4.75739	4.46061
ENSSSCG00000040709	CACFD1	protein_coding	3.40463	3.42716	3.79645	3.2025	3.74101	3.49131	3.81861	3.36377	2.89859	2.39533	2.52729	2.8876	2.93341	3.45029	3.65482	3.54125	3.32017	3.86385	3.35852	3.02669	3.37088
ENSSSCG00000024166	SLC2A6	protein_coding	0.159839	-1.02426	-0.828499	-0.681584	0.299174	-0.070449	0.362337	-0.39873	-0.0581431	-1.08521	-1.22061	-0.464209	-0.277298	-0.637168	-0.43264	-1.24883	0.0692839	-0.0982687	-0.880084	-1.28776	-0.183251
ENSSSCG00000032106	SURF6	protein_coding	4.53961	4.98178	4.93197	4.8706	4.86883	4.86782	5.01589	4.64566	4.67915	4.96684	4.81138	4.80214	4.6799	4.76655	4.61748	4.76409	4.77906	5.08043	4.57197	4.48998	4.63101
ENSSSCG00000031941	MED22	protein_coding	3.65777	3.18234	3.64459	3.37561	3.55619	3.37214	4.13068	3.66428	3.67027	3.74013	3.53428	3.944	3.79917	3.76168	3.51467	3.97005	3.81233	4.24288	4.01992	3.54949	3.91933
ENSSSCG00000035904	RPL7A	protein_coding	9.67536	10.0329	9.93485	9.89716	9.79415	9.93783	9.89435	9.75865	9.56627	9.73456	9.56065	9.66798	9.91009	10.1396	9.84243	9.63212	9.53007	9.83142	9.43666	9.24049	9.54591
ENSSSCG00000043356		protein_coding	-1.0311	0.695007	0.0490173	0.744023	-0.148285	-1.53757	-0.586437	0.881378	-1.93261	0.181067	0.186569	0.29935	-0.373514	-0.171505	0.0116617	-0.620798	-0.70565	-0.411427	-0.428705	-1.39085	-0.52142
ENSSSCG00000035727	SURF1	protein_coding	4.71316	4.80616	5.33067	4.94348	5.11133	5.24918	5.09648	4.18451	4.17591	3.61972	4.07441	3.79427	4.65573	4.4279	4.4286	4.32057	4.41629	4.58994	4.38096	4.18853	4.72148
ENSSSCG00000004710	ADAL	protein_coding	1.87397	2.329	1.67005	2.2717	1.72141	2.80541	2.23996	2.43199	1.79712	2.54768	1.67368	2.06953	1.63887	2.11007	2.42126	1.96887	2.20764	1.36436	2.28328	2.41268	2.27814
ENSSSCG00000038459	SURF2	protein_coding	4.2487	4.17374	4.61637	4.213	4.69149	4.44776	4.60109	3.7826	3.20216	3.28842	3.63737	3.49107	4.11944	3.47434	4.14541	3.76882	4.00585	3.77059	3.55097	3.31164	4.23548
ENSSSCG00000040710	SURF4	protein_coding	7.05966	6.80724	7.18883	6.67061	6.97668	6.76379	6.90746	6.58605	6.32068	6.34671	6.53515	6.44854	6.95121	5.9399	6.67948	6.92912	6.9164	7.40895	6.85241	6.7023	7.0017
ENSSSCG00000004709	ZSCAN29	protein_coding	2.96719	2.16122	2.33395	2.29345	2.4235	1.80959	2.43438	2.37285	2.75669	2.20119	2.98715	2.06953	2.65725	2.98732	1.92664	2.19462	2.43549	3.24115	2.92937	2.91225	2.39812
ENSSSCG00000063043	INAFM2	protein_coding	0.159839	-1.33741	0.431737	-0.572649	0.136445	-0.339636	-0.179812	0.144412	0.182865	0.363545	-0.534715	-0.0575841	-1.3246	0.0997973	0.796494	0.116168	0.516743	0.693926	-0.38627	0.297203	0.258455
ENSSSCG00000058083		protein_coding	0.111341	-1.62692	0.513421	-0.739299	1.1893	-1.9246	-1.36885	0.700805	0.464278	-0.513306	0.731565	1.77486	-1.77206	0.462367	-2.66294	-2.20576	-0.266765	-0.326538	0.78133	-0.16846	-1.49445
ENSSSCG00000044345		protein_coding	-0.316081	1.0694	0.843269	0.785542	-0.0967542	0.944818	0.053387	1.10134	0.789854	1.55708	1.39538	2.08107	0.745785	0.525103	0.0460132	0.448244	-0.31486	0.610268	0.88891	-0.41782	0.160051
ENSSSCG00000062903		lncRNA	1.55839	0.96692	1.21284	0.701273	-0.572092	0.784353	1.43851	1.1302	0.350322	0.885243	1.15065	0.29935	0.834595	0.462367	0.734654	0.925945	0.768282	1.8388	1.46521	1.30547	0.969828
ENSSSCG00000005610	SLC2A8	protein_coding	2.9535	2.40935	2.92266	2.72548	3.1445	2.57953	2.70497	2.70561	2.52244	2.36711	2.4604	2.62128	2.47586	2.43812	2.66729	3.18858	2.91884	3.14781	2.14545	2.5089	2.88252
ENSSSCG00000005611	ZNF79	protein_coding	3.23391	3.69901	3.52823	3.65582	3.40351	3.34938	3.49707	3.48042	3.03394	3.258	3.46285	3.24138	3.31925	3.80656	3.4552	3.244	3.15785	3.56377	3.44037	3.16032	3.08828
ENSSSCG00000033019	RPL12	protein_coding	8.64469	9.06918	8.83034	8.82392	8.7246	8.95056	9.07098	8.61529	8.27936	8.40669	8.46536	8.41266	8.84307	9.25613	8.58303	8.70532	8.33613	8.83168	8.43544	8.08601	8.39006
ENSSSCG00000004774	IVD	protein_coding	6.5653	5.60012	6.29189	5.74567	6.21342	6.25875	6.04021	5.15059	4.97668	3.80205	4.65564	4.65159	5.40059	4.71367	5.18593	5.28562	5.76141	5.73832	5.88377	5.43593	5.52915
ENSSSCG00000005613	LRSAM1	protein_coding	3.37925	3.50236	3.58286	3.57821	3.26757	4.08749	4.53323	3.53538	3.87989	3.69827	3.31923	3.53369	3.89521	3.65351	2.97424	3.72498	3.75524	3.86385	3.8986	3.6241	3.83414
ENSSSCG00000004708	TUBGCP4	protein_coding	3.1098	3.2853	2.94245	3.21774	2.77426	3.04385	2.97314	2.68631	2.67225	2.62717	2.81425	2.4889	2.54329	2.664	2.75297	3.04885	2.87664	2.52717	2.97485	2.9654	2.75347
ENSSSCG00000005614	NIBAN2	protein_coding	6.41855	6.33093	6.2192	6.41604	6.32922	6.2035	6.62686	6.57298	6.8916	7.41754	6.82782	7.49417	7.09746	7.05233	6.72126	7.10859	7.22469	7.59079	7.04933	6.88372	7.10697
ENSSSCG00000005617	STXBP1	protein_coding	4.73333	4.20971	3.97044	4.27444	4.17233	4.47431	4.20526	4.48461	5.47168	5.48628	4.77841	5.44771	4.77273	4.88789	4.49383	4.80283	4.86657	4.68245	5.07078	5.14831	5.16904
ENSSSCG00000005615	PTRH1	protein_coding	2.8353	2.86849	2.7139	2.55588	2.07598	2.93338	2.04799	1.90662	2.01225	1.51912	1.96319	2.10388	2.64502	3.25129	2.31962	2.51091	2.93435	2.46899	2.60587	2.52314	2.14726
ENSSSCG00000005616	TTC16	protein_coding	-4.4371	-0.600449	-6.25476	0.121724	1.32774	-0.339636	1.43851	0.449267	0.699656	1.05406	-0.699775	0.0868059	-2.06157	-0.0752894	0.144417	0.393277	0.372353	-1.20789	0.350696	-2.97582	1.25051
ENSSSCG00000005619	TOR2A	protein_coding	1.51244	1.84219	1.57178	1.40754	1.53796	1.96742	1.60935	1.57002	1.75295	1.67688	1.4157	1.77486	1.614	1.2743	1.47583	1.79953	2.00707	1.85706	1.22631	1.61581	1.97466
ENSSSCG00000005620	SH2D3C	protein_coding	5.31009	5.74586	5.94276	6.0814	5.85458	5.57525	6.0436	6.22144	6.48552	7.15435	6.58647	7.02036	6.25081	5.99496	5.52803	6.33363	5.57605	7.06701	6.54155	5.99093	6.18137
ENSSSCG00000005621	CDK9	protein_coding	6.38133	6.7995	6.78535	6.79717	6.55392	7.04096	6.83298	6.77662	6.90175	6.82021	6.92183	6.96303	7.1882	6.84511	6.54032	6.96018	6.90234	7.17057	6.79537	6.68061	6.82061
ENSSSCG00000005626	FPGS	protein_coding	4.05396	3.68831	4.19542	4.11258	4.03758	4.23139	4.42505	3.91286	3.84875	3.59255	4.14	4.05643	4.10166	4.05532	3.77745	4.15902	4.30533	4.3239	4.13729	3.98997	4.09607
ENSSSCG00000005625	ENG	protein_coding	7.7825	7.88153	8.35378	7.99036	8.16633	7.98056	8.76399	8.26975	8.57604	8.95981	8.3646	8.75333	8.43794	8.27558	8.12991	8.14004	8.25583	8.36446	8.22988	8.09229	8.76838
ENSSSCG00000005627	AK1	protein_coding	3.42956	3.39462	3.86288	3.45496	3.50707	3.9505	3.97172	6.62712	2.89182	1.958	4.71219	2.3141	3.28814	6.71156	8.33299	4.3924	3.03851	3.48962	3.09579	3.31164	3.2203
ENSSSCG00000005623		protein_coding	5.18019	5.39668	5.75261	5.4294	5.5303	5.43228	5.81345	5.5508	5.33105	5.3315	5.29406	5.62867	5.81903	5.45735	5.53182	5.76036	5.08732	6.13243	5.55947	5.13908	5.6684
ENSSSCG00000005628	ST6GALNAC4	protein_coding	4.71113	4.9586	4.78758	4.83643	4.87045	4.97952	4.988	4.8993	4.83027	5.01651	4.79208	5.19633	5.14028	4.98593	5.25087	5.01568	4.78192	4.99848	4.74421	4.5745	5.15314
ENSSSCG00000032481	DPM2	protein_coding	4.2529	4.48624	4.66484	4.43471	4.42681	4.82926	4.67817	4.03994	3.96624	3.57107	3.65029	3.84593	4.26236	4.46437	4.13148	4.28326	4.3329	4.35636	4.14635	3.93241	4.44676
ENSSSCG00000005631	FAM102A	protein_coding	4.70909	4.59905	5.40479	4.84136	5.22707	4.36507	5.43799	5.27208	5.31595	5.52352	5.63467	5.25355	5.68811	6.37299	5.10066	5.69013	5.29885	6.57174	5.42816	5.48043	5.2796
ENSSSCG00000005636	SLC25A25	protein_coding	4.78739	5.12549	4.94797	4.77205	4.32656	4.73361	4.24351	5.85191	5.46256	5.63644	5.46224	5.78504	5.07571	5.37672	6.66332	4.85462	4.68438	5.09396	4.87207	4.86059	5.03664
ENSSSCG00000022655	PTGES2	protein_coding	3.14033	2.99973	3.46463	3.26621	3.39903	3.4001	3.70669	3.35768	2.64028	2.93656	2.86686	2.9201	3.28026	3.8623	4.03643	3.4193	3.08559	3.24808	3.07696	2.77014	3.17483
ENSSSCG00000005638	LCN2	protein_coding	5.65856	5.7587	6.50158	6.52768	6.17986	6.08275	6.39271	4.53133	5.50202	4.10515	3.56189	4.00888	4.66181	5.37459	4.05553	4.65295	4.35036	4.779	4.05884	5.20686	4.58118
ENSSSCG00000022295		protein_coding	5.41621	5.37683	6.11183	5.48244	5.79274	5.87928	5.89381	4.73055	4.14206	3.66678	4.25724	3.97216	5.51418	5.00256	4.36879	5.36722	5.20923	5.15243	4.89913	4.80482	5.45931
ENSSSCG00000005640	CIZ1	protein_coding	4.94185	4.89838	4.92079	5.00189	4.93532	4.94577	5.22391	5.35387	5.41965	5.5291	5.32662	5.54155	5.53089	5.59714	5.47622	5.3247	5.41583	5.59607	5.50203	5.41507	5.43322
ENSSSCG00000005641	DNM1	protein_coding	5.93816	6.12722	6.10855	6.01641	5.55568	6.09734	6.46935	6.68782	6.74757	6.52611	6.89675	6.5548	7.32573	7.18453	6.5452	6.91455	6.98722	7.71832	6.94517	7.07146	6.44958
ENSSSCG00000005643		protein_coding	6.91351	7.12313	7.27015	6.98932	7.05281	6.76163	6.78435	7.19586	6.77175	7.10073	7.155	7.08555	7.11806	7.21992	7.16398	7.44286	7.28518	7.76199	7.3889	7.16331	6.91447
ENSSSCG00000032748	SWI5	protein_coding	3.23674	3.86017	3.58601	3.97354	3.63831	4.06671	3.60385	3.40568	3.36262	3.34015	3.14762	3.49107	3.53338	3.70183	3.99527	3.89289	3.36283	3.8411	3.50097	3.20961	3.46662
ENSSSCG00000005645	TRUB2	protein_coding	4.20748	4.32296	4.18714	4.33337	4.40463	3.91218	4.14843	4.17416	3.80616	3.81777	3.8576	4.03582	3.74865	3.77465	4.23746	4.31318	4.01803	4.2704	4.01992	3.93774	3.8657
ENSSSCG00000005646	COQ4	protein_coding	5.43173	5.26969	5.8645	5.71443	5.85867	5.37707	5.82768	5.1453	5.37785	5.46314	5.43636	5.12424	5.27729	4.93196	5.07177	5.45035	5.13733	5.92842	5.45102	5.21236	5.47048
ENSSSCG00000005648	SLC27A4	protein_coding	4.29422	3.75646	4.07503	4.01777	4.25894	4.27129	4.15095	3.92937	3.98546	3.81255	3.45796	3.7113	4.28223	3.68819	3.97536	4.22936	4.41629	4.07751	3.87262	4.31061	4.34405
ENSSSCG00000005649	URM1	protein_coding	4.52117	4.50617	4.71174	4.42981	4.49137	4.72258	4.72116	4.64316	4.34661	4.37688	4.28235	4.09963	4.85994	4.95778	4.77553	4.6776	4.39215	4.85366	4.41285	4.367	4.33656
ENSSSCG00000005650	CERCAM	protein_coding	4.56459	4.93391	4.9443	4.91687	4.48293	5.09862	5.08467	5.30567	5.28268	4.89083	5.28443	5.15733	6.0087	4.86078	5.46436	5.93108	5.73656	6.7244	6.12061	6.04501	5.38138
ENSSSCG00000005651	ODF2	protein_coding	4.5419	4.50617	4.256	4.66489	4.4573	4.28335	4.50398	4.63312	4.7256	5.01538	4.72038	5.01265	4.86785	4.6796	4.64575	4.98697	4.84621	5.16897	4.9784	4.97773	4.68656
ENSSSCG00000005652	GLE1	protein_coding	4.48474	4.59762	4.7403	4.5907	4.60854	4.17424	4.61938	4.09221	4.32163	4.41528	4.60345	4.39146	4.21352	4.24431	3.99307	4.38714	4.26908	4.74508	4.59201	4.30238	4.28496
ENSSSCG00000005654	SPTAN1	protein_coding	8.57452	8.30332	8.58862	8.59404	8.60654	8.49122	9.0117	8.78452	8.93667	9.33398	9.02448	9.25661	9.19824	8.86315	8.67541	9.08538	8.95585	9.6045	9.38429	9.24775	9.06655
ENSSSCG00000005655	DYNC2I2	protein_coding	3.76943	4.60759	4.17882	4.54459	4.10515	4.90732	4.69379	3.83612	4.14492	4.24158	4.39921	4.08537	4.37028	4.46837	3.80027	4.64562	4.23817	5.4991	4.47459	3.99509	3.94172
ENSSSCG00000005656		protein_coding	7.25194	7.3511	7.03511	7.10888	7.10292	7.25588	6.93548	7.44191	7.26297	7.49884	7.34081	7.62412	7.54309	8.20967	7.54961	7.24993	7.3225	7.16509	6.99994	7.1923	7.30297
ENSSSCG00000005657	PKN3	protein_coding	3.96975	4.84038	4.62099	4.4954	3.38097	4.34219	4.6886	4.51501	4.45397	5.75416	5.32796	6.07999	5.10278	5.11645	4.23001	4.99852	4.56654	6.0584	5.67231	5.02231	4.60942
ENSSSCG00000063201	ZDHHC12	protein_coding	3.04994	3.12003	3.13541	3.0827	3.20735	2.95616	3.37316	2.52184	2.66432	2.71935	2.91761	2.74252	2.8292	2.664	2.93812	2.66967	2.78264	3.30905	2.66255	2.62575	2.92808
ENSSSCG00000005660	TBC1D13	protein_coding	4.86165	4.74941	4.94797	4.79256	4.91506	4.70027	5.18881	5.24265	5.3839	5.27851	5.25372	5.31349	5.6896	5.49701	5.1811	5.51292	5.1889	5.87005	5.31457	5.261	5.02387
ENSSSCG00000005661	ENDOG	protein_coding	2.03214	2.44791	2.6001	2.32899	2.10927	2.70139	2.1522	2.57527	1.78255	1.87024	1.70704	1.98604	3.17365	3.26053	2.74776	2.62862	2.35324	3.20596	2.4681	2.01917	2.22234
ENSSSCG00000005662	SPOUT1	protein_coding	2.5786	2.75518	3.00498	2.62041	2.78116	2.70139	2.75879	2.32374	2.19942	2.57261	1.96319	2.44492	2.53006	2.59257	2.5525	3.06653	2.47138	2.64747	3.00704	2.32594	2.57403
ENSSSCG00000024341	USP20	protein_coding	5.08215	5.13241	5.73215	5.38956	5.38154	5.07106	5.6513	4.97283	5.52408	5.14465	5.30908	5.38739	5.24525	4.32587	4.593	5.34295	5.33046	6.0285	5.64252	5.23526	5.15952
ENSSSCG00000005689	FNBP1	protein_coding	5.99482	5.47811	5.80829	5.36752	5.69743	5.59474	5.87642	5.29933	5.68259	5.12898	5.72395	5.20822	5.58789	5.49506	4.94667	5.48033	5.88298	5.90777	5.79147	5.60956	5.64661
ENSSSCG00000038868	GPR107	protein_coding	5.52551	5.33029	5.6555	5.29928	5.3598	5.36861	5.64328	5.54546	5.66879	5.60959	5.62161	5.71547	5.80262	4.88191	5.43712	5.92746	5.68093	6.26228	5.93957	5.81679	5.72758
ENSSSCG00000039311	NCS1	protein_coding	3.57748	3.37808	3.49845	3.40588	3.23275	3.78223	3.48914	3.25662	2.89182	3.04296	3.05996	2.78548	3.49302	4.10751	2.78383	3.55696	3.72879	3.93864	3.59928	3.60077	3.70921
ENSSSCG00000005699	HMCN2	protein_coding	2.5786	4.24299	3.38005	4.61105	2.82858	3.11305	2.6912	4.85677	3.89351	2.99305	4.35781	3.75158	2.09942	4.32145	5.22861	3.08399	3.11765	3.71661	3.23142	2.98096	3.46662
ENSSSCG00000005666	DOLK	protein_coding	2.80131	2.40283	2.77038	2.51944	2.81519	2.36932	1.98165	2.31119	2.28462	1.64197	1.70704	1.65642	2.23611	0.992882	2.61104	2.51091	2.29835	2.22366	2.32219	2.24228	2.32431
ENSSSCG00000005673	IER5L	protein_coding	3.12515	3.73843	3.14398	3.51172	2.90641	3.04385	3.11915	3.26315	3.4108	4.22988	3.03391	3.69261	2.63269	3.9218	2.94268	3.87294	3.16663	3.48376	3.31095	3.51068	3.54019
ENSSSCG00000056456		lncRNA	-0.129668	0.0275826	0.22097	0.245904	0.410206	0.914121	0.975983	0.775768	0.500347	0.671118	0.321921	0.648685	-0.102212	0.462367	0.755563	0.601595	0.879313	1.05197	1.03659	0.773123	0.827476
ENSSSCG00000046947		lncRNA	3.32711	2.63778	2.33395	2.89629	3.95453	1.79281	4.21732	3.90035	3.15768	3.73462	3.05349	1.81689	1.92838	3.46637	3.20077	3.75799	3.25577	3.41762	3.22459	1.93641	3.67696
ENSSSCG00000043118		lncRNA	-0.100813	0.247548	-1.12548	-1.39981	0.299174	0.3057	-0.397992	-1.62112	-0.71022	-2.2072	0.364356	-0.605072	-1.14403	-1.1226	0.0795658	1.01966	0.697315	1.5776	0.923058	-0.719475	-1.12006
ENSSSCG00000060776		lncRNA	2.22682	2.04864	2.13325	2.59728	1.90956	2.27583	2.51477	2.16547	2.13204	2.45688	1.70704	2.69824	2.68139	1.7387	2.38817	2.43129	1.69124	2.68884	3.03464	1.92572	1.62718
ENSSSCG00000055469		lncRNA	-1.40147	-0.955544	-0.0649389	-0.0872225	-0.201724	-1.23272	0.616654	-0.773126	0.0431403	-0.144919	-0.18958	0.0402633	0.126057	0.179968	-0.386098	0.116168	-1.80519	1.11403	-0.0518506	0.00400692	-1.03989
ENSSSCG00000005659	ZER1	protein_coding	4.12743	3.53258	4.18507	3.70263	3.96366	3.46507	3.99713	4.32217	4.6948	4.36978	4.48585	4.45049	4.47759	4.32587	4.76268	4.48074	4.1278	5.029	4.67826	4.47356	4.42043
ENSSSCG00000024623	USP25	protein_coding	5.70578	5.45543	5.53028	5.45053	5.43722	5.54801	5.32213	6.33191	6.66854	5.54336	5.65404	5.84973	5.65953	6.16589	6.59934	5.70994	5.71875	5.52074	5.7113	5.84401	5.6067
ENSSSCG00000012014	BTG3	protein_coding	4.21754	4.82093	4.37914	4.63964	4.47017	4.60017	4.41251	4.80849	5.05759	5.07111	4.87146	5.12981	5.0081	4.58706	4.38398	4.7949	4.4126	4.56238	4.56387	4.77238	4.60631
ENSSSCG00000012000	GBE1	protein_coding	6.02131	4.72214	5.77141	4.80144	5.53949	5.51898	5.29961	4.95076	5.11687	4.57493	4.77645	4.93528	5.19791	5.2478	4.6583	5.66859	5.52402	5.37311	5.74927	5.8525	5.74183
ENSSSCG00000012001	ROBO1	protein_coding	4.75125	3.99432	4.59777	3.81215	4.44865	4.88177	4.56	3.01502	3.29749	2.73047	3.74166	2.93289	3.22383	2.98732	2.3543	3.60613	4.4089	3.67604	4.19083	4.13851	3.83945
ENSSSCG00000012002	ROBO2	protein_coding	0.641855	1.0694	1.27662	0.744023	1.72141	1.06146	1.62392	0.700805	0.269022	-0.0278795	1.72344	-0.00783102	0.87703	0.255916	0.0116617	2.02419	0.791182	0.2721	2.20217	1.22058	0.518844
ENSSSCG00000012006		protein_coding	4.10748	3.66395	2.42823	3.73743	3.58408	3.26675	2.6912	3.49158	4.67521	5.03569	3.75368	5.19765	3.5066	2.70522	3.75945	3.46333	4.39215	2.7585	3.50661	4.26046	4.96194
ENSSSCG00000012007	HSPA13	protein_coding	4.0017	3.56802	3.54775	3.39251	3.4861	3.50682	3.40726	3.91286	3.59304	3.91357	3.95454	3.77664	3.43739	3.49015	3.18929	3.40895	3.76105	2.65792	3.28493	3.70445	3.85526
ENSSSCG00000038062	SAMSN1	protein_coding	2.50072	1.77301	1.32267	1.35335	1.69241	2.09606	1.65263	2.33617	3.10008	2.13579	2.91761	1.85772	3.04928	3.39258	1.43752	1.35783	2.19051	1.97881	1.55505	2.70913	2.07709
ENSSSCG00000021038	NRIP1	protein_coding	4.99712	3.78184	4.23207	3.70263	4.50185	4.01701	3.88967	4.75854	4.73887	4.13055	5.03637	4.2401	4.29011	4.34338	4.64014	3.88544	4.40334	4.16073	3.95539	4.70053	4.46576
ENSSSCG00000033025	C21orf91	protein_coding	5.2136	4.96082	4.91579	4.92618	4.91506	5.47102	5.05002	5.10589	6.0842	5.03233	5.55447	5.41843	5.59267	5.21725	4.37049	5.221	5.31178	4.92247	5.26717	5.66604	5.40485
ENSSSCG00000012018	CHODL	protein_coding	0.359917	0.0939251	-0.0259448	0.215847	-0.148285	0.524709	0.291079	-0.670032	0.0431403	-1.65081	-1.35185	-0.0575841	-2.06157	-0.505924	-0.635457	-0.80137	-0.469582	-1.54893	0.582021	-0.653887	-0.694751
ENSSSCG00000062471		lncRNA	0.989169	0.188047	1.24508	1.04687	0.864772	-0.670842	0.832788	0.0866966	0.535537	-0.317386	0.914043	-0.109114	0.997324	1.41346	0.431038	0.526956	0.310292	1.439	0.743611	0.622444	-0.0205213
ENSSSCG00000052894		lncRNA	-0.219865	0.332437	1.24508	0.785542	0.811823	-0.198773	-1.05851	0.847026	-0.795109	0.114725	1.1262	0.0868059	-0.476607	-0.505924	0.378089	1.03769	0.622676	-1.54893	0.78133	-0.53103	-1.72578
ENSSSCG00000060388		lncRNA	0.18349	2.71359	3.07391	2.56187	2.1525	-2.16561	-0.284782	3.52998	-0.795109	3.26567	2.84455	3.25673	0.549865	0.179968	3.07749	3.73053	2.27417	0.652704	2.93357	2.82867	-1.60548
ENSSSCG00000062883		lncRNA	-1.54957	0.386376	0.0490173	0.245904	0.410206	0.714812	1.4549	0.494355	-0.00661277	-0.104841	0.138474	-0.162554	1.73429	0.179968	0.670045	0.945182	-0.364613	0.652704	-0.228008	-0.16846	-0.183251
ENSSSCG00000063207		lncRNA	1.23533	2.50998	3.02369	2.24962	1.55417	3.37778	3.18451	2.04942	1.73793	1.61822	1.90688	1.80301	3.0306	2.7843	1.97201	2.77556	1.56405	2.29237	1.91883	1.83725	1.81136
ENSSSCG00000045021		lncRNA	0.460144	2.43518	1.70524	1.0297	0.728567	1.77584	1.31821	1.10134	0.500347	0.924502	1.15065	0.796026	0.651149	-0.637168	1.72938	2.07746	0.942049	0.325539	1.22631	0.796774	-0.27206
ENSSSCG00000050085		lncRNA	0.8776	0.0611351	1.16309	-0.12519	1.20991	0.102883	0.673798	0.402724	0.846998	-0.363929	2.03062	0.617321	0.19477	-0.505924	0.855791	0.718004	0.721361	1.50996	0.906085	1.43169	0.160051
ENSSSCG00000058638		lncRNA	-0.455243	-1.02426	-0.324026	-0.331641	-0.201724	0.603781	-0.0354222	-0.242611	-0.111582	-0.363929	-0.317904	-0.84608	0.601395	-5.02949	-0.213631	0.649291	0.142347	0.0360324	0.27339	0.483616	-0.891788
ENSSSCG00000060148		lncRNA	0.20676	1.14957	1.09396	0.744023	0.0927236	1.45178	0.216117	0.811837	0.269022	0.045184	1.1262	0.413307	-0.1871	-1.1226	0.0116617	1.0014	0.372353	0.377069	1.39395	0.952292	-0.0995929
ENSSSCG00000048207		lncRNA	-0.692935	1.0694	0.0490173	0.304202	-0.375055	-0.198773	-0.520849	0.402724	-1.08462	-0.0278795	0.48465	0.585259	-0.587638	-2.22213	-0.254853	0.448244	0.488998	-0.59784	0.219451	-0.473315	-1.29514
ENSSSCG00000011491	THOC7	protein_coding	5.48385	5.76953	5.64422	5.60346	5.40071	6.35474	5.57461	5.36908	5.09934	4.71726	5.14534	5.0051	5.5259	5.69758	5.27642	4.89969	5.06047	4.79329	4.9559	4.77684	5.252
ENSSSCG00000011493	ATXN7	protein_coding	5.44524	5.37266	5.58955	5.33643	5.58063	4.83337	5.37478	5.70621	6.13957	6.14335	6.10485	5.87564	5.37491	5.60804	5.15773	5.37699	5.64995	6.04751	5.80756	5.8433	5.59497
ENSSSCG00000011494	PSMD6	protein_coding	5.07979	5.03868	4.92949	4.93774	4.81603	5.10373	4.738	5.35539	4.63927	4.60846	4.7666	4.51998	4.70955	5.00531	5.58681	4.84184	4.78335	4.49692	4.78656	4.74984	4.82681
ENSSSCG00000011495	PRICKLE2	protein_coding	5.53818	5.306	5.03353	5.07173	5.39397	5.08491	5.4214	5.13109	5.37542	5.3159	5.63575	4.98066	5.54082	5.64559	4.99911	5.53531	5.60945	5.90557	5.52445	5.84897	5.53652
ENSSSCG00000035818	FHIT	protein_coding	1.04188	1.21065	1.11156	0.8259	1.01287	1.87481	0.929812	1.48321	1.03086	0.045184	0.942332	0.449376	1.1779	1.44625	1.24395	1.05551	0.921438	0.84796	0.538629	0.842944	0.716444
ENSSSCG00000054111		protein_coding	0.818405	0.359659	0.733921	0.275348	0.94072	0.102883	0.495092	0.738773	1.14918	0.981458	1.37477	0.87771	0.651149	0.462367	-0.0235277	0.577142	0.745012	0.325539	0.836123	0.931075	1.28204
ENSSSCG00000011485	PTPRG	protein_coding	5.65434	5.18186	5.49217	5.53815	6.06648	5.25071	5.53081	5.55746	5.92661	5.573	6.2031	5.54155	5.52256	4.40723	4.84912	5.04496	5.66397	5.21572	5.53	5.76677	5.9592
ENSSSCG00000011486	C3orf14	protein_coding	0.420885	0.188047	-0.277484	-0.12519	-0.0967542	0.817906	-0.0354222	0.494355	-0.111582	0.334691	-0.129459	-0.532922	0.0539077	0.698435	-0.173553	-0.0644044	-0.9121	0.216605	0.219451	-0.16846	-0.183251
ENSSSCG00000011497	MAGI1	protein_coding	5.20206	4.6357	5.01378	5.10696	5.18735	4.99793	5.59324	5.30725	6.076	5.86804	5.54527	5.81213	5.26935	5.02444	4.95573	4.49059	5.08385	5.09973	5.30813	5.3305	5.48664
ENSSSCG00000011498	SLC25A26	protein_coding	3.03051	3.18615	3.21894	3.24032	3.16047	3.30865	2.95019	3.46351	3.07039	2.674	3.16572	2.8744	3.16511	3.06327	3.59227	3.00827	2.71239	2.84339	3.03073	2.75814	3.02911
ENSSSCG00000011499	LRIG1	protein_coding	5.27405	5.04288	5.37778	5.22389	5.52105	5.19434	5.62256	4.92629	5.34475	4.80797	5.44874	4.8004	5.11169	4.30814	5.06551	5.49345	5.39262	5.53357	5.81724	5.60455	5.35475
ENSSSCG00000011496	ADAMTS9	protein_coding	5.58721	4.99594	4.47401	5.1523	5.87328	4.08059	4.86765	6.20712	6.0879	7.66289	6.32226	7.45812	5.93655	5.23613	5.80936	5.5898	5.99387	5.68692	5.71861	6.57856	6.88139
ENSSSCG00000011500	KBTBD8	protein_coding	1.3754	1.58974	0.905108	1.35335	1.28952	1.47299	0.616654	3.16198	1.37967	1.12319	1.24452	0.449376	0.87703	3.80656	4.37049	1.14141	1.00217	0.216605	0.989022	0.887683	1.20187
ENSSSCG00000011501	SUCLG2	protein_coding	6.54974	6.51585	6.61926	6.61448	6.54988	7.36843	6.81801	6.49747	6.29909	5.68297	6.06439	5.99102	6.78497	6.79029	6.49169	6.11537	6.37733	6.03653	6.18579	6.14572	6.45262
ENSSSCG00000011504	EOGT	protein_coding	4.02806	3.85301	3.49175	4.05007	3.77599	3.7907	3.50497	3.07561	3.46199	3.74288	3.91583	3.65062	3.23203	3.02036	3.23095	3.28986	3.71987	2.84339	3.31095	3.77759	3.67399
ENSSSCG00000011510	TMF1	protein_coding	4.84969	4.75198	4.93444	4.69788	4.7906	4.67531	4.52355	4.91804	5.08605	4.99247	5.35715	5.08609	4.8088	4.52318	4.47504	4.57945	4.96552	4.59811	4.71892	5.06066	4.80933
ENSSSCG00000011506	UBA3	protein_coding	4.95565	4.86553	4.75296	4.73677	4.62782	4.87978	4.68513	4.81295	4.75762	4.73117	4.73864	4.70292	4.29794	4.49604	4.76655	4.53094	4.57811	3.72657	4.53932	4.52048	4.70267
ENSSSCG00000033154	ARL6IP5	protein_coding	6.6353	6.50064	6.82322	6.61987	6.43312	7.1263	6.7888	6.1563	5.62453	5.71761	6.02773	5.73386	6.32357	6.26456	6.06734	6.21284	6.32924	6.12019	6.1416	6.19049	6.24776
ENSSSCG00000052599	LMOD3	protein_coding	-0.5692	-1.33741	0.012023	-0.164184	-0.720191	-1.71815	-0.968308	7.85852	0.500347	0.213129	4.70601	0.449376	0.260359	7.26886	8.51989	3.90522	-1.55365	-0.932259	-0.345047	0.622444	-0.757487
ENSSSCG00000011511	FRMD4B	protein_coding	5.04309	4.79499	4.4569	4.91804	4.66748	4.42345	4.62664	5.06538	5.293	5.78315	5.61723	5.80258	5.12935	5.10366	4.91913	5.0867	5.32557	5.18894	4.99556	5.16089	5.09662
ENSSSCG00000059947		lncRNA	-0.977664	1.66804	1.27662	1.6628	1.08158	2.02601	1.20647	1.85569	0.310244	1.55708	1.1262	1.62523	1.2763	2.0258	1.18352	0.448244	0.460709	0.566547	0.246673	0.796774	0.492127
ENSSSCG00000052042		lncRNA	-0.736656	0.386376	-0.0649389	0.657218	0.0927236	-0.070449	-0.397992	0.91493	-1.08462	1.41269	0.630871	0.617321	-0.587638	-1.32905	0.0116617	0.448244	-1.06822	-1.0635	0.105119	0.54076	-1.60548
ENSSSCG00000056017		lncRNA	0.78787	-0.889955	-1.49988	-0.996457	-1.68172	2.98599	2.50693	0.538076	-4.25454	0.943739	0.595681	-0.109114	-1.53105	1.84088	2.14837	-0.143476	1.72731	-1.75538	1.77667	-1.75342	-4.66438
ENSSSCG00000052366		lncRNA	0.111341	3.84099	3.06039	3.5841	2.30398	3.18553	2.90318	3.39383	2.52244	3.21511	2.54585	2.22327	3.59187	2.42173	2.89165	2.465	0.768282	2.78735	1.57667	1.80263	2.2703
ENSSSCG00000057858		lncRNA	1.57637	3.69634	2.80323	3.13985	2.33245	2.13651	0.463031	3.0977	1.03086	3.23476	2.71116	2.80649	1.21145	2.2279	3.04389	3.00827	2.28228	1.25842	2.55233	2.28471	0.320516
ENSSSCG00000062077		lncRNA	-0.383985	1.71095	0.253031	-4.76905	-0.644242	1.89066	0.673798	-2.06858	-0.34765	0.114725	0.445656	0.617321	-0.983567	0.396779	0.734654	1.0014	-0.0889782	0.919219	0.603238	-0.591151	0.518844
ENSSSCG00000052756		lncRNA	-0.926134	0.247548	0.012023	-0.164184	-0.975448	0.564787	-1.62038	0.494355	-0.981522	1.10621	-0.317904	-0.109114	-0.476607	-0.274598	-0.0235277	0.18251	-1.06822	-0.811965	-0.265975	-0.936287	-1.39136
ENSSSCG00000058450		lncRNA	-1.26717	0.949109	0.120276	0.275348	-0.503379	1.9372	0.00966565	0.449267	1.43662	0.671118	1.10132	1.85772	1.10836	0.853157	-0.635457	0.18251	-0.416143	1.25842	1.02091	0.297203	-0.63463
ENSSSCG00000055015		lncRNA	0.78787	1.22552	0.822052	1.26804	0.337142	0.39733	-1.15472	1.1302	1.37967	1.23672	2.10758	2.08107	0.496426	-0.781558	0.350868	1.55853	0.942049	1.31236	2.15266	0.820044	-0.226972
ENSSSCG00000044457		lncRNA	0.420885	2.02333	1.63398	1.23845	0.445395	1.80959	-0.231342	1.01115	0.818709	0.824275	1.77153	2.12633	0.383215	1.2373	0.206478	1.72359	0.962369	1.68373	1.74838	1.11165	0.645478
ENSSSCG00000048519		lncRNA	0.479381	2.26565	1.96924	1.48519	1.03614	1.77584	0.857663	2.37285	1.05531	1.88026	2.14457	2.54832	1.36842	1.31036	1.47583	2.29549	1.20338	1.46304	2.18116	1.20299	0.848692
ENSSSCG00000011538	LMCD1	protein_coding	5.88731	6.10226	5.71498	5.93226	6.05442	5.73086	6.22361	6.08716	5.84568	6.815	6.34826	6.75811	5.93153	5.90936	6.16337	5.76578	5.63736	6.42949	6.12152	5.53242	5.98757
ENSSSCG00000023082	SSUH2	protein_coding	-1.90104	0.463682	-2.79533	-0.521119	-0.88525	-0.198773	-1.48914	-0.39873	-0.167077	1.56952	0.0371911	0.929705	-0.476607	0.992882	0.265979	-0.511863	-0.220223	-0.326538	-0.428705	-1.10135	-0.63463
ENSSSCG00000036136	BHLHE40	protein_coding	7.3973	7.9918	7.75077	8.08628	7.0471	7.597	7.37195	8.78749	8.83882	9.40233	8.92144	9.28854	8.10905	8.08442	8.47292	8.15173	8.46756	8.44703	8.80945	8.22624	8.40222
ENSSSCG00000011535	ARL8B	protein_coding	6.32063	6.05099	6.28851	5.90485	6.0993	6.32223	5.89607	6.22979	6.04276	5.60431	5.82141	5.71732	6.14626	5.86457	6.30218	6.08859	6.15482	5.42759	5.88972	6.08578	6.10904
ENSSSCG00000044623		protein_coding	0.18349	1.80307	1.22905	1.44689	0.513299	2.13651	1.43851	1.39085	0.427284	0.999955	1.19835	1.32869	0.95833	1.71198	1.27325	0.7402	1.23713	0.474917	0.871528	0.674439	1.13436
ENSSSCG00000034197	EDEM1	protein_coding	6.56726	5.82612	6.16756	5.84044	6.32627	5.56417	6.0114	5.89563	6.43982	6.283	6.46742	6.22229	5.95895	5.48128	5.68817	6.11908	6.35972	6.35596	6.26489	6.51091	6.35637
ENSSSCG00000011609	FBLN2	protein_coding	7.85471	8.00291	7.64827	7.87774	7.57877	7.87792	7.82068	7.73511	8.18538	8.61902	8.01082	8.59517	7.90052	7.45408	7.77705	8.20743	8.17597	8.25961	8.25177	7.77545	8.32661
ENSSSCG00000028031	HDAC11	protein_coding	2.66514	2.60971	3.00498	2.46936	2.46696	2.71035	3.03987	3.30804	2.57413	2.36711	2.69462	2.74252	3.34971	3.45029	3.18159	3.19261	3.00951	3.5913	3.07316	2.81136	2.89277
ENSSSCG00000011610	NUP210	protein_coding	2.77041	1.90821	1.55902	1.61753	2.76732	1.31748	2.73213	2.42035	1.92205	1.41269	2.63521	1.42241	1.24424	1.0366	2.06707	0.982901	2.32997	1.85706	1.54412	2.41268	2.61794
ENSSSCG00000026158	RAD18	protein_coding	2.44799	2.78058	2.76483	2.28624	2.56621	2.18874	2.6981	2.23354	2.06136	2.27139	2.37995	2.20228	1.96818	2.06855	2.14837	2.12884	2.06459	2.40837	2.23652	2.33404	1.91557
ENSSSCG00000033624	SRGAP3	protein_coding	1.67143	1.26924	1.30748	2.10952	1.05904	1.47299	1.73549	0.979781	2.13204	0.525513	0.885188	0.87771	0.87703	0.64294	0.236535	1.48156	1.70336	0.0360324	1.15626	2.3739	1.49885
ENSSSCG00000011542	THUMPD3	protein_coding	3.53674	3.28175	2.67893	3.34122	3.23777	2.77157	2.62029	3.60384	2.99655	3.24255	2.98715	3.41559	3.15652	3.43404	3.80279	3.39153	3.19696	3.04801	3.25508	3.29513	3.04298
ENSSSCG00000011540	SETD5	protein_coding	6.03519	6.07429	6.14638	6.22696	6.02564	5.68614	6.23315	6.4134	6.47536	7.16053	6.82165	6.95364	6.1911	6.09915	6.22229	6.53352	6.34287	6.83449	6.80884	6.65698	6.13139
ENSSSCG00000011546	MTMR14	protein_coding	5.40368	5.35586	5.56102	5.52902	5.2131	5.45511	5.49559	5.58638	5.67472	5.55513	5.68994	5.94044	5.63192	5.64735	5.71711	5.78526	5.48681	5.73955	5.77521	5.54731	5.42618
ENSSSCG00000054876	CPNE9	protein_coding	1.26888	1.18043	1.17986	1.44689	1.27003	1.47299	1.43851	0.494355	1.41789	1.48012	1.33265	1.83063	1.63887	0.64294	1.28767	1.8616	1.36474	0.610268	1.64986	1.49088	1.16851
ENSSSCG00000011548	BRPF1	protein_coding	4.21897	4.08478	4.26389	4.30688	4.24153	3.8768	4.38069	4.30012	4.42142	4.78014	4.64277	4.75608	4.21352	4.41553	4.14343	4.47082	4.33485	4.82379	4.34047	4.23472	4.35336
ENSSSCG00000011550	CAMK1	protein_coding	3.88212	4.0601	3.48164	4.30331	3.89213	4.24994	3.44057	4.32841	4.52354	4.74768	3.93707	4.91285	4.27828	4.66922	4.57694	5.00541	4.52616	4.24288	4.49885	4.42506	4.52297
ENSSSCG00000011552	TTLL3	protein_coding	7.10758	6.79359	6.9125	7.01627	7.08629	6.68017	7.04816	6.95605	7.25606	7.17993	7.22863	7.15511	7.2328	6.54179	6.88825	7.33966	7.17114	7.72269	7.36949	7.27672	7.08116
ENSSSCG00000011551	TADA3	protein_coding	3.825	3.97464	3.49511	3.82714	3.63069	4.22827	3.73381	3.8185	4.15626	4.27424	3.64169	4.27318	4.21352	4.64471	4.48133	4.50038	4.14346	4.07361	4.27256	4.19967	4.24151
ENSSSCG00000011555	RPUSD3	protein_coding	3.78883	3.35459	3.34329	3.40588	3.60369	3.75651	3.27501	3.09037	3.71317	3.50137	3.12928	3.41102	3.48618	3.76818	3.66867	3.60915	3.60178	3.28901	3.34913	3.38369	3.45629
ENSSSCG00000011557	CIDEC	protein_coding	7.27912	6.8357	7.95416	7.19325	7.59453	7.87717	7.43941	6.16329	6.39382	5.90593	6.08753	5.59485	6.92806	6.05731	6.2237	6.84425	7.0837	6.83506	6.65448	6.51537	7.56694
ENSSSCG00000011559		pseudogene	3.19372	3.72541	3.72965	3.84444	3.60369	4.12818	3.95452	3.28897	3.82049	3.56487	3.37218	3.35508	3.8639	3.20413	3.20837	3.7498	3.59203	3.94292	3.53449	3.44858	3.60709
ENSSSCG00000011560	CRELD1	protein_coding	3.36897	3.35797	3.24707	3.4092	3.29677	3.59171	3.17465	3.41743	3.32289	3.26948	3.20712	3.61136	3.30378	2.96487	3.65204	3.30855	3.45534	3.32881	3.34598	3.36799	3.49717
ENSSSCG00000011562	EMC3	protein_coding	5.66803	5.88995	5.74981	5.72648	5.71286	6.06102	5.71139	5.65376	5.26706	5.26805	5.26636	5.21085	5.66559	5.67355	6.01356	5.47868	5.34311	5.41377	5.41397	5.21456	5.54792
ENSSSCG00000011563	FANCD2	protein_coding	1.97907	1.68965	0.843269	1.78042	1.41908	1.31748	1.65263	1.15849	1.97428	1.23672	1.26706	1.70198	1.36842	0.525103	0.836295	1.49468	1.5236	1.74385	1.92727	1.28889	1.06354
ENSSSCG00000011565	BRK1	protein_coding	6.55966	6.68378	6.77159	6.58979	6.53618	6.82127	6.44083	6.6125	6.09897	6.10114	6.17507	6.16718	6.74543	6.91632	6.60439	6.42381	6.2306	6.36635	6.0979	6.09773	6.27545
ENSSSCG00000011567		protein_coding	3.99168	4.07043	3.96561	3.87841	4.02891	3.74783	3.69638	3.95782	3.81334	4.03961	4.2374	4.258	3.95586	3.83779	3.71744	3.89041	3.78692	3.92139	3.90928	3.82437	3.72651
ENSSSCG00000011570	IRAK2	protein_coding	3.86394	3.57964	3.1736	3.68354	3.82357	3.15304	3.47313	4.50953	4.59825	4.68476	4.67474	4.48565	3.88485	4.00118	3.83997	3.85016	4.18728	4.2738	3.91354	4.16601	4.18007
ENSSSCG00000011569	TATDN2	protein_coding	3.65988	3.90244	4.08842	3.83952	4.03181	3.82411	3.9774	3.66428	3.91371	3.97796	3.82379	4.07387	3.8319	3.31481	3.67691	4.02532	3.61467	4.42529	3.9779	3.70757	3.8421
ENSSSCG00000011572	SEC13	protein_coding	5.71899	5.79717	6.039	5.74238	5.89332	5.63294	5.78617	5.42981	5.23531	5.30478	5.51263	5.21347	5.62571	5.6839	5.86273	5.62676	5.67786	6.08091	5.63674	5.52181	5.49423
ENSSSCG00000023084	ATP2B2	protein_coding	-0.383985	-0.653888	-1.30057	-0.996457	-3.60772	-0.070449	-0.458113	3.6984	-0.284914	0.446801	1.31111	-0.218049	-0.0220412	3.63229	5.03376	0.276633	0.900529	-0.700933	-0.517514	-0.936287	0.464905
ENSSSCG00000011600	SLC6A6	protein_coding	6.08431	4.15444	4.25402	4.29075	5.8554	4.52344	4.93055	4.3253	4.34165	5.10888	4.81903	4.27569	4.11944	4.85163	4.3823	3.8296	5.69996	3.91269	3.66129	4.68478	5.56244
ENSSSCG00000011601	LSM3	protein_coding	3.95608	4.43277	4.14505	4.20537	3.96062	4.91896	4.17093	4.04753	3.73225	3.6405	3.83515	3.62325	3.99492	4.5536	3.8078	3.67112	3.72582	3.41146	3.53449	3.33202	3.87607
ENSSSCG00000011602	XPC	protein_coding	4.78159	4.86434	4.43785	4.89688	4.62014	4.6776	4.74635	4.58182	5.20284	5.08634	4.81712	5.13674	4.81971	4.67615	4.61175	4.9624	5.12612	4.79566	5.01052	4.96474	4.91745
ENSSSCG00000011603	TMEM43	protein_coding	6.25831	6.05099	6.07979	6.1164	5.89968	5.8623	5.35089	6.1422	5.57465	6.24182	5.94364	5.97642	6.0955	5.77545	5.79933	6.27497	5.84244	6.42031	6.09134	5.9986	6.25722
ENSSSCG00000011604	CHCHD4	protein_coding	3.75766	3.83372	3.95347	3.92792	3.88574	3.90829	3.77683	3.51365	3.21849	3.43155	3.29749	3.31654	3.60456	3.39258	3.48368	3.2205	3.38558	3.09493	2.86496	2.94437	3.77995
ENSSSCG00000011576	HRH1	protein_coding	5.03904	5.34654	5.28488	5.39795	4.67491	5.06409	5.06478	4.5528	4.6189	5.15397	4.70188	5.13674	4.92459	4.99149	4.79081	5.00197	4.41444	4.66182	4.70058	4.53813	4.73863
ENSSSCG00000011575	ATG7	protein_coding	4.83016	4.71557	4.94307	4.89095	4.79743	4.83951	4.90542	4.51501	4.3614	4.80928	4.59234	4.75608	4.49472	4.56484	4.56218	4.82377	4.62347	4.94826	4.79119	4.51693	4.85853
ENSSSCG00000030581	VGLL4	protein_coding	5.18386	5.36764	5.46762	5.50281	5.18605	5.07973	5.24881	5.41962	5.73651	5.93925	5.84126	5.95776	5.61007	5.89755	5.3288	5.7992	5.5553	5.96256	5.77346	5.59362	5.77407
ENSSSCG00000011578	TAMM41	protein_coding	2.93968	2.92425	3.04673	2.89629	2.96214	3.26066	2.65618	2.49989	2.1884	2.35997	2.04373	2.69824	2.41956	2.7843	3.00513	2.06872	2.34553	2.26528	2.40305	2.17167	2.42662
ENSSSCG00000033000	TIMP4	protein_coding	5.23427	4.52733	4.81603	5.14932	5.39735	5.34579	4.75465	4.32217	5.00677	4.6819	4.88063	4.98987	4.43916	3.83779	4.75232	4.61292	4.80461	4.43444	5.03317	5.44718	5.49255
ENSSSCG00000011579	PPARG	protein_coding	6.75901	6.72688	6.4627	6.81764	6.71714	6.90805	6.24439	6.06491	6.75179	6.43389	6.20748	6.26086	6.03471	5.72457	5.87054	6.67742	6.4914	5.86329	6.43502	6.58069	6.85967
ENSSSCG00000011580	TSEN2	protein_coding	2.78207	2.86374	2.70813	2.8724	2.67398	2.40287	2.26807	2.61665	2.42259	3.18309	2.47983	3.16209	2.43384	2.67787	2.92894	3.03545	2.56737	2.73894	2.81127	2.86269	2.47517
ENSSSCG00000029877	MKRN2	protein_coding	4.46679	4.2773	4.32926	4.2149	4.37528	3.74783	3.94295	3.78714	3.93364	3.97095	4.0057	3.94715	3.99973	3.91009	4.30639	4.15283	4.18728	4.2738	4.20824	4.07464	4.10931
ENSSSCG00000024453	RAF1	protein_coding	6.20152	6.01239	6.15224	5.94434	6.13745	5.71091	6.25203	6.71188	6.22827	6.32761	6.37963	6.18333	6.2305	6.57646	7.43256	6.32218	6.15537	6.59573	6.22267	6.06524	6.13085
ENSSSCG00000056163		protein_coding	0.00916014	0.695007	0.733921	0.275348	0.136445	-1.53757	-0.284782	-0.483619	-0.554101	-0.363929	0.855744	0.21805	-1.77206	-1.57005	0.206478	0.18251	-0.175135	-0.700933	-0.345047	-1.01646	-0.46798
ENSSSCG00000011582	CAND2	protein_coding	2.30437	2.42232	1.97886	2.16563	2.00699	2.18874	2.42609	4.97283	2.15485	2.73047	3.17767	2.67558	2.5167	4.44016	6.34592	2.99449	2.77691	2.61564	2.42705	2.76415	2.45456
ENSSSCG00000035811	RPL32	protein_coding	9.16191	9.70762	9.56813	9.51604	9.33329	9.74262	9.30968	9.07914	8.53234	8.7548	8.8572	8.74008	9.32495	9.53556	9.01576	8.93067	8.64195	9.04583	8.68313	8.48162	8.88352
ENSSSCG00000033303	MBD4	protein_coding	3.54133	3.38472	2.96198	2.74665	3.43011	3.00067	2.99573	2.73408	2.80796	3.04296	3.00738	3.05497	2.85065	3.23261	2.80404	3.09695	2.86589	2.52717	2.82939	2.98096	3.09717
ENSSSCG00000011589	IFT122	protein_coding	4.36833	4.55557	4.16835	4.33861	4.38664	4.19674	4.13831	4.1068	4.38811	4.4392	4.37866	4.80388	4.22178	3.80656	3.84973	4.40808	4.48987	4.30074	4.65177	4.70366	4.35707
ENSSSCG00000011592	PLXND1	protein_coding	7.06086	6.81372	6.90904	7.02821	7.2827	6.85398	7.43761	6.94595	7.31294	7.66271	7.29424	7.90628	7.24399	6.52654	6.78016	7.3294	7.3791	7.59318	7.33046	7.4116	7.49665
ENSSSCG00000011593	TMCC1	protein_coding	5.27061	4.8679	4.90195	4.69788	4.97649	5.10033	4.87528	5.37361	4.78163	4.41183	4.84735	4.65738	4.72706	5.31148	5.8156	5.38845	5.14624	4.74508	4.88296	5.15633	5.00155
ENSSSCG00000036643	RBSN	protein_coding	4.49541	4.58036	4.61791	4.68422	4.5712	4.5586	4.62845	4.87819	4.58361	4.76535	4.76263	4.75067	4.98161	5.01354	5.06026	4.70042	4.50554	5.04502	4.79695	4.55383	4.56844
ENSSSCG00000034318	MRPS25	protein_coding	4.23745	4.7571	4.50762	4.57599	4.36383	4.80228	4.60109	4.71873	3.68993	4.20418	4.00235	4.3202	4.35535	4.83315	5.20315	4.57637	4.01073	4.54277	4.35617	3.99253	4.01862
ENSSSCG00000011594	NR2C2	protein_coding	5.05516	4.4199	4.61945	4.68833	4.94303	4.58563	4.70583	5.01985	5.44532	5.42429	5.28305	5.34614	4.65573	4.84857	4.87084	4.69048	5.06635	5.07459	5.17365	5.2514	5.09994
ENSSSCG00000011598	FGD5	protein_coding	5.99189	6.25051	6.18169	6.17029	6.40993	5.92715	6.61049	6.59384	6.30229	7.369	6.79523	7.03118	6.65915	6.47285	6.41038	6.42809	6.30756	6.99925	6.6709	6.47517	6.95079
ENSSSCG00000040702	CCDC174	protein_coding	4.3037	4.63151	4.60555	4.46057	4.4573	4.39594	4.30584	4.39531	4.08679	4.58721	4.56758	4.42127	4.2503	4.84857	4.35516	4.43214	4.15012	4.35636	4.38402	4.12456	4.03722
ENSSSCG00000011599	GRIP2	protein_coding	-0.609277	-0.191984	-0.640054	0.18515	-0.975448	-1.10148	0.557153	1.63186	0.226586	0.760616	0.522618	0.259273	-0.587638	2.26514	3.55399	0.7402	-0.582793	1.23068	1.19869	-0.860338	-0.963938
ENSSSCG00000027812	IQSEC1	protein_coding	5.83367	5.34228	5.48544	5.66384	5.88934	5.36294	5.77968	5.94315	5.90659	5.98523	5.78575	5.8242	5.80948	5.63674	6.42269	5.69511	5.9263	6.22058	6.08805	5.93874	6.06156
ENSSSCG00000023354	ACAD9	protein_coding	4.42523	4.16219	4.44654	4.35938	4.5226	4.28035	4.69207	4.16722	3.93364	4.11154	3.78135	3.91849	4.22998	4.02851	4.35173	4.45748	4.18296	4.52003	4.08546	4.21511	4.25548
ENSSSCG00000057327		lncRNA	1.44555	1.635	1.02136	0.976908	0.890535	2.73691	0.430241	1.83831	2.17731	1.93895	2.33798	1.89743	1.84532	2.13039	0.691905	1.64341	1.55069	0.84796	1.43002	1.93641	1.94542
ENSSSCG00000058457		lncRNA	1.35472	1.0858	1.12894	1.12981	1.64778	1.4939	1.20647	0.775768	1.5442	1.45353	1.31111	1.05204	1.24424	0.328066	1.60817	1.12463	1.16882	1.25842	1.2534	1.28889	1.57721
ENSSSCG00000056748		lncRNA	0.159839	1.29767	0.733921	0.903379	0.26018	1.03317	0.755482	0.738773	0.269022	0.045184	0.48465	0.338345	1.30766	0.803404	0.53144	0.906449	0.177537	0.734004	0.871528	0.54076	-0.0595155
ENSSSCG00000033350		pseudogene	3.25918	2.95581	3.34329	2.48204	3.30158	3.73031	3.30697	2.67656	2.47791	1.61822	2.84455	1.62523	2.92332	2.00394	1.98977	1.68977	3.2762	2.51572	2.45649	3.4298	3.44936
ENSSSCG00000011746	SKIL	protein_coding	5.30471	5.27417	4.70451	5.24915	4.75598	5.60438	4.48415	5.22437	5.66283	5.92178	5.42137	5.71732	5.18741	5.20772	4.59735	5.00197	5.38981	3.89953	4.69194	5.5586	5.62141
ENSSSCG00000040946	EIF5A2	protein_coding	2.79364	2.13783	2.38548	2.34296	2.23526	2.94102	2.82335	2.77119	2.7417	2.30152	2.69462	2.66027	2.88225	3.5667	1.24395	2.43129	3.09021	1.59946	2.62674	2.84578	2.54832
ENSSSCG00000036114		protein_coding	5.71747	6.14102	5.54087	5.78266	5.56771	6.48968	6.18421	6.10906	5.8102	6.11711	5.90643	6.1148	6.82413	7.13511	5.90546	6.09075	5.5628	6.26571	5.92596	5.56808	5.98158
ENSSSCG00000011739	PDCD10	protein_coding	4.47639	4.54226	4.41855	4.48598	4.30757	4.52344	4.2004	4.53133	4.42142	4.68761	4.39921	4.47912	4.58068	4.71703	3.98646	4.4236	4.3465	4.05791	4.13	4.51693	4.42043
ENSSSCG00000011740	SERPINI1	protein_coding	-0.219865	0.606876	-0.37212	-0.0872225	0.0476357	0.817906	0.177122	-0.101748	0.427284	0.473518	-0.18958	0.0868059	-0.587638	-1.85956	0.112356	-0.620798	0.211888	-3.13389	-0.345047	0.121046	0.716444
ENSSSCG00000011741	GOLIM4	protein_coding	5.71341	5.33458	5.36591	5.55925	5.34007	5.76889	5.13132	5.33385	5.84656	5.6722	5.85156	5.8773	5.68065	5.39992	5.18207	5.71345	5.84107	5.53783	5.88323	5.98258	5.83114
ENSSSCG00000011743	MECOM	protein_coding	4.67717	5.06269	5.44351	5.25563	4.75598	4.83337	4.69552	4.76776	5.61016	5.80435	5.45489	5.66268	4.84131	4.83934	4.73794	5.54006	4.3884	5.35716	5.74451	5.30599	4.84011
ENSSSCG00000026829	MYNN	protein_coding	4.41027	4.32296	4.11047	4.35249	4.23652	4.54864	4.12557	4.49574	4.7275	4.85445	4.82853	4.60038	4.54164	4.67615	4.36709	4.39065	4.45085	3.7754	4.37634	4.7468	4.58434
ENSSSCG00000029608	SEC62	protein_coding	7.47347	8.16816	8.01633	8.09559	7.6106	9.09301	8.21889	7.91635	8.06673	7.70507	7.75081	8.02139	8.54689	8.70618	7.4702	7.88272	7.92168	7.4636	7.77995	7.82374	8.04965
ENSSSCG00000035883	GPR160	protein_coding	1.43573	0.912812	2.12461	1.0972	1.45406	-0.010328	1.51868	0.94772	0.269022	0.550824	1.56871	-0.0575841	0.997324	0.179968	-0.0235277	0.7402	-0.0889782	0.2721	0.923058	0.512471	0.380017
ENSSSCG00000030467	PHC3	protein_coding	4.19299	3.36806	3.791	3.61897	3.95453	3.51195	4.00271	3.58833	4.80885	4.53268	5.26915	4.26308	3.89521	3.88639	3.00949	3.11404	3.98613	3.97254	3.70119	4.6183	3.90421
ENSSSCG00000011745	PRKCI	protein_coding	4.08411	3.80678	3.45432	3.61322	3.8664	3.92378	3.44878	3.75508	4.02932	4.20817	4.11537	4.2832	3.88485	4.05	3.4359	3.88793	3.94588	3.20596	3.91566	4.43828	4.04643
ENSSSCG00000028905	TNIK	protein_coding	4.00833	3.37141	4.0038	2.9337	3.45622	2.55984	3.53226	3.4748	2.59095	2.96036	3.34594	3.10671	3.00213	3.53657	2.95177	3.14349	3.46961	3.36755	3.05017	3.44485	3.43891
ENSSSCG00000011750	PLD1	protein_coding	3.75569	3.13586	3.08731	3.38239	3.29194	3.67646	2.67029	4.16024	3.96301	4.12635	4.39666	4.45049	4.90421	5.16157	3.65204	4.24497	4.40705	4.87398	4.38861	4.48816	3.84738
ENSSSCG00000011752	FNDC3B	protein_coding	4.62414	3.31342	3.83137	3.76623	3.95453	3.61575	3.57414	4.25171	4.70256	4.52312	4.84548	4.70292	4.53503	4.92616	3.79523	3.72776	4.32508	4.60352	4.54755	5.04717	4.53938
ENSSSCG00000020906	GHSR	protein_coding	6.62805	7.1199	7.4336	7.08829	6.43476	6.10925	6.15252	6.02801	9.56454	6.4914	6.45704	7.69531	6.67577	5.5087	6.43449	7.0776	6.21903	6.26143	7.29382	7.15476	6.39429
ENSSSCG00000011755	NCEH1	protein_coding	5.24062	4.30382	4.22804	4.43144	4.66934	4.43701	4.07343	3.80961	4.35156	3.03401	4.09346	3.1457	3.66635	3.26053	3.47109	3.0444	5.09194	3.47196	3.39547	4.11753	4.21928
ENSSSCG00000035746	ECT2	protein_coding	2.8353	2.51604	2.48333	2.28624	2.4755	2.61814	2.27732	2.6268	2.68013	2.64491	2.92472	2.90719	2.68139	2.00394	2.08371	2.52376	2.58713	2.10642	2.8067	2.48725	2.64244
ENSSSCG00000029352	CCNL1	protein_coding	7.7619	8.01259	8.09983	8.0943	7.9809	7.53562	8.05128	7.90414	8.47897	8.41102	8.65878	8.31341	7.88176	7.25621	7.24845	7.34125	7.64475	7.95291	7.87759	7.70278	7.82204
ENSSSCG00000011726	VEPH1	protein_coding	2.87215	0.798101	2.18403	1.70669	2.1525	2.91024	3.32492	0.700805	1.89521	0.525513	1.43574	-1.03249	2.09942	1.54037	0.0116617	-0.184699	0.85778	-0.59784	1.52201	0.595727	2.25449
ENSSSCG00000011727	PTX3	protein_coding	4.8339	4.74812	3.77728	4.68422	3.76906	3.44374	4.38711	1.18623	2.04924	0.738757	1.83326	1.78901	1.36842	1.07904	2.34053	1.98755	2.67594	-1.0635	2.45065	2.01917	3.62257
ENSSSCG00000024205	ARHGEF26	protein_coding	2.90809	2.34951	2.64912	2.7932	3.13375	2.38059	2.24939	2.47761	2.3254	2.76873	2.68628	2.49754	2.26835	2.18968	2.1719	2.12884	2.58057	1.99539	2.43298	2.50172	2.56123
ENSSSCG00000011747	CLDN11	protein_coding	4.65196	4.73389	3.79372	4.13081	2.98025	5.39386	5.11722	5.04089	5.45109	4.7545	5.07681	4.18501	6.17418	4.48029	5.33923	5.23279	5.58754	5.00873	5.01151	6.17816	5.60436
ENSSSCG00000024916	DHX36	protein_coding	5.23427	5.42434	5.46505	5.19144	5.38381	4.80646	5.06478	5.60705	5.15979	5.68797	5.82806	5.44659	4.95956	5.27544	5.22112	5.19512	5.13509	5.18533	5.0897	5.20906	5.10436
ENSSSCG00000054039		lncRNA	1.22397	1.03604	1.87966	1.12981	1.58606	2.20151	1.62392	1.69116	1.17172	1.13996	1.92117	1.3092	1.58868	0.803404	0.0795658	0.601595	1.5904	0.426822	0.836123	1.73078	2.04987
ENSSSCG00000063169		lncRNA	-2.23546	-0.115022	-2.00684	-0.164184	-0.572092	0.441051	-0.179812	-2.06858	0.0912346	1.26758	-0.0162482	-0.0575841	0.260359	0.698435	-0.43264	1.10766	0.0692839	0.0987682	0.0443647	0.19411	-0.318603
ENSSSCG00000011723	MME	protein_coding	3.54133	3.37141	3.70669	2.50708	3.79657	3.79913	3.69982	3.09037	2.1205	2.69686	2.44071	2.13743	2.11723	2.56297	1.79144	1.8309	1.34939	1.20239	2.32857	1.69346	2.66654
ENSSSCG00000026718	PLCH1	protein_coding	0.274399	-0.359441	0.905108	0.865159	0.26018	1.08921	0.645509	-1.44055	-1.59158	-2.83523	-0.989281	-4.30551	-0.707933	0.179968	-1.31898	-0.511863	0.372353	-0.700933	-0.472426	-0.936287	-1.20495
ENSSSCG00000011666	CLSTN2	protein_coding	-1.71463	-1.25253	-0.421873	-0.376729	-1.53733	-0.670842	-0.0354222	0.253347	-0.224793	0.419579	0.698775	0.709439	-0.0220412	-0.637168	-1.31898	-1.16394	-0.9121	0.652704	0.350696	0.158041	-0.366697
ENSSSCG00000027467	DZIP1L	protein_coding	5.60265	5.52245	6.33512	5.8721	5.8114	5.34579	5.7054	4.85461	4.91455	4.47269	5.22089	4.71408	4.83863	5.0108	4.456	5.57907	5.29685	5.65336	5.50837	5.56464	4.82948
ENSSSCG00000031098	DBR1	protein_coding	2.65249	2.30819	2.39987	2.26438	2.41465	2.35796	2.00411	2.52184	2.45052	2.5287	2.23882	2.11515	2.23611	2.5019	2.5405	2.68119	2.22456	2.7191	2.20217	2.25086	2.35429
ENSSSCG00000036610	ARMC8	protein_coding	4.51652	4.40201	4.555	4.32635	4.45082	4.32479	4.47614	4.85245	4.24663	4.57493	4.41696	4.36809	4.41416	4.26743	4.98811	4.37655	4.16115	4.21484	4.26426	4.3551	4.21928
ENSSSCG00000025316	SLC33A1	protein_coding	4.77089	4.54967	4.55017	4.41995	4.53694	4.81063	4.67642	4.09221	4.35894	4.23964	4.62106	4.52421	4.36656	3.76168	3.98424	4.25849	4.48637	4.0697	4.37788	4.62987	4.50638
ENSSSCG00000028855	GMPS	protein_coding	4.74629	4.72475	4.68702	4.63822	4.5949	4.50296	4.35471	4.74462	5.08902	4.90316	4.85481	4.8383	4.83055	5.02172	4.88277	4.69191	4.60097	4.74017	4.65432	4.62162	4.56364
ENSSSCG00000025810	KCNAB1	protein_coding	3.82312	2.9288	3.35072	3.04473	3.34415	3.84867	3.57788	1.2664	2.89182	3.01595	3.46772	2.06953	2.39056	2.18968	1.79144	1.58329	2.28228	0.772998	2.17409	2.5089	3.68583
ENSSSCG00000047110		protein_coding	0.535597	1.18043	1.21284	0.701273	0.864772	2.17586	1.7084	-0.483619	-0.413238	-0.802813	0.0887214	-1.03249	0.651149	0.0149084	-0.254853	-0.565303	-0.525077	-1.36836	-0.822369	-1.39085	0.258455
ENSSSCG00000030567	SSR3	protein_coding	5.85223	5.82368	6.06124	5.65757	5.66887	5.56417	5.53564	5.4741	5.38992	5.22743	5.47439	5.12842	5.64272	5.51064	5.67931	5.71626	5.74171	5.90667	5.63738	5.68359	5.64434
ENSSSCG00000027646	TIPARP	protein_coding	5.89404	6.21135	5.61676	5.69482	5.70743	5.43903	5.28019	6.8726	7.05323	7.37233	7.11828	7.17713	6.58349	6.57089	6.315	6.23009	6.91086	6.28859	6.1805	6.87992	6.80204
ENSSSCG00000011997	CHMP2B	protein_coding	4.48831	4.52132	4.41678	4.27989	4.3546	4.34219	4.24586	4.28416	4.42611	4.53901	4.50968	4.47037	4.52506	4.99149	4.13148	4.39939	4.54143	3.97254	4.20478	4.48088	4.45197
ENSSSCG00000011733	IFT80	protein_coding	4.03783	3.70433	3.52167	3.92792	4.11612	3.51707	3.5438	3.74578	4.02623	4.09227	4.03555	4.04174	4.41416	4.24431	3.67965	4.20163	4.17427	4.22542	4.28902	4.48088	3.65304
ENSSSCG00000032398	VGLL3	protein_coding	4.89337	4.67551	4.55179	4.28895	3.74808	4.88375	4.76291	4.22186	4.24663	4.04184	4.50968	4.61831	5.12496	5.36605	3.99527	4.90338	4.6346	4.75485	5.07174	5.27475	4.4485
ENSSSCG00000034645	C3orf38	protein_coding	5.61846	5.51868	5.34189	5.37178	5.50446	5.81635	5.45846	5.34774	6.28235	5.51871	5.47681	5.54988	5.57183	5.69758	4.911	5.23083	5.44139	4.52289	5.25382	5.58939	5.54304
ENSSSCG00000036885	ZNF654	protein_coding	4.10129	4.23749	3.86806	3.84934	4.01434	4.51835	3.99992	4.54747	4.9394	4.82622	4.78624	4.79515	4.50491	4.60169	4.0084	4.26232	4.3465	3.64484	4.30368	4.71302	4.57323
ENSSSCG00000011731	SMC4	protein_coding	5.16319	5.62206	5.08676	5.46657	5.21565	5.81115	5.21431	5.71813	5.82361	6.092	5.97992	6.25959	6.17418	6.47583	5.46357	6.08263	5.92888	6.05247	6.05138	5.92136	5.46533
ENSSSCG00000032182	CGGBP1	protein_coding	6.49615	6.77538	6.33559	6.69839	6.37613	7.18854	6.4305	6.74607	6.98207	7.03443	6.83066	7.06209	6.83695	7.16742	6.48661	6.50221	6.74886	5.65597	6.48266	6.95246	6.8353
ENSSSCG00000027432	NSUN3	protein_coding	1.54018	0.856596	0.864178	0.0553819	0.83854	0.156322	0.463031	0.847026	0.0912346	0.671118	0.522618	-0.109114	0.496426	0.525103	1.07125	0.695462	0.0692839	0.810966	0.989022	0.648676	0.989065
ENSSSCG00000027571	ARL13B	protein_coding	3.43942	4.16798	2.98125	3.87841	3.38551	3.57709	2.6912	3.93755	3.71317	4.35009	3.95454	4.24524	3.22383	3.59622	3.51774	4.00942	3.75232	2.60488	3.73041	4.01791	3.58513
ENSSSCG00000011732	TRIM59	protein_coding	3.57301	3.51149	3.31319	3.60454	3.30158	3.34938	3.01796	3.10498	3.40605	3.46855	3.55733	3.55867	2.99251	3.19452	2.65621	3.56009	3.171	2.80627	3.67388	3.47814	3.2203
ENSSSCG00000031077	KPNA4	protein_coding	6.29235	6.37912	6.3039	6.26369	6.24497	6.70672	6.27818	6.99628	6.17835	6.35795	6.41539	6.43792	6.3726	6.80063	7.29383	6.21333	6.30607	5.84625	6.05619	6.34386	6.31552
ENSSSCG00000023434	PPM1L	protein_coding	2.01905	1.71095	1.67005	1.45977	1.6326	0.714812	1.47111	3.65934	1.34041	2.28653	2.76758	1.98604	1.48275	2.8347	4.20363	2.30297	2.17318	1.89291	2.14545	2.45789	2.12135
ENSSSCG00000025463	PROS1	protein_coding	6.7988	6.40426	6.71768	6.52308	6.66071	6.58594	6.6246	6.41193	6.20864	6.2099	6.6087	6.49889	6.69739	5.94565	6.15552	6.93935	6.54964	7.19949	6.99643	7.01681	6.63959
ENSSSCG00000021774	B3GALNT1	protein_coding	3.38691	2.99973	2.97646	3.57229	3.31591	3.44374	3.01796	3.54077	3.56351	4.01708	3.92649	4.15529	3.79917	3.68132	3.33185	3.76341	3.66513	3.16989	3.54275	3.80409	3.83945
ENSSSCG00000022952	NMD3	protein_coding	4.62414	4.56875	4.48417	4.41831	4.55518	4.85575	4.40831	4.92423	4.88416	5.13212	4.92206	4.86358	4.75007	5.06986	4.66936	4.79225	4.79331	4.10069	4.57062	4.81788	4.84935
ENSSSCG00000011720	MBNL1	protein_coding	7.661	7.5263	7.37425	7.46826	7.3944	8.04196	7.61152	7.85123	7.77739	7.71787	7.75031	7.88996	7.56434	8.00514	7.88195	7.39557	7.69096	6.6333	7.59391	7.7197	7.48293
ENSSSCG00000011624	MCM2	protein_coding	2.50072	2.7241	1.62175	1.92676	2.65907	1.85878	2.63476	1.67166	1.66034	1.91965	1.26706	1.56074	1.36842	1.47831	1.21405	1.76747	1.92662	2.15151	1.95229	1.92572	2.02212
ENSSSCG00000058656	P2RY1	protein_coding	3.04994	2.28708	2.58759	2.28624	2.69606	2.61814	2.40936	4.205	1.9614	1.80862	2.47983	1.96127	1.92838	2.93052	5.14887	2.37566	2.18188	1.31236	1.97688	2.6058	1.95523
ENSSSCG00000025238	SHOX2	protein_coding	4.95737	5.34569	5.13809	5.59253	4.5949	5.81635	5.37154	5.79222	5.75622	5.74528	5.88746	6.09359	6.20574	7.63341	5.18977	5.02362	5.61347	5.41377	5.14047	5.61706	5.47901
ENSSSCG00000011623		protein_coding	4.43265	4.59045	4.69871	4.67459	4.58112	4.47694	4.7809	4.39234	4.49477	4.90439	4.50968	4.74887	4.8965	4.36068	4.71677	4.82377	4.70412	4.95675	4.71892	4.508	4.57641
ENSSSCG00000027556	RSRC1	protein_coding	4.04268	4.68091	4.48417	4.55513	4.21374	4.4397	4.11787	4.02081	3.74734	4.09443	4.4665	4.29068	3.75435	4.74035	4.14343	4.21754	4.07045	4.1385	3.96566	3.9404	3.64092
ENSSSCG00000025651	GFM1	protein_coding	4.21467	4.02227	3.91641	3.91629	3.98773	4.07019	3.67904	4.17416	3.89012	3.98494	3.86131	3.97835	3.62959	4.03929	4.66936	4.15902	3.8753	3.5357	3.922	4.14543	3.83148
ENSSSCG00000033185	PPP2R3A	protein_coding	4.86988	4.29327	4.50928	4.41169	4.30995	4.89165	4.35471	5.45854	4.40724	4.02613	4.5002	4.52843	4.71833	5.02986	5.85064	4.53094	4.89459	4.32061	4.64667	4.77684	4.5312
ENSSSCG00000011650	MSL2	protein_coding	5.19262	5.1559	5.04273	5.09359	5.15184	4.99059	4.97527	5.18881	5.35833	5.44554	5.43885	5.35329	4.99612	4.95493	5.01979	5.11245	5.1595	4.86272	5.2	5.45835	5.22994
ENSSSCG00000011653	PCCB	protein_coding	5.32678	5.1675	5.86385	5.2939	5.5587	5.49714	5.26168	4.99457	4.25721	3.89886	4.10914	4.39377	5.15329	4.72038	4.97257	4.59476	5.07221	4.67475	4.88079	5.08007	4.99681
ENSSSCG00000047511		protein_coding	1.31244	2.28708	2.88734	2.51944	1.77771	2.3116	2.73213	2.58573	2.48693	2.62121	3.50138	1.81689	2.63269	2.11007	2.09195	1.38626	2.04567	1.9105	2.18116	1.20299	2.81406
ENSSSCG00000020984	LXN	protein_coding	4.93316	5.2625	4.85963	5.35292	5.17036	5.38269	5.04326	4.32841	4.96543	4.58415	4.56303	4.89334	4.54822	4.7633	4.19982	4.71029	4.75013	4.48523	4.8277	4.80482	4.63559
ENSSSCG00000028623	RARRES1	protein_coding	5.85361	5.08834	5.02543	5.01395	5.56171	5.27658	5.23107	3.61409	5.25655	2.73047	3.97179	2.77841	4.15437	3.50579	3.21216	1.78893	5.52317	2.9322	3.35226	4.39051	4.89085
ENSSSCG00000026018	MFSD1	protein_coding	5.95243	5.61431	5.45044	5.47849	5.69103	5.71426	5.5025	5.39902	5.26837	4.88213	5.17246	5.041	5.35253	5.19331	5.28633	5.39459	5.70525	4.82147	5.31377	5.58685	5.42882
ENSSSCG00000026130	EPHA3	protein_coding	3.248	3.40446	2.68482	3.26254	2.81519	4.06321	2.96744	3.08301	2.97748	3.43155	3.47742	3.06663	3.49982	1.88938	2.31258	2.5554	3.64642	2.04403	3.41059	3.24443	3.43891
ENSSSCG00000011729		protein_coding	3.57301	4.07865	3.01436	3.80964	3.87932	4.0025	3.41984	4.85893	4.13635	4.91174	3.68419	4.66699	3.66029	4.60169	5.35387	4.11085	3.79544	2.59403	3.44919	3.57707	4.61252
ENSSSCG00000022105	SUCNR1	protein_coding	1.06752	1.16509	1.16309	1.08062	0.410206	0.257605	0.362337	0.700805	1.37967	0.694019	0.698775	0.823771	0.440931	0.255916	0.378089	0.448244	0.721361	0.693926	1.23992	0.773123	0.125699
ENSSSCG00000059377		lncRNA	1.25778	1.50693	1.96924	2.13383	2.05335	0.102883	1.88816	1.59093	-0.795109	0.213129	0.138474	-0.162554	-0.102212	0.853157	0.555486	0.925945	0.106278	0.377069	0.956417	0.483616	0.408871
ENSSSCG00000062045		lncRNA	0.339008	0.695007	1.71678	1.01231	1.10378	0.39733	1.53419	-0.0361601	-0.0581431	-0.513306	0.522618	-1.03249	0.126057	-1.1226	-0.43264	-0.0264365	-0.364613	1.05197	0.516433	-0.31285	0.408871
ENSSSCG00000038366	RAP2B	protein_coding	2.56065	1.88029	1.95956	1.40754	2.27493	1.34075	1.93567	2.01888	2.72655	2.06728	2.14457	2.55661	2.15221	2.35422	1.71877	2.18656	2.46428	2.33208	2.36007	2.43546	2.48875
ENSSSCG00000058182		lncRNA	1.6546	1.0019	2.0167	0.903379	1.55417	2.87082	1.16721	1.18623	1.50923	-0.937114	0.825687	1.02839	1.66332	0.698435	0.236535	0.393277	1.3182	-0.501624	1.29311	1.18518	1.45802
ENSSSCG00000063368		lncRNA	2.50072	1.90821	1.73959	1.70669	2.30398	1.84257	2.36668	1.71039	1.83998	2.07602	1.89246	1.20756	1.71102	1.44625	1.18352	1.72359	2.39869	0.810966	1.8495	1.92572	1.71066
ENSSSCG00000045498		lncRNA	0.252203	0.332437	0.925146	0.215847	0.640211	0.102883	0.587211	0.580511	-1.31594	-0.0278795	0.364356	-0.109114	0.918253	0.462367	-0.059597	0.804809	0.672862	-0.0982687	0.350696	0.19411	0.193603
ENSSSCG00000054636		lncRNA	-0.6505	0.386376	-0.37212	0.588505	-0.572092	0.207852	-0.231342	-0.573817	0.269022	-1.00926	-0.0162482	0.0402633	-0.707933	-1.85956	-1.5054	0.364988	-0.642914	-0.811965	0.0443647	-0.079651	0.0174465
ENSSSCG00000011652	STAG1	protein_coding	4.97611	4.82337	4.73888	4.90043	4.88494	5.01068	4.65352	5.02562	4.98784	5.3205	5.32662	5.43652	5.2228	5.37672	5.03804	5.14816	4.92338	5.13383	5.12405	5.18686	5.02504
ENSSSCG00000052282		lncRNA	0.0353917	-0.00676892	0.486703	-0.204262	0.0927236	0.641749	-0.179812	0.449267	0.0912346	-0.228577	0.763626	0.679382	0.699243	0.328066	0.0460132	0.762059	-0.0477555	0.325539	0.88891	0.749078	0.320516
ENSSSCG00000042151		lncRNA	1.02888	1.43197	1.71678	1.33948	1.20991	1.55487	1.12685	1.48321	0.0431403	-0.0278795	1.10132	-1.03249	0.549865	1.65701	2.07541	0.718004	0.142347	-0.411427	0.871528	1.01413	1.06354
ENSSSCG00000054668		lncRNA	0.339008	0.0275826	0.154627	0.46617	0.0476357	0.0473875	-0.130059	1.72937	-0.167077	0.305247	1.1262	-0.532922	0.601395	1.0366	2.61676	0.245936	0.647987	-0.700933	0.47099	0.483616	-0.52142
ENSSSCG00000038447	SCARNA7	scaRNA	-0.349633	1.9174	1.54614	1.49774	0.670269	-0.010328	0.728765	2.04942	-0.795109	3.16681	2.44071	2.43596	0.95833	1.2373	1.38482	2.13723	1.33388	0.987123	1.80441	1.01413	-0.140816
ENSSSCG00000059095	MLF1	protein_coding	3.42709	3.27462	3.53803	3.37561	3.39003	3.2968	3.7703	4.98473	3.34289	3.28087	3.96492	2.72791	3.55314	4.12786	5.23328	3.16826	3.33972	2.74875	3.11069	3.01665	3.44589
ENSSSCG00000025701	NCK1	protein_coding	5.16764	5.39009	5.18766	5.49501	5.25585	5.53041	5.02141	5.46705	5.34723	5.8693	5.31044	5.9213	5.53917	5.4931	5.29528	5.58137	5.3088	4.76697	5.45028	5.6212	5.60903
ENSSSCG00000060620	IL20RB	protein_coding	-0.419174	-0.00676892	0.431737	0.701273	0.220103	-0.495755	0.216117	0.0866966	-0.00661277	0.671118	0.0887214	0.175615	1.03529	-0.171505	-0.297289	0.214572	0.0313161	-0.246367	0.0750615	0.622444	0.09051
ENSSSCG00000027443	MRAS	protein_coding	6.7302	5.94434	6.75629	6.07984	6.92152	6.99633	6.81682	5.7074	5.07114	5.20169	5.75618	5.42524	5.981	5.7883	5.18785	6.32034	6.28707	6.17672	6.11184	6.23661	6.36284
ENSSSCG00000027505	ESYT3	protein_coding	0.440648	0.949109	0.315092	1.0297	-0.0470012	0.257605	0.327148	0.580511	0.569888	0.045184	1.17469	0.796026	0.745785	-2.22213	0.236535	0.214572	0.768282	-0.411427	0.325385	0.622444	0.226393
ENSSSCG00000026746		protein_coding	2.73883	2.56948	2.37823	2.60889	2.75335	3.29084	2.63476	2.23354	2.29492	2.41614	2.84455	2.50613	2.87179	2.7843	1.8798	2.62862	2.84416	2.29237	2.8067	2.62575	2.47517
ENSSSCG00000023814	FAIM	protein_coding	1.50307	2.18425	1.62175	1.97242	1.25026	2.91799	1.16721	1.34235	0.730353	0.844885	1.4157	1.18634	1.80193	1.2373	1.02033	1.19059	1.89525	0.521459	1.81354	1.60245	1.77857
ENSSSCG00000021203	PIK3CB	protein_coding	4.57021	4.64264	4.43086	4.40004	4.47869	4.50553	4.42297	4.25171	3.86267	4.37156	4.62325	4.2036	4.00452	4.02308	3.85942	3.79557	4.28329	4.13102	3.96975	4.34912	4.35707
ENSSSCG00000035771	MRPS22	protein_coding	4.34623	4.17757	4.29694	4.16857	4.39566	4.15468	4.05742	4.31591	4.2333	4.3962	4.24025	4.2832	4.11944	4.19693	4.29751	4.24884	4.11197	4.17536	4.119	4.17731	4.04183
ENSSSCG00000011662	COPB2	protein_coding	6.41512	5.8151	5.82439	5.91891	5.88614	6.07584	5.79264	5.93398	5.72798	5.66497	5.70962	5.82934	5.95895	5.95137	6.09272	5.79854	6.10827	5.85195	5.99981	6.01759	6.01011
ENSSSCG00000024001	PLXNA1	protein_coding	4.76699	4.32814	4.70886	4.48598	4.95529	4.27432	4.9538	4.73055	4.70256	4.88711	5.16647	5.03952	4.72125	3.71535	4.93869	5.14816	5.12836	5.8451	5.22417	5.2663	4.9448
ENSSSCG00000031557	CHCHD6	protein_coding	2.61384	2.73973	3.06039	2.80838	3.20221	2.92571	3.02896	2.28577	1.83998	1.93895	2.36957	2.34315	2.66937	2.96487	2.45999	2.68119	2.39121	2.53853	2.11623	2.38954	2.89277
ENSSSCG00000023929	TXNRD3	protein_coding	3.65143	4.09088	4.42735	4.45093	4.07458	4.22827	4.39563	4.03232	4.02313	4.12635	4.44689	4.16887	4.34026	4.00669	4.18448	4.01398	3.82902	4.90722	4.32299	3.93508	3.61948
ENSSSCG00000011625	CHST13	protein_coding	0.848306	1.16509	-1.30057	-0.245485	0.220103	0.0473875	0.0958223	-0.773126	-0.630049	-1.90235	1.26706	-2.19003	-1.14403	-1.1226	-1.00583	-0.935671	2.22456	-0.326538	-0.345047	0.19411	0.669523
ENSSSCG00000056342		protein_coding	0.274399	-0.273284	-0.640054	-0.245485	0.410206	-0.339636	0.053387	-0.483619	-0.630049	0.473518	-0.0717433	-1.03249	-0.983567	1.12026	-0.0965912	-0.143476	-0.31486	0.566547	-0.38627	0.773123	0.0544407
ENSSSCG00000028724	N6AMT1	protein_coding	1.6546	2.59833	2.08953	2.92444	2.1525	2.43566	1.98165	1.9558	2.24265	2.76873	2.18064	2.6448	1.50997	1.59987	1.46317	2.1621	2.21613	1.74385	2.45065	1.36996	1.65153
ENSSSCG00000011628	DNAJC13	protein_coding	5.35374	5.21485	5.22148	5.03885	5.16113	4.81271	4.86918	5.04469	6.13312	5.22743	5.33465	5.23688	5.23916	5.18119	4.86243	4.90215	4.98799	5.03101	5.0273	5.20133	4.94357
ENSSSCG00000030528	LTN1	protein_coding	4.64771	4.34526	4.41324	4.3473	4.3821	4.58563	4.23166	4.76085	4.73887	5.01538	4.99139	4.77752	4.44623	4.4279	4.79586	4.51171	4.71314	4.18262	4.36241	4.70366	4.65228
ENSSSCG00000011664	RBP1	protein_coding	3.04026	2.05698	3.63854	1.90809	1.48821	3.34363	3.28879	1.61154	1.56138	0.446801	1.39538	-0.761191	1.614	2.82226	1.00294	0.783593	1.6034	2.7778	1.78598	0.483616	2.20599
ENSSSCG00000011629	ACAD11	protein_coding	4.37348	4.01158	3.83137	3.79954	4.14583	3.89656	3.9342	3.1965	3.8592	3.82816	3.61997	3.72239	3.66635	4.06591	3.72541	4.07637	3.90447	3.77059	3.85283	3.96148	3.8631
ENSSSCG00000011630	ACKR4	protein_coding	7.05686	6.46035	7.00865	6.46996	6.27279	7.06081	6.60316	5.80794	5.10374	2.97446	5.22953	5.0336	5.94031	5.48523	4.77297	6.13854	5.87295	4.87173	5.60751	6.10958	5.82981
ENSSSCG00000011631	UBA5	protein_coding	4.21611	3.85301	4.06152	3.67528	3.98474	3.57709	3.67555	3.84049	3.68602	3.69544	4.03555	3.70385	3.59823	4.1824	3.75945	3.74432	3.86993	3.91269	3.80784	3.9874	3.71211
ENSSSCG00000057067	RWDD2B	protein_coding	1.9992	2.64886	1.88989	2.12577	1.50498	2.83029	1.86381	2.24677	1.98705	1.93895	1.89246	1.99827	2.16938	2.67787	2.7054	1.73468	1.75086	1.46304	1.74838	1.64216	2.14726
ENSSSCG00000027594	USP16	protein_coding	5.26508	5.56619	5.51961	5.27853	5.31888	5.31381	5.28134	5.22437	4.97828	5.09819	5.47923	5.04984	5.18319	5.64382	5.05289	4.98348	5.06753	5.14688	5.1585	5.05944	4.89213
ENSSSCG00000011632	NPHP3	protein_coding	3.92485	3.74102	3.81536	3.78682	4.06046	3.25455	3.81226	3.49713	3.86267	3.80205	4.04537	3.66603	3.64809	2.67787	3.10219	3.7769	3.96363	4.03403	4.13729	4.22386	3.54345
ENSSSCG00000026761	CCT8	protein_coding	6.25517	6.12475	6.31912	6.08036	6.2318	6.15345	6.03681	6.119	5.73934	5.93445	5.78282	5.9205	6.03705	6.14606	6.29059	5.96151	5.93339	5.88013	5.70334	5.86374	5.98338
ENSSSCG00000027294	CDV3	protein_coding	7.52269	7.65187	7.64412	7.44436	7.69367	7.39889	7.02124	7.48374	7.19993	7.38074	7.50598	7.36529	7.3405	7.21636	7.34818	7.41403	7.32373	7.20752	7.06781	7.19118	7.54497
ENSSSCG00000021966	TOPBP1	protein_coding	5.31813	5.09747	5.33442	4.97971	5.21182	4.95899	5.12493	5.22437	4.69869	5.03233	5.22522	4.85015	5.0388	5.49506	5.27732	4.98116	4.87463	5.3329	4.97128	5.0631	5.00392
ENSSSCG00000038281	MAP3K7CL	protein_coding	0.111341	0.513009	-0.0649389	0.940612	0.0927236	0.3057	-0.458113	2.56474	-0.111582	0.600152	0.731565	1.38565	0.19477	2.42173	2.68919	0.672561	-0.00767807	0.216605	0.375571	0.648676	-0.0205213
ENSSSCG00000028203		protein_coding	2.46739	2.20691	2.43523	0.994719	2.21501	1.55487	2.66325	1.46067	2.19942	-0.317386	1.4157	1.42241	1.82379	1.98174	1.10423	3.14765	2.46428	2.60488	3.06171	3.03665	2.23044
ENSSSCG00000012021	MRPL39	protein_coding	4.81131	4.67956	4.66037	4.61825	4.76645	4.80855	4.70583	4.29695	4.25985	4.06618	4.32327	4.13881	4.35159	4.37778	4.41059	4.44571	4.58958	4.39124	4.42928	4.4936	4.58434
ENSSSCG00000023028	JAM2	protein_coding	5.32479	5.77649	4.81065	5.96595	5.15051	5.72866	5.48963	5.31983	5.68357	6.35526	5.73308	6.67391	5.45763	5.47732	5.56255	5.50646	5.22614	5.33616	5.79147	5.58431	5.71247
ENSSSCG00000011640	TF	protein_coding	0.848306	-0.0419583	0.733921	-0.626089	0.220103	-0.87015	0.430241	-0.483619	1.81155	-1.65081	-0.0717433	-0.532922	0.0539077	-0.637168	-0.635457	1.82052	0.341656	0.652704	1.19869	0.887683	1.37271
ENSSSCG00000011639	SRPRB	protein_coding	4.84599	4.87027	4.91203	4.99859	4.78202	4.74019	4.61938	4.73055	4.45627	4.74082	4.50731	4.63014	4.88615	4.50384	5.09657	4.93138	4.93242	4.90941	4.84561	4.99573	4.71283
ENSSSCG00000036503	RAB6B	protein_coding	0.296258	-0.451071	0.315092	0.0210304	-0.201724	1.34075	1.2257	-0.31856	0.464278	-0.566746	0.522618	0.518917	0.440931	1.76493	-0.480735	0.0466269	0.278231	-0.59784	0.0443647	1.09266	0.0544407
ENSSSCG00000038399	ATP5PF	protein_coding	5.75544	6.27395	6.1586	6.15007	6.05513	6.67388	6.00932	5.88509	5.02081	4.98436	5.26216	4.98987	5.91125	6.15725	6.18665	5.41715	5.26449	5.47861	5.45102	5.14485	5.53815
ENSSSCG00000011641	SLCO2A1	protein_coding	5.45438	5.9897	5.25551	5.89777	5.97085	5.43228	6.38203	6.63406	6.84897	7.7839	6.8164	7.57471	6.53379	6.82966	6.62229	6.74175	6.92063	6.57519	6.75031	6.55535	7.36617
ENSSSCG00000037655	GABPA	protein_coding	4.99126	4.62171	4.53232	4.64529	4.67861	5.08663	4.82414	5.1453	5.08011	5.1622	5.19614	5.40702	5.14897	5.08556	4.67897	4.84825	4.98923	4.36276	4.87753	5.30083	4.98248
ENSSSCG00000011642	RYK	protein_coding	5.35894	5.45148	5.58405	5.38872	5.50655	5.54175	5.3432	5.56936	5.11397	5.42601	5.51969	5.66075	5.49558	5.50676	5.54088	5.58444	5.26857	5.57691	5.50697	5.35759	5.23599
ENSSSCG00000011643	AMOTL2	protein_coding	6.66527	6.35692	6.68169	6.61915	6.62375	6.43937	6.94784	6.32569	6.98605	6.72788	6.60539	6.82998	6.63848	5.95564	5.96782	6.61985	6.47426	6.72378	6.68838	6.68656	6.66673
ENSSSCG00000033057	ANAPC13	protein_coding	4.06832	4.32469	4.46548	4.25794	4.1697	4.74674	4.23166	3.8835	3.62198	3.45185	3.58451	3.34075	4.36656	4.68648	3.74645	3.72776	3.65892	3.62899	3.68884	3.71999	3.89404
ENSSSCG00000012029	BACH1	protein_coding	5.15573	4.55997	4.5962	4.73677	4.66561	4.42345	4.33492	5.10225	5.31848	5.10247	5.46224	5.44547	4.89392	5.14918	4.77681	4.80019	4.96929	4.64353	4.95487	5.33455	4.74996
ENSSSCG00000011645	CEP63	protein_coding	4.02969	4.14273	4.3255	4.37816	4.08577	4.22202	4.05742	4.37737	4.15909	4.417	4.432	4.26561	4.34782	4.48818	4.23188	3.96534	4.06577	3.94719	4.02189	4.32288	3.93925
ENSSSCG00000012026	ADAMTS1	protein_coding	7.22459	8.00372	6.87404	8.05013	7.2329	7.60513	6.45719	7.86899	8.61512	9.34927	7.86997	9.36134	7.73627	7.31342	7.74229	8.18042	7.88706	7.84668	8.00486	8.31119	8.20438
ENSSSCG00000012027	ADAMTS5	protein_coding	5.94553	6.16725	5.8632	5.48322	5.83232	5.65631	5.38978	5.65376	6.14099	6.3381	6.49811	6.56614	5.91253	5.8478	4.9226	5.955	5.96205	5.66636	5.69657	6.1359	5.86603
ENSSSCG00000012022	APP	protein_coding	8.98468	8.5499	8.90798	8.51621	8.81503	8.63021	8.44871	8.45756	8.84058	8.69042	8.77085	8.5772	8.78923	8.12486	8.41475	8.85744	8.64725	8.65262	8.61451	8.8784	9.02842
ENSSSCG00000024492	EPHB1	protein_coding	1.38563	0.817864	0.925146	0.903379	1.40127	0.441051	1.54954	1.88984	2.27424	2.93656	2.54585	2.65256	1.66332	1.71198	1.54951	0.762059	1.66668	1.17354	1.15626	1.94702	1.93554
ENSSSCG00000024000		protein_coding	2.86486	3.60261	3.23909	3.81717	3.60757	3.81583	3.58907	3.28256	2.29492	3.56176	3.09818	4.13881	3.54658	3.64647	2.9653	3.45329	3.0528	3.5357	3.73282	2.85707	3.30717
ENSSSCG00000031176	GP9	protein_coding	1.43573	0.276403	1.16309	0.304202	1.25026	0.678743	1.08533	0.35463	0.928682	-0.0278795	1.22162	0.131894	0.997324	-0.38563	0.0460132	0.0818164	1.07862	1.25842	0.644757	0.887683	0.518844
ENSSSCG00000037568	RAB43	protein_coding	4.91119	4.36722	5.02194	4.3473	4.82608	4.04562	4.92614	4.41597	4.38329	4.63681	4.60567	4.70105	4.78671	4.88789	4.06812	4.91806	4.91949	5.71473	5.05162	4.79604	4.76119
ENSSSCG00000038900	ISY1	protein_coding	4.07782	4.20221	4.34608	4.3883	4.13779	4.19992	4.23166	4.2185	4.05985	4.2474	4.09661	4.11375	4.12826	4.63763	4.39234	4.18555	3.98861	4.28396	3.93461	3.89455	3.95889
ENSSSCG00000040879		protein_coding	8.41602	8.64398	8.71215	8.49133	8.51841	8.71669	8.50957	8.67725	8.03211	8.0864	8.37858	8.07305	8.19307	8.33861	8.87693	8.11504	8.11701	7.93985	8.07001	7.98973	8.23793
ENSSSCG00000037935	CYYR1	protein_coding	6.47235	6.87219	5.93845	6.71393	6.85724	6.70672	6.53057	6.74956	6.86591	7.54188	7.00046	7.87388	6.90261	6.33738	7.03577	6.88123	6.67959	6.66733	6.83178	7.06234	7.25585
ENSSSCG00000011616	COPG1	protein_coding	6.42477	6.48759	6.68206	6.40359	6.49531	6.12943	6.63857	6.15542	6.29973	6.47207	6.43356	6.33081	6.31009	6.01423	6.4705	6.65824	6.54502	7.03878	6.60406	6.57899	6.36468
ENSSSCG00000047073		lncRNA	-0.349633	-1.09641	-0.146239	0.275348	-0.572092	-0.670842	0.053387	0.144412	0.730353	0.419579	0.278199	-0.162554	-0.587638	0.698435	-0.297289	0.0466269	0.0692839	-0.932259	0.134563	0.424115	0.125699
ENSSSCG00000057080		lncRNA	-1.33276	-0.767099	-1.21037	-0.423272	-0.800361	0.257605	-0.520849	-0.483619	0.350322	0.824275	-0.386617	0.738883	-0.277298	-1.32905	-0.254853	-1.16394	-0.175135	-1.99639	0.246673	0.00400692	0.320516
ENSSSCG00000060376		lncRNA	0.571893	1.11804	0.315092	1.14584	0.609515	1.77584	0.362337	1.4145	0.0912346	0.738757	0.698775	0.131894	-0.277298	0.525103	2.03323	0.30669	1.15123	-0.811965	0.44772	0.362054	0.464905
ENSSSCG00000011611	HMCES	protein_coding	4.54304	4.38057	4.51259	4.33162	4.49767	4.26826	4.36992	4.41889	4.30388	3.75109	4.08079	3.67368	4.02825	4.51161	5.07489	4.03657	4.15012	4.27719	3.94919	3.98483	3.90421
ENSSSCG00000011615	RAB7A	protein_coding	7.72208	7.44762	7.66866	7.51722	7.67131	7.6156	7.82404	7.61776	7.69224	7.528	7.68458	7.56447	7.62123	7.76513	7.9952	7.54765	7.79694	7.67652	7.57675	7.67194	7.79872
ENSSSCG00000035037	SIK1	protein_coding	7.44226	8.05913	7.50564	7.98521	7.83409	7.61828	7.50976	8.41478	8.84563	9.41067	8.69858	9.16205	8.43661	8.08637	7.94873	7.97041	8.31629	8.29583	8.23594	8.0583	8.59737
ENSSSCG00000040779	CBS	protein_coding	1.62899	1.4574	2.87709	1.93601	2.0419	2.20151	2.45082	0.449267	1.56138	0.305247	0.445656	1.32869	2.06313	1.07904	0.144417	3.5507	2.22456	2.94078	3.14364	1.90411	1.71066
ENSSSCG00000011612	RPN1	protein_coding	6.71684	6.80012	6.71983	6.69601	6.58087	6.86757	6.63947	6.46528	6.50729	6.36911	6.43107	6.55687	6.67352	6.13981	6.83276	6.72585	6.76846	6.6576	6.73117	6.60727	6.59203
ENSSSCG00000022246		protein_coding	5.32213	6.15225	5.04502	5.37263	5.494	6.054	5.80228	6.22395	6.1252	6.29802	5.7168	6.12807	6.17418	5.81051	6.06786	5.09963	6.31004	5.32963	5.22502	5.66684	6.59674
ENSSSCG00000011618	GATA2	protein_coding	3.47579	4.21717	3.79916	4.55213	3.79998	4.35938	3.81861	3.83174	4.33417	5.34784	4.5447	4.97912	4.29403	3.57414	3.64645	3.59704	3.93307	4.41608	4.09111	3.51782	4.5147
ENSSSCG00000011619	EEFSEC	protein_coding	2.85015	3.04236	3.10937	3.00574	3.1867	3.15304	2.97314	3.12662	2.84349	3.12108	2.96664	2.91366	3.30378	3.08426	3.66867	3.37389	3.04805	3.18442	2.75076	2.82867	3.00569
ENSSSCG00000038089	COL18A1	protein_coding	6.89304	6.32663	6.61155	6.38809	6.69538	6.51611	7.03255	6.29655	7.17504	7.34569	6.80345	7.50573	6.75257	6.52078	6.29729	7.35525	6.73563	7.43159	7.19269	6.35734	6.92293
ENSSSCG00000011620	RUVBL1	protein_coding	4.15162	4.40528	3.86806	4.02212	4.1324	4.08059	3.83748	3.98571	3.58046	3.86142	3.68	3.96595	3.71395	4.22081	4.79586	4.16723	4.19589	4.08528	4.07031	3.85285	4.03722
ENSSSCG00000011621	SEC61A1	protein_coding	7.65348	6.84204	7.64695	7.00258	7.24918	7.05466	7.4967	7.05154	7.04295	6.94836	6.9916	6.96692	7.24904	6.75719	6.85413	7.2689	7.44218	7.51303	7.33582	7.2659	7.24864
ENSSSCG00000030696		protein_coding	3.15237	3.00836	3.22299	3.06595	3.5195	3.56231	3.53612	2.82513	3.29235	3.0782	3.0664	2.84084	3.47241	2.82226	3.23839	3.46999	3.35132	3.61832	3.35226	3.38369	3.39271
ENSSSCG00000024134	MGLL	protein_coding	8.70447	8.43112	8.76921	8.8467	9.09459	8.93583	9.08381	8.21356	8.33019	9.03194	8.35131	8.12276	8.38402	8.26528	8.16965	7.58607	8.38482	7.97502	8.17259	7.98588	8.75966
ENSSSCG00000028197	PFKL	protein_coding	5.62819	5.60581	5.67856	5.19144	5.53949	5.71759	6.00376	5.53201	5.6982	5.75756	5.29544	5.83532	6.00392	6.07577	5.39443	6.20138	5.78513	6.60589	5.98221	5.62286	5.79608
ENSSSCG00000024827	ABTB1	protein_coding	3.7258	4.1852	3.82605	4.14882	3.96062	4.4874	4.28994	3.57265	4.04467	4.18612	4.04862	4.38216	3.9608	3.74859	4.10321	4.11298	4.16554	4.25326	4.37942	4.0379	3.87607
ENSSSCG00000021397	PODXL2	protein_coding	1.79172	1.67889	2.11592	2.10952	2.19448	3.02242	2.62029	1.76661	1.14918	2.10194	1.51322	1.56074	1.82379	2.26514	2.13248	1.77824	1.80812	1.78258	1.99305	1.27211	1.61485
ENSSSCG00000024500	CFAP410	protein_coding	3.248	3.39791	3.71534	3.53321	3.65344	3.89263	3.9774	3.05319	3.07638	3.15448	3.08555	3.1783	4.11944	3.43404	3.41306	3.76341	3.52872	4.20418	3.70119	3.25727	3.38184
ENSSSCG00000061599	H1-10	protein_coding	6.86131	6.55906	7.00454	6.55757	6.81077	6.91485	7.60166	6.98793	7.0717	6.366	6.77375	6.5005	7.43673	7.26024	6.92966	6.90076	6.96158	7.51482	6.95087	6.72443	6.84853
ENSSSCG00000023762	TRPM2	protein_coding	2.95694	2.52808	2.79236	2.48834	2.95605	2.6833	3.33824	1.46067	2.3254	0.525513	1.70704	0.850993	2.54329	0.0149084	1.02033	1.91135	2.62586	2.31897	1.69008	1.99892	2.1558
ENSSSCG00000053108		lncRNA	0.962075	1.75262	1.58444	1.47254	1.74984	1.57463	1.66678	1.29217	1.61171	2.07602	1.69046	1.62523	0.997324	1.19933	0.734654	0.718004	0.672862	1.5776	0.799827	0.00400692	1.28204
ENSSSCG00000057234		lncRNA	-1.0311	0.247548	-0.277484	-0.014159	0.546089	-1.53757	0.430241	-0.884157	-1.31594	-0.104841	0.559612	0.29935	-1.3246	-1.32905	-1.15392	-0.620798	0.177537	1.55541	0.0130005	-2.97582	-0.891788
ENSSSCG00000051313		lncRNA	-0.6505	0.0275826	0.154627	-0.0502283	-0.201724	0.817906	0.137045	0.402724	-1.19565	-0.461776	-0.989281	-1.13559	-0.707933	-0.38563	0.456801	-1.00782	-0.9121	-0.246367	-0.0190607	-1.01646	-0.41645
ENSSSCG00000033653	U2AF1	protein_coding	5.37957	5.66019	5.59269	5.49579	5.46643	5.839	5.72581	5.3508	5.46713	5.48956	5.36239	5.51626	5.61164	5.70607	5.70842	5.47868	5.51889	5.46973	5.25298	5.0631	5.54873
ENSSSCG00000057600		lncRNA	2.79364	2.37641	2.5429	2.3568	2.63641	3.07193	2.25876	1.18623	2.3845	0.738757	1.475	1.80301	1.10836	1.9363	1.168	2.85398	2.5133	1.23068	2.62155	2.7277	1.88509
ENSSSCG00000045164		lncRNA	-1.47362	0.188047	-0.37212	0.387458	-0.644242	-0.87015	-0.968308	0.253347	-0.284914	0.363545	0.445656	0.338345	0.126057	-1.32905	-0.871525	-0.80137	-1.06822	1.8751	1.00505	-0.591151	-0.46798
ENSSSCG00000012089	ADARB1	protein_coding	4.90231	5.29987	5.47783	5.4481	5.19124	5.18151	5.81027	5.17676	5.53825	5.84008	5.46954	5.7099	5.53421	5.32917	5.34355	5.36543	5.11821	6.08188	5.8778	5.43405	5.64964
ENSSSCG00000011514	MITF	protein_coding	5.80489	5.42756	5.60438	5.30643	5.31174	5.37144	5.33989	4.94265	5.4372	4.52312	5.52554	4.9015	5.24525	5.58798	5.08112	5.34838	5.62706	4.48816	5.49566	5.60035	5.27569
ENSSSCG00000012084	PRDM15	protein_coding	2.99419	3.21624	3.19851	3.11156	3.26265	3.07887	2.96744	2.99162	3.29749	3.63755	3.14153	3.90881	3.1039	2.87138	3.13846	3.4193	3.45175	3.55261	3.46666	3.52492	3.29176
ENSSSCG00000011978	CPOX	protein_coding	4.51768	3.94574	4.38458	3.85666	4.28103	4.71592	3.96887	4.04753	3.66631	3.6869	3.69254	3.73706	3.98039	4.02308	3.97313	4.02306	4.17645	3.61832	3.90928	3.93508	4.09385
ENSSSCG00000025821	C2CD2	protein_coding	5.88776	5.47656	6.46013	6.08296	6.43038	5.29606	6.02725	6.15542	5.84568	6.56855	6.47349	6.36721	6.1288	5.23613	5.70775	6.08534	5.97336	6.91023	6.30226	6.13242	6.54487
ENSSSCG00000011949	CEP97	protein_coding	2.91163	3.01694	2.50346	3.0145	3.0158	3.09264	2.75879	3.11945	3.29749	3.39358	3.35649	3.34075	3.25635	2.47036	2.74253	3.21655	3.13117	2.43292	3.09579	3.70445	3.01979
ENSSSCG00000011952		protein_coding	8.58176	9.05585	8.94525	8.89965	8.69817	9.22021	8.992	8.60938	8.1916	8.27073	8.38552	8.27011	8.80614	9.12113	8.57165	8.52721	8.21698	8.65377	8.24936	7.9527	8.44104
ENSSSCG00000011953	ZBTB11	protein_coding	4.23037	4.30906	3.36912	4.16464	3.92678	4.33061	3.64014	4.57133	4.70643	5.14257	4.58787	4.94004	4.12386	4.36498	4.37387	4.6412	4.5532	3.2755	4.08169	5.11812	4.74713
ENSSSCG00000011529	TRNT1	protein_coding	3.9301	4.1871	3.82605	3.96227	3.90483	4.42617	3.92835	3.60898	3.91371	3.82816	3.73359	3.68507	3.99009	4.09205	3.84242	3.7607	3.70788	2.9322	3.56725	3.64053	3.87349
ENSSSCG00000036491	PCNP	protein_coding	6.20802	6.32921	6.31533	6.24753	6.17463	6.667	6.25203	6.44819	6.2549	6.55493	6.43169	6.37191	6.44402	6.89866	6.26757	6.44508	6.23843	5.73709	6.18622	6.30727	6.25275
ENSSSCG00000011956	TRMT10C	protein_coding	3.1643	3.2853	3.38729	3.35852	3.19189	3.19195	3.07211	3.16198	2.93857	3.02951	3.32997	3.19433	3.04928	3.16527	3.02248	3.11829	2.73619	2.70909	3.07696	3.05638	2.91305
ENSSSCG00000011530	CRBN	protein_coding	5.32744	5.22506	5.24857	5.23517	5.04978	5.6294	5.03237	5.36908	5.03317	5.02895	4.9256	5.1709	5.12275	5.31148	5.6285	5.1388	5.03552	4.45257	5.0361	5.09087	5.08661
ENSSSCG00000028677		protein_coding	0.380527	0.247548	-0.0259448	0.865159	-0.0967542	0.257605	0.177122	0.402724	-0.111582	-0.186142	0.595681	0.175615	0.260359	-0.171505	-0.582018	0.474961	-0.31486	-0.0295559	1.15626	0.424115	-0.63463
ENSSSCG00000021791	SENP7	protein_coding	3.62576	3.45897	2.97165	3.12779	3.28224	3.69011	3.39457	3.53538	4.25193	4.27044	4.39921	4.29811	3.06771	3.65351	2.71076	3.37389	4.11878	2.82495	4.02582	4.09624	3.60709
ENSSSCG00000011531		protein_coding	2.21539	2.06527	2.37823	2.2717	1.9591	2.36932	2.09059	1.76661	2.1205	1.6537	1.97693	1.89743	2.21972	1.98174	2.26962	2.28798	1.94716	2.38338	2.1882	1.968	1.66355
ENSSSCG00000011532	SUMF1	protein_coding	5.6554	5.49663	5.41013	5.38197	5.40183	5.46043	5.30301	4.90766	5.13706	4.88959	5.12697	5.13812	5.22896	4.8207	4.98701	5.34657	5.39822	5.15981	5.22673	5.39584	5.32478
ENSSSCG00000031273	IMPG2	protein_coding	-0.316081	-0.315719	-0.188674	-0.12519	-0.375055	-0.87015	-0.0354222	-0.101748	0.137777	0.213129	0.522618	0.413307	-0.277298	-0.274598	-1.97106	-0.565303	-0.70565	0.474917	0.0443647	-0.079651	-0.0205213
ENSSSCG00000027675	FOXP1	protein_coding	5.85315	6.34079	5.90605	6.14658	5.68276	5.62585	5.58116	6.01647	5.83866	6.38635	6.27229	6.54389	5.63192	5.96416	5.94354	6.44085	6.17998	5.57554	6.23886	6.24093	5.81776
ENSSSCG00000022486	CBLB	protein_coding	5.38085	5.51339	5.05187	5.34513	5.2792	5.29009	5.20101	5.63627	5.92827	6.03821	5.98842	6.1232	5.94779	6.03324	5.13796	5.79391	5.72545	5.20863	6.02607	5.98129	5.68029
ENSSSCG00000011946	ALCAM	protein_coding	5.71189	5.31124	4.75437	5.0801	5.31293	5.55425	5.07011	5.09312	6.47083	5.81092	5.55676	6.17528	5.31829	4.79865	4.65552	4.7949	5.54017	4.31732	4.97434	5.32441	5.43847
ENSSSCG00000011977	DCBLD2	protein_coding	5.44157	5.27596	5.46248	4.80018	5.27554	5.10713	4.87223	4.30646	4.86007	4.38921	5.11459	5.03952	4.66786	4.14294	4.11741	4.98465	5.45669	4.61698	5.0897	4.9829	4.87284
ENSSSCG00000034493	ST3GAL6	protein_coding	4.2473	3.80925	3.7325	3.91862	3.83024	3.98044	3.48115	4.26478	4.27294	3.1126	3.58001	3.37397	3.75435	4.03929	4.70338	3.58483	3.90185	2.699	3.75432	3.74148	3.5205
ENSSSCG00000011951	NFKBIZ	protein_coding	5.51913	6.35987	6.64818	7.06107	5.70471	6.52312	5.6584	6.5498	7.21154	7.45803	7.61022	7.54585	6.67727	5.222	5.43388	6.73209	6.02318	6.88598	7.80262	6.739	6.19023
ENSSSCG00000022506	COL6A1	protein_coding	10.0647	10.0184	10.5803	10.3001	10.2828	10.6437	10.8644	10.9859	10.8234	10.6414	10.8496	10.5798	11.6656	10.4007	10.8301	11.5388	11.1116	11.7375	11.5048	11.1852	10.7509
ENSSSCG00000011516	EIF4E3	protein_coding	4.93054	4.56583	4.59777	4.42981	4.70244	4.80437	4.61209	5.49505	5.98426	5.14361	5.46954	5.233	5.56373	6.10301	5.43226	5.12937	5.05339	4.99848	4.83892	5.28941	5.10215
ENSSSCG00000011950	NXPE3	protein_coding	4.26542	3.86256	4.00145	3.94634	4.19059	3.90439	3.86535	3.51911	4.20626	3.3071	3.7091	3.52527	3.79917	3.86836	3.38984	3.77958	3.76684	4.2006	3.80327	3.99509	3.81809
ENSSSCG00000045079		protein_coding	-2.36671	-1.17235	-1.39678	0.0889345	-0.0967542	0.714812	0.327148	0.538076	-0.630049	0.305247	-1.22061	-0.464209	0.87703	1.12026	-0.134559	0.18251	-0.416143	-0.0982687	-0.713434	-1.28776	-1.03989
ENSSSCG00000011527	CNTN4	protein_coding	1.81462	1.61255	1.29213	1.64034	1.9221	1.92186	1.18697	1.34235	1.66034	1.91965	2.00402	1.51041	1.58868	0.525103	0.625307	-0.227134	1.5904	-0.501624	0.762594	1.18518	1.76747
ENSSSCG00000027165	UBE2G2	protein_coding	4.65407	4.53929	4.60244	4.43634	4.57319	4.80437	4.49608	4.18795	4.31911	4.31174	3.92294	4.23235	4.52172	4.53466	4.27958	4.41844	4.45803	4.55959	4.55165	4.21949	4.5556
ENSSSCG00000011959	ABI3BP	protein_coding	7.34156	6.52226	6.89196	7.09707	6.95472	7.44626	7.31302	7.16656	7.80334	6.84184	7.82224	6.96459	7.62823	6.52654	6.77857	7.85946	7.86345	7.6427	8.00922	8.07335	7.43354
ENSSSCG00000035795	SUMO3	protein_coding	3.62144	2.88732	3.55741	2.96114	3.59588	2.77157	3.30697	3.68388	2.8713	3.13369	3.2865	3.05497	3.3647	3.65351	3.79775	3.46333	3.09482	3.98919	3.47243	3.16487	2.97707
ENSSSCG00000031249	PTTG1IP	protein_coding	7.09282	6.98465	7.4384	7.29221	7.2266	7.07951	7.55846	7.22667	7.35725	7.10795	7.20657	7.22993	7.59684	6.90605	6.9213	7.2258	7.16403	7.62483	7.05511	7.00607	7.28654
ENSSSCG00000025133	ITGB2	protein_coding	6.41949	5.05646	5.21437	5.10696	5.94495	5.71091	5.7275	4.9201	5.96261	4.4392	5.49125	4.53893	5.05968	4.31259	4.49538	4.08073	6.43754	5.03703	4.71892	5.51559	5.82045
ENSSSCG00000023437	ITPR1	protein_coding	5.25465	5.05646	4.56621	5.17102	4.57319	5.03941	4.58814	4.93449	6.12159	6.16911	5.6029	6.22879	5.49728	5.24081	4.97145	5.47123	5.40008	4.86272	5.6792	5.64664	5.88091
ENSSSCG00000054999	ZBTB21	protein_coding	1.16579	1.13389	0.925146	0.976908	1.43668	0.714812	0.327148	1.34235	2.43196	2.30896	2.18064	2.5812	1.1779	0.585224	1.46317	1.09048	2.14679	2.56099	1.88458	1.92572	1.84342
ENSSSCG00000025053	RYBP	protein_coding	4.99628	5.20831	4.94061	4.93659	4.80252	5.10373	4.63206	5.62997	5.66283	5.8181	5.68262	5.87066	5.80262	5.93558	5.05606	5.70994	5.4531	4.98609	5.34952	5.82975	5.45759
ENSSSCG00000011518	SHQ1	protein_coding	2.65249	2.64333	2.21691	2.56187	2.44973	2.76298	2.34924	2.31119	2.22119	2.72492	2.51793	2.4889	2.29989	2.75842	2.44075	2.59247	2.42821	2.25154	2.34126	2.09743	2.42662
ENSSSCG00000011519	GXYLT2	protein_coding	4.73833	4.92254	4.88798	4.82776	4.49767	5.553	5.08467	4.83503	4.86527	4.41356	5.03144	4.80214	5.84064	5.79149	4.52765	5.61479	5.23243	5.32636	5.35344	5.39778	4.85329
ENSSSCG00000011961	TFG	protein_coding	5.66435	5.52621	5.32408	5.49266	5.4546	5.68273	5.25233	5.44425	5.39472	5.24595	5.10367	5.20294	5.35628	5.52606	5.81809	5.43086	5.5025	5.13196	5.36358	5.38613	5.39677
ENSSSCG00000037216	PPP4R2	protein_coding	5.75396	5.8557	5.90983	5.79288	5.70653	6.09392	5.70369	6.15892	6.10338	6.15577	6.2306	6.18734	6.07172	6.1915	5.72442	5.9043	5.89095	5.41223	5.68853	6.09714	5.88733
ENSSSCG00000012074		protein_coding	4.00336	4.01373	3.81536	4.27444	3.67213	4.16775	3.82493	4.03614	4.46997	4.74904	4.28235	4.96206	4.27828	4.01217	4.16312	4.32424	4.45265	4.22542	4.12817	4.37291	4.42397
ENSSSCG00000011521	PDZRN3	protein_coding	4.61003	4.5629	4.88159	5.07487	4.9182	4.91703	5.15409	5.96334	5.2605	5.0524	5.70136	5.1546	5.27531	5.83547	6.32378	5.47703	5.4459	6.48633	5.65654	5.40549	5.21367
ENSSSCG00000012076	MX2	protein_coding	6.86566	6.81802	6.91751	6.64617	6.94975	6.16164	6.2608	6.62965	10.1201	7.8847	7.50183	7.39911	6.91157	6.71745	6.94226	5.68584	6.8146	6.33004	6.07862	6.55318	7.01202
ENSSSCG00000047927		protein_coding	-2.23546	1.26924	-0.324026	1.17737	-1.07166	0.102883	-0.883419	1.29217	-0.71022	0.716561	0.731565	0.709439	-0.1871	-0.171505	1.57326	1.38626	-0.220223	-1.0635	0.665077	0.329993	-1.72578
ENSSSCG00000011522	CNTN3	protein_coding	1.3754	1.19562	1.12894	1.44689	1.85826	2.09606	1.38818	1.78487	1.56138	2.15242	2.22737	3.22587	1.94841	2.00394	1.08783	2.23425	2.0265	1.99539	2.70733	2.17167	1.32809
ENSSSCG00000011965	TMEM45A	protein_coding	2.39832	2.56948	2.32644	2.56783	1.80507	3.09264	2.40093	2.38488	2.04924	1.10621	2.12002	1.51041	2.54329	2.31924	2.30551	3.33431	2.78264	2.23767	3.12543	2.9706	2.53529
ENSSSCG00000011524	CHL1	protein_coding	4.4704	3.77174	3.52496	3.52097	3.83688	4.28635	3.67555	2.82513	3.72083	3.02951	2.95973	3.08967	3.24018	2.53276	2.33359	3.24011	3.53212	1.96203	3.55097	3.34812	4.00451
ENSSSCG00000011963	TOMM70	protein_coding	5.69656	5.58	5.72502	5.45696	5.51278	5.57892	5.39191	5.78657	5.19461	5.34874	5.46346	5.35448	5.49558	5.46737	5.88425	5.2111	5.39636	5.51644	5.25466	5.17111	5.45759
ENSSSCG00000012077	MX1	protein_coding	5.27543	4.8074	5.23358	4.83025	4.93532	4.64058	4.6212	4.72583	9.96717	5.30292	5.5337	5.041	5.02235	4.92907	5.62779	4.68047	5.55362	5.74936	5.01151	5.42554	4.80662
ENSSSCG00000012088		protein_coding	5.95587	6.18306	6.31105	6.07827	6.06294	6.5558	6.32129	5.80794	5.79304	5.5807	5.54873	5.87066	6.21507	5.61887	5.85791	6.30599	6.27646	6.81243	6.29086	5.99987	6.08242
ENSSSCG00000011968	NIT2	protein_coding	5.03092	4.87027	5.02775	4.75517	4.83771	5.22749	4.80028	4.623	4.53227	3.89392	4.36827	4.35151	4.92459	4.72038	4.65968	4.45748	4.63301	4.45557	4.5338	4.57621	4.74431
ENSSSCG00000027745	ABCG1	protein_coding	2.87579	2.83494	3.27076	2.72013	2.90641	2.23915	3.16472	3.00726	3.25061	4.01481	3.47258	4.03285	2.92332	2.97614	3.38649	4.03881	2.95478	4.22542	4.35774	3.41841	3.14083
ENSSSCG00000063320		lncRNA	-0.926134	-0.451071	0.687751	0.0889345	-0.0967542	-0.767057	-0.0819648	0.0265756	-0.0581431	-1.34047	0.0371911	-0.84608	0.440931	-1.1226	-1.00583	-0.80137	-1.06822	1.439	-0.822369	-0.788188	-1.29514
ENSSSCG00000030486	TBC1D23	protein_coding	5.53818	5.49969	5.25154	5.3162	5.35749	5.50618	5.23463	5.36149	5.62146	5.5975	5.68052	5.50131	5.28125	5.32476	5.22674	5.27426	5.40473	4.75728	5.42742	5.65476	5.37683
ENSSSCG00000027357	CSTB	protein_coding	8.53103	8.48523	8.64294	8.72518	8.78035	8.97296	8.30266	7.25273	7.69127	6.40208	7.42184	6.59962	6.91412	7.19602	6.40501	6.15308	8.24861	6.67314	6.8371	7.16445	7.80704
ENSSSCG00000037061	RRP1	protein_coding	4.05716	4.41666	4.36454	3.93486	4.15384	4.25608	4.61574	4.21514	4.54959	4.42387	4.11537	4.26814	4.31347	4.41138	4.48759	4.4955	4.3329	4.5484	4.18204	4.17506	4.39542
ENSSSCG00000011970	CMSS1	protein_coding	2.9362	2.66532	2.90258	2.75713	2.73213	2.60858	2.51477	2.19309	1.85398	1.92934	2.06961	2.24395	2.09942	2.71871	1.94496	2.04217	2.23295	1.99539	2.00106	1.968	2.28594
ENSSSCG00000011972	FILIP1L	protein_coding	5.31143	5.73811	5.19077	5.63716	5.05833	4.8272	4.3126	5.4628	6.03893	5.70709	5.31044	5.88637	5.12716	4.34772	5.53409	5.872	4.4986	5.41839	5.82007	5.3101	4.88573
ENSSSCG00000011973	COL8A1	protein_coding	5.566	5.69734	5.78313	6.77479	4.20093	6.38304	4.63025	3.63438	4.40486	2.60318	3.55733	4.60638	2.8292	2.38837	2.82892	3.25945	4.02046	2.29237	3.64604	4.3551	3.48028
ENSSSCG00000011980	CLDND1	protein_coding	5.76919	6.0342	5.60671	5.94262	5.43394	5.74183	5.07144	5.69297	5.90239	6.12345	5.63358	6.25768	5.50067	5.50482	5.69157	5.77857	5.56861	5.08237	5.64188	5.69464	5.68177
ENSSSCG00000034501	RIOX2	protein_coding	3.33769	3.31342	3.17778	3.30599	2.97424	3.58685	2.91508	3.74578	3.03394	3.1126	3.00738	3.58728	3.14788	3.76818	4.29036	3.42617	3.28833	3.16256	3.26842	3.16487	2.75909
ENSSSCG00000022895	CRYBG3	protein_coding	5.29388	4.65642	4.50762	5.01286	4.78718	4.31601	4.3081	5.19735	5.60085	5.67724	5.55447	5.72193	4.91189	5.28906	5.63697	5.54243	4.92856	5.3475	5.30246	5.97028	5.1478
ENSSSCG00000027278	ARL6	protein_coding	2.73883	2.71359	2.25699	2.75713	2.26511	3.3551	2.67029	2.40862	2.52244	2.61523	2.77547	2.637	2.72851	2.82226	2.5039	2.97122	2.4925	1.8388	2.91247	2.90683	2.867
ENSSSCG00000038081	AGPAT3	protein_coding	5.64212	5.30863	5.89212	5.50669	5.44702	5.69068	5.58582	4.98275	4.74076	4.49731	5.03144	4.65931	5.09156	4.7891	5.31742	4.91927	5.27061	5.27804	5.24541	4.94106	5.44458
ENSSSCG00000039085	TRAPPC10	protein_coding	4.85982	4.54375	4.59933	4.65931	4.8509	4.22827	4.8367	5.05976	5.01459	5.05462	5.04455	4.9015	4.82514	4.70692	5.51812	4.97298	5.00768	5.08431	4.97536	5.02231	4.91996
ENSSSCG00000022164	HSF2BP	protein_coding	4.07149	4.09898	4.33489	4.12476	3.97574	4.21259	4.49806	3.95379	3.92703	3.63163	3.86501	3.78725	4.20105	4.61257	4.55921	4.23718	3.85098	4.32718	4.07411	3.80117	4.05101
ENSSSCG00000021698	RRP1B	protein_coding	3.91605	4.14469	3.99908	3.74007	3.95758	3.78223	4.39775	4.15674	4.38329	4.5295	4.22594	4.25291	4.30184	4.11772	4.22065	4.22543	4.35228	4.36595	3.86825	4.09147	4.34405
ENSSSCG00000034758	PDXK	protein_coding	4.69579	5.15492	5.00086	4.55363	4.66934	4.70476	5.15032	4.97681	4.75948	4.88338	5.06881	4.69355	5.19582	5.31148	4.76912	5.39372	5.10799	5.58926	4.7854	4.82221	5.32667
ENSSSCG00000028571	SLX9	protein_coding	3.0075	3.67212	3.81267	3.8832	3.76558	4.08059	3.87147	3.38787	3.36262	3.29217	3.1107	3.20492	3.73717	3.68132	3.7851	3.7138	3.41537	3.81331	3.40456	3.01665	3.45974
ENSSSCG00000029627	PWP2	protein_coding	3.89829	3.86017	3.76344	4.11462	4.17757	3.98783	4.36776	4.08486	4.09566	4.59939	3.99561	4.37045	3.76568	4.00118	4.10931	4.46417	4.15233	4.11214	4.2626	3.9457	4.30812
ENSSSCG00000025525	GATD3	protein_coding	5.67899	5.64437	5.98095	5.79288	6.02492	6.25646	6.28736	5.73936	5.31974	4.97271	5.09425	5.3012	5.87376	5.72624	5.96333	5.62378	5.63973	5.7518	5.46629	5.11812	5.6375
ENSSSCG00000012087	SLC37A1	protein_coding	4.07466	4.14077	4.15781	4.23377	4.4616	4.61217	4.27154	4.24513	4.45167	4.61298	3.79305	4.63014	3.95586	3.91009	3.88099	3.73882	4.42912	4.26014	4.14455	3.78352	4.62948
ENSSSCG00000030016	PDE9A	protein_coding	4.15909	4.48624	3.86547	4.14882	4.65813	4.38199	4.42505	4.41889	3.99813	5.37466	4.41696	5.0051	4.49813	4.76655	4.47661	4.45077	4.07045	4.47639	4.10419	3.90002	4.68214
ENSSSCG00000023078	WDR4	protein_coding	1.95865	2.52808	2.50346	2.57377	2.68138	2.66498	2.90318	2.51091	2.14349	2.93175	2.56417	3.07242	2.53006	2.84703	2.75297	2.64636	2.01682	3.04801	2.28984	2.19856	2.30908
ENSSSCG00000021991		protein_coding	5.0447	5.49509	5.73286	5.46577	5.41632	5.92137	5.93311	5.43126	5.19461	5.16528	5.13465	5.14501	5.42045	5.6314	5.86814	5.36989	5.30085	5.54347	5.3628	5.0323	5.54954
ENSSSCG00000037663	PKNOX1	protein_coding	3.44432	3.84821	3.39808	3.82714	3.57617	4.31601	3.80588	3.98571	4.13635	3.95918	3.74969	4.2478	4.18425	4.13291	4.15331	4.0117	4.00094	3.89512	3.82149	3.86129	4.06694
ENSSSCG00000060594		lncRNA	2.71873	2.3221	1.8167	2.99693	2.14182	2.58928	2.17217	2.81628	2.70353	3.32555	2.51793	3.62325	2.64502	2.06855	2.27687	2.7208	2.56072	2.22366	2.66255	2.86269	2.6961
ENSSSCG00000054232		lncRNA	1.21252	0.304692	-0.0259448	0.0553819	0.0010931	-0.87015	-0.0819648	0.35463	0.226586	-1.90235	-0.129459	-2.43104	0.699243	-3.44452	-0.173553	0.0466269	0.0313161	-1.36836	-0.822369	0.00400692	-0.0995929
ENSSSCG00000057336		lncRNA	-0.383985	0.560706	0.0490173	-0.927744	0.337142	-1.9246	-1.62038	0.775768	-0.981522	-0.363929	0.0887214	0.29935	0.383215	-0.274598	-0.690952	0.62564	0.570682	0.693926	-1.36551	-0.36438	0.0174465
ENSSSCG00000049147		lncRNA	-0.383985	-0.653888	0.22097	-0.681584	0.410206	0.39733	-0.883419	0.538076	-0.111582	-0.144919	0.79499	-0.464209	0.126057	0.255916	-1.00583	-0.270855	0.245441	0.566547	-1.28534	-0.123372	-0.63463
ENSSSCG00000048463		lncRNA	2.58749	2.36303	2.80863	2.24218	2.86152	2.62763	2.92099	2.17935	1.05531	1.26758	1.99054	1.07531	2.20313	2.45433	2.45999	2.2106	1.8304	2.84339	2.01696	1.89318	2.36905
ENSSSCG00000057439		lncRNA	0.460144	-0.191984	0.431737	0.903379	1.36498	0.102883	0.882116	0.94772	0.818709	0.885243	0.698775	1.28944	1.14354	0.396779	0.691905	1.29923	1.20338	2.35796	2.21601	2.22495	0.910531
ENSSSCG00000044255		lncRNA	0.892028	-0.191984	-0.473404	-0.471366	0.83854	0.102883	-0.65515	-0.242611	1.14918	-1.34047	0.405578	0.413307	0.549865	-0.38563	0.404807	0.336134	0.672862	1.11403	-0.191013	0.724625	0.669523
ENSSSCG00000036855	SLC25A36	protein_coding	6.6773	6.32447	6.69816	6.50572	6.64896	6.68415	6.8617	6.68114	7.06231	6.76957	7.19559	6.89027	6.86225	6.51693	6.15945	6.62806	6.96819	6.43178	6.73087	7.16813	6.74342
ENSSSCG00000034369	SPSB4	protein_coding	0.772357	1.10201	1.86936	1.44689	1.41908	1.68785	1.02072	1.48321	1.52682	1.38481	1.51322	1.42241	1.42672	1.37991	1.24395	1.9968	1.99725	2.56099	2.33493	2.06858	1.65153
ENSSSCG00000011693	ZIC4	protein_coding	-0.5692	-0.315719	-0.526843	0.0889345	0.546089	0.564787	-0.397992	0.144412	-0.71022	-2.04674	-0.252316	-1.98358	0.260359	0.853157	1.50081	0.577142	-1.67394	-0.411427	0.743611	0.158041	-1.60548
ENSSSCG00000011195	GALNT15	protein_coding	4.98455	4.82704	4.07054	5.04527	4.12428	4.86381	4.03033	5.11494	5.1612	5.17447	5.20201	6.19997	5.64118	5.55077	4.4576	5.52336	4.66436	5.2263	5.39509	4.80336	4.59693
ENSSSCG00000011692	ZIC1	protein_coding	1.44555	2.00621	1.19645	2.53777	2.1202	1.95239	1.87604	2.12304	1.37967	0.473518	2.05673	1.12075	1.63887	2.51741	2.78891	2.73192	0.278231	1.8203	2.67262	1.5196	0.739345
ENSSSCG00000011695	AGTR1	protein_coding	5.99022	4.99703	5.7617	5.56523	5.81224	5.72203	6.1098	5.33074	6.064	5.18259	6.07641	5.47858	5.94904	4.52318	5.17336	6.3468	5.94301	5.60285	6.55318	6.22631	5.89691
ENSSSCG00000035537	RUNX1	protein_coding	4.73533	4.02652	4.21386	4.34209	4.35691	4.05268	4.27847	4.35921	4.38811	3.80468	4.62543	3.75518	3.90036	4.09205	3.89989	4.29455	4.67055	4.46155	4.35305	4.62492	4.45197
ENSSSCG00000011179	MRPL3	protein_coding	4.80274	4.59045	4.86223	4.71812	4.91349	4.54363	4.35253	4.53673	4.32917	4.30059	4.55618	4.14707	4.59664	4.70353	4.75362	4.47744	4.42912	4.48523	4.45867	4.36304	4.70267
ENSSSCG00000032424	NUDT16	protein_coding	2.63972	2.14567	2.31888	2.39754	2.05335	2.22671	2.00411	1.97183	1.78255	1.66534	1.87788	1.93607	2.37584	2.18968	2.24765	1.76747	2.24129	2.48082	2.10883	2.42791	2.23044
ENSSSCG00000012050	RCAN1	protein_coding	5.42802	5.86107	5.29068	6.23681	5.32125	5.09178	4.64819	5.6211	6.01498	5.61034	5.65511	6.30459	6.02766	5.81835	5.72309	6.88808	5.91461	6.12867	6.53742	6.52911	5.50179
ENSSSCG00000011182	ASTE1	protein_coding	2.40337	2.31516	2.08953	2.66001	2.54203	2.06845	2.62754	2.28577	2.3254	2.34558	2.18064	2.59737	2.4896	2.42173	2.70002	2.47827	2.37614	2.46899	2.93357	2.26789	2.2703
ENSSSCG00000011698	GYG1	protein_coding	5.02356	4.74037	4.59933	4.84259	4.90245	4.64759	4.49806	6.76862	4.63724	4.60242	4.70188	4.61633	4.70661	5.93846	7.53928	4.85462	4.60582	4.35314	4.41585	4.53988	4.94726
ENSSSCG00000011183	ATP2C1	protein_coding	6.12075	5.87293	5.657	5.88946	5.7876	6.38514	5.52985	6.16242	6.01731	6.12187	6.02029	6.32172	6.26386	6.7871	6.29907	6.09614	6.13313	5.64681	5.97866	6.18434	6.30357
ENSSSCG00000025293	HLTF	protein_coding	5.16912	4.88556	4.74875	5.07592	4.95834	5.14066	4.68166	4.71397	4.84261	4.93475	4.86778	5.47421	4.81699	4.54227	4.44317	4.88606	5.11481	4.03403	5.07838	5.44344	4.87672
ENSSSCG00000029094	PIK3R4	protein_coding	4.57021	4.13881	4.56462	4.2524	4.53081	3.51195	4.33713	4.27127	4.26771	4.57801	4.74267	4.34434	4.08366	3.72874	4.00622	4.40982	4.07978	4.90722	4.29718	4.36502	4.17167
ENSSSCG00000011704	WWTR1	protein_coding	6.03843	5.73291	5.92546	5.9512	5.88293	6.31564	5.8619	5.69055	6.02275	6.24909	5.87834	6.58399	6.06714	6.54842	5.39443	6.56534	5.96772	5.71598	6.56708	6.40477	5.99115
ENSSSCG00000037430	COL6A6	protein_coding	5.93468	5.3208	5.58641	6.34448	5.28771	5.81427	6.00515	3.917	4.82494	2.27898	4.49304	3.17292	3.66635	4.03929	4.37893	3.18454	4.07746	2.5831	3.64348	4.95558	4.53448
ENSSSCG00000011699	HPS3	protein_coding	4.8132	4.21903	4.44654	4.2524	4.37071	4.51323	4.54476	4.36529	4.61274	4.13683	4.71013	4.2832	4.96203	5.39153	4.29929	4.5101	4.33095	4.29069	4.23057	4.43828	4.45543
ENSSSCG00000028883	SETD4	protein_coding	0.863028	0.875579	1.27662	1.12981	1.08158	0.817906	1.04258	0.402724	0.699656	1.22103	1.02402	-0.0575841	1.30766	1.50967	1.28767	0.649291	1.15123	0.987123	0.78133	1.01413	0.739345
ENSSSCG00000011186	COL6A5	protein_coding	1.66304	0.894316	1.14612	1.68491	2.07598	-0.010328	1.16721	1.69116	2.28462	1.6537	2.57324	1.62523	1.94841	0.328066	1.43752	1.15799	2.18188	0.521459	1.19869	2.04902	1.74501
ENSSSCG00000011700	CP	protein_coding	-2.67156	-0.889955	-3.93284	-1.14456	-4.34468	-2.81768	-3.20535	0.621734	1.03086	-0.186142	0.0887214	1.09821	-0.476607	0.64294	-0.635457	0.825718	-1.44262	1.05197	0.163417	0.19411	-1.20495
ENSSSCG00000038948	ETS2	protein_coding	6.69051	7.54384	6.83849	7.18818	6.64329	6.98806	6.4779	7.74971	8.27432	8.81382	7.84583	8.6692	7.62123	7.62895	7.46049	7.82434	7.40485	7.85152	7.88614	7.49394	7.69088
ENSSSCG00000022318	ERG	protein_coding	5.45134	5.77016	5.7056	6.06937	5.75467	4.98137	5.25115	5.74869	5.94881	6.85714	6.18324	6.65763	5.81222	5.13919	5.61283	5.91104	5.6038	5.95092	6.27814	5.96442	5.92402
ENSSSCG00000011933	NECTIN3	protein_coding	3.85108	3.88615	3.71822	3.86395	3.59979	3.95428	3.44878	3.72229	4.18978	4.03064	4.22306	4.50292	3.61713	3.37566	2.9608	3.92473	4.0156	3.65531	3.99806	4.24765	4.00451
ENSSSCG00000029811	PLCL2	protein_coding	5.05676	4.32641	4.44307	4.34556	4.75598	4.39316	4.45592	5.13287	4.64532	4.10301	4.72242	4.16887	4.46025	4.89977	5.76558	4.40635	5.08385	4.93112	4.43668	4.30238	4.49969
ENSSSCG00000011701	TM4SF18	protein_coding	1.11749	1.89896	-0.640054	1.48519	1.53796	1.84257	0.807477	1.76661	1.00599	1.37067	0.321921	2.79952	1.07229	1.44625	1.79144	1.09048	1.43912	-0.811965	1.19869	1.77907	2.10381
ENSSSCG00000011199	TBC1D5	protein_coding	4.46437	4.29327	3.73817	4.23564	3.97574	4.39038	4.4167	4.22186	4.66532	4.46106	4.41191	4.80214	4.43562	4.33902	4.07853	4.03433	4.69807	4.1644	4.4789	4.62822	4.60786
ENSSSCG00000062206	PSMG1	protein_coding	3.40714	4.05386	3.88351	3.79192	3.80337	3.98044	3.69982	4.16024	3.58886	3.92087	3.50613	3.93448	3.61086	3.89236	4.21876	3.6912	3.40055	3.5357	3.48105	3.66322	3.68877
ENSSSCG00000033018	TM4SF1	protein_coding	6.82981	7.30764	6.83882	7.27318	7.12241	6.96297	6.97971	6.89956	7.58584	7.78923	7.11401	7.56138	6.99281	6.82109	6.96768	7.54883	6.55926	7.12326	7.30297	6.99077	7.38445
ENSSSCG00000033733	HMGN1	protein_coding	6.26143	6.5056	6.13782	6.07932	6.27095	6.36258	6.26604	6.00093	5.78849	6.08227	6.13809	5.82592	6.22332	6.80063	5.70976	6.11325	6.10485	5.83247	5.90315	5.81968	6.06326
ENSSSCG00000011689	PLOD2	protein_coding	4.22611	4.07865	3.71534	4.13885	3.4519	4.56108	3.461	3.58312	3.41553	2.67975	3.46285	3.38332	3.30378	3.19452	2.71076	3.16005	3.76395	1.89291	3.60718	3.90819	3.71211
ENSSSCG00000037381	GET1	protein_coding	3.81935	3.8313	3.40879	3.72681	3.53184	4.07367	3.61118	3.51365	3.54204	3.81516	3.36697	3.77308	3.48618	3.52893	3.82521	3.65952	3.39682	2.7585	3.57801	3.52137	3.63177
ENSSSCG00000011201	SATB1	protein_coding	2.81652	2.48547	1.97886	2.15774	2.16311	2.40287	2.14212	2.17935	2.17731	2.34558	2.89608	0.979891	1.82379	2.18968	2.5762	1.20662	2.93949	1.64221	1.80441	2.22495	2.41244
ENSSSCG00000029219	SH3BGR	protein_coding	1.57637	0.737133	1.63398	1.25332	1.08158	1.99701	1.73549	5.93193	0.730353	1.23672	2.99392	0.679382	1.45501	4.42378	6.89239	2.61066	1.20338	0.884029	1.70978	0.973201	1.48537
ENSSSCG00000049233		protein_coding	2.5333	3.53854	2.30366	3.09514	2.19448	3.06496	2.80428	2.47761	2.91204	3.02501	2.95973	3.28195	2.37584	2.69161	2.69461	3.01739	3.15344	2.7778	2.78829	3.03665	2.85132
ENSSSCG00000011212	RARB	protein_coding	1.852	2.02333	1.29213	1.89866	2.10927	2.32333	1.92394	1.50541	1.43662	1.28276	1.90688	1.68695	1.42672	1.2743	1.05447	1.01966	1.6034	0.95357	1.19869	1.38564	1.62718
ENSSSCG00000011208	ZNF385D	protein_coding	1.76845	2.03182	1.93999	2.21964	1.08158	2.28785	1.60935	2.40862	1.49141	1.9861	2.45059	1.71686	2.58229	2.94206	2.85821	2.59856	2.32213	2.88848	2.33493	2.45045	1.38728
ENSSSCG00000011705	COMMD2	protein_coding	3.58194	3.65024	3.32078	3.80207	3.45622	4.12483	3.36016	3.44065	3.52463	3.47517	3.48705	3.30182	3.35722	3.77465	2.99637	3.47661	3.53551	2.86159	3.28164	3.46344	3.5238
ENSSSCG00000034450	ABHD10	protein_coding	3.0075	2.77048	2.52331	2.7308	3.0562	2.8946	2.44263	2.6268	2.01225	1.96743	2.28374	2.2944	2.23611	2.56297	2.7054	2.32516	2.55404	2.04403	2.37865	2.7277	2.49549
ENSSSCG00000011213	TOP2B	protein_coding	6.79256	6.32318	6.31438	6.32129	6.48266	6.41422	6.45312	6.67992	6.57439	6.92586	6.64519	6.8717	6.71651	6.98558	6.56422	6.50058	6.70204	6.29698	6.45485	6.88441	6.69921
ENSSSCG00000026981	MRPS6	protein_coding	4.78062	5.1334	4.83071	4.83149	4.90245	5.18151	4.63386	3.65438	3.86267	3.60469	3.96146	3.78372	3.94093	3.39258	3.78001	4.28326	4.39215	3.59675	4.27256	3.83868	4.50972
ENSSSCG00000027459	RNF13	protein_coding	6.30891	5.94546	6.12326	6.0332	5.95109	6.32515	5.99327	5.83229	5.8111	5.67867	5.81569	5.76371	6.05564	5.50287	5.53182	5.67652	6.20631	5.29321	5.7457	5.92874	5.97677
ENSSSCG00000030697	CAPN7	protein_coding	4.88438	4.6523	4.51755	4.52328	4.72051	4.64759	4.44365	4.38936	4.41906	4.71586	4.56531	4.57815	4.58709	4.6796	4.69664	4.76409	4.6597	4.52289	4.6248	4.84507	4.58118
ENSSSCG00000034167	SLC5A3	protein_coding	2.17467	0.778063	1.29213	1.14584	1.72141	1.06146	1.371	0.449267	1.56138	1.54454	2.1567	1.74615	1.63887	-0.0752894	0.112356	0.846328	1.13341	0.919219	1.00505	1.98869	1.6873
ENSSSCG00000024938	SH3BP5	protein_coding	6.26733	6.66821	6.0263	6.22271	6.41382	6.06102	5.93895	6.67197	6.6037	7.41194	6.81353	7.71882	6.6705	7.24983	6.91115	6.93785	6.68265	7.13172	6.43057	6.45068	6.60767
ENSSSCG00000011216	LRRC3B	protein_coding	1.23533	2.60403	1.57178	2.86274	1.52157	2.88671	1.72201	1.78487	2.42259	2.51591	2.54585	3.1783	2.11723	1.59987	1.79144	2.20263	1.49598	1.59946	2.13091	2.3421	1.75628
ENSSSCG00000030260		protein_coding	5.73358	5.45621	5.43742	5.29659	5.34939	5.86029	5.45948	5.68327	4.55174	5.00511	4.95714	4.60038	5.40604	5.95707	6.15355	5.26568	4.86657	4.99436	5.00754	4.96082	5.1208
ENSSSCG00000027820	CD200	protein_coding	4.45347	4.6578	4.60244	3.98695	4.77512	4.06671	4.0221	3.92114	4.80706	5.10994	5.08317	5.47967	4.03295	3.9901	3.90692	4.84056	4.55989	4.76939	5.00555	4.13851	4.02562
ENSSSCG00000011190	METTL6	protein_coding	3.34557	3.38803	2.87194	3.23283	3.10102	2.93338	2.97882	3.10498	3.11178	2.806	2.94583	3.01341	2.91316	3.02036	2.98756	3.20861	3.06224	2.33208	2.91672	3.13271	3.02911
ENSSSCG00000012034	TIAM1	protein_coding	3.30841	2.329	2.10718	2.38408	2.73213	2.22671	2.34044	2.16547	2.74921	1.83976	2.37995	1.81689	1.82379	1.98174	1.80153	1.77824	3.30433	1.9105	1.93566	2.41268	2.21418
ENSSSCG00000011708	TSC22D2	protein_coding	4.27921	4.30557	4.24608	4.45737	4.05762	4.21888	3.81226	4.56606	4.49029	4.85698	4.6915	4.84846	4.14572	3.89236	4.4496	4.48403	4.56155	3.94719	4.22887	4.67524	4.39361
ENSSSCG00000058735	SERP1	protein_coding	6.5155	6.51244	6.34399	6.26873	6.42268	6.75461	6.27703	6.24224	6.36843	6.2457	6.43169	6.42496	6.69295	6.94385	6.03777	6.48793	6.66028	5.81739	6.34145	6.56054	6.48049
ENSSSCG00000026622	EAF1	protein_coding	5.104	4.68898	4.9553	4.81027	4.981	4.53609	4.63566	5.15235	5.19873	5.46064	5.35189	5.49808	5.19791	5.84626	4.9748	5.20213	4.83109	5.74446	5.13502	5.08968	5.02737
ENSSSCG00000011218	SLC4A7	protein_coding	4.02806	3.03393	3.61097	3.17932	3.35807	2.87082	3.47715	3.51365	3.65435	3.38657	4.20566	3.68507	3.14788	3.26053	2.94724	3.66243	3.66203	3.5582	3.68387	3.65354	3.24851
ENSSSCG00000021355	SOD1	protein_coding	6.73795	6.70051	7.10759	6.7011	6.96839	7.52899	6.93804	6.13777	5.90491	5.3085	5.77792	5.37924	6.62998	6.18058	5.80561	6.09775	6.52552	5.87678	6.15019	6.02262	6.78769
ENSSSCG00000011710	EIF2A	protein_coding	6.56502	6.42454	6.49908	6.37922	6.50316	6.82746	6.30386	6.4178	6.43924	6.16143	6.47953	6.33081	6.65991	6.97579	6.49829	6.32034	6.44928	6.4537	6.31397	6.33227	6.41266
ENSSSCG00000021023	SCAF4	protein_coding	4.80083	4.61608	4.54046	4.5656	4.6988	4.54363	4.5937	4.82624	5.20557	5.48218	5.26636	5.18166	4.94468	5.21488	4.82953	4.8367	4.92597	5.11877	4.9631	5.11812	4.98128
ENSSSCG00000011192	HACL1	protein_coding	4.45226	4.26475	4.52413	4.067	4.19318	4.95522	3.83122	3.5779	3.79531	2.96508	3.40304	3.39724	4.07	3.58154	3.41634	3.5632	4.21929	3.34831	3.52341	3.807	3.98068
ENSSSCG00000011193	BTD	protein_coding	4.95651	4.73519	4.96501	4.83396	4.978	4.78329	5.03101	4.90766	5.29813	4.8119	5.03637	5.46763	4.67088	4.28113	4.74319	4.88357	4.95034	5.05494	5.04	4.93174	5.08884
ENSSSCG00000011194	ANKRD28	protein_coding	4.98202	5.04917	5.03928	4.8838	5.19512	4.5586	4.86918	5.75797	4.97668	5.37378	5.40748	5.31349	4.94468	5.10879	5.75783	5.15334	4.96174	5.53073	5.32578	5.06066	5.09551
ENSSSCG00000029392	HUNK	protein_coding	-0.609277	-1.33741	-1.21037	-1.06861	-0.437791	-1.9246	-1.05851	-0.101748	0.182865	0.78215	0.364356	-0.605072	-0.373514	-0.38563	-0.43264	0.448244	0.942049	1.01991	0.47099	0.158041	0.0544407
ENSSSCG00000034229	MIS18A	protein_coding	1.21252	0.778063	0.565415	0.701273	1.1893	0.441051	0.526457	0.0866966	0.0912346	0.244493	0.364356	0.29935	0.19477	0.328066	-0.173553	-0.315943	-0.0889782	0.610268	0.538629	0.424115	0.669523
ENSSSCG00000032024	URB1	protein_coding	4.42399	4.45976	4.70016	4.55813	4.78889	4.01701	4.5524	4.37737	4.1953	4.47765	4.64922	4.62029	4.21765	3.33246	4.23746	4.4955	4.67517	4.96309	4.55437	4.33303	4.64624
ENSSSCG00000021598	EVA1C	protein_coding	2.77819	2.98233	3.36179	3.54232	3.39454	3.17909	3.20404	3.71278	3.74734	5.37111	3.97179	4.60038	3.70808	4.10237	3.50853	3.58789	3.58877	3.72657	3.18644	3.29513	3.90168
ENSSSCG00000040827	CFAP298	protein_coding	5.24765	4.9373	5.23157	5.25932	4.76471	5.139	4.98377	5.14706	4.48805	4.16988	4.60124	4.36573	4.60928	5.29807	5.47701	4.89103	4.7862	4.94399	4.52549	4.40597	4.89723
ENSSSCG00000012035	SYNJ1	protein_coding	5.45438	4.56583	5.28488	4.8389	5.18865	4.46904	5.05943	4.87393	5.00834	5.20866	5.36239	5.06008	4.83325	4.54605	4.48759	5.06378	5.26039	5.42759	5.24456	5.49676	5.22487
ENSSSCG00000053786	SELENOT	protein_coding	5.47609	5.52921	5.25154	5.38282	5.43832	5.71314	5.2107	5.36756	5.31215	5.34603	5.27334	5.36042	5.28716	5.21963	5.36667	5.39808	5.4789	4.71285	5.26301	5.56979	5.51013
ENSSSCG00000011943	BBX	protein_coding	5.10245	5.71194	5.54087	5.67769	5.06259	5.20706	4.73465	5.30409	4.96059	5.48956	5.5579	5.54988	4.91698	5.38097	4.99802	5.21902	5.19857	5.04303	5.20521	5.34059	4.4485
ENSSSCG00000031388	SIAH2	protein_coding	3.08175	3.6694	3.10937	3.23658	2.91898	3.58685	3.06144	3.60384	3.60137	3.61373	3.30296	3.35982	3.57908	3.79388	3.84973	3.82182	3.37425	3.79448	3.30449	3.30341	3.70631
ENSSSCG00000012037	PAXBP1	protein_coding	4.89874	5.248	4.94797	5.21062	5.01214	5.34002	5.08335	4.85461	5.46941	5.4731	5.35846	5.44771	5.04579	4.83934	4.8946	4.99276	5.10228	4.50563	5.13502	5.21346	4.85722
ENSSSCG00000011714	MED12L	protein_coding	3.65566	2.88263	3.71246	2.83334	3.16047	2.77157	3.21852	2.72465	2.91204	1.91965	2.60013	2.22327	2.50322	2.70522	1.89872	2.97122	3.19267	2.84339	2.71222	2.32594	2.47517
ENSSSCG00000011942	CD47	protein_coding	7.23877	6.94532	6.96274	7.08465	7.0758	6.90951	7.00358	6.74607	8.56198	7.26268	7.15311	7.29579	6.96848	6.44473	6.65326	6.84168	7.12822	6.60926	6.95552	7.23999	7.19787
ENSSSCG00000012046	SMIM11	protein_coding	3.25918	3.68293	3.38367	3.61322	3.39003	3.86481	3.34265	3.8492	3.07638	2.7579	3.04047	2.9768	3.24829	3.742	4.46079	2.63455	3.28833	2.74875	2.57398	3.09981	2.84606
ENSSSCG00000012071		protein_coding	-0.0447787	1.0858	-0.700175	2.15774	0.17888	0.784353	2.39244	-1.1357	-0.885306	-2.59423	-0.614886	-1.13559	-1.14403	1.47831	-2.45649	0.982901	-1.15311	-0.246367	1.12726	-1.50188	-0.52142
ENSSSCG00000036844	GPR171	protein_coding	2.19808	2.03182	1.93999	1.69584	1.97122	2.28785	2.16222	1.85569	2.33542	1.99535	2.28374	1.71686	2.4896	2.17019	1.59662	0.552267	2.1991	1.14409	1.34441	2.15347	2.06807
ENSSSCG00000011712	P2RY14	protein_coding	1.86668	2.05698	1.36729	1.69584	2.26511	2.38059	2.02622	1.98769	2.29492	2.30152	2.61778	0.929705	2.87179	2.54794	2.21027	1.66678	3.02891	2.29237	1.35695	2.02919	2.059
ENSSSCG00000011713	P2RY12	protein_coding	3.9492	2.93786	2.81401	3.52404	3.53592	3.38339	3.08796	3.03804	4.21171	2.96036	3.79305	2.33353	3.43739	3.72874	2.93812	2.45161	4.44003	1.96203	2.32219	3.35211	3.47347
ENSSSCG00000036556	IFNAR2	protein_coding	5.05996	5.12152	5.01261	5.13634	5.21055	4.42617	4.90094	4.67778	4.77796	4.98552	4.9256	5.11164	4.48103	4.23964	4.51544	4.90461	4.62984	5.14502	4.71039	4.59657	4.88444
ENSSSCG00000011690	PLSCR4	protein_coding	5.38723	4.62732	4.78621	4.80144	4.96138	5.12567	4.52355	4.623	5.17661	4.5563	5.03144	4.94952	4.90678	4.72373	3.96642	5.21011	5.53932	4.28733	5.27132	5.59531	5.24901
ENSSSCG00000041289	IL10RB	protein_coding	4.30774	4.27372	4.59308	4.31753	4.24653	3.78647	3.99152	3.7689	3.90028	3.39708	4.01239	4.10246	3.64195	3.5667	3.82026	3.66823	4.03492	3.93864	3.86386	3.66	3.89404
ENSSSCG00000033115	IFNAR1	protein_coding	6.42601	6.5113	6.417	6.57617	6.29707	5.96227	5.9592	6.44029	6.2582	6.50158	6.33765	6.7835	6.19425	6.23789	6.2861	6.32401	6.40636	6.18488	6.29779	6.49744	6.30357
ENSSSCG00000035634	PLSCR1	protein_coding	4.34361	4.19089	3.70089	4.15676	3.83688	4.60498	3.39457	4.22186	6.57121	4.96095	4.33931	5.28508	4.15005	4.11772	4.06184	4.35873	4.60421	3.33534	4.37017	4.68478	4.63101
ENSSSCG00000034378	IFNGR2	protein_coding	5.86691	5.72639	5.75191	5.7916	5.6283	5.81115	5.56047	5.74287	5.72512	5.88431	5.73308	5.77885	6.091	6.42738	5.75524	5.8932	5.96583	6.03653	5.86907	5.82544	5.71247
ENSSSCG00000034624	TMEM50B	protein_coding	6.24045	6.05516	6.34678	6.18733	6.22042	6.25799	6.04563	5.97432	5.85877	5.86615	5.87743	6.01754	6.2047	5.74612	5.80373	6.06625	5.99016	5.8857	5.70764	6.00178	6.06326
ENSSSCG00000023842	TRAT1	protein_coding	0.892028	0.716224	0.22097	-0.014159	0.410206	0.882757	0.362337	-0.39873	0.182865	0.045184	0.855744	1.16481	-0.1871	-1.57005	-0.213631	-0.184699	0.879313	-2.2859	0.299622	1.05393	0.492127
ENSSSCG00000028192	DNAJC28	protein_coding	2.23816	1.9356	1.49343	1.88916	2.27493	2.42481	1.7752	1.39085	1.69188	1.26758	1.56871	1.34793	1.94841	1.47831	2.28408	2.1703	2.15564	1.05197	1.63963	2.10693	1.73365
ENSSSCG00000030677	GART	protein_coding	4.36574	4.30906	3.84721	4.02429	4.3171	4.05971	4.11529	4.2185	4.26771	4.31912	4.44442	4.40529	4.11058	4.29469	4.13945	4.39415	4.3695	3.89512	4.36552	4.43452	4.40619
ENSSSCG00000011940	DZIP3	protein_coding	2.0707	1.94462	1.4526	2.0426	1.20991	2.08232	1.02072	1.83831	2.1205	2.40924	1.94932	2.12633	1.75719	1.31036	1.70808	1.50768	2.56072	-0.0295559	1.8495	2.7277	2.28594
ENSSSCG00000023674	SON	protein_coding	8.14198	8.60488	8.47087	8.43731	8.2893	8.7203	8.61318	8.47507	8.48278	8.53273	8.51315	8.42305	8.52558	8.64966	8.37287	8.33334	8.30265	8.48036	8.22636	8.31874	8.55484
ENSSSCG00000050552		protein_coding	-0.736656	0.332437	-0.526843	-0.0502283	-0.572092	0.102883	-0.458113	0.0265756	0.310244	0.363545	-0.789972	0.0868059	0.383215	-1.85956	-0.871525	-0.935671	-0.642914	-0.811965	0.350696	0.724625	0.226393
ENSSSCG00000033593	CIP2A	protein_coding	1.88122	1.95358	1.53314	1.47254	1.27003	1.70588	1.54954	1.78487	2.29492	2.16066	2.01738	2.47147	1.2763	1.37991	1.35772	1.49468	1.67901	0.95357	1.7673	2.27632	1.74501
ENSSSCG00000027089	DONSON	protein_coding	4.28605	4.3938	4.38819	4.27626	4.3546	4.07367	3.94004	3.98176	4.35894	4.28936	4.00235	4.43258	4.18847	3.77465	4.01708	4.33704	4.10056	4.82147	3.9779	4.43828	4.1027
ENSSSCG00000011670	PXYLP1	protein_coding	3.17909	2.82521	3.56701	2.96566	3.31115	2.70139	3.00132	3.17589	3.46199	2.96036	3.292	2.65256	3.61086	3.00943	2.72673	3.327	3.44816	3.01585	3.45503	3.67603	3.15367
ENSSSCG00000028377	CRYZL1	protein_coding	3.59963	2.93786	3.14825	3.25147	3.27248	2.84664	2.84217	3.40568	3.19116	3.15448	3.48705	3.4516	2.83997	3.00943	3.4552	2.95708	3.23504	3.41146	3.32698	3.4298	3.3262
ENSSSCG00000022073	ZBTB38	protein_coding	5.67117	5.15687	5.11973	5.293	5.25337	5.5228	5.2441	5.59158	5.98426	5.79047	6.05875	6.02951	5.68364	6.0823	5.27551	5.46041	5.88498	5.38574	5.77287	6.14111	5.75664
ENSSSCG00000011672	RASA2	protein_coding	4.83109	4.67144	4.67819	4.79637	4.76471	4.8272	4.81464	4.79954	5.06212	5.20368	5.24806	5.46763	5.02943	5.53752	4.40894	5.06048	4.96678	4.49692	5.06123	5.02606	4.78202
ENSSSCG00000029774	RNF7	protein_coding	4.61003	4.83554	4.78621	4.72747	4.89133	5.02691	5.08467	5.23437	4.21984	4.41528	4.49065	4.60838	4.70072	5.23847	5.26279	4.62787	4.35613	4.73029	4.49176	4.40597	4.37546
ENSSSCG00000024614	ITSN1	protein_coding	6.86268	6.3812	6.34213	6.23915	6.4715	6.36329	6.7378	6.6466	7.07955	6.99175	7.13981	6.89314	7.14327	7.73766	6.70355	7.3417	6.82296	7.38515	7.10732	7.32199	6.97843
ENSSSCG00000011676		protein_coding	5.64904	5.70863	5.31652	5.41045	5.57567	5.61516	5.14275	5.20415	5.10813	5.19669	4.9554	5.44771	5.32405	5.06723	5.32181	5.50484	5.29184	5.32143	5.46485	5.2244	5.37317
ENSSSCG00000056217	DPH3	protein_coding	4.59688	4.97189	5.00674	4.78746	4.96138	5.09007	4.40198	5.07839	4.497	4.75041	4.81521	4.68978	4.61556	5.09334	5.20885	4.35153	4.4986	4.75728	4.27256	4.31061	4.51304
ENSSSCG00000011197	OXNAD1	protein_coding	3.10051	3.11205	3.00968	3.10337	3.2871	3.04385	2.98448	3.33927	3.20216	3.29217	3.37736	3.39724	2.26835	2.17019	3.21594	3.13932	3.15785	3.19882	3.08829	2.8401	3.12353
ENSSSCG00000037647	TFDP2	protein_coding	5.8453	5.63326	6.12163	5.5734	5.70653	5.88028	5.84333	5.78883	5.79395	5.33515	5.82046	5.45104	5.84332	6.19391	5.95601	5.45035	5.73213	5.68437	5.90848	5.70327	5.81776
ENSSSCG00000011198	RFTN1	protein_coding	5.03173	5.02917	4.91829	4.77334	5.12496	4.98506	5.57273	5.18709	5.72512	5.65844	5.41759	5.54363	5.39147	5.19572	5.16165	4.81856	5.28682	5.2263	4.80155	5.19578	5.59576
ENSSSCG00000037653	RAB5A	protein_coding	6.29303	6.53426	6.42626	6.38851	6.32922	6.69379	6.07575	6.32569	6.26149	6.33719	6.55131	6.48266	6.17949	6.19391	5.97619	6.11378	6.4716	5.41993	6.09228	6.30676	6.15074
ENSSSCG00000012042	ATP5PO	protein_coding	6.60251	6.89155	6.80103	6.68542	6.68207	7.07908	6.72645	6.68722	5.67669	5.81614	5.9935	5.89457	6.50702	7.01457	6.98798	6.2345	6.14596	6.21528	6.20065	5.88871	6.24826
ENSSSCG00000024621	KAT2B	protein_coding	7.32487	6.70582	7.47815	6.9243	6.90028	7.61769	6.97971	7.18473	7.07768	6.30919	6.68341	6.58804	7.2143	7.51813	7.31048	6.76392	7.0197	6.65564	7.0515	6.99301	6.99844
ENSSSCG00000011677	GK5	protein_coding	5.00709	4.2915	4.44133	4.20919	4.51847	4.51835	4.50004	4.61026	5.17522	4.42387	5.05592	4.37514	5.09156	4.74035	3.68238	4.5101	4.79473	4.95463	4.72981	4.85637	4.83879
ENSSSCG00000020706		protein_coding	2.77041	3.10804	3.42296	3.75059	3.26265	3.22359	2.53033	3.73173	1.86786	3.0912	3.292	2.75698	3.25635	2.57784	3.42941	3.15179	2.76539	3.42376	2.68263	2.85707	2.56764
ENSSSCG00000011678	XRN1	protein_coding	4.41153	4.2773	4.41855	4.213	4.40686	3.67188	4.14338	4.50679	5.02391	4.60394	4.95367	4.53054	3.87964	3.65351	3.93697	3.99564	4.13005	4.49401	4.03756	4.71612	4.05101
ENSSSCG00000031392	UBE2E2	protein_coding	3.73983	3.66122	3.68628	3.71073	3.56421	3.91993	3.57788	3.79166	3.73604	3.45855	3.86501	3.78018	3.70808	4.24431	3.34225	3.72219	3.80391	3.90831	3.67638	3.66964	3.66803
ENSSSCG00000011679	ATR	protein_coding	3.68496	3.90244	3.12245	3.50242	3.43886	3.43295	3.30697	3.22353	3.16331	3.43835	3.53428	3.46047	3.1128	2.40514	3.52992	3.18454	3.39682	3.3928	3.29474	3.70445	3.2525
ENSSSCG00000041813	CMC1	protein_coding	3.68909	3.92311	3.68335	3.77656	3.34415	4.56355	4.05473	3.21008	3.42024	2.94613	3.00738	2.9201	3.61713	4.33465	3.49305	2.91867	3.10399	2.70909	3.06171	3.09027	3.23246
ENSSSCG00000028258	AZI2	protein_coding	4.98623	5.01212	4.62099	4.91219	4.87045	4.87182	4.62664	4.85028	5.027	5.02557	5.13158	5.28008	4.87048	5.11134	4.86484	4.9916	4.98675	4.85366	4.91725	4.73919	4.98608
ENSSSCG00000054438		lncRNA	0.0864659	0.0275826	0.756464	0.275348	-0.201724	1.19514	0.137045	0.253347	0.636231	0.446801	1.31111	0.259273	1.10836	0.0997973	0.265979	0.364988	-0.0889782	-0.811965	-0.517514	0.263651	0.492127
ENSSSCG00000036381	RBMS3	protein_coding	5.06474	5.1942	5.16151	5.4013	4.93532	5.38269	5.38871	5.28175	5.36323	5.40967	5.54643	5.43988	5.2228	5.2478	4.60457	5.21804	4.99664	4.22893	5.04388	5.45928	5.047
ENSSSCG00000012053	CBR3	protein_coding	2.35211	2.49164	2.30366	2.21964	2.08716	2.05444	2.71862	1.90662	2.29492	1.31266	1.75568	1.64091	2.56941	2.56297	2.67828	2.74295	2.53382	2.63694	2.07885	2.67124	2.06807
ENSSSCG00000012054	DOP1B	protein_coding	4.2515	3.64748	3.6355	3.60164	3.63069	3.58685	3.60385	3.35157	3.93034	3.53347	3.52027	3.4382	3.72561	3.24198	3.17772	3.63899	4.1278	3.62899	3.67137	4.13851	4.1419
ENSSSCG00000061983		protein_coding	-0.189169	1.10201	1.21284	0.588505	0.0927236	1.57463	0.781714	1.18623	0.500347	1.13996	0.731565	0.979891	1.80193	1.9592	0.294834	1.09048	-0.00767807	1.08334	0.743611	0.454173	0.621025
ENSSSCG00000047248		protein_coding	1.38563	1.95358	2.00733	1.90809	1.74984	1.61337	1.66678	1.59093	1.57835	2.02275	1.94932	1.94873	1.614	1.16034	1.39817	1.28421	1.56405	2.37073	1.93566	1.84861	1.53856
ENSSSCG00000011226	TGFBR2	protein_coding	7.90192	7.3937	7.47305	7.73055	7.86852	7.41508	7.43063	7.83708	8.28114	8.2206	8.0422	8.24499	8.14368	7.79368	7.95326	7.96247	7.96623	8.33259	8.11779	8.29623	7.95301
ENSSSCG00000012055	MORC3	protein_coding	4.54761	4.02864	4.16203	4.06068	4.08577	4.06671	3.60752	4.14971	6.53418	4.57184	4.63413	4.50292	4.20105	4.54983	4.0868	4.15283	4.42912	3.57485	4.13911	4.64786	4.37546
ENSSSCG00000025374	DVL3	protein_coding	6.61044	6.12376	6.74506	6.23447	6.6853	5.69858	6.54739	6.3845	6.51722	6.6608	6.87948	6.3725	6.4763	6.57275	6.25018	6.76595	6.68686	7.21638	6.69734	6.809	6.52277
ENSSSCG00000024437	AP2M1	protein_coding	6.76662	6.54393	6.41213	6.3771	6.64802	6.54583	6.87965	6.7071	6.672	6.7689	6.63819	6.65328	6.81665	7.5688	6.94738	6.71678	6.81774	6.97542	6.61291	6.65091	6.85116
ENSSSCG00000012056	CHAF1B	protein_coding	-0.0447787	0.695007	1.11156	-0.79942	1.01287	-0.415584	0.327148	-0.101748	0.0912346	0.114725	0.970077	-0.218049	0.496426	-1.32905	-0.582018	-0.620798	0.0313161	0.652704	0.375571	-0.653887	-0.46798
ENSSSCG00000011214	NGLY1	protein_coding	5.25115	5.00136	4.8518	4.75647	4.91976	4.83337	4.47413	4.78827	5.32352	5.05018	4.79013	5.01115	4.74722	4.56484	4.9859	4.81072	4.92726	3.99333	4.4946	4.79163	5.02387
ENSSSCG00000012059	HLCS	protein_coding	6.16114	5.16653	6.12597	5.56746	5.94111	6.12274	5.71479	4.786	5.13706	4.72005	4.76263	4.67081	4.94717	4.62336	4.71544	5.07583	5.30583	5.2999	5.28616	5.32136	5.42882
ENSSSCG00000012061	PIGP	protein_coding	3.88212	4.08885	4.15569	4.16661	4.05192	4.69802	4.03306	3.23021	2.99022	2.28653	2.93179	2.75698	3.30378	3.43404	3.07333	2.64047	3.36283	2.8342	3.17232	3.28262	3.51719
ENSSSCG00000011215	OXSM	protein_coding	3.40965	3.14371	3.27467	2.99693	3.1867	3.46507	3.20404	3.14087	2.53988	2.00454	2.51793	2.69073	2.78531	3.04198	3.36624	2.83863	2.96992	2.73894	2.90822	2.73996	2.92808
ENSSSCG00000028856	ABCF3	protein_coding	4.91914	5.13537	4.72466	4.94463	4.9795	5.00158	4.74135	5.28015	4.92785	5.19568	4.9554	5.01115	4.98404	4.97473	5.81248	5.32379	4.83109	5.04303	4.93618	4.86339	5.03317
ENSSSCG00000026488	UBE2E1	protein_coding	5.45073	5.50198	5.27613	5.20489	5.29134	5.55798	5.19003	5.17329	5.21781	5.10033	5.1068	5.00207	5.25936	5.74118	5.30418	5.18605	5.11027	4.75485	4.97942	5.1228	5.26488
ENSSSCG00000012062	TTC3	protein_coding	5.66698	5.4874	5.44698	5.55175	5.2384	4.57341	4.60109	5.43126	5.01459	5.8592	6.06198	5.7912	5.65038	5.92834	5.12195	5.62378	5.64052	5.88124	5.8908	5.92001	5.1722
ENSSSCG00000011762	ACTL6A	protein_coding	3.56178	3.5563	2.90258	3.5271	3.27248	3.74347	3.06144	3.49713	3.83469	4.05296	3.25865	3.99064	3.64809	3.46637	3.52384	3.63307	3.43731	2.6683	3.43446	3.69504	3.51387
ENSSSCG00000024296	NKIRAS1	protein_coding	3.9967	3.82643	4.14291	3.84934	3.94226	4.6217	4.03306	3.41157	3.35279	2.08471	2.82189	2.4889	3.21559	3.03121	3.97981	3.00827	3.59529	1.96203	3.19695	3.02168	3.78821
ENSSSCG00000037030	RPL15	protein_coding	9.05698	9.23425	9.10776	9.03895	9.0174	9.21106	9.12425	9.00951	8.73562	8.99135	8.88991	8.90551	9.29531	9.58102	8.98925	9.10896	8.5879	9.29169	8.93465	8.53808	8.94692
ENSSSCG00000011941	IFT57	protein_coding	3.29761	3.63917	3.1311	3.55138	3.06754	3.89263	3.39031	3.12662	3.55924	3.39358	3.56644	3.63113	3.81016	3.57414	2.96978	3.59704	3.47315	3.30905	3.5455	3.43734	3.36721
ENSSSCG00000012063	VPS26C	protein_coding	4.80751	4.55704	4.68114	4.6297	4.70607	4.23139	4.21972	4.47621	4.32415	4.67903	4.43947	4.68223	4.50829	4.74035	4.42534	5.01227	4.39027	4.91159	4.70181	4.60998	4.40261
ENSSSCG00000027017	NR1D2	protein_coding	6.61832	6.07634	6.86044	6.41521	6.68207	6.39003	6.73318	7.34562	7.1813	6.84345	7.09129	6.71106	7.24196	7.36203	6.69241	6.14842	6.46093	6.33331	6.69426	6.18378	6.91352
ENSSSCG00000011912	QTRT2	protein_coding	3.35081	2.88263	3.55098	3.46776	3.19706	3.20468	3.16472	3.22353	3.35771	3.45855	3.47742	3.01341	3.22383	2.75842	2.9608	3.70254	2.85507	3.41762	3.02681	3.47814	3.22842
ENSSSCG00000011763	MRPL47	protein_coding	3.01081	3.4495	3.1525	3.35852	3.22264	3.8446	3.11915	3.41157	3.34289	3.32555	3.3084	3.03137	3.31154	3.78109	3.26416	3.14349	2.89789	2.88848	3.0463	2.94437	3.21623
ENSSSCG00000036033	THRB	protein_coding	5.39104	5.12152	5.37778	5.33118	5.07528	5.89312	5.21912	5.32139	4.97187	4.86331	5.22522	4.77752	5.45938	6.13981	4.92722	5.32103	5.43231	5.34912	5.48427	5.31727	5.28155
ENSSSCG00000011764	NDUFB5	protein_coding	4.55556	4.54967	4.82539	4.67321	4.65438	5.03585	4.66414	4.61792	3.76968	3.50137	3.83137	3.70385	4.35159	4.45231	5.05289	3.98639	3.79826	3.78973	3.95332	3.72308	4.08046
ENSSSCG00000030480	DYRK1A	protein_coding	5.80298	5.81449	5.84228	5.64845	5.8765	5.54551	5.57648	6.16067	6.0625	6.07575	6.04659	5.94044	5.85796	5.84011	6.28341	5.73434	5.75996	5.85309	5.79147	6.0295	5.88669
ENSSSCG00000011913	CCDC191	protein_coding	3.41715	3.78435	3.88862	3.98695	3.87287	3.62051	3.18451	3.83612	4.24929	3.73738	3.93002	3.49107	3.44446	3.92762	3.42941	3.75254	3.33972	3.69138	3.69627	3.89729	2.97707
ENSSSCG00000011229	STT3B	protein_coding	6.42539	5.97986	5.79746	5.88708	5.90838	6.5908	5.90951	6.41926	6.09603	5.88244	6.19284	6.25578	6.24272	5.95279	6.3867	6.1212	6.30856	5.44881	6.09181	6.21538	6.22157
ENSSSCG00000011914	ZDHHC23	protein_coding	1.20098	1.0019	0.756464	1.62898	1.08158	0.441051	1.20647	0.661811	1.19392	2.16886	1.35386	2.26434	0.95833	0.462367	0.776174	1.14141	0.900529	1.50996	1.2534	1.23796	1.09939
ENSSSCG00000011915	GRAMD1C	protein_coding	-0.0447787	0.15735	0.284395	0.845663	0.479747	0.3057	0.616654	-0.0361601	-0.413238	-0.272298	0.763626	-0.532922	0.601395	0.803404	-1.31898	-0.935671	-0.175135	-0.0982687	0.0130005	-0.473315	-0.318603
ENSSSCG00000011765	USP13	protein_coding	2.92221	2.91969	2.81938	3.07853	2.74631	3.71704	3.05069	6.16067	3.04008	2.76873	3.21293	2.68317	3.17365	4.73704	6.90121	3.38802	2.76539	2.60488	2.82939	3.1187	2.57403
ENSSSCG00000011916	ATP6V1A	protein_coding	6.27526	5.09646	5.28972	5.03239	5.62925	5.55922	5.19126	5.02562	5.16542	4.86331	5.03965	4.69918	4.96449	5.17875	4.78192	4.84952	5.5859	4.43748	4.93199	5.59783	5.52091
ENSSSCG00000011917	NAA50	protein_coding	6.44356	6.23359	6.07587	5.98723	6.31799	6.55767	6.1885	7.25109	6.01264	5.96478	6.28822	6.05094	6.11779	6.86344	7.56782	5.96917	6.28958	5.20863	5.71983	6.09296	6.20727
ENSSSCG00000011230	OSBPL10	protein_coding	1.95178	1.90821	1.57178	1.77011	2.23526	1.74128	1.98165	1.57002	1.92205	2.41614	2.03062	2.74977	1.03529	1.0366	1.67554	2.38977	1.79685	2.31897	2.42109	2.09743	2.67844
ENSSSCG00000021977	GPD1L	protein_coding	5.24835	4.90648	5.01027	5.2948	5.48345	5.0465	4.79385	5.3462	5.0905	5.31682	5.12079	4.91446	4.87048	4.6899	5.37176	4.72567	5.03672	4.52289	4.97434	5.1298	5.62295
ENSSSCG00000011918	USF3	protein_coding	3.45651	3.4901	3.63854	3.38239	3.23777	3.69011	3.64729	3.42909	3.81334	3.62569	3.90509	3.74434	3.28026	3.38414	3.74906	3.05772	3.43731	3.8365	3.43446	3.47814	3.28788
ENSSSCG00000022618	CMTM8	protein_coding	3.74579	3.78435	3.66856	3.87361	4.34532	3.53735	3.69982	3.23686	3.47111	3.81516	3.5755	3.42468	3.13919	2.24664	3.3764	2.78626	3.50813	2.95781	2.91672	2.97579	3.82078
ENSSSCG00000011234	CMTM7	protein_coding	3.23957	3.16316	3.03295	2.87721	3.21246	2.74565	2.82965	3.08301	2.89859	2.78482	3.0664	2.58931	3.2073	3.0738	2.83384	2.74844	3.23086	3.05593	2.43298	2.77014	3.19567
ENSSSCG00000038362		protein_coding	0.848306	-0.451071	0.012023	0.0553819	-0.0967542	-0.670842	-0.458113	-0.573817	0.500347	0.045184	0.405578	0.679382	-0.102212	0.328066	-0.254853	-0.227134	-0.00767807	-0.326538	0.191706	0.622444	0.226393
ENSSSCG00000011233	DYNC1LI1	protein_coding	4.89785	4.72998	4.3255	4.44284	4.59686	4.51323	4.25291	4.97283	4.5059	4.82751	4.54008	4.6879	4.35535	4.74365	5.01871	4.62489	4.63618	4.2219	4.42034	4.70366	4.79026
ENSSSCG00000024663	SPICE1	protein_coding	2.61384	2.39627	2.55581	2.59728	2.81519	2.28785	2.37532	1.87287	2.67225	2.736	2.87422	2.6448	2.41956	2.43812	1.88929	2.45832	2.71838	2.39593	2.96669	2.61913	2.4053
ENSSSCG00000061947		lncRNA	0.111341	-0.709383	-0.969361	-0.245485	-0.503379	0.257605	-0.586437	0.494355	0.699656	-0.186142	0.595681	-1.03249	0.790873	0.585224	-0.254853	0.14972	0.177537	-1.20789	-0.0854032	0.54076	0.59615
ENSSSCG00000044764		lncRNA	1.72076	1.37974	1.49343	2.10132	1.69241	1.80959	1.83905	-0.242611	1.27944	1.42643	0.445656	1.09821	0.87703	-0.505924	-0.213631	1.9404	0.177537	-0.0295559	2.04048	0.842944	0.380017
ENSSSCG00000063536		lncRNA	0.18349	0.537055	0.120276	0.516356	0.136445	0.603781	-0.0819648	-0.170461	0.182865	-0.363929	-0.317904	-0.218049	-0.373514	-0.781558	-0.871525	0.364988	-0.00767807	-0.501624	-0.0854032	0.393419	0.09051
ENSSSCG00000032220	CNOT10	protein_coding	3.92309	3.97244	3.79645	3.69992	3.95453	3.75217	3.50497	4.08117	3.98227	4.30803	4.20274	3.95658	3.77132	3.57414	4.04495	4.03433	3.75232	3.79448	3.91141	3.9719	3.90927
ENSSSCG00000025826	BOC	protein_coding	3.28127	3.46838	4.00616	3.8046	3.51122	3.62999	3.55905	3.46351	3.96301	3.73186	3.7214	3.7187	3.82107	3.08426	3.06079	3.87043	3.48725	3.63958	3.90715	3.78647	3.29176
ENSSSCG00000036952	GTPBP8	protein_coding	3.75569	3.00405	3.02832	2.96566	3.25275	3.20468	3.22809	3.27612	3.39172	2.58492	3.09188	2.96439	3.04928	2.82226	3.20077	2.66967	3.20124	2.5831	3.12543	3.2052	3.11041
ENSSSCG00000011923	NEPRO	protein_coding	3.93707	3.82886	3.99672	4.05856	3.84679	3.94292	4.08927	3.91286	3.83822	3.94732	4.13695	3.59536	3.98039	3.82538	3.88574	3.84249	3.48725	4.2006	3.835	3.4927	3.70921
ENSSSCG00000021042	BRWD1	protein_coding	4.64132	4.81725	4.62252	4.77463	4.71871	4.69802	4.5562	4.93857	5.03471	5.26614	5.31585	5.31959	4.52506	4.53847	4.66384	4.72845	4.78763	5.03703	4.84672	5.05944	4.67473
ENSSSCG00000011767	TTC14	protein_coding	5.22575	5.37183	4.97706	5.4343	4.97348	4.738	4.75961	5.18709	4.77429	5.32693	5.15443	5.30858	4.43206	4.13793	4.92145	5.59818	5.05812	4.06578	5.27876	5.52713	4.5875
ENSSSCG00000011925	CD200R1	protein_coding	4.36186	2.97354	2.61868	2.76233	3.69058	3.80332	2.84217	2.55414	3.48917	1.9768	3.00738	1.91043	2.59505	2.45433	2.20268	2.05992	4.13229	1.439	1.99305	3.27422	3.0151
ENSSSCG00000011768	CCDC39	protein_coding	0.658828	0.304692	-0.421873	0.414175	-0.503379	0.882757	0.673798	-1.1357	0.226586	-0.317386	-0.614886	-0.0575841	0.0539077	0.803404	-0.43264	-0.565303	0.647987	-1.99639	0.27339	0.512471	0.805942
ENSSSCG00000011928	CCDC80	protein_coding	8.5727	9.17311	8.96747	9.15932	8.61127	9.26888	8.83489	9.33989	9.04567	9.16915	9.11026	8.73939	9.94214	9.19504	9.39732	10.1815	9.35105	10.3857	9.79693	10.1462	8.94253
ENSSSCG00000011929	SLC35A5	protein_coding	2.91517	2.63778	2.72538	2.43063	2.57418	1.61337	1.59463	2.16547	2.40367	2.24061	2.49901	2.9768	1.96818	1.9592	2.47897	2.71521	2.88198	2.5498	2.55777	2.78795	2.30908
ENSSSCG00000011681	TRPC1	protein_coding	3.04994	2.97354	2.93259	3.1518	3.06188	3.3551	3.31597	2.86859	3.29235	3.27329	3.80465	3.33111	2.97308	2.37139	1.96305	3.14765	3.10856	2.86159	3.45503	3.40693	3.18737
ENSSSCG00000011930	ATG3	protein_coding	5.32213	5.34143	5.22148	5.22484	5.18084	5.31821	5.0048	4.98077	5.17661	4.94434	5.07521	4.9558	4.98161	5.46737	5.11893	4.9217	5.22404	4.95251	4.84895	4.91157	4.96559
ENSSSCG00000011683	PCOLCE2	protein_coding	5.34328	5.91597	5.11756	5.61789	4.6712	6.02646	5.04732	5.06351	5.00363	4.10941	4.71833	4.5883	5.48189	4.71367	4.30285	5.17081	5.27163	5.09781	5.4057	5.05209	5.08326
ENSSSCG00000011684	U2SURP	protein_coding	6.31026	6.72884	6.50949	6.66437	6.36354	6.2942	6.13482	6.66397	6.48777	7.03247	6.83302	6.99389	6.13319	6.21903	6.39505	6.57772	6.57955	5.94666	6.48838	6.40621	6.09523
ENSSSCG00000024119	GLB1	protein_coding	5.15723	4.42152	4.76135	4.78618	4.61435	4.22827	4.46809	4.49019	4.75762	4.64418	4.74869	4.79515	4.58389	4.12786	4.68443	4.83154	4.8421	5.17808	4.97026	5.07161	5.00392
ENSSSCG00000011769	FXR1	protein_coding	6.88269	6.74247	6.74471	6.73296	6.69309	7.00227	6.58744	8.14695	6.78095	6.66769	6.85876	6.87253	6.80296	7.42044	8.70846	6.83106	6.79703	6.70374	6.61389	6.82634	6.73026
ENSSSCG00000037371	TMPPE	protein_coding	2.45772	2.08172	2.57496	2.82839	0.374137	0.714812	1.371	1.78487	2.03701	2.65662	2.19247	1.76058	1.10836	0.255916	1.93583	2.27283	1.90579	1.8388	2.07885	2.42031	1.09939
ENSSSCG00000051838	CRTAP	protein_coding	6.02827	6.35565	6.16493	5.95972	6.11167	6.23644	6.05574	5.7877	5.76087	5.82265	6.11963	6.00321	6.1635	6.1757	5.63345	6.10258	6.23478	6.30531	6.17032	6.08638	5.96528
ENSSSCG00000039802	FBXL2	protein_coding	2.04511	1.65711	1.85898	1.86031	1.16839	1.79281	1.85148	1.34235	1.41789	1.61822	1.1262	1.59334	1.14354	0.853157	1.24395	1.77824	1.1862	0.693926	1.96053	1.40115	1.58986
ENSSSCG00000027941	LSAMP	protein_coding	0.296258	0.560706	-0.324026	-0.245485	-0.88525	-0.670842	-0.65515	0.494355	-0.224793	0.0803734	0.942332	0.21805	0.0539077	2.38837	-0.690952	0.982901	0.341656	0.426822	0.350696	0.595727	-0.63463
ENSSSCG00000011686	SLC9A9	protein_coding	3.64292	3.11205	3.40523	3.08686	3.43011	3.55238	3.47715	3.10498	3.44359	2.65662	3.29749	2.55661	3.31154	2.20892	2.79397	3.07528	3.57234	3.1552	3.39547	3.52492	3.41422
ENSSSCG00000036206	DIPK2A	protein_coding	3.825	3.66122	3.36546	3.32018	3.38551	4.04562	3.19431	3.98571	4.27814	4.05074	4.2516	4.3728	4.52839	4.53847	3.41962	4.89845	4.28329	2.8342	4.05499	4.50441	4.19878
ENSSSCG00000011235	UBP1	protein_coding	6.29677	6.22622	6.23283	6.2279	6.26111	6.14025	6.19766	6.31473	6.47932	6.71464	6.57183	6.71199	6.43429	6.77101	6.46813	6.48629	6.3001	6.21881	6.56708	6.45812	6.30213
ENSSSCG00000011859	HEG1	protein_coding	7.02551	6.94364	6.98558	7.19469	7.17904	6.69604	6.69012	7.46722	7.30913	7.9869	7.63697	7.66567	7.44865	6.97929	7.05223	7.12133	7.14554	7.71269	7.25727	7.69159	7.67668
ENSSSCG00000022031	CHST2	protein_coding	4.88798	4.58758	4.64686	4.42817	4.75072	3.88077	4.90839	4.19138	5.19323	5.0267	4.40431	5.25227	4.41056	3.67442	4.36369	4.2116	4.37898	4.90722	4.38555	4.21511	5.05158
ENSSSCG00000011673		processed_pseudogene	3.05315	2.77048	3.02369	2.77785	2.78803	2.20151	1.95884	2.66674	2.3845	2.83204	2.71936	3.19964	2.63269	2.47036	2.45999	2.94757	2.71239	2.8342	2.88675	2.72154	2.80865
ENSSSCG00000031244	GAP43	protein_coding	-1.0311	1.28353	-1.21037	0.304202	0.0010931	-0.198773	-0.130059	0.94772	0.310244	0.244493	0.855744	0.767737	0.87703	0.64294	-0.530488	0.214572	0.697315	0.652704	1.03659	-0.653887	-0.52142
ENSSSCG00000054119		lncRNA	0.380527	0.673474	0.944909	0.845663	0.17888	0.882757	0.495092	0.881378	0.137777	1.07166	1.63954	0.767737	0.95833	-0.0752894	1.27325	0.906449	0.570682	0.810966	0.743611	0.424115	0.320516
ENSSSCG00000061813		lncRNA	0.62468	1.05282	1.16309	0.785542	1.10378	0.974875	0.616654	0.199907	1.07936	0.694019	0.914043	0.518917	-0.373514	0.698435	0.836295	0.526956	0.570682	0.158889	0.799827	0.297203	0.621025
ENSSSCG00000059119		lncRNA	2.78594	1.67889	2.18403	1.8109	2.55014	0.39733	2.2113	1.69116	3.13491	2.5602	2.00402	3.18367	2.18636	0.751874	2.26233	2.45832	2.28228	2.70909	2.35383	1.94702	3.00096
ENSSSCG00000026113	ZBTB20	protein_coding	4.77479	5.6711	5.9366	5.81998	5.31888	6.30385	5.6513	5.58768	4.87732	5.22939	5.34925	5.19367	6.26486	6.1043	5.56032	5.88451	5.14735	6.26997	5.33056	5.29461	5.03085
ENSSSCG00000062920		lncRNA	-1.0311	-0.15299	-0.473404	0.332492	-0.201724	0.39733	0.645509	-0.170461	-0.885306	-0.566746	-0.699775	-0.681021	0.549865	-3.44452	-0.0235277	1.05551	-0.175135	-0.246367	0.163417	-0.123372	0.160051
ENSSSCG00000011236	CLASP2	protein_coding	5.48207	5.06476	4.88926	5.25932	5.22327	5.29308	5.08862	5.5061	5.5197	5.63348	5.57268	5.72745	5.40422	5.42892	5.47858	5.25704	5.454	5.12444	5.41022	5.66684	5.58315
ENSSSCG00000029267	TIGIT	protein_coding	2.255	1.73193	1.52002	1.90809	2.44104	1.85878	2.6981	0.449267	0.874743	-0.272298	1.07601	0.175615	0.699243	-0.38563	0.53144	0.649291	1.46783	-0.246367	0.799827	0.931075	1.85395
ENSSSCG00000057704		lncRNA	2.60073	3.07557	2.99079	2.98361	2.62878	3.33206	3.05608	2.80738	2.47791	2.11896	2.87422	2.41786	2.59505	3.21369	2.40811	2.72637	2.31425	2.23767	2.61111	2.3739	2.28594
ENSSSCG00000061052		lncRNA	2.61819	3.27104	3.31319	3.28443	3.07317	3.06496	2.67029	2.69599	1.93528	2.26375	2.5366	2.30428	1.96818	2.11007	2.5644	2.32516	2.47138	1.99539	2.72679	2.28471	2.38366
ENSSSCG00000061674		lncRNA	-0.189169	0.673474	-0.188674	0.657218	-1.07166	1.36365	0.00966565	-0.670032	-0.554101	0.27519	0.0371911	-0.162554	0.918253	0.901252	0.350868	-0.0644044	-0.771238	-0.246367	0.400024	0.00400692	-1.12006
ENSSSCG00000055803		lncRNA	-0.781744	0.856596	-0.232396	0.414175	-0.257219	1.14315	-0.130059	0.621734	0.76041	0.148277	0.364356	0.585259	0.440931	0.328066	-0.173553	0.214572	-0.0477555	0.325539	0.0130005	0.00400692	0.160051
ENSSSCG00000059812		lncRNA	-0.129668	0.96692	0.640054	1.39418	0.513299	1.47299	1.42193	1.10134	1.32037	0.624197	0.79499	1.20756	1.58868	1.37991	-0.173553	0.30669	0.245441	0.325539	0.799827	0.622444	1.18529
ENSSSCG00000063260		lncRNA	0.0353917	2.08172	1.54614	2.19674	1.45406	0.944818	0.137045	2.72465	0.137777	2.27898	2.18064	2.24395	1.45501	1.9592	1.91739	2.86412	1.5236	1.17354	2.00106	1.7909	0.0174465
ENSSSCG00000058837		lncRNA	1.94488	3.41747	2.90763	3.14783	2.58999	3.8446	2.97882	3.46917	2.8505	3.55552	3.32997	3.51254	3.01168	2.2279	2.97424	3.5444	2.65112	2.4207	3.23822	3.02669	2.77025
ENSSSCG00000059810		lncRNA	0.359917	1.7831	1.84852	1.83087	1.01287	1.74128	1.16721	1.90662	1.45512	2.16886	1.56871	2.17022	2.25232	2.47036	1.41141	2.2652	0.672862	2.25154	1.44184	0.973201	0.193603
ENSSSCG00000054129		lncRNA	0.111341	1.33929	0.822052	0.611775	0.699712	1.24533	1.51868	0.494355	1.75295	1.01822	0.79499	0.617321	1.75719	0.396779	0.64785	1.17438	0.543964	1.14409	1.33175	0.595727	0.59615
ENSSSCG00000052557		lncRNA	0.20676	2.3221	2.04444	1.74928	1.28952	1.87481	1.08533	2.83393	0.846998	3.16681	2.21583	3.15119	2.18636	1.9592	2.5644	3.10124	1.34939	1.80157	2.35383	1.97838	0.910531
ENSSSCG00000011770	DNAJC19	protein_coding	4.10284	4.41666	4.26586	4.18612	4.14583	4.92475	4.35907	3.98966	3.12339	2.85762	3.44812	3.35982	3.71979	3.97894	3.77233	3.50929	3.75232	3.21306	3.54823	3.54949	3.66803
ENSSSCG00000052688		lncRNA	1.9992	3.49317	3.25896	3.43878	2.60563	1.4939	0.673798	3.41743	0.980676	3.67256	3.0207	3.40644	0.440931	1.16034	3.28947	3.67688	2.53382	1.59946	3.26842	2.77014	0.125699
ENSSSCG00000058581		lncRNA	3.01741	2.75518	3.27076	3.17151	2.71781	1.55487	1.51868	3.16198	1.89521	3.40056	3.55275	2.9768	2.44799	2.64999	2.74253	3.13514	2.43549	2.7585	3.12909	3.29097	1.44415
ENSSSCG00000054189		lncRNA	6.27663	6.09418	6.42318	6.40401	6.09307	5.35439	5.44519	6.59901	6.19839	6.61804	6.65964	6.62744	6.07741	5.87515	6.17505	6.73727	6.23634	6.21351	6.70227	6.87124	5.66093
ENSSSCG00000037905	ITGB5	protein_coding	6.44417	6.30666	6.37026	6.56653	6.17921	6.84435	6.64618	6.44461	6.89415	6.6568	6.46254	6.86546	6.99823	6.63096	6.29773	6.62545	6.77026	6.96913	6.89873	6.44414	6.58137
ENSSSCG00000011813	P3H2	protein_coding	4.91119	5.02493	4.97225	4.9157	5.26573	4.97395	4.86458	5.5654	5.60499	5.63274	5.46224	6.07639	5.23713	5.57321	5.12295	5.31734	4.78478	5.41531	5.28698	5.47494	5.54304
ENSSSCG00000011864	UMPS	protein_coding	4.33307	4.22829	4.3027	3.97803	4.30757	3.98044	3.85303	4.30961	4.04161	4.16784	4.05187	3.83915	4.15867	4.34772	4.0343	4.09156	3.95605	4.01789	3.65368	3.87246	4.08717
ENSSSCG00000052253		lncRNA	0.8776	1.0019	1.6936	1.5708	0.57815	2.33496	1.98165	1.69116	2.03701	2.19317	1.94932	1.64091	2.3154	1.62873	1.73991	1.8616	0.672862	1.17354	0.871528	1.54775	1.23448
ENSSSCG00000054510		lncRNA	-1.90104	-0.359441	0.012023	-0.331641	-1.40608	0.156322	-0.65515	0.494355	-0.00661277	0.885243	0.630871	1.34793	-0.0220412	0.64294	0.0460132	1.0731	-0.416143	0.566547	0.0750615	-0.31285	-1.29514
ENSSSCG00000021319	ALG3	protein_coding	3.01741	2.77048	2.98603	2.74139	3.00993	2.69237	2.77846	2.73408	2.71124	2.91722	2.71936	2.98911	2.74005	2.85926	3.27506	3.00369	3.10856	2.6683	2.34126	2.9654	2.66055
ENSSSCG00000021206	IL1RAP	protein_coding	0.803218	-0.653888	-0.37212	0.387458	0.410206	-0.010328	-0.397992	1.18623	1.61171	1.15655	1.81807	1.22847	0.834595	0.585224	-0.0235277	0.393277	0.813725	1.8751	1.36939	1.62905	1.16851
ENSSSCG00000030362		protein_coding	3.55726	3.95915	3.70958	4.04794	4.0114	3.6394	4.18082	4.02081	4.623	4.70322	4.76263	4.50077	4.04695	3.72874	4.34139	4.01625	4.28531	4.52003	4.67826	4.26683	4.64168
ENSSSCG00000011825	ATP13A3	protein_coding	6.20694	5.59296	5.42955	5.52519	6.18442	5.56664	5.7559	5.90087	6.66109	6.85015	6.32629	6.25259	5.79986	5.95849	5.52954	5.23181	6.34093	4.76939	5.23864	6.09237	6.68269
ENSSSCG00000022081	PHLDB2	protein_coding	6.36364	6.40221	6.86758	6.55194	6.5372	6.22163	6.51061	6.30211	6.83756	6.91128	6.83019	6.84741	6.55109	6.03862	5.70842	6.66152	6.2457	6.24938	6.66366	6.75456	6.7003
ENSSSCG00000021656		protein_coding	2.67352	2.46681	2.52987	2.88201	3.13913	1.63235	2.84838	3.13376	3.44359	3.84361	3.81234	3.80475	3.37953	2.62157	3.23467	3.03545	3.29235	3.76577	3.94711	3.71379	3.56924
ENSSSCG00000011237		protein_coding	7.47975	7.05269	7.02702	7.09939	7.17085	7.05861	7.05524	7.08877	7.61929	7.42867	7.50924	7.47188	7.01673	7.01115	7.17323	7.00813	7.61818	6.97175	7.0406	7.40825	7.45964
ENSSSCG00000059588		protein_coding	2.2325	2.09797	2.20876	2.62613	2.49242	1.43024	2.12172	2.85137	2.88501	3.40404	3.1107	2.88102	2.78531	2.51741	2.27687	2.09479	2.59366	3.04003	3.01893	3.05148	2.84077
ENSSSCG00000046387	PSMD2	protein_coding	7.11067	6.92326	7.28766	6.78602	7.06418	6.77076	6.67227	7.15695	6.26149	6.75977	6.58815	6.49404	6.52381	6.81875	7.68247	6.97751	6.62567	6.85451	6.80026	6.55362	6.87171
ENSSSCG00000025349	CCDC14	protein_coding	3.5019	3.46211	3.20262	3.69448	3.43011	3.1198	3.72031	2.93551	3.00912	3.1586	3.55275	3.00131	3.05852	2.664	2.53447	3.0444	3.01924	3.39905	3.44037	3.43358	3.07933
ENSSSCG00000011867	MYLK	protein_coding	6.10613	5.84671	5.44438	6.20943	5.77987	5.75054	5.80308	5.85407	6.53037	7.03443	6.51175	7.36824	5.95152	6.10301	5.84333	6.90323	6.28354	5.56724	6.47189	6.56356	6.38252
ENSSSCG00000011822	OPA1	protein_coding	4.93316	4.68495	5.12299	4.6481	5.07247	4.80855	5.17897	4.96484	4.83734	4.75178	5.24523	4.71037	4.79226	4.58706	4.77169	4.51976	4.88664	4.99848	4.67074	4.8019	4.80119
ENSSSCG00000060621		lncRNA	1.63758	1.6461	1.52002	1.35335	1.83191	-0.339636	0.673798	0.979781	0.901964	0.962722	1.4555	1.36691	0.790873	-0.505924	0.482112	1.64341	1.93692	0.610268	1.35695	1.16714	0.761887
ENSSSCG00000034786	HACD2	protein_coding	7.42902	7.30305	7.72761	7.628	7.30712	7.74142	6.69185	6.23312	6.34568	5.10247	6.02029	6.12459	6.24576	5.52798	5.90779	6.96608	7.18418	6.02345	6.79133	6.87541	6.90088
ENSSSCG00000027952	ADCY5	protein_coding	5.12705	5.27417	5.21335	5.37008	5.07387	5.41867	5.21792	4.50679	4.62504	4.25512	4.65137	4.7969	4.18002	3.9218	3.92087	5.43512	5.58263	5.52074	5.39509	5.18237	4.74713
ENSSSCG00000030255	EIF4G1	protein_coding	7.55237	7.38172	7.40222	7.39261	7.51963	7.18854	7.53311	7.96897	7.63331	7.94038	7.71437	7.83947	7.64445	7.51475	8.49193	7.80127	7.80029	8.09384	7.82565	7.80764	7.85681
ENSSSCG00000024904	SEC22A	protein_coding	3.17614	3.17852	2.93259	3.2025	2.89372	3.34363	3.07211	2.99162	2.78621	3.0998	3.05349	3.17292	3.22383	3.12533	3.15035	3.32333	2.84962	2.65792	3.07696	3.04655	3.06127
ENSSSCG00000053702	FAM131A	protein_coding	2.60948	2.59833	2.74242	2.80334	2.9922	2.73691	2.86688	2.3485	2.87817	3.04741	2.57324	2.74977	2.44799	3.0738	3.23095	2.8842	3.08559	2.7191	3.09205	3.16032	3.55318
ENSSSCG00000021581	CLCN2	protein_coding	1.68806	1.9174	1.83799	1.49774	2.08716	1.82617	1.93567	1.46067	1.81155	1.26758	1.07601	1.22847	1.14354	1.47831	1.07125	2.47827	2.31425	1.36436	2.13091	1.84861	1.96498
ENSSSCG00000011819	MB21D2	protein_coding	1.10516	1.88029	1.50679	1.74928	1.03614	1.43024	0.587211	1.67166	1.3989	2.4023	1.67368	2.72055	1.73429	2.06855	2.24025	2.14557	1.65425	0.987123	2.00106	2.20741	1.89532
ENSSSCG00000029291		protein_coding	0.803218	-0.0419583	0.253031	0.275348	0.410206	0.0473875	0.396689	1.15849	0.182865	0.803366	1.10132	0.175615	0.601395	0.255916	0.836295	-0.80137	2.1991	0.216605	0.400024	0.973201	1.06354
ENSSSCG00000027323	NCBP2	protein_coding	5.49807	5.89403	5.3558	5.73445	5.4707	6.19554	5.52791	5.84757	5.90659	5.75892	5.64115	5.87978	5.69109	6.14357	5.7688	5.4828	5.80285	4.7742	5.4222	5.79714	5.66542
ENSSSCG00000011811	LPP	protein_coding	1.26888	2.40935	2.15886	1.95433	1.27003	1.34075	1.57975	2.06444	1.57835	1.79809	1.87788	2.60538	1.88745	2.00394	1.57326	2.03321	1.99725	1.70405	2.22972	1.93641	1.43014
ENSSSCG00000011841	SENP5	protein_coding	4.6583	4.69032	4.92577	4.53245	4.65438	4.79176	4.72792	4.67289	4.51254	4.78549	4.80946	4.42354	4.57102	4.86685	4.389	4.42702	4.36569	4.88514	4.38249	4.66884	4.55882
ENSSSCG00000022507	POLR2H	protein_coding	4.26404	4.40201	4.37732	4.42325	4.24153	4.51579	4.04664	4.08117	3.79893	4.24352	3.98205	4.05351	4.09718	4.70692	4.23932	4.22346	4.04448	3.91269	3.96771	3.68557	4.19049
ENSSSCG00000023909	THPO	protein_coding	1.59412	2.06527	2.58759	2.33599	1.98325	1.53483	2.40093	2.25989	2.24265	2.26375	2.47015	2.20228	2.68139	1.62873	2.1083	2.68692	1.85235	2.99951	2.33493	2.33404	2.00333
ENSSSCG00000011843	PAK2	protein_coding	6.412	6.31407	6.15436	6.19698	6.23558	6.03094	6.06845	6.50438	6.7424	6.96316	6.78306	6.9078	6.2758	6.68776	6.3485	6.28539	6.52167	6.08479	6.30064	6.67544	6.57582
ENSSSCG00000011812	TPRG1	protein_coding	-1.20444	-2.29435	-3.08484	-3.18408	-5.92964	-1.9246	-1.92524	0.775768	0.928682	-0.0658474	0.138474	0.585259	2.21972	4.33465	0.144417	1.19059	0.431854	1.25842	0.906085	1.49088	0.320516
ENSSSCG00000025270	CHRD	protein_coding	2.255	3.03393	2.85115	3.22153	2.57418	3.02242	2.89719	2.3968	2.98386	2.46356	2.66946	3.11795	3.15652	2.13039	2.85821	3.41586	2.79968	3.45407	3.23822	3.13735	2.83014
ENSSSCG00000062281		protein_coding	1.38563	1.61255	1.88989	1.43389	1.69241	1.61337	1.26342	0.304877	0.0912346	-0.228577	0.186569	0.29935	0.87703	1.07904	0.236535	1.12463	0.791182	0.810966	0.493891	0.454173	1.26636
ENSSSCG00000023871	NAALADL2	protein_coding	1.16579	0.560706	0.843269	0.679414	0.756856	1.34075	0.291079	0.91493	0.954913	0.148277	1.1262	0.709439	1.73429	1.2373	0.350868	0.601595	1.49598	1.05197	0.78133	1.33808	0.621025
ENSSSCG00000026934	PIGX	protein_coding	2.87941	3.45582	2.42119	3.12375	2.85499	3.47036	2.6773	3.00726	2.70353	3.1126	3.00738	3.68128	2.93341	3.13542	3.21594	3.07964	2.82209	2.37073	2.83388	2.89043	2.48875
ENSSSCG00000011810	BCL6	protein_coding	5.95286	5.72508	5.69834	5.87451	5.71826	6.03985	5.43076	6.5756	6.6511	5.96948	6.05633	6.12668	6.18372	6.34175	7.03256	6.5919	6.42432	6.26143	6.57885	6.74015	5.88989
ENSSSCG00000057729	CEP19	protein_coding	3.79652	4.45818	3.98722	4.19962	4.04046	3.8446	3.58535	4.06257	2.95816	4.0463	3.55275	4.29068	3.76003	4.04466	4.07437	4.13199	3.39682	3.28227	3.73763	3.85567	3.57243
ENSSSCG00000023527	NRROS	protein_coding	4.86988	5.68058	5.24159	5.35895	4.84102	5.11221	4.90392	5.38263	5.50646	6.19694	5.35057	6.95482	5.25534	5.33136	4.89106	5.41198	5.03672	5.20685	5.0273	4.82508	4.98608
ENSSSCG00000035414	XXYLT1	protein_coding	3.28127	3.253	3.05585	3.11563	3.02746	3.22359	3.43645	2.91907	2.77888	2.97913	3.49662	2.8876	2.99251	2.63585	2.85337	3.4865	3.56239	3.38653	3.41059	3.65354	3.50722
ENSSSCG00000033030	FBXO45	protein_coding	3.1908	3.19373	2.81401	2.66558	2.93763	2.99335	2.88514	3.46351	3.00912	3.48505	3.18952	3.46488	3.37213	3.70183	3.38314	3.13514	3.14012	2.50418	2.71709	3.16032	2.79232
ENSSSCG00000036536	WDR53	protein_coding	2.60511	2.94687	2.88734	2.84811	2.56621	2.84664	2.37532	2.77119	2.3845	2.48997	2.22737	2.06953	2.56941	3.04198	3.094	2.62266	2.58713	2.40837	2.38479	2.27632	2.2703
ENSSSCG00000031147	ACAP2	protein_coding	6.41231	5.89983	5.98334	5.8835	5.99776	6.41559	5.93822	5.82237	6.75971	6.21486	6.37575	6.30336	6.23254	5.91523	5.37176	5.9861	6.46494	5.37469	6.28472	6.6014	6.4308
ENSSSCG00000034711		protein_coding	4.3037	4.6203	4.52742	4.4954	4.33597	4.36223	3.88967	4.82403	4.58361	4.56875	4.88792	4.73432	4.52172	4.75678	4.28318	4.58866	4.20017	4.21129	4.40381	4.40019	4.28302
ENSSSCG00000011760	TBL1XR1	protein_coding	5.61248	5.54189	5.17203	5.27853	5.31888	5.96695	5.33215	6.08991	6.00245	6.14126	6.09622	6.28039	6.10222	6.36551	5.53862	5.73226	5.99201	4.50273	5.55811	6.15261	5.86928
ENSSSCG00000021380		protein_coding	3.77722	4.47384	3.90889	4.16661	3.95453	4.40976	3.89268	4.39234	4.32917	4.61448	4.65991	4.86858	4.35909	4.81444	3.74645	4.15489	4.0421	3.59675	4.1079	4.32288	4.21316
ENSSSCG00000033860	ZMAT3	protein_coding	1.45529	0.83736	1.33769	0.845663	1.66281	1.06146	0.430241	0.580511	2.88501	1.10621	1.77153	1.70198	1.14354	1.816	1.08783	0.964165	1.56405	0.474917	1.00505	2.18069	1.32809
ENSSSCG00000030413	PIK3CA	protein_coding	4.45469	3.97684	4.08174	4.02429	3.93299	4.33351	3.95452	4.34389	4.34909	4.23964	4.32057	4.52632	4.33646	4.61977	4.21122	4.34793	4.30533	3.65531	4.0798	4.55557	4.30237
ENSSSCG00000056643	DYNLT2B	protein_coding	2.69012	3.21252	3.06039	2.87721	2.71781	3.16613	2.70497	2.53268	2.15485	1.9768	2.09504	1.99827	2.79641	3.16527	2.87741	2.66967	2.61307	2.81564	2.5248	2.2162	2.57403
ENSSSCG00000038443	ZNF639	protein_coding	3.55726	3.55336	3.81267	3.61033	3.58803	3.69011	3.55525	4.50127	4.02313	3.75382	3.78916	3.82205	3.87964	4.35206	4.71277	3.80875	3.49075	3.67088	3.81468	3.6503	3.74643
ENSSSCG00000039285	MFN1	protein_coding	5.38977	5.34143	5.22653	5.3641	5.16113	5.30939	5.01313	5.60577	5.52955	5.57223	5.40494	5.49161	5.38045	5.28453	5.46357	5.34928	5.18998	4.90503	5.3448	5.60956	5.39136
ENSSSCG00000029268	TOPAZ1	protein_coding	0.975685	0.125986	0.733921	0.764932	0.337142	1.14315	1.2257	0.494355	-0.885306	-0.802813	0.763626	-0.335885	0.496426	0.751874	0.53144	0.245936	1.39495	-0.700933	0.871528	1.33808	0.408871
ENSSSCG00000037583	GNB4	protein_coding	6.69309	6.37496	6.13029	6.34881	6.30008	6.29121	6.22779	6.45961	7.33745	6.67382	6.71398	6.67582	6.80845	7.04633	5.91362	6.54932	6.55885	5.42911	6.493	6.80208	6.29103
ENSSSCG00000011848	TFRC	protein_coding	3.91605	3.30294	2.94245	3.27352	3.74101	3.34938	3.8806	4.21177	3.65035	3.82557	4.29063	3.75158	3.22383	3.48227	4.70473	3.27473	4.09827	2.60488	2.92517	3.58728	3.96133
ENSSSCG00000011776	YEATS2	protein_coding	4.51535	4.30906	3.52167	4.19385	4.15914	4.13817	3.96315	4.32217	4.6673	5.0524	4.50257	4.88184	4.67088	4.61977	4.13746	4.52296	4.63618	4.13102	4.6248	4.69268	4.73721
ENSSSCG00000039249		protein_coding	6.26109	6.07429	6.21412	6.09437	6.19674	6.27621	6.31401	7.31571	6.32635	6.47785	6.74593	6.43848	6.69591	7.29947	7.28801	6.73555	6.36879	5.88459	6.43687	6.63213	6.45478
ENSSSCG00000011849	TNK2	protein_coding	5.9898	5.44116	6.13675	5.47532	5.89332	5.69858	5.95992	5.64254	5.59043	5.48464	5.51851	5.39204	6.32932	6.35584	5.78478	6.14946	5.5603	6.55925	5.72104	5.86584	5.76712
ENSSSCG00000011264	CSRNP1	protein_coding	5.30538	5.81079	5.71138	6.30576	5.07668	5.26447	5.15785	6.089	6.57121	6.8078	6.6306	6.88863	6.39193	5.34229	5.74089	5.42659	5.95763	5.92626	6.30954	5.73957	6.16085
ENSSSCG00000032328	MAP6D1	protein_coding	0.00916014	-0.548918	-1.61091	-0.862156	-0.572092	-0.495755	-1.62038	-0.170461	-0.00661277	0.045184	1.05025	0.823771	1.10836	2.69161	0.506987	-0.460333	0.879313	1.41454	-0.713434	-0.215003	-0.0205213
ENSSSCG00000031304	TCAIM	protein_coding	3.20243	3.13192	3.12678	2.85301	2.96214	2.58928	2.95596	3.02273	3.07638	2.96508	3.2245	3.10105	2.80742	3.06327	2.6728	2.69262	3.16663	2.81564	3.08452	3.32797	3.17902
ENSSSCG00000033424	PARL	protein_coding	4.16207	4.27014	4.20159	4.11462	4.25151	3.90048	3.83748	3.92526	3.35279	3.60469	3.6631	3.71501	3.69035	3.97333	4.14541	3.87294	4.0034	3.63958	3.69873	3.40308	3.84738
ENSSSCG00000024556	ZNF445	protein_coding	4.23179	3.72279	4.05698	4.04153	4.06612	3.61098	4.04934	4.24182	4.34165	4.34829	4.39154	4.47475	4.32117	4.58706	4.24857	4.1815	4.17645	4.779	4.43372	4.3551	4.23145
ENSSSCG00000011831	APOD	protein_coding	9.97003	10.2764	10.1726	10.1523	10.2062	10.4927	10.2412	10.1814	9.81203	10.0242	10.0491	9.98371	10.3634	9.1747	9.40716	9.10094	9.86127	9.59339	9.99115	9.38531	9.95895
ENSSSCG00000022195	ZKSCAN7	protein_coding	1.4159	0.247548	1.33769	1.3807	0.546089	1.00432	1.47111	0.661811	1.76783	0.148277	0.914043	0.175615	1.24424	1.16034	0.112356	1.23816	0.921438	0.474917	1.31899	1.14888	1.18529
ENSSSCG00000011304	ZNF197	protein_coding	3.74579	4.23749	3.87323	4.27808	3.70153	4.14149	3.65441	3.74111	4.27814	3.9942	4.43947	4.31287	3.63578	3.6394	3.59807	3.56941	3.90447	3.76093	3.99003	4.18406	3.92434
ENSSSCG00000040904	CLDN1	protein_coding	1.26888	2.96471	1.00262	1.19289	1.79145	1.89066	1.63835	0.979781	0.954913	1.50623	1.1262	0.585259	1.10836	-0.0752894	0.89401	1.53333	1.42455	0.610268	2.42109	0.362054	0.621025
ENSSSCG00000062141		protein_coding	2.68184	2.13783	1.4526	2.00793	2.25523	2.60858	1.47111	2.42035	2.83645	1.67688	2.54585	2.637	2.77413	2.59257	2.57031	1.75663	2.83867	1.36436	2.45649	2.84578	2.52874
ENSSSCG00000032080	ZNF35	protein_coding	1.34426	0.716224	0.565415	0.611775	1.20991	0.641749	1.56473	1.34235	1.98705	2.40924	2.13235	1.91043	1.82379	1.2373	0.579137	0.7402	1.07862	2.4207	1.8495	2.35809	1.44415
ENSSSCG00000031356	HES1	protein_coding	6.10806	6.86389	6.44199	6.86077	7.00681	7.14831	6.84819	6.38973	6.72155	6.09308	6.61914	6.4323	6.8994	6.32531	6.16825	5.91897	6.16526	6.02143	6.52358	5.71263	6.24276
ENSSSCG00000011306	ZNF502	protein_coding	1.7045	1.72148	1.84852	1.87961	2.08716	1.70588	1.38818	1.67166	1.5442	1.41269	1.86316	1.14295	1.56292	1.9592	1.37133	1.68977	1.80812	1.66312	1.86715	1.80263	1.73365
ENSSSCG00000011826	TMEM44	protein_coding	3.82875	4.39051	3.61097	4.42325	3.62302	4.25301	4.07078	3.94569	4.33667	5.23037	4.22594	5.25864	4.13701	4.43608	4.03857	4.29643	3.90971	4.08528	4.60915	4.14773	4.17588
ENSSSCG00000011307		protein_coding	-0.349633	-0.232061	-0.324026	0.564854	0.445395	-0.267486	-0.803249	0.449267	0.137777	0.550824	-0.252316	0.21805	0.549865	-0.0752894	0.836295	0.30669	-0.839951	-1.20789	-0.119755	0.229299	-0.891788
ENSSSCG00000032344	KIAA1143	protein_coding	2.52869	3.14371	3.02369	2.91043	2.76035	3.26675	2.73213	2.6268	2.3845	2.83204	2.70291	2.80649	2.62025	3.08426	2.86303	2.78092	2.5133	2.33208	2.62674	2.54426	2.65454
ENSSSCG00000011309	KIF15	protein_coding	1.34426	1.01907	0.284395	0.540809	1.10378	0.882757	0.587211	0.35463	0.603441	0.244493	0.630871	0.131894	0.699243	0.0149084	-0.134559	-0.315943	0.962369	0.216605	1.02091	0.973201	0.621025
ENSSSCG00000011827	LSG1	protein_coding	5.8177	5.33372	6.52516	6.8217	5.97311	5.90293	6.42271	6.33113	6.45942	6.71918	6.14496	6.22099	6.21611	5.81992	5.73235	5.81889	4.9743	6.05148	6.0993	6.46598	6.39203
ENSSSCG00000031576	TMEM42	protein_coding	3.65566	3.77932	3.40523	3.55138	3.70517	3.68102	3.49707	3.09037	3.27684	3.1709	2.93179	3.23623	3.4585	2.2834	3.12647	3.66823	3.45534	3.42988	3.47243	3.36403	3.4424
ENSSSCG00000011301	ZDHHC3	protein_coding	5.25813	5.18091	5.12407	5.0612	5.06965	5.1555	5.20949	5.3025	5.39112	5.46647	5.51263	5.59988	5.62571	6.01696	5.53485	5.60651	5.4522	6.00105	5.593	5.6129	5.28253
ENSSSCG00000011795	IGF2BP2	protein_coding	1.39579	1.79312	1.77314	1.86999	1.74984	1.24533	2.2113	2.23354	4.16472	3.26948	2.39026	2.43596	1.42672	2.42173	2.61104	2.50444	2.25782	1.01991	2.54687	1.84861	3.23246
ENSSSCG00000011783	EIF2B5	protein_coding	5.39421	5.49969	5.6129	5.50281	5.5303	5.25225	5.46354	5.36908	5.24597	5.53466	5.37931	5.23559	5.20418	5.1139	5.60421	5.39896	5.08037	5.6376	5.21988	5.08127	5.21163
ENSSSCG00000011300	EXOSC7	protein_coding	5.47729	5.23704	5.21945	5.17688	5.36325	5.29009	5.01036	5.23104	5.21374	5.43877	5.34661	5.441	5.34688	5.51258	5.45401	5.55735	5.55279	5.56029	5.69534	5.67882	5.29996
ENSSSCG00000026516	EPHB3	protein_coding	3.2675	3.77932	3.64761	3.90926	3.00993	3.64409	3.91359	3.29535	3.51585	4.03961	3.37736	4.14707	3.8319	3.39258	3.22346	3.81922	3.54901	3.7116	3.67388	3.77759	3.70921
ENSSSCG00000011853	RUBCN	protein_coding	3.1908	3.03815	3.14398	3.13182	2.86802	2.72811	2.60568	3.00726	4.08382	3.70955	3.66734	3.75518	3.53999	3.49799	3.17772	3.4865	3.16663	3.32226	3.48962	3.48907	3.02446
ENSSSCG00000011299	CLEC3B	protein_coding	7.75994	8.75618	8.69493	8.84516	8.56302	9.19449	8.57185	9.10708	9.14407	9.22874	9.16192	9.31826	9.56753	8.83209	9.1393	8.8311	8.6614	9.4058	8.8836	8.67718	8.78542
ENSSSCG00000034015	XIRP1	pseudogene	-2.5111	-3.57445	-3.08484	-1.96169	-4.34468	-5.62504	-6.0127	6.37398	1.12628	-0.272298	3.89427	-0.936278	-2.42414	7.64095	8.37582	2.10338	-3.02758	-1.75538	-2.10248	0.158041	-2.34245
ENSSSCG00000024024	CX3CR1	protein_coding	2.37797	1.88029	1.27662	1.91745	2.05335	2.17586	1.54954	1.46067	2.13204	1.67688	1.10132	2.40873	1.63887	0.751874	1.99857	1.73468	2.54059	-0.501624	1.81354	1.95755	1.65153
ENSSSCG00000029708	SLC25A38	protein_coding	4.46075	4.1699	4.75016	4.27626	4.28831	4.54864	4.34595	4.05883	4.61685	3.4552	3.92649	3.72975	4.34404	4.33902	3.92087	4.49875	4.16115	4.49983	4.29555	4.24335	3.8838
ENSSSCG00000027139	FYTTD1	protein_coding	6.10999	5.82734	5.79338	5.6272	5.91231	5.79965	5.78049	6.23063	6.57597	5.86678	6.26251	6.05607	6.01584	6.32862	6.01193	5.68656	5.90742	5.24549	5.66854	6.01066	6.03577
ENSSSCG00000022773		protein_coding	4.30908	3.83857	3.72965	3.6474	3.70517	3.8768	4.01382	3.82293	4.91455	3.97095	4.40685	4.03878	4.20937	4.06591	3.52689	3.73882	4.34843	3.76577	4.05884	4.26046	3.99026
ENSSSCG00000011788	VPS8	protein_coding	5.26438	5.42675	4.95408	5.22389	5.14917	5.21653	5.19248	4.95076	5.29813	5.33332	5.24948	5.56537	4.94218	4.96628	5.04548	4.94816	5.25937	5.39827	5.61275	5.50397	5.28642
ENSSSCG00000037236	RPSA	protein_coding	9.42781	9.57336	9.75482	9.38891	9.36931	9.614	9.56546	9.20463	8.66003	8.78836	8.76245	8.68878	9.37924	9.5706	9.10928	9.2587	8.87994	9.3426	9.00296	8.68482	9.11312
ENSSSCG00000011269	MYRIP	protein_coding	3.65777	4.52433	2.86158	4.31044	3.56421	3.90048	3.78658	4.52047	4.45627	5.69792	5.22522	5.05424	4.38873	4.47235	3.78764	5.05827	3.78692	5.27635	5.06027	4.22821	4.51138
ENSSSCG00000011877	CD86	protein_coding	5.37957	4.65917	4.38277	4.31753	4.56321	3.91993	4.04394	4.04374	5.13276	3.38657	4.94146	3.99979	3.91061	3.16527	3.69867	3.14765	5.07688	3.12538	3.21773	4.5258	4.28107
ENSSSCG00000055503		protein_coding	0.252203	1.56656	1.07615	1.58263	1.14717	0.641749	0.0958223	-1.00445	-1.31594	0.473518	0.522618	-0.218049	-0.1871	-1.85956	0.323123	1.0014	0.341656	0.325539	0.538629	0.54076	0.0544407
ENSSSCG00000011270	EIF1B	protein_coding	4.74728	5.09848	4.98782	4.79764	5.02963	5.10713	4.65707	5.18365	5.30452	5.22939	5.04128	5.02764	4.88094	5.16404	5.27007	4.86223	4.93885	4.8918	4.65559	4.71302	5.25498
ENSSSCG00000011772		protein_coding	5.53875	4.80616	5.40389	5.06226	5.26819	4.95899	5.14022	5.03327	5.23798	5.22054	5.61723	5.41616	5.22896	5.22436	4.52613	5.14297	5.24803	5.17262	5.31939	5.59277	5.32383
ENSSSCG00000025783	ENTPD3	protein_coding	0.740822	0.651615	0.0490173	0.845663	0.0010931	1.14315	1.02072	-0.884157	-0.630049	-2.38778	0.0371911	-1.03249	-0.102212	-0.505924	-0.582018	-0.866958	0.211888	0.2721	-0.661904	0.512471	-0.63463
ENSSSCG00000011272		protein_coding	8.77464	9.03812	8.89494	8.95429	8.87877	8.95552	8.84523	8.72162	8.64677	8.7508	8.75574	8.72728	8.90413	9.30094	8.76086	8.61737	8.45439	8.78713	8.45444	8.20954	8.4238
ENSSSCG00000056224	ZNF619	protein_coding	0.708581	0.856596	0.6641	1.04687	1.01287	-0.267486	0.463031	0.621734	1.03086	1.23672	1.19835	0.796026	0.745785	0.0149084	0.265979	0.672561	0.721361	1.23068	0.246673	1.09266	0.716444
ENSSSCG00000011470	ABHD6	protein_coding	4.60456	4.15832	4.74453	4.72747	4.69149	4.33061	4.54667	4.1391	4.5794	4.20418	4.22594	3.96906	4.44623	3.82538	3.77745	4.02983	4.16334	4.16806	3.85504	4.48998	4.33468
ENSSSCG00000030225	TRA2B	protein_coding	6.81569	7.32738	6.95484	7.0716	6.93899	6.81609	6.59671	7.30784	7.70002	7.77822	7.70743	7.86138	7.1103	6.92507	6.85836	7.20849	7.0476	6.79359	7.27639	7.26378	7.05914
ENSSSCG00000032019	DNASE1L3	protein_coding	1.30167	2.18425	3.07839	3.25517	3.35807	2.16286	2.86688	3.46917	3.27163	2.74699	3.83891	1.78901	3.69628	2.7453	3.12245	0.945182	3.49424	3.13289	2.13091	3.17844	2.28594
ENSSSCG00000011881	IQCB1	protein_coding	2.40839	1.86137	2.42119	2.26438	2.68874	2.06845	2.03715	2.36073	1.70739	1.88026	1.75568	1.24908	2.59505	2.73207	2.40811	1.87168	2.07396	1.74385	2.40305	2.08788	2.16429
ENSSSCG00000026550	ZNF621	protein_coding	1.27989	1.0019	0.6641	1.49774	1.34648	1.11643	1.62392	0.304877	0.818709	1.08904	1.33265	-0.162554	0.997324	0.328066	1.00294	1.17438	0.372353	1.78258	1.55505	1.27211	0.645478
ENSSSCG00000025942	MCCC1	protein_coding	5.36348	5.00997	5.36775	4.77463	5.21692	5.06234	4.75961	5.65624	4.90785	4.58108	4.93795	4.96673	4.74435	5.54889	5.95488	4.96946	5.24077	4.56793	5.13775	5.11577	4.95706
ENSSSCG00000011405	HYAL2	protein_coding	6.35683	7.02187	6.49741	7.5511	7.15433	6.72949	5.9184	7.13176	6.78735	8.15261	7.24043	7.94902	6.79952	6.93305	7.16324	6.61386	6.8637	7.11901	6.28554	6.42483	6.99606
ENSSSCG00000011274	CTNNB1	protein_coding	8.02331	7.71959	7.75235	7.96164	7.77739	7.59368	7.61266	8.02789	8.08911	8.51816	7.99677	8.36167	8.14531	8.59314	8.01119	8.5055	7.71604	8.08515	8.10448	8.14852	7.98046
ENSSSCG00000011882	GOLGB1	protein_coding	6.57007	6.72459	6.89387	6.6926	6.59905	6.08706	6.37827	6.77034	6.88053	7.09537	7.27803	7.0726	6.56333	6.71996	6.44136	6.80069	6.55676	6.91514	6.90915	6.91614	6.28229
ENSSSCG00000011407	RASSF1	protein_coding	5.80869	6.20995	5.76587	6.17615	5.81645	5.76674	5.59694	6.29496	6.6551	6.92617	6.47832	6.81408	6.33027	6.13479	6.27393	6.38031	6.37543	6.39241	6.40211	6.19939	6.29345
ENSSSCG00000023229	ETV5	protein_coding	3.53215	2.64333	2.61868	2.91512	3.12835	2.87879	3.44057	2.33617	2.54851	2.77411	2.52729	2.74977	2.47586	3.13542	2.5762	3.12674	2.83867	2.74875	2.78829	2.87385	2.63024
ENSSSCG00000057050	NPRL2	protein_coding	3.92134	4.13093	3.78553	4.24683	4.0462	3.82823	4.04122	3.14794	3.36262	3.77008	3.35649	3.43371	3.22383	2.97614	3.8103	3.52536	3.69276	3.63429	3.77316	3.48544	3.5564
ENSSSCG00000011884	HCLS1	protein_coding	6.2127	5.43157	5.39853	5.47214	5.91937	5.23372	5.66281	5.06164	5.6668	5.2235	5.45734	5.08752	5.11834	5.49113	5.01979	4.92413	6.02559	5.14316	5.06793	5.35061	5.56724
ENSSSCG00000011410	CYB561D2	protein_coding	2.26612	1.635	1.87966	1.78042	1.80507	2.08232	1.91211	1.85569	1.23731	0.181067	0.278199	0.484565	1.66332	0.947794	1.91739	1.46833	1.40983	1.41454	1.23992	0.887683	1.8644
ENSSSCG00000043195	TMEM115	protein_coding	5.12553	4.97849	5.25055	5.01504	4.98698	4.99976	5.13641	5.00239	5.16402	4.89948	4.85109	5.0469	5.21455	4.83934	5.11893	5.26663	5.09884	5.31649	5.06315	4.83797	5.10326
ENSSSCG00000022550	DGKG	protein_coding	2.37283	1.56656	1.21284	1.9452	1.47124	0.914121	1.08533	1.29217	1.34041	2.03176	2.52729	1.22847	1.14354	0.462367	0.89401	0.982901	1.88465	0.158889	1.91883	0.749078	1.20187
ENSSSCG00000040431	CRYGS	protein_coding	-0.781744	0.276403	-0.700175	0.121724	-0.88525	0.352242	-1.48914	-1.1357	-0.481951	0.148277	-1.22061	-0.275764	-0.839177	-0.505924	-1.71952	0.448244	-0.642914	0.0987682	-0.0854032	-0.0372157	-1.20495
ENSSSCG00000025408	ULK4	protein_coding	1.97229	1.40609	1.59699	1.82092	2.13105	2.28785	1.57975	1.71039	1.70739	1.90991	1.37477	2.21281	2.00691	0.992882	1.22908	1.95944	2.14679	2.01178	2.07126	1.99892	1.92559
ENSSSCG00000011797	TBCCD1	protein_coding	3.66199	3.17086	3.04673	3.26254	3.0158	2.94102	2.83592	2.86	3.41553	3.57107	3.45796	3.7407	2.81835	3.55923	3.03108	3.26711	3.27214	3.17717	3.298	3.47081	3.43891
[truncated: 12,321 more rows]
