# Supplementary material for: Transcriptomic Profiling of Subcutaneous Backfat in Castrated and Intact Alentejano Pigs Finished Outdoors with Commercial and Fiber-Rich Diets
Source: Genes (Basel). 2023 Aug 29;14(9):1722. doi: 10.3390/genes14091722 (PMC10531178; doi:10.3390/genes14091722)
Supplement: Supplementary file 1 [file genes-14-01722-s001.zip › Table S4 Primer design and raw CT values.xlsx]

## Sheet: Primer design
Genes	Sequence (5'-3')	bp	Annealing temperature	Acession number	Reference	Title of the article	Journal
HSPCB	FW:GGCAGAAGACAAGGAGAAC	131	56	AF288819	Gu et al. (2011)	Evaluation of endogenous control genes for gene expression studies across multiple tissues and in the specific sets of fat- and muscle-type samples of the pig	J. Anim. Breed. Genet. 128, 319–325
	RV:CAGACTGGGAGGTATGGTAG
ACTB	FW: TCGCACTTCATGATCGAGTTG	138	60	AY550069	Guo et al. (2011)	Effects of dietary protein/carbohydrate ratio on fat deposition and gene expression of peroxissome proliferator activated receptor γ and heart fatty acid-binding protein of finishing pigs	Livestock Science, 140, 111–116.
	RV: CGACGGCCAGGTCATCAC
RPL19	FW: GCTTGCCTCCAGTGTCC	82	62	AF435591	Gu et al. (2011)	Evaluation of endogenous control genes for gene expression studies across multiple tissues and in the specific sets of fat- and muscle-type samples of the pig	J. Anim. Breed. Genet. 128, 319–325
	RV: GTTGGCGTTGGCGATTT
ACACA	FW: TCCCAGTGCAAGCAGTATG	211	60	EF618729	Tan et al. (2011)	Dietary L-arginine supplementation differentially regulates expression of lipid-metabolic genes in porcine adipose tissue and skeletal muscle	Journal of Nutritional Biochemistry, 22, 441–445
	RV: TGCCAATCCACACGAAGAC
ACLY	FW: GAGGCAGCATCGCAAACTTCAC	170	55	NM_001105302.1	Gao et al. (2011)	Detection of differentially expressed genes in the longissimus dorsi of Northeastern Indigenous and Large White pigs	Genetics and Molecular Research 10: 779-791
	RV: GGTCTTCCCAACTTCTCCCATC
ADIPOQ	FW: CGTTCAGCATTCAGTGTGG	178	55	NM214370	Weber et al. (2008)	Regulation of hepatic peroxisome proliferator-activated receptor a expression but not adiponectin by dietary protein in finishing pigs	J Anim Physiol Anim Nutr, 92, 569-577
	RV: TCATTCAATGTTGTGGTAGAGA
ELOVL6	FW: AGAACACGTAGCGACTCCGAAGAT	177	60	XM_013978957.1	Benitez et al. (2018)	Modulatory Effects of Breed, Feeding Status, and Diet on adipogenic, lipogenic, and lipolytic gene expression in growing iberian and duroc pigs	Int. J. Mol. Sci. 2018, 19-22
	RV: GACATGCCGACCGCCAAAGATAA
FABP4	FW: CTTTTTCTTTTCCCAACTG	250	55	NM_001002817.1	Gao et al. (2011)	Detection of differentially expressed genes in the longissimus dorsi of Northeastern Indigenous and Large White pigs	Genetics and Molecular Research 10: 779-791
	RV: GCAACAGTCTTTTAGGAACCA
FASN	FW: GCAGGCGCGTGATGGGAATGGTG	206	58	NM_001099930	Benitez et al. (2018)	Modulatory Effects of Breed, Feeding Status, and Diet on adipogenic, lipogenic, and lipolytic gene expression in growing iberian and duroc pigs	Int. J. Mol. Sci. 2018, 19-22
	RV: GCCCGAGCCCGAGTGGATGAGCA
IGF1	FW: ATTTCTTGAAGGTAAAGATGCA	117	60	DQ784687	Han et al. (2019)	Mechanistic insight into the role of immunocastration on eliminating skatole in boars	Theriogenology, 131, 32-40
	RV: CAGCCCCACAGAGGGTCTCA
LEP	FW: GGCCCTATCTGTCCTACGTTGAAG	237	60	NM_213840.1	Benitez et al. (2018)	Modulatory Effects of Breed, Feeding Status, and Diet on adipogenic, lipogenic, and lipolytic gene expression in growing iberian and duroc pigs	Int. J. Mol. Sci. 2018, 19-22
	RV: TGGAAGGCAGACTGGTGAGGAT
ME1	FW: GCCGGCTTTATCCTCCTCT	223	55	XM_001924333.5	Benitez et al. (2018)	Modulatory Effects of Breed, Feeding Status, and Diet on adipogenic, lipogenic, and lipolytic gene expression in growing iberian and duroc pigs	Int. J. Mol. Sci. 2018, 19-22
	RV: TCAAGTTTGGTCTGTATTTTCTGG
SCD	FW: CCGCCCTGAAATGAAAGATGAC	184	60	NM_213781.1	Gao et al. (2011)	Detection of differentially expressed genes in the longissimus dorsi of Northeastern Indigenous and Large White pigs	Genetics and Molecular Research 10: 779-791
	RV: GTAGGCAAACGCCCAGAGCAAG

## Sheet: SCD
Sample Name	Cт	Average Ct	LOG[Ct]	[Ct]	Norm	Normalisation factor (2 factors)	Normalised arbitrary units
C	16.35	16.4867	4.87386	74792	0.350775	1.63045	0.21514
	16.52
	16.59
	16.71	16.9567	4.73619	54474.4	0.255485	0.886379	0.288235
	17.07
	17.09
	14.96	14.9333	5.32883	213219	1	3.55206	0.281527
	15.18
	14.66
	17.28	17.365	4.61659	41361	0.193984	1.66273	0.116666
	17.45
	15.69	15.8	5.07498	118845	0.557383	1.59915	0.34855
	16
	15.71
	16.55	16.85	4.76743	58537.6	0.274542	1.80573	0.152039
	16.9
	17.1
	15.96	15.82	5.06912	117252	0.549915	2.24825	0.244597
	15.75
	15.75
IE	17.82	17.7633	4.49992	31616.9	0.148284	0.844049	0.175681
	17.82
	17.65
	19.44	19.5767	3.96879	9306.67	0.0436483	0.752547	0.0580008
	19.79
	19.5
	17.56	17.76	4.5009	31688.1	0.148617	1.42834	0.104049
	17.8
	17.92
	19.49	19.3467	4.03616	10868.3	0.0509724	0.567832	0.0897667
	19.43
	19.12
	18.63	18.5767	4.26169	18268.1	0.0856777	0.647464	0.132328
	18.65
	18.45
	18.21	18.2633	4.35347	22566.8	0.105838	1.50587	0.0702839
	18.37
	18.21
	18.01	18.27	4.35152	22465.5	0.105364	0.759609	0.138708
	18.36
	18.44
I	19.4	19.2433	4.06643	11652.7	0.0546514	1.0349	0.0528081
	19.29
	19.04
	18.91	18.9267	4.15918	14427.1	0.0676632	0.946422	0.0714937
	19.02
	18.85
	23.58	23.58	2.79622	625.487	0.00293354	0.486536	0.00602943
	23.53
	23.63
	18.92	18.9633	4.14844	14074.7	0.0660105	0.854605	0.0772409
	18.98
	18.99
	25.05	24.91	2.40666	255.071	0.00119628	0.38429	0.00311297
	25.02
	24.66
	20.49	20.61	3.66613	4635.87	0.0217422	0.493034	0.0440988
	20.51
	20.83
		20.86	3.59291	3916.57	0.0183687	0.612968	0.0299669
	20.92
	20.8

## Sheet: ACACA
Sample Name	Cт	Average Ct	LOG[Ct]	[Ct]	Norm	Normalisation factor (2 factors)	Normalised arbitrary units
C	22.51	22.5567	3.70273	5043.44	0.791547	1.63045	0.485477
	22.6
	22.56
	24.04	23.9267	3.33831	2179.25	0.342024	0.886379	0.385866
	23.91
	23.83
	22.25	22.4467	3.73199	5394.94	0.846714	3.55206	0.238373
	22.36
	22.73
	23.57	23.6167	3.42077	2634.92	0.413539	1.66273	0.248711
	23.61
	23.67
	22.47	22.4933	3.71957	5242.92	0.822855	1.59915	0.514559
	22.52
	22.49
	22.88	22.7367	3.65485	4516.96	0.708919	1.80573	0.392594
	22.7
	22.63
	22.18	22.175	3.80425	6371.62	1	2.24825	0.444791
	22.17
IE	24.98	24.9867	3.05635	1138.54	0.178689	0.844049	0.211704
	24.99
	24.99
	25.86	25.8367	2.83025	676.467	0.106169	0.752547	0.141079
	25.8
	25.85
	24.4	24.37	3.22038	1661.04	0.260693	1.42834	0.182515
	24.32
	24.39
	25.43	25.39	2.94906	889.324	0.139576	0.567832	0.245805
	25.28
	25.46
	25.22	25.0367	3.04305	1104.2	0.173299	0.647464	0.267658
	25.04
	24.85
	24.02	23.95	3.3321	2148.33	0.337171	1.50587	0.223905
	23.82
	24.01
	24.65	24.6967	3.13349	1359.84	0.213421	0.759609	0.280961
	24.73
	24.71
I	25.1	25.0967	3.02709	1064.36	0.167046	1.0349	0.161412
	25.08
	25.11
	24.98	24.84	3.09536	1245.55	0.195483	0.946422	0.20655
	24.71
	24.83
	27.59	27.32	2.43568	272.697	0.0427986	0.486536	0.087966
	27.07
	27.3
	25.26	25.1967	3.00049	1001.12	0.157122	0.854605	0.183853
	25.2
	25.13
	29.01	28.91	2.01274	102.977	0.0161618	0.38429	0.0420563
	28.88
	28.84
	26.28	26.1533	2.74601	557.203	0.0874507	0.493034	0.177372
	26.1
	26.08
	26.18	26.12	2.75488	568.696	0.0892545	0.612968	0.14561
	25.98
	26.2

## Sheet: ACLY
Sample Name	Cт	Average Ct	LOG[Ct]	[Ct]	Norm	Normalisation factor (2 factors)	Normalised arbitrary units
C	21.22	21.01	3.50695	3213.3	1	1.63045	0.613327
	20.8
	21.22	21.45	3.3772	2383.39	0.741727	0.886379	0.836805
	21.68
	21.45
	21.68	21.7767	3.28086	1909.24	0.594169	3.55206	0.167275
	21.65
	22
	22.44	22.68	3.01447	1033.87	0.321749	1.66273	0.193506
	22.92
	21.29	21.52	3.35655	2272.75	0.707296	1.59915	0.442296
	21.54
	21.73
	21.78	21.8	3.27398	1879.23	0.584829	1.80573	0.323874
	21.82
	21.07	21.06	3.49221	3106.03	0.966618	2.24825	0.429943
	20.98
	21.13
IE	23.87	24.1	2.59571	394.194	0.122676	0.844049	0.145342
	24.41
	24.02
	24.51	24.4033	2.50626	320.817	0.0998403	0.752547	0.13267
	24.27
	24.43
	23.01	23.1033	2.88963	775.581	0.241366	1.42834	0.168984
	23.11
	23.19
	23.62	23.625	2.73579	544.236	0.16937	0.567832	0.298275
	23.63
	23.59	23.5533	2.75692	571.376	0.177816	0.647464	0.274634
	23.59
	23.48
	22.99	23.03	2.91125	815.179	0.253689	1.50587	0.168467
	23.03
	23.07
	22.79	22.95	2.93485	860.687	0.267851	0.759609	0.352618
	23.17
	22.89
I	23.72	23.71	2.71072	513.714	0.159871	1.0349	0.154479
	23.7
	22.89	22.7733	2.98694	970.385	0.30199	0.946422	0.319086
	22.82
	22.61
	24.77	24.56	2.46006	288.44	0.0897646	0.486536	0.184497
	24.3
	24.61
		24.61	2.44531	278.812	0.0867681	0.854605	0.10153
	24.59
	24.63
	26.32	26.2967	1.94791	88.6978	0.0276034	0.38429	0.0718295
	26.38
	26.19
		23.81	2.68123	479.989	0.149376	0.493034	0.302972
	23.84
	23.78
	24.36	24.3267	2.52887	337.961	0.105176	0.612968	0.171584
	24.41
	24.21

## Sheet: ADIPOQ
Sample Name	Cт	Average Ct	LOG[Ct]	[Ct]	Norm	Normalisation factor (2 factors)	Normalised arbitrary units
C	20.23	20.31	4.24144	17435.8	0.378292	1.63045	0.232017
	20.27
	20.43
	22.55	22.5533	3.63821	4347.19	0.094318	0.886379	0.106408
	22.74
	22.37
	18.97	18.74	4.66361	46090.8	1	3.55206	0.281527
	18.66
	18.59
	21.45	21.28	3.98061	9563.3	0.207488	1.66273	0.124788
	21.29
	21.1
	19.83	19.7967	4.37948	23959.4	0.519831	1.59915	0.325068
	19.81
	19.75
	20.84	20.81	4.10699	12793.5	0.277573	1.80573	0.153718
	20.86
	20.73
	19.72	19.7867	4.38217	24108.2	0.52306	2.24825	0.232652
	19.78
	19.86
IE	21.73	21.7033	3.86677	7358.24	0.159647	0.844049	0.189144
	21.73
	21.65
	22.48	22.4633	3.66241	4596.31	0.0997231	0.752547	0.132514
	22.41
	22.5
	20.81	20.79	4.11237	12953	0.281031	1.42834	0.196754
	20.85
	20.71
	22.17	22.0067	3.78521	6098.28	0.13231	0.567832	0.23301
	21.9
	21.95
	22.7	22.5633	3.63552	4320.36	0.0937358	0.647464	0.144774
	22.5
	22.49
	21.06	20.9433	4.07114	11779.8	0.255578	1.50587	0.169721
	20.81
	20.96
	21.68	21.7533	3.85333	7133.93	0.15478	0.759609	0.203763
	21.83
	21.75
I	22.66	22.6133	3.62207	4188.66	0.0908784	1.0349	0.0878133
	22.57
	22.61
	21.42	21.4133	3.94475	8805.51	0.191047	0.946422	0.201863
	21.39
	21.43
	23.74	23.8733	3.28326	1919.82	0.041653	0.486536	0.0856113
	23.99
	23.89
	22.17	22.2333	3.72426	5299.77	0.114985	0.854605	0.134548
	22.27
	22.26
	26.25	26.1933	2.65941	456.47	0.00990373	0.38429	0.0257715
	26.24
	26.09
	22.65	22.4733	3.65972	4567.94	0.0991075	0.493034	0.201015
	22.48
	22.29
	23.62	23.6	3.35676	2273.84	0.049334	0.612968	0.0804837
	23.54
	23.64

## Sheet: ELOVL6
Sample Name	Cт	Average Ct	LOG[Ct]	[Ct]	Norm	Normalisation factor (2 factors)	Normalised arbitrary units
C	19.5	19.3333	3.66307	4603.27	0.376858	1.63045	0.231137
	19.25
	19.25
	19.71	19.92	3.47979	3018.51	0.247117	0.886379	0.278794
	20.05
	20
	18.15	17.9767	4.08689	12214.9	1	3.55206	0.281527
	18.03
	17.75
	19.71	19.9467	3.47146	2961.16	0.242422	1.66273	0.145798
	20.02
	20.11
	19.08	19.0133	3.76303	5794.75	0.474401	1.59915	0.296659
	18.96
	19
	19.21	19.3767	3.64953	4462	0.365292	1.80573	0.202296
	19.4
	19.52
	18.34	18.2167	4.01191	10278.1	0.841442	2.24825	0.374265
	18.19
	18.12
IE	20.53	20.71	3.233	1710	0.139993	0.844049	0.165859
	20.72
	20.88
	21.8	21.7867	2.89665	788.216	0.0645292	0.752547	0.0857477
	21.83
	21.73
		20.6	3.26736	1850.8	0.15152	1.42834	0.106082
	20.63
	20.57
	21.37	21.28	3.05493	1134.82	0.0929049	0.567832	0.163613
	21.19
	21.17	21.24	3.06742	1167.95	0.0956169	0.647464	0.147679
	21.26
	21.29
	20.4	20.2033	3.39128	2461.95	0.201553	1.50587	0.133845
	20.15
	20.06
	20.56	20.6967	3.23716	1726.48	0.141342	0.759609	0.186072
	20.78
	20.75
I	21.44	21.485	2.99089	979.233	0.0801672	1.0349	0.0774634
	21.53
	21.18	21.2033	3.07888	1199.16	0.0981724	0.946422	0.10373
	21.12
	21.31
	25.54	25.5067	1.73452	54.2647	0.00444251	0.486536	0.00913088
	25.47
	25.51
	20.99	21.0833	3.11637	1307.27	0.107023	0.854605	0.125231
	21.13
	21.13
	26.56	26.4733	1.43253	27.0726	0.00221637	0.38429	0.00576743
	26.5
	26.36
	22.73	22.92	2.54259	348.812	0.0285563	0.493034	0.0579196
	23.02
	23.01
	23.2	23.235	2.44419	278.09	0.0227665	0.612968	0.0371414
	23.27

## Sheet: FASN
Sample Name	Cт	Average Ct	LOG[Ct]	[Ct]	Norm	Normalisation factor (2 factors)	Normalised arbitrary units
C	20.11	19.9633	3.50219	3178.25	0.575179	1.63045	0.352773
	19.94
	19.84
	20.05	20.3833	3.37174	2353.62	0.425942	0.886379	0.480542
	20.49
	20.61
		19.19	3.74239	5525.68	1	3.55206	0.281527
	19.4
	18.98
	20.64	20.5667	3.31479	2064.4	0.3736	1.66273	0.224691
	20.62
	20.44
	19.3	19.3067	3.70615	5083.34	0.919948	1.59915	0.575274
	19.44
	19.18
	19.65	19.8533	3.53635	3438.39	0.622255	1.80573	0.3446
	19.9
	20.01
	19.58	19.4333	3.66681	4643.09	0.840273	2.24825	0.373746
	19.43
	19.29
IE	22	22.1133	2.8344	682.965	0.123598	0.844049	0.146435
	22.18
	22.16
	22.46	22.53	2.70498	506.97	0.0917479	0.752547	0.121916
	22.61
	22.52
	21	21.19	3.12119	1321.86	0.239221	1.42834	0.167482
	21.18
	21.39
	21.77	21.5367	3.01351	1031.6	0.186692	0.567832	0.32878
	21.58
	21.26
	20.82	20.76	3.25474	1797.81	0.325355	0.647464	0.502507
	20.68
	20.78
	21.52	21.6133	2.9897	976.559	0.176731	1.50587	0.117362
	21.8
	21.52
	20.91	21.22	3.11187	1293.8	0.234143	0.759609	0.308242
	21.34
	21.41
I	22.2	21.9867	2.87374	747.724	0.135318	1.0349	0.130754
	21.94
	21.82
	20.99	21.02	3.17399	1492.75	0.270148	0.946422	0.285442
	20.91
	21.16
	22.44	22.3733	2.75364	567.078	0.102626	0.486536	0.210931
	22.23
	22.45
	22.17	22.33	2.7671	584.927	0.105856	0.854605	0.123865
	22.37
	22.45
	26.71	26.665	1.42065	26.3421	0.00476722	0.38429	0.0124053
	26.62
	21.5	21.5833	2.99902	997.738	0.180564	0.493034	0.36623
	21.55
	21.7
	22.25	22.46	2.72672	532.996	0.0964579	0.612968	0.157362
	22.55
	22.58

## Sheet: LEP
Sample Name	Cт	Average Ct	LOG[Ct]	[Ct]	Norm	Normalisation factor (2 factors)	Normalised arbitrary units
C	21.81	21.6933	3.12972	1348.09	0.333641	1.63045	0.204631
	21.62
	21.65
	22.11	22.28	2.95196	895.282	0.221575	0.886379	0.249977
	22.32
	22.41
	20.19	20.12	3.60644	4040.55	1	3.55206	0.281527
	20.05
	21.83	22.05	3.02165	1051.11	0.260142	1.66273	0.156455
	22.12
	22.2
	20.14	20.1467	3.59836	3966.07	0.981567	1.59915	0.613807
	20.22
	20.08
	21.19	21.3833	3.22365	1673.59	0.4142	1.80573	0.229381
	21.34
	21.62
	21.71	21.57	3.16709	1469.23	0.363622	2.24825	0.161736
	21.49
	21.51
IE	22.97	23.0467	2.71966	524.397	0.129784	0.844049	0.153763
	23.16
	23.01
	24.75	24.8167	2.18335	152.528	0.0377494	0.752547	0.0501622
	24.83
	24.87
	23.4	23.5233	2.57523	376.036	0.0930658	1.42834	0.0651567
	23.62
	23.55
	24.07	23.8233	2.48433	305.021	0.0754901	0.567832	0.132945
	23.83
	23.57
	23.53	23.68	2.52776	337.101	0.0834296	0.647464	0.128856
	23.75
	23.76
	23.73	23.75	2.50655	321.033	0.0794529	1.50587	0.0527622
	23.81
	23.71
	23.57	23.6967	2.52271	333.204	0.0824651	0.759609	0.108563
	23.75
	23.77
I	24.06	24.0767	2.40757	255.605	0.0632601	1.0349	0.0611265
	24.11
	24.06
	23.68	23.6733	2.52978	338.673	0.0838185	0.946422	0.0885636
	23.58
	23.76
		28.57	1.04609	11.1196	0.00275201	0.486536	0.00565633
	28.63
	28.51
	24.46	24.45	2.29445	196.993	0.048754	0.854605	0.0570485
	24.41
	24.48
	27.87	27.845	1.26577	18.4402	0.00456378	0.38429	0.0118759
	27.82
	24.99	24.9133	2.15406	142.58	0.0352874	0.493034	0.0715719
	24.92
	24.83
	25.24	25.34	2.02478	105.872	0.0262023	0.612968	0.0427466
	25.4
	25.38

## Sheet: ME1
Sample Name	Cт	Average Ct	LOG[Ct]	[Ct]	Norm	Normalisation factor (2 factors)	Normalised arbitrary units
C	21.36	21.28	4.35514	22653.5	0.553142	1.63045	0.339257
	21.27
	21.21
		21.585	4.27849	18988.4	0.46365	0.886379	0.523082
	21.64
	21.53
	20.19	20.47	4.55869	36198.4	0.883872	3.55206	0.248834
	20.75
	21.99	22.035	4.1654	14635.4	0.357359	1.66273	0.214923
	22.08
	20.96	20.91	4.44812	28061.9	0.6852	1.59915	0.428479
	21.04
	20.73
	21.03	21.1933	4.37692	23818.6	0.581588	1.80573	0.322079
	21.15
	21.4
	20.41	20.2567	4.6123	40954.3	1	2.24825	0.444791
	20.16
	20.2
IE	23.95	24.0633	3.65568	4525.69	0.110506	0.844049	0.130923
	24.17
	24.07
	25.1	25.12	3.39014	2455.52	0.0599576	0.752547	0.0796729
	25.14
	25.12
	23.2	23.3833	3.82657	6707.62	0.163783	1.42834	0.114667
	23.55
	23.4
	24.51	24.4533	3.55768	3611.41	0.0881815	0.567832	0.155295
	24.66
	24.19
	23.61	23.7133	3.74364	5541.65	0.135313	0.647464	0.208989
	23.82
	23.71
	23.41	23.4067	3.8207	6617.66	0.161586	1.50587	0.107305
	23.43
	23.38
	23.53	23.7167	3.7428	5530.97	0.135052	0.759609	0.177792
	23.78
	23.84
I	24.16	24.14	3.63642	4329.3	0.105711	1.0349	0.102145
	24.12
	22.83	22.86	3.95808	9079.92	0.221708	0.946422	0.23426
	22.85
	22.9
	26.04	26.03	3.16146	1450.31	0.0354129	0.486536	0.0727857
	26.02
	23.67	23.81	3.71935	5240.19	0.127952	0.854605	0.149721
	23.81
	23.95
	28.31	28.4467	2.55415	358.222	0.00874688	0.38429	0.0227611
	28.59
	28.44
	24.46	24.4633	3.55516	3590.58	0.0876728	0.493034	0.177823
	24.56
	24.37
	24.86	24.9733	3.427	2673.01	0.0652682	0.612968	0.106479
	24.99
	25.07

## Sheet: FABP4
Sample Name	Cт	Average Ct	LOG[Ct]	[Ct]	Norm	Normalisation factor (2 factors)	Normalised arbitrary units
C	21.49	21.49	4.27228	18718.8	0.352912	1.63045	0.216451
	21.39
	21.59
	21.69	21.9933	4.14508	13966.4	0.263314	0.886379	0.297067
	22.32
	21.97
		19.7	4.72461	53040.8	1	3.55206	0.281527
	19.78
	19.62
	21.4	21.42	4.28997	19496.9	0.367583	1.66273	0.221072
	21.4
	21.46
	21.22	21.2233	4.33966	21860.7	0.412148	1.59915	0.25773
	21.26
	21.19
		21.35	4.30765	20307.4	0.382864	1.80573	0.212027
	21.41
	21.29
	19.93	19.9033	4.67323	47122.4	0.888419	2.24825	0.39516
	19.95
	19.83
IE	22.45	22.65	3.97914	9531.14	0.179695	0.844049	0.212896
	22.69
	22.81
	22.4	22.46	4.02716	10645.3	0.2007	0.752547	0.266695
	22.53
	22.45
	24.37	24.5133	3.50828	3223.15	0.0607674	1.42834	0.0425442
	24.69
	24.48
	21.95	21.88	4.17372	14918.5	0.281264	0.567832	0.49533
	21.9
	21.79
	22.75	22.67	3.97409	9420.87	0.177616	0.647464	0.274325
	22.56
	22.7
	20.67	20.8167	4.44243	27696.7	0.522178	1.50587	0.346762
	21.01
	20.77
	22.21	22.3467	4.0558	11371	0.214382	0.759609	0.282226
	22.38
	22.45
I	22.83	22.7067	3.96483	9222	0.173866	1.0349	0.168002
	22.84
	22.45
	21.81	21.77	4.20152	15904.5	0.299855	0.946422	0.31683
	21.63
	21.87
	22.07	22.0433	4.13245	13565.9	0.255764	0.486536	0.525683
	22.06
	22
	22.51	22.6267	3.98504	9661.43	0.182151	0.854605	0.21314
	22.67
	22.7
	23.98	23.8933	3.66495	4623.33	0.0871655	0.38429	0.226822
	23.95
	23.75
	21.31	21.2933	4.32197	20988.2	0.395699	0.493034	0.802578
	21.28
	21.29
	22.49	22.6233	3.98588	9680.19	0.182505	0.612968	0.297739
	22.64
	22.74

[truncated: 1 more sheets: IGF1]
