# Supplementary material for: Transcriptomic Profiling of Subcutaneous Backfat in Castrated and Intact Alentejano Pigs Finished Outdoors with Commercial and Fiber-Rich Diets
Source: Genes (Basel). 2023 Aug 29;14(9):1722. doi: 10.3390/genes14091722 (PMC10531178; doi:10.3390/genes14091722)
Supplement: Supplementary file 1 [file genes-14-01722-s001.zip › Table S5-Enrichment Pathways analysis.xlsx]

## Sheet: I vs C
Table S3-Enrichment Pathways analysis
query	significant	p_value	term_size	query_size	intersection_size	precision	recall	term_id	source	term_name	intersection
query_1	TRUE	2.82639e-45	4635	3528	1245	0.352891	0.268608	GO:0048518	GO:BP	positive regulation of biological process	SULF2 NME1 SUPT6H MPC2 VASH2 TENT5C NFATC4 EMP2 CREB3L1 MAFF CACNA1G HUWE1 AIFM2 C1QBP POLR2G PUM1 MEF2D ACOX2 RGCC TIPARP FOSL2 SPON1 RBP4 PRDX2 FGF10 SIRT3 BCAS3 ACER3 FST BOK BCAP31 WNK1 PPIF HSD17B12 SH3RF2 FKBP1B STC1 RYBP SPAG8 BUD23 SFRP2 PID1 AQP3 AKT2 AKT3 TOB2 ITGB1BP1 CEBPA PDGFA BICRAL TSPO CIZ1 SAMD4B PANX2 LEP MMP2 PLVAP C20orf27 ARRDC4 RHOJ KAT6B IL34 RER1 ALDH1A2 A2M CD63 FOXJ2 HI…
query_1	TRUE	7.12487e-43	3612	3528	1012	0.286848	0.280177	GO:0048523	GO:BP	negative regulation of cellular process	SULF2 SUPT6H TENT5C NFATC4 ARID5A CREB3L1 HUWE1 AIFM2 C1QBP POLR2G PUM1 DAD1 RGCC CCN5 PGLYRP2 PTGIR CTDSPL DHRS3 SPON1 PRDX2 ADAMTS18 GCKR FGF10 FST BOK WNK1 PPIF TMEM25 ZHX2 SH3RF2 PODN FKBP1B FBP1 STC1 RYBP FGFRL1 SFRP2 PID1 AKT2 GATAD2A AKT3 TOB2 ITGB1BP1 SIN3B CPAMD8 CEBPA PDGFA TSPO PBLD TLCD3B UCHL1 SAMD4B TMEM14A LEP RANBP9 KAT6B ALDH1A2 A2M FOXJ2 HIC1 ZNF385A RHBDD3 KCTD10 CNTFR PPP1R36 …
query_1	TRUE	1.33149e-41	4229	3528	1143	0.32398	0.270277	GO:0048522	GO:BP	positive regulation of cellular process	SULF2 NME1 SUPT6H MPC2 VASH2 NFATC4 EMP2 CREB3L1 MAFF CACNA1G HUWE1 AIFM2 C1QBP POLR2G PUM1 MEF2D ACOX2 RGCC FOSL2 SPON1 RBP4 PRDX2 FGF10 SIRT3 BCAS3 ACER3 BOK BCAP31 WNK1 PPIF HSD17B12 SH3RF2 FKBP1B RYBP SPAG8 BUD23 SFRP2 PID1 AKT2 AKT3 ITGB1BP1 CEBPA PDGFA BICRAL TSPO CIZ1 SAMD4B LEP MMP2 PLVAP C20orf27 ARRDC4 RHOJ KAT6B IL34 RER1 ALDH1A2 CD63 FOXJ2 HIC1 ZNF385A VEGFA CNTFR RYR2 EPHA2 ARNT2 ITG…
query_1	TRUE	2.40735e-38	5361	3528	1371	0.388605	0.255736	GO:1901564	GO:BP	organonitrogen compound metabolic process	SULF2 NME1 SEC11C CPZ SULT2A1 SUPT6H MPC2 VASH2 EMP2 CAPN8 BLVRB HUWE1 PRSS23 BCKDHB MRPS6 PAPPA2 POLR2G PUM1 DAD1 LOXL1 RGCC TIPARP PGLYRP2 CTDSPL SPON1 PTPRQ ERC1 NMT2 LONP2 ADAMTS18 FGF10 SIRT3 ACER3 NUDT19 BOK BCAP31 ACY1 PIGP WNK1 PPIF ENOPH1 OPLAH SMPDL3A SH3RF2 CKB HLCS JOSD1 FKBP1B COMT IVD FBP1 PIGS GDE1 RYBP B4GAT1 KYAT3 SMS GTPBP1 MRPL34 SFRP2 PID1 EIF4E3 AKT2 AKT3 ITGB1BP1 SIN3B CPAMD…
query_1	TRUE	3.45743e-35	2964	3528	838	0.237528	0.282726	GO:0006996	GO:BP	organelle organization	NUP205 SUPT6H EMP2 PPL LETMD1 HUWE1 AIFM2 C1QBP RGCC NDE1 PARD3 ABCD3 TRAK2 FRMD3 LONP2 FGF10 COX7A2 BOK BCAP31 PPIF TMEM25 PNPLA3 IVD HOOK2 EHD4 EMC4 ABLIM1 SURF1 PID1 AKT2 AKT3 AFF2 ITGB1BP1 NDUFAF3 CEBPA TSPO TMEM14A CCDC69 RANBP9 MSRB1 ENAH RHOJ KAT6B TMEM186 TRIP10 MICOS13 FOXJ2 ZNF385A CDC42BPG TIMM44 TMEM17 SYNGAP1 CGNL1 PMPCB ITGB3 CIDEC LMAN2 ASH1L MAP1A PRDX3 NDUFA10 KDM6A NAV1 PHF2 ABC…
query_1	TRUE	7.99194e-34	4695	3528	1211	0.343254	0.257934	GO:0031323	GO:BP	regulation of cellular metabolic process	SUPT6H TENT5C NFATC4 ARID5A EMP2 CREB3L1 MAFF HUWE1 C1QBP POLR2G PUM1 MEF2D RGCC ZNF662 CTDSPL FOSL2 SPON1 ERC1 PRDX2 LONP2 SAFB2 GCKR FGF10 COX7A2 BCAS3 FST BOK BCAP31 WNK1 PPIF ZHX2 SH3RF2 FKBP1B FBP1 RYBP SPAG8 BUD23 SFRP2 PID1 AKT2 GATAD2A AKT3 TOB2 AFF2 ITGB1BP1 SIN3B CPAMD8 CEBPA PDGFA BICRAL TSPO GTF2H5 CIZ1 UCHL1 SAMD4B LEP ARRDC4 KAT6B IL34 ZNF75D A2M FOXJ2 HIC1 ZNF385A PPP1R36 EPHA2 ARN…
query_1	TRUE	1.10297e-31	4707	3528	1204	0.34127	0.255789	GO:0009058	GO:BP	biosynthetic process	NME1 SUPT6H MPC2 NFATC4 ARID5A CREB3L1 MAFF C1QBP MRPS6 POLR2G PUM1 MEF2D DAD1 RGCC ZNF662 FOSL2 ABCD3 RBP4 ERC1 NMT2 PRDX2 SAFB2 FGF10 BCAS3 ACER3 FST PIGP ENOPH1 PNPLA3 UAP1 ZHX2 EBP CKB FBP1 PIGS RYBP B4GAT1 KYAT3 SPAG8 SMS GTPBP1 MRPL34 DECR2 SFRP2 PID1 EIF4E3 AKT2 GATAD2A TOB2 PGD ITGB1BP1 ACSS2 SIN3B CEBPA PDGFA BICRAL PBLD GTF2H5 TLCD3B SAMD4B LEP HACD2 BPNT2 KAT6B MRPL57 ZNF75D ALDH1A2 FO…
query_1	TRUE	2.12183e-31	4211	3528	1097	0.310941	0.260508	GO:0048519	GO:BP	negative regulation of biological process	SULF2 SUPT6H TENT5C NFATC4 ARID5A CREB3L1 HUWE1 AIFM2 C1QBP POLR2G PUM1 DAD1 RGCC TIPARP CCN5 PGLYRP2 PTGIR CTDSPL DHRS3 SPON1 PRDX2 ADAMTS18 GCKR FGF10 FST BOK WNK1 PPIF TMEM25 ZHX2 SH3RF2 PODN FKBP1B FBP1 STC1 RYBP ADGRB2 FGFRL1 SFRP2 PID1 AKT2 GATAD2A AKT3 TOB2 AFF2 ITGB1BP1 SIN3B CPAMD8 CEBPA PDGFA TSPO PBLD TLCD3B UCHL1 SAMD4B TMEM14A LEP GABRE RANBP9 KAT6B ALDH1A2 A2M FOXJ2 HIC1 ZNF385A RHB…
query_1	TRUE	4.44665e-30	4794	3528	1215	0.344388	0.253442	GO:0044260	GO:BP	cellular macromolecule metabolic process	SULF2 NME1 SEC11C SUPT6H TENT5C EMP2 REXO2 HUWE1 MRPS6 POLR2G PUM1 DAD1 LOXL1 RGCC TIPARP CTDSPL SPON1 PTPRQ ERC1 NMT2 LONP2 FGF10 SIRT3 BOK BCAP31 PIGP WNK1 PPIF ZHX2 SH3RF2 HLCS JOSD1 FKBP1B PIGS RYBP B4GAT1 GTPBP1 BUD23 MRPL34 SFRP2 PID1 EIF4E3 AKT2 AKT3 ITGB1BP1 SIN3B CPAMD8 PDGFA TSPO GTF2H5 CIZ1 UCHL1 SAMD4B LEP MSRB1 BPNT2 ARRDC4 KAT6B MRPL57 IL34 SGK2 A2M ZNF385A CDC42BPG KCTD10 EPHA2 PMP…
query_1	TRUE	1.04017e-29	4575	3528	1167	0.330782	0.255082	GO:0080090	GO:BP	regulation of primary metabolic process	SUPT6H TENT5C NFATC4 ARID5A EMP2 CREB3L1 MAFF HUWE1 C1QBP POLR2G PUM1 MEF2D RGCC TIPARP ZNF662 CTDSPL FOSL2 SPON1 ERC1 PRDX2 LONP2 SAFB2 GCKR FGF10 BCAS3 FST BOK BCAP31 WNK1 ZHX2 SH3RF2 FKBP1B FBP1 RYBP SPAG8 BUD23 SFRP2 PID1 AKT2 GATAD2A TOB2 AFF2 ITGB1BP1 SIN3B CPAMD8 CEBPA PDGFA BICRAL TSPO GTF2H5 CIZ1 UCHL1 SAMD4B LEP ARRDC4 KAT6B IL34 ZNF75D A2M FOXJ2 HIC1 ZNF385A RHBDD3 ARNT2 ITGB3 KHDRBS3 …
query_1	TRUE	1.05719e-29	4646	3528	1182	0.335034	0.254412	GO:1901576	GO:BP	organic substance biosynthetic process	NME1 SUPT6H MPC2 NFATC4 ARID5A CREB3L1 MAFF C1QBP MRPS6 POLR2G PUM1 MEF2D DAD1 RGCC ZNF662 FOSL2 ABCD3 RBP4 ERC1 NMT2 PRDX2 SAFB2 FGF10 BCAS3 ACER3 FST PIGP ENOPH1 PNPLA3 UAP1 ZHX2 EBP CKB FBP1 PIGS RYBP B4GAT1 SPAG8 SMS GTPBP1 MRPL34 DECR2 SFRP2 PID1 EIF4E3 AKT2 GATAD2A TOB2 PGD ITGB1BP1 ACSS2 SIN3B CEBPA PDGFA BICRAL GTF2H5 TLCD3B SAMD4B LEP HACD2 BPNT2 KAT6B MRPL57 ZNF75D ALDH1A2 FOXJ2 HIC1 AK…
query_1	TRUE	3.19046e-29	1290	3528	422	0.119615	0.327132	GO:0044281	GO:BP	small molecule metabolic process	NME1 SULT2A1 MPC2 AIFM2 BCKDHB ACOX2 AIG1 CA8 DHRS3 SLC25A17 ABCD3 RBP4 ACAA1 LONP2 MDH1 GCKR AS3MT ACER3 NUDT19 EPHX1 ACY1 ENOPH1 PNPLA3 SMPDL3A UAP1 EBP IVD FBP1 GDE1 NT5C3B KYAT3 DECR2 PID1 AKT2 PGD CEBPA LEP HACD2 ENOSF1 BPNT2 ALDH1A2 AKR1A1 CS DHRS7 DUT EPHA2 ELOVL6 ENTPD8 SORD PDHB ALDH5A1 HAGHL NDUFAB1 ATP5MC3 ACSL1 LSS ECHS1 ADI1 SIK1 ACOT8 PGAM1 HSD17B8 PSAT1 NUPR1 PDE4D SDSL PCCB ADH5 S…
query_1	TRUE	5.55466e-29	4591	3528	1167	0.330782	0.254193	GO:0044249	GO:BP	cellular biosynthetic process	NME1 SUPT6H MPC2 NFATC4 ARID5A CREB3L1 MAFF C1QBP MRPS6 POLR2G PUM1 MEF2D DAD1 RGCC ZNF662 FOSL2 ABCD3 ERC1 NMT2 PRDX2 SAFB2 FGF10 BCAS3 ACER3 FST PIGP ENOPH1 PNPLA3 UAP1 ZHX2 FBP1 PIGS RYBP B4GAT1 SPAG8 SMS GTPBP1 MRPL34 DECR2 SFRP2 PID1 EIF4E3 AKT2 GATAD2A TOB2 ITGB1BP1 SIN3B CEBPA PDGFA BICRAL GTF2H5 TLCD3B SAMD4B LEP HACD2 BPNT2 KAT6B MRPL57 ZNF75D ALDH1A2 FOXJ2 HIC1 AKR1A1 ZNF385A DUT ARNT2 …
query_1	TRUE	7.45859e-28	1885	3528	562	0.159297	0.298143	GO:0009056	GO:BP	catabolic process	PRDX1 SULT2A1 TENT5C BLVRB HUWE1 BCKDHB POLR2G PUM1 ACOX2 AIG1 TIPARP PGLYRP2 SLC25A17 ABCD3 ACAA1 PRDX2 LONP2 BCAS3 ACER3 NUDT19 BOK EPHX1 BCAP31 PNPLA3 SMPDL3A ZHX2 SH3RF2 COMT IVD FBP1 RYBP KYAT3 DECR2 AKT2 TSPO UCHL1 SAMD4B LEP ENOSF1 MMP2 BPNT2 AKR1A1 RHBDD3 KCTD10 TRAPPC4 DUT PCCA ENTPD8 SORD FOXRED2 PRDX5 PRDX3 ALDH5A1 ORMDL3 PSMB1 HAGHL S100A8 GIGYF2 CCDC115 ECHS1 ACOT8 PGAM1 PIP4K2C NUPR…
query_1	TRUE	1.07898e-27	2868	3528	787	0.223073	0.274407	GO:0009893	GO:BP	positive regulation of metabolic process	SULF2 SUPT6H TENT5C NFATC4 EMP2 CREB3L1 MAFF HUWE1 POLR2G PUM1 MEF2D RGCC TIPARP FOSL2 SPON1 FGF10 BCAS3 BOK BCAP31 WNK1 SH3RF2 RYBP SPAG8 BUD23 SFRP2 PID1 AKT2 ITGB1BP1 CEBPA PDGFA BICRAL TSPO CIZ1 SAMD4B PANX2 LEP ARRDC4 KAT6B IL34 ALDH1A2 FOXJ2 RHBDD3 EPHA2 ARNT2 ELOVL6 ITGB3 ASH1L PTX3 ZEB1 ETS2 KDM6A ADRA2B ZNF609 ROMO1 PHF2 BCL3 ORMDL3 SLC24A3 COL1A1 ARL6IP5 BAZ1B S100A8 MARK1 ACSL1 GIGYF2 …
query_1	TRUE	5.27849e-27	4470	3528	1132	0.320862	0.253244	GO:0051171	GO:BP	regulation of nitrogen compound metabolic process	SUPT6H TENT5C NFATC4 ARID5A EMP2 CREB3L1 MAFF HUWE1 C1QBP POLR2G PUM1 MEF2D RGCC TIPARP ZNF662 CTDSPL FOSL2 SPON1 ERC1 PRDX2 SAFB2 FGF10 BCAS3 FST BOK BCAP31 WNK1 ZHX2 SH3RF2 FKBP1B FBP1 RYBP SPAG8 BUD23 SFRP2 PID1 AKT2 GATAD2A TOB2 AFF2 ITGB1BP1 SIN3B CPAMD8 CEBPA PDGFA BICRAL TSPO GTF2H5 CIZ1 UCHL1 SAMD4B LEP ARRDC4 KAT6B IL34 ZNF75D A2M FOXJ2 HIC1 ZNF385A RHBDD3 ARNT2 ITGB3 KHDRBS3 ASH1L PRDX5…
query_1	TRUE	5.3656e-26	2663	3528	734	0.20805	0.275629	GO:0010604	GO:BP	positive regulation of macromolecule metabolic process	SULF2 SUPT6H TENT5C NFATC4 EMP2 CREB3L1 MAFF HUWE1 POLR2G PUM1 MEF2D RGCC TIPARP FOSL2 SPON1 FGF10 BCAS3 BOK BCAP31 WNK1 SH3RF2 RYBP SPAG8 BUD23 SFRP2 PID1 AKT2 ITGB1BP1 CEBPA PDGFA BICRAL CIZ1 SAMD4B PANX2 LEP ARRDC4 KAT6B IL34 ALDH1A2 FOXJ2 RHBDD3 ARNT2 ITGB3 ASH1L ZEB1 ETS2 KDM6A ADRA2B ZNF609 PHF2 BCL3 SLC24A3 COL1A1 ARL6IP5 BAZ1B S100A8 MARK1 ACSL1 GIGYF2 GTF2F2 SFRP1 KANSL1 SMARCC2 NUPR1 SM…
query_1	TRUE	7.47348e-26	5503	3528	1342	0.380385	0.243867	GO:0019222	GO:BP	regulation of metabolic process	SULF2 SUPT6H TENT5C NFATC4 ARID5A EMP2 CREB3L1 MAFF HUWE1 C1QBP POLR2G PUM1 MEF2D RGCC TIPARP ZNF662 PGLYRP2 CTDSPL FOSL2 SPON1 ERC1 PRDX2 LONP2 SAFB2 GCKR FGF10 COX7A2 BCAS3 FST BOK BCAP31 MFAP4 WNK1 PPIF ZHX2 SH3RF2 FKBP1B FBP1 RYBP SPAG8 BUD23 SFRP2 PID1 AKT2 GATAD2A AKT3 TOB2 AFF2 ITGB1BP1 SIN3B CPAMD8 CEBPA PDGFA BICRAL TSPO GTF2H5 CIZ1 UCHL1 SAMD4B PANX2 LEP ARRDC4 KAT6B IL34 ZNF75D ALDH1A2…
query_1	TRUE	8.51937e-26	2516	3528	700	0.198413	0.278219	GO:0031325	GO:BP	positive regulation of cellular metabolic process	SUPT6H NFATC4 EMP2 CREB3L1 MAFF HUWE1 POLR2G PUM1 MEF2D RGCC FOSL2 SPON1 FGF10 BCAS3 BOK BCAP31 WNK1 SH3RF2 RYBP SPAG8 BUD23 SFRP2 PID1 AKT2 ITGB1BP1 CEBPA PDGFA BICRAL TSPO CIZ1 SAMD4B LEP ARRDC4 KAT6B IL34 FOXJ2 EPHA2 ARNT2 ASH1L PTX3 ZEB1 ETS2 ADRA2B ZNF609 ROMO1 PHF2 BCL3 ORMDL3 COL1A1 ARL6IP5 BAZ1B S100A8 ACSL1 GIGYF2 GTF2F2 SFRP1 PIP4K2C KANSL1 SMARCC2 NUPR1 SMAD4 MAX CITED1 MLXIP CCBE1 CAM…
query_1	TRUE	7.75715e-25	4063	3528	1035	0.293367	0.254738	GO:0044267	GO:BP	cellular protein metabolic process	SEC11C SUPT6H EMP2 HUWE1 MRPS6 POLR2G PUM1 DAD1 LOXL1 RGCC TIPARP CTDSPL SPON1 PTPRQ ERC1 NMT2 LONP2 FGF10 SIRT3 BOK BCAP31 PIGP WNK1 PPIF SH3RF2 HLCS JOSD1 FKBP1B PIGS RYBP B4GAT1 GTPBP1 MRPL34 SFRP2 PID1 EIF4E3 AKT2 AKT3 ITGB1BP1 SIN3B CPAMD8 PDGFA TSPO GTF2H5 UCHL1 SAMD4B LEP MSRB1 ARRDC4 KAT6B MRPL57 IL34 SGK2 A2M ZNF385A CDC42BPG KCTD10 EPHA2 PMPCB ITGB3 RNF181 GRK5 ASH1L FOXRED2 PRDX5 PRDX3…
query_1	TRUE	1.44027e-24	2833	3528	766	0.21712	0.270385	GO:0048583	GO:BP	regulation of response to stimulus	SULF2 PRDX1 SUPT6H NFATC4 EMP2 CREB3L1 LETMD1 AIFM2 C1QBP PUM1 ACOX2 RGCC PGLYRP2 PTGIR DHRS3 PRDX2 SAFB2 ADAMTS18 FGF10 FST BOK BCAP31 WNK1 PPIF TMEM25 SH3RF2 FKBP1B FBP1 EFHD1 SFRP2 PID1 AKT3 ITGB1BP1 CEBPA PDGFA PBLD UCHL1 TMEM14A LEP RANBP9 C20orf27 IL34 A2M CD63 HIC1 ZNF385A RHBDD3 KCTD10 EPHA2 SYNGAP1 CGNL1 GRK5 ASH1L VWF ZEB1 S100A12 IRAK2 ADRA2B BCL3 RABGEF1 COL1A1 ARL6IP5 S100A8 SFRP1 PI…
query_1	TRUE	1.80249e-24	2381	3528	664	0.188209	0.278874	GO:0051173	GO:BP	positive regulation of nitrogen compound metabolic process	SUPT6H NFATC4 EMP2 CREB3L1 MAFF HUWE1 POLR2G PUM1 MEF2D RGCC TIPARP FOSL2 SPON1 FGF10 BCAS3 BOK BCAP31 WNK1 SH3RF2 RYBP SPAG8 BUD23 SFRP2 PID1 AKT2 ITGB1BP1 CEBPA PDGFA BICRAL CIZ1 SAMD4B LEP ARRDC4 KAT6B IL34 FOXJ2 RHBDD3 ARNT2 ASH1L PTX3 ZEB1 ETS2 ADRA2B ZNF609 PHF2 BCL3 COL1A1 ARL6IP5 BAZ1B S100A8 ACSL1 GIGYF2 GTF2F2 SFRP1 KANSL1 SMARCC2 NUPR1 SMAD4 MAX CITED1 MLXIP CCBE1 CAMKK2 SDR16C5 MLXIPL…
query_1	TRUE	1.51808e-23	2314	3528	645	0.182823	0.278738	GO:0006793	GO:BP	phosphorus metabolic process	NME1 SULT2A1 MPC2 EMP2 RGCC CTDSPL PTPRQ ERC1 GCKR FGF10 NUDT19 PIGP WNK1 ENOPH1 PNPLA3 SMPDL3A UAP1 CKB FKBP1B FBP1 PIGS GDE1 NT5C3B SFRP2 PID1 AKT2 AKT3 TALDO1 PGD ITGB1BP1 PDGFA GTF2H5 UCHL1 LEP BPNT2 IL34 SGK2 CDC42BPG PPP1R36 DUT EPHA2 ELOVL6 ITGB3 ENTPD8 GRK5 PRDX3 IRAK2 PDHB ADRA2B ORMDL3 RABGEF1 DBI BAZ1B PRKAR1B ATP5MC3 MARK1 ACSL1 SFRP1 SIK1 ACOT8 PGAM1 PIP4K2C TRPT1 MAPK8IP1 NUPR1 SMAD…
query_1	TRUE	2.2254e-23	2295	3528	640	0.181406	0.278867	GO:0006796	GO:BP	phosphate-containing compound metabolic process	NME1 SULT2A1 MPC2 EMP2 RGCC CTDSPL PTPRQ ERC1 GCKR FGF10 NUDT19 PIGP WNK1 ENOPH1 PNPLA3 SMPDL3A CKB FKBP1B FBP1 PIGS GDE1 NT5C3B SFRP2 PID1 AKT2 AKT3 TALDO1 PGD ITGB1BP1 PDGFA GTF2H5 UCHL1 LEP BPNT2 IL34 SGK2 CDC42BPG PPP1R36 DUT EPHA2 ELOVL6 ITGB3 ENTPD8 GRK5 PRDX3 IRAK2 PDHB ADRA2B ORMDL3 RABGEF1 DBI BAZ1B PRKAR1B ATP5MC3 MARK1 ACSL1 SFRP1 SIK1 ACOT8 PGAM1 PIP4K2C TRPT1 MAPK8IP1 NUPR1 SMAD4 PDE…
query_1	TRUE	5.69274e-23	4905	3528	1203	0.340986	0.24526	GO:0051179	GO:BP	localization	NME1 NUP205 SUPT6H MPC2 EMP2 KCNJ8 LETMD1 CACNA1G C1QBP RGCC NDE1 PARD3 SLC25A17 ABCD3 RBP4 TRAK2 LONP2 FGF10 BOK COX6A1 DENND2A BCAP31 WNK1 PPIF SH3RF2 PODN FKBP1B ABCA4 HOOK2 STC1 EHD4 EMC4 SFRP2 PID1 MGST1 AQP3 AKT2 AKT3 KCNA1 ITGB1BP1 PDGFA TSPO CIZ1 UCHL1 FBLN5 PANX2 TMEM14A LEP GABRE CCL14 PLVAP ENAH ARRDC4 RHOJ IL34 RER1 TRIP10 CD63 ZNF385A RHBDD3 TIMM44 TRAPPC4 RYR2 EPHA2 SYNGAP1 CGNL1 PM…
query_1	TRUE	7.79679e-23	4412	3528	1099	0.311508	0.249093	GO:0032502	GO:BP	developmental process	CRISPLD2 SULF2 NME1 SUPT6H VASH2 TENT5C NFATC4 EMP2 KCNJ8 CREB3L1 MAFF MGP HUWE1 C1QBP PAPPA2 PUM1 MEF2D DAD1 RGCC TIPARP NDE1 GJA4 PGLYRP2 DHRS3 FOSL2 RBP4 PTPRQ TRAK2 PRDX2 SAFB2 ADAMTS18 PRXL2A FGF10 ACER3 FST BCAP31 WNK1 LRRC4C ZHX2 EBP PDE6C STC1 EFHD1 ADGRB2 FGFRL1 SFRP2 PID1 AQP3 AKT2 AKT3 TOB2 KCNA1 ITGB1BP1 CEBPA PDGFA TLCD3B UCHL1 LEP MMP2 SH3PXD2A ENAH BPNT2 RHOJ IL34 ALDH1A2 GSTK1 CD6…
query_1	TRUE	4.91334e-22	4651	3528	1145	0.324546	0.246184	GO:0019538	GO:BP	protein metabolic process	SULF2 SEC11C CPZ SUPT6H VASH2 EMP2 CAPN8 HUWE1 PRSS23 MRPS6 PAPPA2 POLR2G PUM1 DAD1 LOXL1 RGCC TIPARP CTDSPL SPON1 PTPRQ ERC1 NMT2 LONP2 ADAMTS18 FGF10 SIRT3 BOK BCAP31 PIGP WNK1 PPIF SH3RF2 HLCS JOSD1 FKBP1B PIGS RYBP B4GAT1 GTPBP1 MRPL34 SFRP2 PID1 EIF4E3 AKT2 AKT3 ITGB1BP1 SIN3B CPAMD8 PDGFA TSPO GTF2H5 UCHL1 SAMD4B LEP MMP2 MSRB1 BPNT2 ARRDC4 KAT6B MRPL57 IL34 SGK2 A2M ZNF385A RHBDD3 CDC42BPG…
query_1	TRUE	5.77075e-22	3017	3528	795	0.22534	0.263507	GO:0006464	GO:BP	cellular protein modification process	SUPT6H EMP2 HUWE1 DAD1 LOXL1 RGCC TIPARP CTDSPL PTPRQ ERC1 NMT2 FGF10 SIRT3 PIGP WNK1 PPIF SH3RF2 HLCS JOSD1 FKBP1B PIGS RYBP B4GAT1 SFRP2 PID1 AKT2 AKT3 ITGB1BP1 SIN3B PDGFA TSPO GTF2H5 UCHL1 LEP ARRDC4 KAT6B IL34 SGK2 CDC42BPG KCTD10 EPHA2 ITGB3 RNF181 GRK5 ASH1L PRDX3 KDM6A IRAK2 ADRA2B VCPKMT AGA PHF2 RABGEF1 DBI B4GALT4 BAZ1B PRKAR1B NDUFAB1 S100A8 MARK1 ACSL1 FKBP5 SFRP1 SIK1 TRPT1 MAPK8IP1…
query_1	TRUE	5.77075e-22	3017	3528	795	0.22534	0.263507	GO:0036211	GO:BP	protein modification process	SUPT6H EMP2 HUWE1 DAD1 LOXL1 RGCC TIPARP CTDSPL PTPRQ ERC1 NMT2 FGF10 SIRT3 PIGP WNK1 PPIF SH3RF2 HLCS JOSD1 FKBP1B PIGS RYBP B4GAT1 SFRP2 PID1 AKT2 AKT3 ITGB1BP1 SIN3B PDGFA TSPO GTF2H5 UCHL1 LEP ARRDC4 KAT6B IL34 SGK2 CDC42BPG KCTD10 EPHA2 ITGB3 RNF181 GRK5 ASH1L PRDX3 KDM6A IRAK2 ADRA2B VCPKMT AGA PHF2 RABGEF1 DBI B4GALT4 BAZ1B PRKAR1B NDUFAB1 S100A8 MARK1 ACSL1 FKBP5 SFRP1 SIK1 TRPT1 MAPK8IP1…
query_1	TRUE	5.83125e-22	1636	3528	482	0.136621	0.294621	GO:0044248	GO:BP	cellular catabolic process	PRDX1 TENT5C BLVRB HUWE1 BCKDHB POLR2G PUM1 ACOX2 AIG1 SLC25A17 ABCD3 ACAA1 PRDX2 LONP2 BCAS3 ACER3 NUDT19 BOK EPHX1 BCAP31 PNPLA3 SMPDL3A ZHX2 SH3RF2 COMT IVD RYBP KYAT3 DECR2 AKT2 TSPO UCHL1 SAMD4B LEP ENOSF1 AKR1A1 KCTD10 TRAPPC4 DUT ENTPD8 SORD FOXRED2 PRDX5 PRDX3 ALDH5A1 ORMDL3 PSMB1 HAGHL S100A8 GIGYF2 CCDC115 ECHS1 ACOT8 PIP4K2C NUPR1 PDE4D SDSL ADH5 MLXIPL NIT1 KCTD17 ABCD2 ACADS FAAH MGS…
query_1	TRUE	8.91265e-22	657	3528	238	0.0674603	0.362253	GO:0043436	GO:BP	oxoacid metabolic process	SULT2A1 MPC2 BCKDHB ACOX2 AIG1 SLC25A17 ABCD3 ACAA1 LONP2 MDH1 NUDT19 EPHX1 ACY1 ENOPH1 PNPLA3 IVD FBP1 KYAT3 DECR2 AKT2 PGD LEP HACD2 ENOSF1 ALDH1A2 AKR1A1 CS ELOVL6 PDHB ALDH5A1 HAGHL NDUFAB1 ACSL1 ECHS1 ADI1 ACOT8 PGAM1 HSD17B8 PSAT1 NUPR1 SDSL ADH5 MTR PDHA1 MLXIPL MGST3 ASNS ABCD2 ACADS FAAH MGST2 ACAT2 ECI2 CPT1C CYP1A1 EP300 GPX4 ALOX5 ME1 PDK1 ACOT6 PYCR3 HSD17B10 CSAD PON3 LPIN1 ALDOC HI…
query_1	TRUE	9.93437e-22	997	3528	326	0.0924036	0.326981	GO:0006629	GO:BP	lipid metabolic process	SULT2A1 ACOX2 AIG1 TIPARP DHRS3 SLC25A17 ABCD3 RBP4 ACAA1 LONP2 ACER3 NUDT19 EPHX1 PIGP PNPLA3 SMPDL3A EBP PIGS ABCA4 GDE1 ABHD15 DECR2 ERG28 AKT2 ACSS2 CEBPA PDGFA TLCD3B LEP HACD2 BPNT2 ALDH1A2 DHRS7 PCCA ELOVL6 RDH5 ORMDL3 DBI B4GALT4 NDUFAB1 ACSL1 LSS ECHS1 SRD5A1 SIK1 ACOT8 PIP4K2C HSD17B8 ADH5 SDR16C5 MLXIPL IDI1 MGST3 ABCD2 ACADS FAAH MGST2 EPHX2 PIK3C2G ACAT2 ECI2 ESR1 CPT1C CYP1A1 GPX4 A…
query_1	TRUE	3.48971e-21	2429	3528	661	0.187358	0.272128	GO:0023051	GO:BP	regulation of signaling	SULF2 PRDX1 MPC2 NFATC4 EMP2 CREB3L1 C1QBP PUM1 PTGIR DHRS3 RBP4 ERC1 PRDX2 SAFB2 FGF10 FST BOK BCAP31 WNK1 PPIF LRRC4C TMEM25 SH3RF2 FKBP1B FBP1 SFRP2 PID1 AKT3 ITGB1BP1 PDGFA PBLD UCHL1 TMEM14A LEP RANBP9 C20orf27 IL34 CD63 HIC1 ZNF385A KCTD10 RYR2 EPHA2 SYNGAP1 CGNL1 GRK5 ASH1L VWF ZEB1 S100A12 IRAK2 ADRA2B BCL3 RABGEF1 COL1A1 ARL6IP5 PRKAR1B S100A8 SFRP1 PIP4K2C MYOC ZC3H3 MAPK8IP1 ZNF703 SFR…
query_1	TRUE	3.77986e-21	678	3528	242	0.0685941	0.356932	GO:0006082	GO:BP	organic acid metabolic process	SULT2A1 MPC2 BCKDHB ACOX2 AIG1 SLC25A17 ABCD3 ACAA1 LONP2 MDH1 AS3MT NUDT19 EPHX1 ACY1 ENOPH1 PNPLA3 IVD FBP1 KYAT3 DECR2 AKT2 PGD LEP HACD2 ENOSF1 ALDH1A2 AKR1A1 CS ELOVL6 PDHB ALDH5A1 HAGHL NDUFAB1 ACSL1 ECHS1 ADI1 ACOT8 PGAM1 HSD17B8 PSAT1 NUPR1 SDSL ADH5 MTR PDHA1 MLXIPL MGST3 ASNS ABCD2 ACADS FAAH MGST2 ACAT2 ECI2 CPT1C CYP1A1 EP300 GPX4 ALOX5 ME1 PDK1 ACOT6 PYCR3 HSD17B10 FMO1 CSAD PON3 LPI…
query_1	TRUE	7.13669e-21	1581	3528	465	0.131803	0.294118	GO:1901575	GO:BP	organic substance catabolic process	SULT2A1 TENT5C BLVRB HUWE1 BCKDHB POLR2G PUM1 ACOX2 AIG1 TIPARP PGLYRP2 SLC25A17 ABCD3 ACAA1 LONP2 ACER3 NUDT19 BCAP31 PNPLA3 SMPDL3A ZHX2 SH3RF2 COMT IVD FBP1 RYBP KYAT3 DECR2 AKT2 UCHL1 SAMD4B LEP ENOSF1 BPNT2 AKR1A1 RHBDD3 KCTD10 DUT PCCA ENTPD8 SORD FOXRED2 ALDH5A1 PSMB1 HAGHL GIGYF2 CCDC115 ECHS1 ACOT8 PGAM1 NUPR1 PDE4D SDSL ADH5 MLXIPL SERPINE2 LYVE1 KCTD17 ABCD2 ACADS FAAH MGST2 EPHX2 RNF1…
query_1	TRUE	9.25205e-21	3314	3528	854	0.242063	0.257695	GO:1901362	GO:BP	organic cyclic compound biosynthetic process	NME1 SUPT6H MPC2 NFATC4 ARID5A CREB3L1 MAFF C1QBP POLR2G MEF2D RGCC ZNF662 FOSL2 ABCD3 ERC1 PRDX2 SAFB2 FGF10 BCAS3 FST UAP1 ZHX2 EBP FBP1 RYBP SPAG8 SFRP2 PID1 GATAD2A TOB2 ITGB1BP1 SIN3B CEBPA BICRAL GTF2H5 LEP KAT6B ZNF75D FOXJ2 HIC1 AKR1A1 DUT ARNT2 ELOVL6 ENTPD8 ASH1L PRDX5 ZEB1 PRDX3 ETS2 IRAK2 PDHB ZNF609 PHF2 ABCB6 BCL3 MEPCE COL1A1 MSX2 BAZ1B ATP5MC3 ACSL1 GTF2F2 LSS UROD EMSY SFRP1 BHLH…
query_1	TRUE	1.04106e-20	2159	3528	598	0.169501	0.27698	GO:0070887	GO:BP	cellular response to chemical stimulus	SULF2 PRDX1 SULT2A1 MPC2 NFATC4 ARID5A CREB3L1 AIFM2 C1QBP RGCC TIPARP ACAA1 PRDX2 SAFB2 PRXL2A FGF10 AS3MT BCAS3 FST BOK WNK1 PPIF MTSS2 IL11RA FKBP1B FBP1 EFHD1 FGFRL1 SFRP2 PID1 MGST1 AQP3 AKT2 KCNA1 ITGB1BP1 CEBPA PBLD UCHL1 LEP MMP2 CCL14 PLVAP C20orf27 IL34 ALDH1A2 GSTK1 CD63 AKR1A1 CNTFR RYR2 EPHA2 TXNDC17 ITGB3 ACKR2 CCS PRDX5 ZEB1 PRDX3 S100A12 IRAK2 ROMO1 ABCB6 RABGEF1 GSTO1 COL1A1 ARL6…
query_1	TRUE	1.06746e-20	2146	3528	595	0.168651	0.27726	GO:0009966	GO:BP	regulation of signal transduction	SULF2 PRDX1 NFATC4 EMP2 CREB3L1 C1QBP PUM1 PTGIR DHRS3 PRDX2 SAFB2 FGF10 FST BOK BCAP31 WNK1 PPIF TMEM25 SH3RF2 FBP1 SFRP2 PID1 AKT3 ITGB1BP1 PDGFA PBLD UCHL1 TMEM14A LEP RANBP9 C20orf27 IL34 CD63 HIC1 ZNF385A KCTD10 EPHA2 SYNGAP1 CGNL1 GRK5 ASH1L VWF ZEB1 S100A12 IRAK2 ADRA2B BCL3 RABGEF1 COL1A1 ARL6IP5 S100A8 SFRP1 PIP4K2C MYOC ZC3H3 MAPK8IP1 ZNF703 SFRP5 NUPR1 NDRG3 SMAD4 PDE4D KLHL22 CCBE1 TL…
query_1	TRUE	1.15608e-20	3178	3528	824	0.23356	0.259283	GO:0043412	GO:BP	macromolecule modification	SUPT6H EMP2 HUWE1 DAD1 LOXL1 RGCC TIPARP CTDSPL PTPRQ ERC1 NMT2 FGF10 SIRT3 PIGP WNK1 PPIF SH3RF2 HLCS JOSD1 FKBP1B PIGS RYBP B4GAT1 BUD23 SFRP2 PID1 AKT2 AKT3 ITGB1BP1 SIN3B PDGFA TSPO GTF2H5 UCHL1 LEP ARRDC4 KAT6B IL34 SGK2 CDC42BPG KCTD10 EPHA2 ITGB3 RNF181 GRK5 ASH1L PRDX3 KDM6A IRAK2 ADRA2B VCPKMT AGA PHF2 RABGEF1 MEPCE DBI B4GALT4 BAZ1B PRKAR1B NDUFAB1 S100A8 MARK1 ACSL1 FKBP5 SFRP1 SIK1 TR…
query_1	TRUE	1.173e-20	2417	3528	656	0.185941	0.271411	GO:0010646	GO:BP	regulation of cell communication	SULF2 PRDX1 MPC2 NFATC4 EMP2 CREB3L1 C1QBP PUM1 PTGIR DHRS3 RBP4 ERC1 PRDX2 SAFB2 FGF10 FST BOK BCAP31 WNK1 PPIF LRRC4C TMEM25 SH3RF2 FKBP1B FBP1 SFRP2 PID1 AKT3 ITGB1BP1 PDGFA PBLD UCHL1 TMEM14A LEP RANBP9 C20orf27 IL34 CD63 HIC1 ZNF385A KCTD10 RYR2 EPHA2 SYNGAP1 CGNL1 GRK5 ASH1L VWF ZEB1 S100A12 IRAK2 ADRA2B BCL3 RABGEF1 COL1A1 ARL6IP5 PRKAR1B S100A8 SFRP1 PIP4K2C MYOC ZC3H3 MAPK8IP1 ZNF703 SFR…
query_1	TRUE	1.4044e-20	3406	3528	873	0.247449	0.256312	GO:0007275	GO:BP	multicellular organism development	SULF2 SUPT6H VASH2 TENT5C NFATC4 EMP2 KCNJ8 CREB3L1 MAFF MGP C1QBP PAPPA2 MEF2D DAD1 RGCC TIPARP NDE1 GJA4 PGLYRP2 DHRS3 RBP4 PTPRQ TRAK2 PRDX2 SAFB2 ADAMTS18 PRXL2A FGF10 ACER3 FST WNK1 LRRC4C ZHX2 EBP PDE6C STC1 EFHD1 ADGRB2 FGFRL1 SFRP2 AKT2 AKT3 TOB2 KCNA1 ITGB1BP1 CEBPA PDGFA UCHL1 LEP MMP2 SH3PXD2A ENAH BPNT2 RHOJ IL34 ALDH1A2 FOXJ2 ZNF385A RHBDD3 VEGFA TRAPPC4 EPHA2 ARNT2 SYNGAP1 CD248 ASH…
query_1	TRUE	1.81855e-20	5135	3528	1237	0.350624	0.240896	GO:0060255	GO:BP	regulation of macromolecule metabolic process	SULF2 SUPT6H TENT5C NFATC4 ARID5A EMP2 CREB3L1 MAFF HUWE1 C1QBP POLR2G PUM1 MEF2D RGCC TIPARP ZNF662 PGLYRP2 CTDSPL FOSL2 SPON1 ERC1 PRDX2 SAFB2 FGF10 BCAS3 FST BOK BCAP31 WNK1 ZHX2 SH3RF2 FKBP1B FBP1 RYBP SPAG8 BUD23 SFRP2 PID1 AKT2 GATAD2A TOB2 AFF2 ITGB1BP1 SIN3B CPAMD8 CEBPA PDGFA BICRAL TSPO GTF2H5 CIZ1 UCHL1 SAMD4B PANX2 LEP ARRDC4 KAT6B IL34 ZNF75D ALDH1A2 A2M FOXJ2 HIC1 ZNF385A RHBDD3 EPH…
query_1	TRUE	2.12376e-20	644	3528	231	0.0654762	0.358696	GO:0019752	GO:BP	carboxylic acid metabolic process	MPC2 BCKDHB ACOX2 AIG1 SLC25A17 ABCD3 ACAA1 LONP2 MDH1 NUDT19 EPHX1 ACY1 ENOPH1 PNPLA3 IVD FBP1 KYAT3 DECR2 AKT2 PGD LEP HACD2 ENOSF1 ALDH1A2 AKR1A1 CS ELOVL6 PDHB ALDH5A1 HAGHL NDUFAB1 ACSL1 ECHS1 ADI1 ACOT8 PGAM1 HSD17B8 PSAT1 NUPR1 SDSL ADH5 MTR PDHA1 MLXIPL MGST3 ASNS ABCD2 ACADS FAAH MGST2 ACAT2 ECI2 CPT1C CYP1A1 EP300 GPX4 ALOX5 ME1 PDK1 ACOT6 PYCR3 HSD17B10 CSAD PON3 LPIN1 ALDOC HIF1A PHGD…
query_1	TRUE	3.95946e-20	404	3528	164	0.0464853	0.405941	GO:0032787	GO:BP	monocarboxylic acid metabolic process	MPC2 ACOX2 AIG1 SLC25A17 ABCD3 ACAA1 LONP2 NUDT19 EPHX1 PNPLA3 FBP1 DECR2 AKT2 PGD LEP HACD2 ALDH1A2 AKR1A1 ELOVL6 PDHB ALDH5A1 HAGHL NDUFAB1 ACSL1 ECHS1 ACOT8 PGAM1 HSD17B8 NUPR1 ADH5 PDHA1 MLXIPL ABCD2 ACADS FAAH ACAT2 ECI2 CPT1C CYP1A1 EP300 GPX4 ALOX5 PDK1 ACOT6 HSD17B10 LPIN1 ALDOC HIF1A PHGDH ACSF3 TYSND1 HPGD UCP3 BDH2 ACSF2 GCDH ACSL4 SCD ETFDH PTGR1 PRKCE PTGR3 IDH1 DLAT GPAM PHYH PTGS1 …
query_1	TRUE	4.75388e-20	1176	3528	365	0.103458	0.310374	GO:0048585	GO:BP	negative regulation of response to stimulus	SULF2 NFATC4 CREB3L1 C1QBP PGLYRP2 PTGIR DHRS3 PRDX2 ADAMTS18 FGF10 FST BOK PPIF TMEM25 FKBP1B FBP1 SFRP2 PID1 ITGB1BP1 PDGFA PBLD UCHL1 TMEM14A LEP RANBP9 A2M HIC1 ZNF385A KCTD10 EPHA2 SYNGAP1 CGNL1 ASH1L BCL3 RABGEF1 SFRP1 PIP4K2C MYOC MAPK8IP1 SFRP5 SMAD4 PDE4D TLE4 SERPINE2 ATF3 RNF115 ARRDC3 ESR1 SLC25A5 PSMB4 ALOX5 GPC3 ANXA2 LMNA SOD1 RC3H1 HIF1A AQP11 DLC1 RB1CC1 NUP62 GHITM CSNK1E ACP4 C…
query_1	TRUE	5.01445e-20	3220	3528	830	0.235261	0.257764	GO:0018130	GO:BP	heterocycle biosynthetic process	NME1 SUPT6H MPC2 NFATC4 ARID5A CREB3L1 MAFF C1QBP POLR2G MEF2D RGCC ZNF662 FOSL2 ERC1 PRDX2 SAFB2 FGF10 BCAS3 FST UAP1 ZHX2 FBP1 RYBP SPAG8 SFRP2 PID1 GATAD2A TOB2 ITGB1BP1 SIN3B CEBPA BICRAL GTF2H5 LEP KAT6B ZNF75D FOXJ2 HIC1 AKR1A1 DUT ARNT2 ELOVL6 ENTPD8 ASH1L PRDX5 ZEB1 PRDX3 ETS2 IRAK2 PDHB ZNF609 PHF2 ABCB6 BCL3 MEPCE COL1A1 MSX2 BAZ1B ATP5MC3 ACSL1 GTF2F2 UROD EMSY SFRP1 BHLHE40 SIK1 MED13…
query_1	TRUE	4.37576e-19	1423	3528	421	0.119331	0.295854	GO:0051254	GO:BP	positive regulation of RNA metabolic process	SUPT6H NFATC4 CREB3L1 MAFF POLR2G PUM1 MEF2D RGCC FOSL2 FGF10 BCAS3 RYBP SPAG8 BUD23 SFRP2 PID1 ITGB1BP1 CEBPA BICRAL SAMD4B KAT6B FOXJ2 ARNT2 ASH1L ZEB1 ETS2 ZNF609 PHF2 BCL3 COL1A1 BAZ1B GIGYF2 GTF2F2 SFRP1 SMARCC2 NUPR1 SMAD4 MAX CITED1 MLXIP MLXIPL ATF3 ELL2 ESR1 ADIRF EP300 TP53INP2 MED10 TGFB2 ANXA2 PBX2 RC3H1 SP1 SMARCA5 LPIN1 WAC HIF1A MLLT6 NUP62 TNRC6C VEZF1 KMT2E RNF10 PPRC1 GPER1 EPAS…
query_1	TRUE	7.20196e-19	1886	3528	528	0.14966	0.279958	GO:0031324	GO:BP	negative regulation of cellular metabolic process	SUPT6H TENT5C NFATC4 ARID5A CREB3L1 C1QBP POLR2G PUM1 CTDSPL SPON1 GCKR FST PPIF ZHX2 SH3RF2 FKBP1B FBP1 RYBP SFRP2 PID1 GATAD2A AKT3 TOB2 ITGB1BP1 SIN3B CPAMD8 CEBPA PDGFA TSPO UCHL1 SAMD4B LEP KAT6B A2M HIC1 PPP1R36 PRDX5 PTX3 ZEB1 PRDX3 ETS2 BCL3 ORMDL3 RABGEF1 MEPCE DBI MSX2 PRKAR1B GIGYF2 SFRP1 BHLHE40 SIK1 ACOT8 PIP4K2C CSTB ZNF703 SMARCC2 NUPR1 SMAD4 SCAF4 CITED1 TLE4 SDR16C5 MLXIPL SERPIN…
query_1	TRUE	7.88079e-19	3220	3528	824	0.23356	0.255901	GO:0019438	GO:BP	aromatic compound biosynthetic process	NME1 SUPT6H MPC2 NFATC4 ARID5A CREB3L1 MAFF C1QBP POLR2G MEF2D RGCC ZNF662 FOSL2 ERC1 PRDX2 SAFB2 FGF10 BCAS3 FST UAP1 ZHX2 FBP1 RYBP SPAG8 SFRP2 PID1 GATAD2A TOB2 ITGB1BP1 SIN3B CEBPA BICRAL GTF2H5 LEP KAT6B ZNF75D FOXJ2 HIC1 DUT ARNT2 ELOVL6 ENTPD8 ASH1L PRDX5 ZEB1 PRDX3 ETS2 IRAK2 PDHB ZNF609 PHF2 ABCB6 BCL3 MEPCE COL1A1 MSX2 BAZ1B ATP5MC3 ACSL1 GTF2F2 UROD EMSY SFRP1 BHLHE40 SIK1 MED13L MAPK8…
query_1	TRUE	1.46585e-18	1931	3528	537	0.152211	0.278094	GO:0035556	GO:BP	intracellular signal transduction	PRDX1 NFATC4 C1QBP PUM1 CA8 ERC1 PRDX2 FGF10 BOK BCAP31 WNK1 PPIF SH3RF2 FKBP1B FBP1 ADGRB2 SFRP2 AKT2 AKT3 ITGB1BP1 PDGFA UCHL1 LEP RANBP9 TMEM245 PLVAP C20orf27 RHOJ IL34 SGK2 HIC1 ZNF385A RHBDD3 KCTD10 RYR2 EPHA2 SYNGAP1 CGNL1 ACKR2 ASH1L VWF S100A12 IRAK2 ADRA2B BCL3 DOCK1 RABGEF1 ARL6IP5 S100A8 MARK1 GIGYF2 RALGDS SFRP1 SIK1 MYOC MAPK8IP1 SFRP5 NUPR1 SMAD4 PDE4D RHOB KLHL22 CAMKK2 SERPINE2 A…
query_1	TRUE	1.48156e-18	4103	3528	1011	0.286565	0.246405	GO:0048856	GO:BP	anatomical structure development	CRISPLD2 SULF2 NME1 SUPT6H VASH2 TENT5C NFATC4 EMP2 KCNJ8 CREB3L1 MAFF MGP HUWE1 C1QBP PAPPA2 MEF2D DAD1 RGCC TIPARP NDE1 GJA4 PGLYRP2 DHRS3 FOSL2 RBP4 PTPRQ TRAK2 PRDX2 SAFB2 ADAMTS18 PRXL2A FGF10 ACER3 FST WNK1 LRRC4C ZHX2 EBP PDE6C STC1 EFHD1 ADGRB2 FGFRL1 SFRP2 PID1 AQP3 AKT2 AKT3 TOB2 KCNA1 ITGB1BP1 CEBPA PDGFA UCHL1 LEP MMP2 SH3PXD2A ENAH BPNT2 RHOJ IL34 ALDH1A2 GSTK1 FOXJ2 ZNF385A RHBDD3 V…
query_1	TRUE	4.19903e-18	1661	3528	473	0.13407	0.284768	GO:0051128	GO:BP	regulation of cellular component organization	NFATC4 HUWE1 RGCC BOK PPIF LRRC4C FBP1 SFRP2 AKT2 ITGB1BP1 TSPO TMEM14A CD63 EPHA2 SYNGAP1 CGNL1 ITGB3 MAP1A PHF2 MORC2 RABGEF1 BAZ1B MARK1 SFRP1 ADD3 PIP4K2C RHPN1 MYOC TMEFF2 NUPR1 SMAD4 SCAF4 KLHL22 SERPINE2 SRPX2 ANTXR1 KCTD17 LIMCH1 ESR1 SLC25A5 MARK4 EP300 MMP14 PAK3 GPC3 TGFB2 ANXA2 LMNA MARK2 CDKN1B CAMSAP3 PLD1 HDGFL3 SMARCA5 RAPGEF3 CARMIL1 HIF1A RNF5 RASSF1 DDR2 RAP2A DLC1 NUP62 EFNA5 …
query_1	TRUE	9.84121e-18	1577	3528	452	0.128118	0.28662	GO:0045935	GO:BP	positive regulation of nucleobase-containing compound metabolic process	SUPT6H NFATC4 CREB3L1 MAFF POLR2G PUM1 MEF2D RGCC FOSL2 FGF10 BCAS3 RYBP SPAG8 BUD23 SFRP2 PID1 ITGB1BP1 CEBPA BICRAL CIZ1 SAMD4B KAT6B FOXJ2 ARNT2 ASH1L ZEB1 ETS2 ZNF609 PHF2 BCL3 COL1A1 BAZ1B GIGYF2 GTF2F2 SFRP1 SMARCC2 NUPR1 SMAD4 MAX CITED1 MLXIP MLXIPL ATF3 MGMT ELL2 ESR1 ADIRF EP300 SMOC2 TP53INP2 MED10 TGFB2 ANXA2 PBX2 RC3H1 SP1 SMARCA5 LPIN1 WAC HIF1A MLLT6 CHTF18 NUP62 TNRC6C VEZF1 KMT2E…
query_1	TRUE	1.06772e-17	3159	3528	805	0.228175	0.254827	GO:0034654	GO:BP	nucleobase-containing compound biosynthetic process	NME1 SUPT6H MPC2 NFATC4 ARID5A CREB3L1 MAFF C1QBP POLR2G MEF2D RGCC ZNF662 FOSL2 ERC1 PRDX2 SAFB2 FGF10 BCAS3 FST UAP1 ZHX2 FBP1 RYBP SPAG8 SFRP2 PID1 GATAD2A TOB2 ITGB1BP1 SIN3B CEBPA BICRAL GTF2H5 LEP KAT6B ZNF75D FOXJ2 HIC1 DUT ARNT2 ELOVL6 ENTPD8 ASH1L PRDX5 ZEB1 PRDX3 ETS2 IRAK2 PDHB ZNF609 PHF2 BCL3 MEPCE COL1A1 MSX2 BAZ1B ATP5MC3 ACSL1 GTF2F2 EMSY SFRP1 BHLHE40 SIK1 MED13L MAPK8IP1 ZNF703 …
query_1	TRUE	1.2597e-17	3036	3528	778	0.220522	0.256258	GO:0048731	GO:BP	system development	SULF2 SUPT6H VASH2 NFATC4 EMP2 KCNJ8 CREB3L1 MGP PAPPA2 MEF2D RGCC TIPARP NDE1 GJA4 PGLYRP2 DHRS3 RBP4 PTPRQ TRAK2 PRDX2 SAFB2 ADAMTS18 PRXL2A FGF10 ACER3 FST LRRC4C ZHX2 EBP PDE6C STC1 EFHD1 ADGRB2 FGFRL1 SFRP2 AKT2 AKT3 TOB2 KCNA1 ITGB1BP1 CEBPA PDGFA UCHL1 LEP MMP2 SH3PXD2A ENAH BPNT2 RHOJ IL34 ALDH1A2 FOXJ2 ZNF385A RHBDD3 VEGFA TRAPPC4 EPHA2 ARNT2 SYNGAP1 CD248 ASH1L MAP1A PTX3 ZEB1 PRDX3 KDM…
query_1	TRUE	1.35911e-17	1936	3528	534	0.151361	0.275826	GO:0032879	GO:BP	regulation of localization	SUPT6H MPC2 EMP2 KCNJ8 LETMD1 CACNA1G C1QBP RGCC RBP4 FGF10 BOK BCAP31 WNK1 PPIF SH3RF2 PODN FKBP1B STC1 SFRP2 PID1 AKT2 AKT3 KCNA1 ITGB1BP1 PDGFA TMEM14A LEP GABRE PLVAP RHOJ IL34 RER1 CD63 RHBDD3 RYR2 EPHA2 ITGB3 LMAN2 PTX3 ZNF609 ORMDL3 RABGEF1 DBI COL1A1 ARL6IP5 PRKAR1B S100A8 SFRP1 ORAI1 MYOC TMEFF2 SMAD4 PDE4D RHOB BIRC5 WNT5B CCBE1 SERPINE2 SRPX2 LYVE1 SSX2IP AMOT SLC25A5 MARK4 CTTNBP2NL A…
query_1	TRUE	1.68071e-17	3894	3528	961	0.272392	0.24679	GO:0044271	GO:BP	cellular nitrogen compound biosynthetic process	NME1 SUPT6H MPC2 NFATC4 ARID5A CREB3L1 MAFF C1QBP MRPS6 POLR2G PUM1 MEF2D RGCC ZNF662 FOSL2 ERC1 PRDX2 SAFB2 FGF10 BCAS3 ACER3 FST UAP1 ZHX2 FBP1 RYBP SPAG8 SMS GTPBP1 MRPL34 SFRP2 PID1 EIF4E3 GATAD2A TOB2 ITGB1BP1 SIN3B CEBPA BICRAL GTF2H5 TLCD3B SAMD4B LEP KAT6B MRPL57 ZNF75D FOXJ2 HIC1 ZNF385A DUT ARNT2 ELOVL6 ENTPD8 ASH1L PRDX5 PTX3 ZEB1 PRDX3 ETS2 IRAK2 PDHB ZNF609 PHF2 ABCB6 BCL3 ORMDL3 MEP…
query_1	TRUE	1.78405e-17	2164	3528	585	0.165816	0.270333	GO:0051641	GO:BP	cellular localization	NUP205 SUPT6H MPC2 EMP2 NDE1 PARD3 ABCD3 TRAK2 LONP2 FGF10 BOK DENND2A BCAP31 PPIF FKBP1B HOOK2 EHD4 EMC4 PID1 AKT2 ITGB1BP1 TSPO CIZ1 UCHL1 TMEM14A LEP RER1 CD63 ZNF385A TIMM44 TRAPPC4 RYR2 EPHA2 SYNGAP1 PMPCB ITGB3 LMAN2 TBC1D10B NOP16 ARF5 BCL3 ORMDL3 RABGEF1 COL1A1 ODAD4 ARL6IP5 PRKAR1B MARK1 ARL4A SYNE3 RHOB BIRC5 CITED1 SLC25A10 RAB11FIP4 PPFIA3 ABCD2 SNX27 SSX2IP AMOT ESR1 SLC25A5 SNX17 MA…
query_1	TRUE	1.78489e-17	3220	3528	817	0.231576	0.253727	GO:0019219	GO:BP	regulation of nucleobase-containing compound metabolic process	SUPT6H TENT5C NFATC4 ARID5A CREB3L1 MAFF C1QBP POLR2G PUM1 MEF2D RGCC ZNF662 FOSL2 ERC1 PRDX2 SAFB2 FGF10 BCAS3 FST ZHX2 FBP1 RYBP SPAG8 BUD23 SFRP2 PID1 GATAD2A TOB2 AFF2 ITGB1BP1 SIN3B CEBPA BICRAL GTF2H5 CIZ1 SAMD4B LEP KAT6B ZNF75D FOXJ2 HIC1 ARNT2 KHDRBS3 ASH1L PRDX5 ZEB1 PRDX3 ETS2 IRAK2 ZNF609 PHF2 BCL3 MEPCE COL1A1 MSX2 BAZ1B GIGYF2 GTF2F2 EMSY SFRP1 BHLHE40 SIK1 MED13L ZC3H3 MAPK8IP1 ZNF…
query_1	TRUE	2.27888e-17	984	3528	309	0.087585	0.314024	GO:0010648	GO:BP	negative regulation of cell communication	SULF2 NFATC4 CREB3L1 C1QBP PTGIR DHRS3 PRDX2 FGF10 FST BOK PPIF TMEM25 FKBP1B FBP1 SFRP2 PID1 ITGB1BP1 PBLD UCHL1 TMEM14A LEP RANBP9 HIC1 ZNF385A KCTD10 EPHA2 SYNGAP1 CGNL1 ASH1L BCL3 RABGEF1 SFRP1 PIP4K2C MYOC MAPK8IP1 SFRP5 SMAD4 PDE4D TLE4 SERPINE2 ATF3 RNF115 ARRDC3 ESR1 SLC25A5 GPC3 SORCS2 LMNA HIF1A DLC1 RB1CC1 NUP62 GHITM CSNK1E ACP4 CBLB GPER1 CACTIN AR ZMYND11 ADORA1 OPTN CISH MAPKBP1 AR…
query_1	TRUE	3.17105e-17	770	3528	255	0.0722789	0.331169	GO:0044255	GO:BP	cellular lipid metabolic process	ACOX2 AIG1 DHRS3 SLC25A17 ABCD3 RBP4 ACAA1 LONP2 ACER3 NUDT19 EPHX1 PIGP PNPLA3 SMPDL3A PIGS ABCA4 GDE1 ABHD15 DECR2 AKT2 PDGFA TLCD3B LEP HACD2 BPNT2 ALDH1A2 DHRS7 ELOVL6 RDH5 ORMDL3 DBI B4GALT4 NDUFAB1 ACSL1 LSS ECHS1 SIK1 ACOT8 PIP4K2C HSD17B8 ADH5 SDR16C5 MLXIPL IDI1 ABCD2 ACADS FAAH MGST2 EPHX2 PIK3C2G ACAT2 ECI2 CPT1C CYP1A1 GPX4 ALOX5 PDK1 ACOT6 HSD17B10 CHPT1 PLD1 LPIN1 ACSF3 TYSND1 HPGD …
query_1	TRUE	4.51354e-17	988	3528	309	0.087585	0.312753	GO:0023057	GO:BP	negative regulation of signaling	SULF2 NFATC4 CREB3L1 C1QBP PTGIR DHRS3 PRDX2 FGF10 FST BOK PPIF TMEM25 FKBP1B FBP1 SFRP2 PID1 ITGB1BP1 PBLD UCHL1 TMEM14A LEP RANBP9 HIC1 ZNF385A KCTD10 EPHA2 SYNGAP1 CGNL1 ASH1L BCL3 RABGEF1 SFRP1 PIP4K2C MYOC MAPK8IP1 SFRP5 SMAD4 PDE4D TLE4 SERPINE2 ATF3 RNF115 ARRDC3 ESR1 SLC25A5 GPC3 SORCS2 LMNA HIF1A DLC1 RB1CC1 NUP62 GHITM CSNK1E ACP4 CBLB GPER1 CACTIN AR ZMYND11 ADORA1 OPTN CISH MAPKBP1 AR…
query_1	TRUE	4.70377e-17	1320	3528	389	0.110261	0.294697	GO:1902680	GO:BP	positive regulation of RNA biosynthetic process	SUPT6H NFATC4 CREB3L1 MAFF MEF2D RGCC FOSL2 FGF10 BCAS3 RYBP SPAG8 SFRP2 PID1 ITGB1BP1 CEBPA BICRAL KAT6B FOXJ2 ARNT2 ASH1L ZEB1 ETS2 ZNF609 PHF2 BCL3 COL1A1 BAZ1B GTF2F2 SFRP1 SMARCC2 NUPR1 SMAD4 MAX CITED1 MLXIP MLXIPL ATF3 ELL2 ESR1 ADIRF EP300 TP53INP2 MED10 TGFB2 ANXA2 PBX2 SP1 SMARCA5 LPIN1 WAC HIF1A MLLT6 NUP62 VEZF1 KMT2E RNF10 PPRC1 GPER1 EPAS1 STAT6 AR ELL GRHL1 ARID1B IKBKB ATXN7L3 SCA…
query_1	TRUE	7.03517e-17	1796	3528	499	0.14144	0.27784	GO:0051172	GO:BP	negative regulation of nitrogen compound metabolic process	SUPT6H TENT5C NFATC4 ARID5A CREB3L1 C1QBP POLR2G PUM1 CTDSPL SPON1 FST ZHX2 SH3RF2 FKBP1B FBP1 RYBP SFRP2 PID1 GATAD2A TOB2 ITGB1BP1 SIN3B CPAMD8 CEBPA TSPO UCHL1 SAMD4B LEP KAT6B A2M HIC1 PRDX5 PTX3 ZEB1 PRDX3 ETS2 BCL3 ORMDL3 RABGEF1 MEPCE DBI MSX2 PRKAR1B GIGYF2 SFRP1 BHLHE40 ACOT8 CSTB ZNF703 SMARCC2 NUPR1 SMAD4 SCAF4 CITED1 TLE4 SDR16C5 MLXIPL SERPINE2 PPP1R1B ATF3 ESR1 EP300 ANXA2 CDKN1B KL…
query_1	TRUE	9.71498e-17	2603	3528	679	0.19246	0.260853	GO:0006950	GO:BP	response to stress	SULF2 PRDX1 NFATC4 KCNJ8 CREB3L1 PPL LETMD1 HUWE1 AIFM2 C1QBP PUM1 ACOX2 RGCC PGLYRP2 PTGIR PRDX2 ADAMTS18 FGF10 BCAS3 ACER3 BOK BCAP31 PPIF SH3RF2 COMT EFHD1 SFRP2 MGST1 AQP3 AKT3 CEBPA PDGFA GTF2H5 UCHL1 PANX2 LEP MMP2 MSRB1 A2M HIC1 ZNF385A RHBDD3 EPHA2 ARNT2 ITGB3 ACKR2 CCS ASH1L FOXRED2 PRDX5 VWF PTX3 PRDX3 S100A12 IRAK2 ADRA2B ROMO1 ABCB6 BCL3 MORC2 RABGEF1 ARL6IP5 BAZ1B S100A8 GIGYF2 SFRP1…
query_1	TRUE	1.54848e-16	10458	3528	2260	0.64059	0.216103	GO:0044237	GO:BP	cellular metabolic process	SULF2 PRDX1 NME1 SEC11C SULT2A1 SUPT6H MPC2 TENT5C NFATC4 ARID5A EMP2 REXO2 CREB3L1 MAFF BLVRB COX8A HUWE1 AIFM2 BCKDHB C1QBP MRPS6 POLR2G PUM1 MEF2D DAD1 LOXL1 ACOX2 AIG1 RGCC TIPARP ZNF662 SULT1E1 CA8 CTDSPL DHRS3 SLC25A17 FOSL2 SPON1 ABCD3 RBP4 ACAA1 PTPRQ ERC1 NMT2 PRDX2 LONP2 SAFB2 MDH1 GCKR FGF10 COX7A2 AS3MT SIRT3 BCAS3 ACER3 FST NUDT19 BOK COX6A1 EPHX1 BCAP31 ACY1 PIGP WNK1 PPIF ENOPH1 PN…
query_1	TRUE	2.25577e-16	1314	3528	385	0.109127	0.292998	GO:1903508	GO:BP	positive regulation of nucleic acid-templated transcription	SUPT6H NFATC4 CREB3L1 MAFF MEF2D RGCC FOSL2 FGF10 BCAS3 RYBP SPAG8 SFRP2 PID1 ITGB1BP1 CEBPA BICRAL KAT6B FOXJ2 ARNT2 ASH1L ZEB1 ETS2 ZNF609 PHF2 BCL3 COL1A1 BAZ1B GTF2F2 SFRP1 SMARCC2 NUPR1 SMAD4 MAX CITED1 MLXIP MLXIPL ATF3 ELL2 ESR1 ADIRF EP300 TP53INP2 MED10 TGFB2 ANXA2 PBX2 SP1 SMARCA5 LPIN1 WAC HIF1A MLLT6 NUP62 VEZF1 KMT2E RNF10 PPRC1 GPER1 EPAS1 STAT6 AR ELL GRHL1 ARID1B IKBKB ATXN7L3 SCA…
query_1	TRUE	2.25577e-16	1314	3528	385	0.109127	0.292998	GO:0045893	GO:BP	positive regulation of transcription, DNA-templated	SUPT6H NFATC4 CREB3L1 MAFF MEF2D RGCC FOSL2 FGF10 BCAS3 RYBP SPAG8 SFRP2 PID1 ITGB1BP1 CEBPA BICRAL KAT6B FOXJ2 ARNT2 ASH1L ZEB1 ETS2 ZNF609 PHF2 BCL3 COL1A1 BAZ1B GTF2F2 SFRP1 SMARCC2 NUPR1 SMAD4 MAX CITED1 MLXIP MLXIPL ATF3 ELL2 ESR1 ADIRF EP300 TP53INP2 MED10 TGFB2 ANXA2 PBX2 SP1 SMARCA5 LPIN1 WAC HIF1A MLLT6 NUP62 VEZF1 KMT2E RNF10 PPRC1 GPER1 EPAS1 STAT6 AR ELL GRHL1 ARID1B IKBKB ATXN7L3 SCA…
query_1	TRUE	2.57892e-16	1464	3528	420	0.119048	0.286885	GO:0010557	GO:BP	positive regulation of macromolecule biosynthetic process	SUPT6H NFATC4 CREB3L1 MAFF POLR2G MEF2D RGCC FOSL2 FGF10 BCAS3 RYBP SPAG8 SFRP2 PID1 AKT2 ITGB1BP1 CEBPA BICRAL KAT6B FOXJ2 ARNT2 ASH1L ZEB1 ETS2 ZNF609 PHF2 BCL3 COL1A1 BAZ1B GTF2F2 SFRP1 SMARCC2 NUPR1 SMAD4 MAX CITED1 MLXIP MLXIPL ATF3 ELL2 ESR1 ADIRF EP300 SMOC2 TP53INP2 MED10 TGFB2 ANXA2 PBX2 PLD1 SP1 SMARCA5 LPIN1 WAC HIF1A MLLT6 CHTF18 NUP62 VEZF1 KMT2E RNF10 PPRC1 GPER1 LARP6 EPAS1 STAT6 A…
query_1	TRUE	6.35014e-16	1920	3528	523	0.148243	0.272396	GO:0051246	GO:BP	regulation of protein metabolic process	SUPT6H EMP2 HUWE1 POLR2G PUM1 RGCC TIPARP CTDSPL SPON1 FGF10 BOK BCAP31 WNK1 SH3RF2 FKBP1B RYBP SFRP2 PID1 AKT2 ITGB1BP1 CPAMD8 PDGFA TSPO UCHL1 SAMD4B LEP ARRDC4 IL34 A2M ZNF385A RHBDD3 ITGB3 PRDX5 PTX3 PRDX3 ADRA2B BCL3 RABGEF1 DBI ARL6IP5 PRKAR1B S100A8 ACSL1 GIGYF2 SFRP1 ACOT8 CSTB TRPT1 KANSL1 NUPR1 SMAD4 CCBE1 CAMKK2 SDR16C5 MLXIPL SERPINE2 ANTXR1 PPP1R1B MGMT ITGA5 ARRDC3 EP300 PLGRKT GPC3…
query_1	TRUE	7.9895e-16	3210	3528	806	0.228458	0.25109	GO:0009889	GO:BP	regulation of biosynthetic process	SUPT6H NFATC4 ARID5A CREB3L1 MAFF C1QBP POLR2G PUM1 MEF2D RGCC ZNF662 FOSL2 ERC1 PRDX2 SAFB2 FGF10 BCAS3 FST ZHX2 FBP1 RYBP SPAG8 SFRP2 PID1 AKT2 GATAD2A TOB2 ITGB1BP1 SIN3B CEBPA PDGFA BICRAL GTF2H5 SAMD4B LEP KAT6B ZNF75D FOXJ2 HIC1 ZNF385A ARNT2 ASH1L PRDX5 PTX3 ZEB1 PRDX3 ETS2 IRAK2 ZNF609 PHF2 BCL3 ORMDL3 MEPCE DBI COL1A1 MSX2 BAZ1B GIGYF2 GTF2F2 STC2 EMSY SFRP1 BHLHE40 SIK1 ACOT8 MED13L MAP…
query_1	TRUE	9.42696e-16	1721	3528	477	0.135204	0.277164	GO:0050793	GO:BP	regulation of developmental process	SUPT6H VASH2 TENT5C NFATC4 EMP2 CREB3L1 MAFF MGP HUWE1 C1QBP RGCC PGLYRP2 PRDX2 PRXL2A FGF10 FST LRRC4C ZHX2 ADGRB2 SFRP2 AKT3 TOB2 ITGB1BP1 CEBPA TLCD3B LEP RHOJ IL34 FOXJ2 ZNF385A EPHA2 SYNGAP1 ITGB3 ZEB1 ADRA2B COL1A1 MARK1 SFRP1 BHLHE40 SIK1 MYOC ZNF703 SFRP5 NUPR1 SMAD4 RHOB CITED1 CCBE1 SERPINE2 SRPX2 ITGA5 AMOT ESR1 ADIRF ALOX5 SMOC2 GPC3 TGFB2 ANXA2 MARK2 CDKN1B EMC10 SOD1 RC3H1 SP1 GPR4 …
query_1	TRUE	1.00387e-15	1427	3528	409	0.11593	0.286615	GO:0033554	GO:BP	cellular response to stress	PRDX1 NFATC4 CREB3L1 HUWE1 AIFM2 RGCC PRDX2 FGF10 BOK BCAP31 PPIF SH3RF2 COMT EFHD1 SFRP2 MGST1 AQP3 AKT3 GTF2H5 LEP MMP2 HIC1 ZNF385A EPHA2 CCS FOXRED2 PRDX5 PRDX3 ROMO1 BCL3 MORC2 ARL6IP5 BAZ1B GIGYF2 SFRP1 SIK1 MAPK8IP1 NUPR1 RHOB ATF3 MGMT ASNS CHD2 EP300 ALOX5 EGLN3 TGFB2 PDK1 LMNA SOD1 WAC HIF1A PLIN1 RNF5 AQP11 RAP2A ANGPT4 RB1CC1 MTARC2 DNAJC15 REV3L SMC1A EPHB1 EPAS1 LANCL1 TNC CCDC47 ZM…
query_1	TRUE	1.20155e-15	1523	3528	431	0.122166	0.282994	GO:0031328	GO:BP	positive regulation of cellular biosynthetic process	SUPT6H NFATC4 CREB3L1 MAFF POLR2G MEF2D RGCC FOSL2 FGF10 BCAS3 RYBP SPAG8 SFRP2 PID1 AKT2 ITGB1BP1 CEBPA BICRAL KAT6B FOXJ2 ARNT2 ASH1L PTX3 ZEB1 ETS2 ZNF609 PHF2 BCL3 COL1A1 BAZ1B GTF2F2 SFRP1 SMARCC2 NUPR1 SMAD4 MAX CITED1 MLXIP MLXIPL ATF3 ELL2 ESR1 ADIRF EP300 SMOC2 TP53INP2 MED10 TGFB2 ANXA2 PBX2 PLD1 SP1 SMARCA5 LPIN1 WAC HIF1A MLLT6 CHTF18 NUP62 VEZF1 RAB3GAP1 KMT2E RNF10 PPRC1 GPER1 LARP6…
query_1	TRUE	1.28397e-15	2983	3528	756	0.214286	0.253436	GO:0051252	GO:BP	regulation of RNA metabolic process	SUPT6H TENT5C NFATC4 ARID5A CREB3L1 MAFF C1QBP POLR2G PUM1 MEF2D RGCC ZNF662 FOSL2 ERC1 PRDX2 SAFB2 FGF10 BCAS3 FST ZHX2 FBP1 RYBP SPAG8 BUD23 SFRP2 PID1 GATAD2A TOB2 AFF2 ITGB1BP1 SIN3B CEBPA BICRAL GTF2H5 SAMD4B LEP KAT6B ZNF75D FOXJ2 HIC1 ARNT2 KHDRBS3 ASH1L PRDX5 ZEB1 PRDX3 ETS2 IRAK2 ZNF609 PHF2 BCL3 MEPCE COL1A1 MSX2 BAZ1B GIGYF2 GTF2F2 EMSY SFRP1 BHLHE40 SIK1 MED13L ZC3H3 MAPK8IP1 ZNF703 S…
query_1	TRUE	1.33086e-15	1993	3528	538	0.152494	0.269945	GO:0009653	GO:BP	anatomical structure morphogenesis	CRISPLD2 SULF2 SUPT6H VASH2 NFATC4 EMP2 CREB3L1 HUWE1 C1QBP PAPPA2 MEF2D RGCC TIPARP DHRS3 PTPRQ FGF10 FST WNK1 LRRC4C ZHX2 PDE6C STC1 ADGRB2 FGFRL1 SFRP2 PID1 AQP3 AKT3 ITGB1BP1 UCHL1 LEP MMP2 SH3PXD2A ENAH BPNT2 RHOJ ALDH1A2 FOXJ2 ZNF385A VEGFA EPHA2 SYNGAP1 ITGB3 CD248 ASH1L MAP1A ZEB1 ITGA7 ETS2 KDM6A SOBP BCL3 COL1A1 MSX2 SFRP1 MYOC TMEFF2 SFRP5 SMAD4 RHOB CITED1 CCBE1 SERPINE2 SRPX2 ANTXR1 …
query_1	TRUE	1.69066e-15	924	3528	288	0.0816327	0.311688	GO:0009968	GO:BP	negative regulation of signal transduction	SULF2 NFATC4 CREB3L1 C1QBP PTGIR DHRS3 PRDX2 FGF10 FST BOK PPIF TMEM25 FBP1 SFRP2 PID1 ITGB1BP1 PBLD UCHL1 TMEM14A RANBP9 HIC1 ZNF385A KCTD10 EPHA2 SYNGAP1 CGNL1 ASH1L BCL3 RABGEF1 SFRP1 PIP4K2C MYOC MAPK8IP1 SFRP5 SMAD4 PDE4D TLE4 SERPINE2 ATF3 RNF115 ARRDC3 ESR1 SLC25A5 GPC3 LMNA HIF1A DLC1 RB1CC1 NUP62 GHITM CSNK1E ACP4 CBLB GPER1 CACTIN AR ZMYND11 OPTN CISH MAPKBP1 ARMC10 DCST1 PSCA CIB1 GLIS…
query_1	TRUE	2.00857e-15	3169	3528	795	0.22534	0.250868	GO:0031326	GO:BP	regulation of cellular biosynthetic process	SUPT6H NFATC4 ARID5A CREB3L1 MAFF C1QBP POLR2G PUM1 MEF2D RGCC ZNF662 FOSL2 ERC1 PRDX2 SAFB2 FGF10 BCAS3 FST ZHX2 FBP1 RYBP SPAG8 SFRP2 PID1 AKT2 GATAD2A TOB2 ITGB1BP1 SIN3B CEBPA PDGFA BICRAL GTF2H5 SAMD4B LEP KAT6B ZNF75D FOXJ2 HIC1 ZNF385A ARNT2 ASH1L PRDX5 PTX3 ZEB1 PRDX3 ETS2 IRAK2 ZNF609 PHF2 BCL3 ORMDL3 MEPCE DBI COL1A1 MSX2 BAZ1B GIGYF2 GTF2F2 STC2 EMSY SFRP1 BHLHE40 SIK1 ACOT8 MED13L MAP…
query_1	TRUE	2.19421e-15	1545	3528	435	0.123299	0.281553	GO:0009891	GO:BP	positive regulation of biosynthetic process	SUPT6H NFATC4 CREB3L1 MAFF POLR2G MEF2D RGCC FOSL2 FGF10 BCAS3 RYBP SPAG8 SFRP2 PID1 AKT2 ITGB1BP1 CEBPA BICRAL KAT6B FOXJ2 ARNT2 ASH1L PTX3 ZEB1 ETS2 ZNF609 PHF2 BCL3 COL1A1 BAZ1B GTF2F2 SFRP1 SMARCC2 NUPR1 SMAD4 MAX CITED1 MLXIP MLXIPL ATF3 ELL2 ESR1 ADIRF EP300 SMOC2 TP53INP2 MED10 TGFB2 ANXA2 PBX2 PLD1 SP1 SMARCA5 LPIN1 WAC HIF1A MLLT6 CHTF18 NUP62 VEZF1 RAB3GAP1 KMT2E RNF10 PPRC1 GPER1 LARP6…
query_1	TRUE	2.31465e-15	1887	3528	513	0.145408	0.27186	GO:0051239	GO:BP	regulation of multicellular organismal process	SULF2 VASH2 NFATC4 EMP2 CREB3L1 MAFF MGP CACNA1G C1QBP RGCC PGLYRP2 DHRS3 PRDX2 ADAMTS18 PRXL2A FGF10 FST WNK1 TMEM25 FKBP1B STC1 ADGRB2 SFRP2 AKT3 TOB2 ITGB1BP1 PDGFA PANX2 LEP RHOJ IL34 FOXJ2 RYR2 EPHA2 ELOVL6 SYNGAP1 ZEB1 ADRA2B BCL3 ORMDL3 RABGEF1 COL1A1 MARK1 ACSL1 SFRP1 BHLHE40 ZNF703 NUPR1 SMAD4 PDE4D RHOB CCBE1 TIGIT SERPINE2 SRPX2 ITGA5 ARRDC3 AMOT ESR1 CPT1C ALOX5 SMOC2 TGFB2 ANXA2 LMNA…
query_1	TRUE	2.4152e-15	3078	3528	775	0.219671	0.251787	GO:0010556	GO:BP	regulation of macromolecule biosynthetic process	SUPT6H NFATC4 ARID5A CREB3L1 MAFF C1QBP POLR2G PUM1 MEF2D RGCC ZNF662 FOSL2 ERC1 PRDX2 SAFB2 FGF10 BCAS3 FST ZHX2 FBP1 RYBP SPAG8 SFRP2 PID1 AKT2 GATAD2A TOB2 ITGB1BP1 SIN3B CEBPA BICRAL GTF2H5 SAMD4B LEP KAT6B ZNF75D FOXJ2 HIC1 ZNF385A ARNT2 ASH1L PRDX5 ZEB1 PRDX3 ETS2 IRAK2 ZNF609 PHF2 BCL3 ORMDL3 MEPCE DBI COL1A1 MSX2 BAZ1B GIGYF2 GTF2F2 EMSY SFRP1 BHLHE40 SIK1 ACOT8 MED13L MAPK8IP1 ZNF703 TME…
query_1	TRUE	3.43597e-15	258	3528	111	0.0314626	0.430233	GO:0006631	GO:BP	fatty acid metabolic process	ACOX2 AIG1 SLC25A17 ABCD3 ACAA1 LONP2 NUDT19 EPHX1 PNPLA3 DECR2 AKT2 LEP HACD2 ELOVL6 NDUFAB1 ACSL1 ECHS1 ACOT8 HSD17B8 ADH5 MLXIPL ABCD2 ACADS FAAH ACAT2 ECI2 CPT1C CYP1A1 GPX4 ALOX5 PDK1 ACOT6 HSD17B10 LPIN1 ACSF3 TYSND1 HPGD UCP3 BDH2 ACSF2 GCDH ACSL4 SCD ETFDH PTGR1 PTGR3 GPAM PHYH PTGS1 AACS ETFB IRS2 ELOVL4 ANXA1 ALKBH7 HACL1 HADH FASN ACAA2 LIAS IRS1 ACACA ACOX1 OXSM ALOX15B ACADL THNSL2 E…
query_1	TRUE	7.18771e-15	1182	3528	348	0.0986395	0.294416	GO:1902531	GO:BP	regulation of intracellular signal transduction	PRDX1 C1QBP PUM1 PRDX2 FGF10 BOK BCAP31 PPIF SH3RF2 FBP1 SFRP2 AKT3 ITGB1BP1 PDGFA UCHL1 LEP RANBP9 C20orf27 IL34 HIC1 ZNF385A KCTD10 EPHA2 SYNGAP1 CGNL1 ASH1L VWF S100A12 ADRA2B BCL3 RABGEF1 ARL6IP5 S100A8 SFRP1 MYOC MAPK8IP1 SFRP5 NUPR1 SMAD4 PDE4D KLHL22 SERPINE2 ATF3 SSX2IP AMOT ESR1 PDE4A EP300 TGFB2 SOD1 RC3H1 GPR4 WAC HIF1A RAP2A DLC1 RB1CC1 NUP62 FYN DNAJC27 GPER1 EPHB1 CACTIN AR ATP6AP2 …
query_1	TRUE	9.05888e-15	1784	3528	487	0.138039	0.272982	GO:0032268	GO:BP	regulation of cellular protein metabolic process	SUPT6H EMP2 HUWE1 POLR2G PUM1 RGCC CTDSPL SPON1 FGF10 BOK BCAP31 WNK1 SH3RF2 FKBP1B RYBP SFRP2 PID1 AKT2 ITGB1BP1 CPAMD8 PDGFA TSPO UCHL1 SAMD4B LEP ARRDC4 IL34 A2M ZNF385A ITGB3 PRDX5 PRDX3 ADRA2B BCL3 RABGEF1 DBI ARL6IP5 PRKAR1B S100A8 ACSL1 GIGYF2 SFRP1 CSTB TRPT1 KANSL1 NUPR1 SMAD4 CCBE1 CAMKK2 SDR16C5 MLXIPL SERPINE2 ANTXR1 PPP1R1B ITGA5 ARRDC3 EP300 PLGRKT EGLN3 TGFB2 ANXA2 LMNA CDKN1B PLD1…
query_1	TRUE	1.40109e-14	2239	3528	588	0.166667	0.262617	GO:0065009	GO:BP	regulation of molecular function	NME1 NFATC4 EMP2 RGCC SPON1 ERC1 PRDX2 GCKR FGF10 SIRT3 BCAS3 BOK COX6A1 DENND2A BCAP31 WNK1 PPIF MTSS2 FKBP1B SFRP2 AKT2 ITGB1BP1 CPAMD8 PDGFA UCHL1 LEP SH3PXD2A ARRDC4 IL34 A2M PPP1R36 RYR2 EPHA2 SYNGAP1 ITGB3 CCS PRDX5 PTX3 TBC1D10B PRDX3 IRAK2 ADRA2B VCPKMT BCL3 ORMDL3 DOCK1 RABGEF1 MEPCE DBI ARL6IP5 PRKAR1B S100A8 ACSL1 RALGDS SFRP1 BHLHE40 SIK1 PIP4K2C ORAI1 CSTB TRPT1 SFRP5 NUPR1 SMAD4 SER…
query_1	TRUE	1.88736e-14	2035	3528	542	0.153628	0.266339	GO:0010033	GO:BP	response to organic substance	SULF2 MPC2 ARID5A KCNJ8 CREB3L1 TIPARP PTGIR RBP4 PRDX2 SAFB2 GCKR FGF10 BCAS3 FST BOK BCAP31 WNK1 MTSS2 HLCS IL11RA FKBP1B FGFRL1 SFRP2 PID1 MGST1 AQP3 AKT2 ITGB1BP1 CEBPA PBLD LEP MMP2 PLVAP C20orf27 IL34 ALDH1A2 CD63 AKR1A1 CNTFR RYR2 EPHA2 TXNDC17 ITGB3 ACKR2 FOXRED2 ZEB1 PRDX3 IRAK2 RABGEF1 COL1A1 ARL6IP5 S100A8 ACSL1 SFRP1 PIP4K2C ZNF703 SFRP5 SMAD4 BIRC5 CITED1 KLHL22 ADH5 CCBE1 MLXIPL PPP…
query_1	TRUE	1.01144e-13	2855	3528	718	0.203515	0.251489	GO:0032774	GO:BP	RNA biosynthetic process	SUPT6H NFATC4 ARID5A CREB3L1 MAFF C1QBP POLR2G MEF2D RGCC ZNF662 FOSL2 ERC1 PRDX2 SAFB2 FGF10 BCAS3 FST ZHX2 FBP1 RYBP SPAG8 SFRP2 PID1 GATAD2A TOB2 ITGB1BP1 SIN3B CEBPA BICRAL GTF2H5 LEP KAT6B ZNF75D FOXJ2 HIC1 ARNT2 ASH1L PRDX5 ZEB1 PRDX3 ETS2 IRAK2 ZNF609 PHF2 BCL3 MEPCE COL1A1 MSX2 BAZ1B GTF2F2 EMSY SFRP1 BHLHE40 SIK1 MED13L MAPK8IP1 ZNF703 SMARCC2 SFRP5 NUPR1 SMAD4 SCAF4 MAX CITED1 MLXIP TLE…
query_1	TRUE	2.44499e-13	2109	3528	553	0.156746	0.26221	GO:0033036	GO:BP	macromolecule localization	SUPT6H MPC2 EMP2 PARD3 SLC25A17 ABCD3 RBP4 TRAK2 LONP2 FGF10 BCAP31 PODN FKBP1B ABCA4 HOOK2 EHD4 EMC4 PID1 AKT2 ITGB1BP1 TSPO CIZ1 LEP ARRDC4 RER1 CD63 ZNF385A RHBDD3 TIMM44 RYR2 EPHA2 SYNGAP1 CGNL1 PMPCB ITGB3 OSBPL3 SLCO2A1 NOP16 ARF5 BCL3 ORMDL3 SFT2D1 DBI COL1A1 ODAD4 ARL6IP5 ACSL1 ARL4A SFRP1 RHOB BIRC5 ABCD2 SNX27 AMOT ESR1 SNX17 MARK4 XPO5 ALOX5 PEX3 TP53INP2 MMP14 DNAJC19 GPC3 TGFB2 ANXA2…
query_1	TRUE	2.45616e-13	783	3528	246	0.0697279	0.314176	GO:0072359	GO:BP	circulatory system development	VASH2 NFATC4 EMP2 KCNJ8 CREB3L1 MEF2D RGCC TIPARP GJA4 DHRS3 FGF10 ADGRB2 FGFRL1 SFRP2 AKT3 ITGB1BP1 LEP MMP2 RHOJ ALDH1A2 FOXJ2 VEGFA EPHA2 KDM6A COL1A1 ODAD4 SIK1 SMAD4 RHOB CITED1 CCBE1 SRPX2 ANTXR1 ITGA5 AMOT SNX17 EP300 ALOX5 SMOC2 GPC3 TGFB2 ANXA2 LMNA CDKN1B EMC10 SP1 GPR4 RAPGEF3 HIF1A ANGPT4 RB1CC1 HPGD VEZF1 LAMA4 GPER1 EPHB1 EPAS1 MAP3K3 CIB1 ZFP36L1 ABL1 ROBO1 COL1A2 PAK4 PTK7 TBX3 HK…
query_1	TRUE	2.60691e-13	1488	3528	413	0.117063	0.277554	GO:0051649	GO:BP	establishment of localization in cell	NUP205 SUPT6H MPC2 EMP2 NDE1 PARD3 ABCD3 TRAK2 LONP2 FGF10 BOK DENND2A BCAP31 PPIF FKBP1B HOOK2 EHD4 AKT2 ITGB1BP1 UCHL1 TMEM14A LEP CD63 TIMM44 TRAPPC4 PMPCB ITGB3 LMAN2 TBC1D10B NOP16 ARF5 BCL3 RABGEF1 PRKAR1B ARL4A SYNE3 RHOB BIRC5 CITED1 SLC25A10 RAB11FIP4 PPFIA3 ABCD2 SNX27 SSX2IP SLC25A5 SNX17 XPO5 PEX3 DNAJC19 ANXA2 SORCS2 LMNA CAMSAP3 PLD1 SOD1 NUP153 PON3 RAPGEF3 AP3D1 HIF1A TMED1 AQP11 …
query_1	TRUE	3.43456e-13	2841	3528	712	0.201814	0.250616	GO:0006351	GO:BP	transcription, DNA-templated	SUPT6H NFATC4 ARID5A CREB3L1 MAFF C1QBP POLR2G MEF2D RGCC ZNF662 FOSL2 ERC1 PRDX2 SAFB2 FGF10 BCAS3 FST ZHX2 FBP1 RYBP SPAG8 SFRP2 PID1 GATAD2A TOB2 ITGB1BP1 SIN3B CEBPA BICRAL GTF2H5 LEP KAT6B ZNF75D FOXJ2 HIC1 ARNT2 ASH1L PRDX5 ZEB1 PRDX3 ETS2 IRAK2 ZNF609 PHF2 BCL3 MEPCE COL1A1 MSX2 BAZ1B GTF2F2 EMSY SFRP1 BHLHE40 SIK1 MED13L MAPK8IP1 ZNF703 SMARCC2 SFRP5 NUPR1 SMAD4 SCAF4 MAX CITED1 MLXIP TLE…
query_1	TRUE	3.43456e-13	2841	3528	712	0.201814	0.250616	GO:0097659	GO:BP	nucleic acid-templated transcription	SUPT6H NFATC4 ARID5A CREB3L1 MAFF C1QBP POLR2G MEF2D RGCC ZNF662 FOSL2 ERC1 PRDX2 SAFB2 FGF10 BCAS3 FST ZHX2 FBP1 RYBP SPAG8 SFRP2 PID1 GATAD2A TOB2 ITGB1BP1 SIN3B CEBPA BICRAL GTF2H5 LEP KAT6B ZNF75D FOXJ2 HIC1 ARNT2 ASH1L PRDX5 ZEB1 PRDX3 ETS2 IRAK2 ZNF609 PHF2 BCL3 MEPCE COL1A1 MSX2 BAZ1B GTF2F2 EMSY SFRP1 BHLHE40 SIK1 MED13L MAPK8IP1 ZNF703 SMARCC2 SFRP5 NUPR1 SMAD4 SCAF4 MAX CITED1 MLXIP TLE…
query_1	TRUE	3.5421e-13	2744	3528	691	0.195862	0.251822	GO:2001141	GO:BP	regulation of RNA biosynthetic process	SUPT6H NFATC4 ARID5A CREB3L1 MAFF C1QBP MEF2D RGCC ZNF662 FOSL2 ERC1 PRDX2 SAFB2 FGF10 BCAS3 FST ZHX2 FBP1 RYBP SPAG8 SFRP2 PID1 GATAD2A TOB2 ITGB1BP1 SIN3B CEBPA BICRAL GTF2H5 LEP KAT6B ZNF75D FOXJ2 HIC1 ARNT2 ASH1L PRDX5 ZEB1 PRDX3 ETS2 IRAK2 ZNF609 PHF2 BCL3 MEPCE COL1A1 MSX2 BAZ1B GTF2F2 EMSY SFRP1 BHLHE40 SIK1 MED13L MAPK8IP1 ZNF703 SMARCC2 SFRP5 NUPR1 SMAD4 SCAF4 MAX CITED1 MLXIP TLE4 SDR16…
query_1	TRUE	5.56852e-13	3903	3528	936	0.265306	0.239816	GO:0009059	GO:BP	macromolecule biosynthetic process	SUPT6H NFATC4 ARID5A CREB3L1 MAFF C1QBP MRPS6 POLR2G PUM1 MEF2D DAD1 RGCC ZNF662 FOSL2 ERC1 NMT2 PRDX2 SAFB2 FGF10 BCAS3 FST PIGP ZHX2 FBP1 PIGS RYBP B4GAT1 SPAG8 GTPBP1 MRPL34 SFRP2 PID1 EIF4E3 AKT2 GATAD2A TOB2 ITGB1BP1 SIN3B CEBPA BICRAL GTF2H5 SAMD4B LEP KAT6B MRPL57 ZNF75D FOXJ2 HIC1 ZNF385A ARNT2 ASH1L PRDX5 ZEB1 PRDX3 ETS2 IRAK2 ZNF609 PHF2 BCL3 ORMDL3 MEPCE DBI COL1A1 B4GALT4 MSX2 BAZ1B G…
query_1	TRUE	9.80679e-13	2737	3528	687	0.194728	0.251005	GO:1903506	GO:BP	regulation of nucleic acid-templated transcription	SUPT6H NFATC4 ARID5A CREB3L1 MAFF C1QBP MEF2D RGCC ZNF662 FOSL2 ERC1 PRDX2 SAFB2 FGF10 BCAS3 FST ZHX2 FBP1 RYBP SPAG8 SFRP2 PID1 GATAD2A TOB2 ITGB1BP1 SIN3B CEBPA BICRAL GTF2H5 LEP KAT6B ZNF75D FOXJ2 HIC1 ARNT2 ASH1L PRDX5 ZEB1 PRDX3 ETS2 IRAK2 ZNF609 PHF2 BCL3 MEPCE COL1A1 MSX2 BAZ1B GTF2F2 EMSY SFRP1 BHLHE40 SIK1 MED13L MAPK8IP1 ZNF703 SMARCC2 SFRP5 NUPR1 SMAD4 SCAF4 MAX CITED1 MLXIP TLE4 SDR16…
query_1	TRUE	9.80679e-13	2737	3528	687	0.194728	0.251005	GO:0006355	GO:BP	regulation of transcription, DNA-templated	SUPT6H NFATC4 ARID5A CREB3L1 MAFF C1QBP MEF2D RGCC ZNF662 FOSL2 ERC1 PRDX2 SAFB2 FGF10 BCAS3 FST ZHX2 FBP1 RYBP SPAG8 SFRP2 PID1 GATAD2A TOB2 ITGB1BP1 SIN3B CEBPA BICRAL GTF2H5 LEP KAT6B ZNF75D FOXJ2 HIC1 ARNT2 ASH1L PRDX5 ZEB1 PRDX3 ETS2 IRAK2 ZNF609 PHF2 BCL3 MEPCE COL1A1 MSX2 BAZ1B GTF2F2 EMSY SFRP1 BHLHE40 SIK1 MED13L MAPK8IP1 ZNF703 SMARCC2 SFRP5 NUPR1 SMAD4 SCAF4 MAX CITED1 MLXIP TLE4 SDR16…
query_1	TRUE	1.04332e-12	1167	3528	336	0.0952381	0.287918	GO:0031399	GO:BP	regulation of protein modification process	SUPT6H EMP2 HUWE1 RGCC CTDSPL FGF10 WNK1 SH3RF2 FKBP1B SFRP2 PID1 AKT2 ITGB1BP1 PDGFA TSPO UCHL1 LEP ARRDC4 IL34 ITGB3 ADRA2B RABGEF1 DBI PRKAR1B ACSL1 SFRP1 TRPT1 KANSL1 NUPR1 SMAD4 CAMKK2 SDR16C5 MLXIPL PPP1R1B ITGA5 ARRDC3 EP300 TGFB2 LMNA CDKN1B SOD1 SMARCA5 RAPGEF3 HIF1A MLLT6 DDR2 RAP2A DLC1 ANGPT4 RB1CC1 NUP62 EFNA5 FYN RAB3GAP1 KMT2E ACP4 CBLB GPER1 EPAS1 CACTIN WDR61 MAD2L1 ERP29 IKBKB P…
query_1	TRUE	1.28312e-12	656	3528	212	0.0600907	0.323171	GO:0030334	GO:BP	regulation of cell migration	EMP2 C1QBP RGCC FGF10 WNK1 SH3RF2 PODN STC1 SFRP2 AKT2 AKT3 ITGB1BP1 PDGFA PLVAP RHOJ IL34 EPHA2 ITGB3 ZNF609 RABGEF1 COL1A1 SFRP1 MYOC TMEFF2 RHOB WNT5B CCBE1 SRPX2 LYVE1 AMOT SMOC2 MMP14 TGFB2 LMNA CAMSAP3 SP1 MST1 CARMIL1 HIF1A CD99L2 DDR2 RAP2A DLC1 ANGPT4 LAMB1 LAMA4 GPER1 ADORA1 PRKCE MTUS1 MAP3K3 CIB1 CDH1 ABL1 TMEM102 ROBO1 CORO1A PLAU PLCG2 DMTN IRS2 APOE AMOTL1 SEMA3G STAT3 ACVR1 ADRA2A…
query_1	TRUE	2.2362e-12	1177	3528	337	0.0955215	0.286321	GO:0046907	GO:BP	intracellular transport	NUP205 SUPT6H EMP2 NDE1 ABCD3 TRAK2 LONP2 BOK DENND2A BCAP31 PPIF HOOK2 EHD4 AKT2 ITGB1BP1 UCHL1 TMEM14A LEP CD63 TIMM44 TRAPPC4 PMPCB LMAN2 TBC1D10B NOP16 ARF5 BCL3 ARL4A SYNE3 RHOB CITED1 SLC25A10 RAB11FIP4 ABCD2 SNX27 SSX2IP SLC25A5 SNX17 XPO5 PEX3 DNAJC19 ANXA2 SORCS2 LMNA CAMSAP3 SOD1 NUP153 RAPGEF3 AP3D1 HIF1A TMED1 AQP11 ARL1 NUP62 FYN TRAPPC2 DNAJC27 DNAJC15 UCP3 STX8 SYNE2 EXOC6B ZDHHC14…
query_1	TRUE	2.58796e-12	534	3528	180	0.0510204	0.337079	GO:0001944	GO:BP	vasculature development	VASH2 NFATC4 EMP2 CREB3L1 RGCC TIPARP GJA4 FGF10 ADGRB2 SFRP2 AKT3 ITGB1BP1 LEP MMP2 RHOJ ALDH1A2 FOXJ2 VEGFA EPHA2 COL1A1 RHOB CITED1 CCBE1 SRPX2 ANTXR1 ITGA5 AMOT SNX17 ALOX5 SMOC2 GPC3 TGFB2 ANXA2 EMC10 SP1 GPR4 RAPGEF3 HIF1A ANGPT4 HPGD VEZF1 LAMA4 GPER1 EPHB1 EPAS1 MAP3K3 CIB1 ZFP36L1 ABL1 ROBO1 COL1A2 PAK4 PTK7 TBX3 HK2 APOE AMOTL1 STAT3 ACVR1 MYDGF NFATC2 PTPN14 ANXA1 FOXC1 AGO3 FLT1 EPHB4…
query_1	TRUE	3.20367e-12	508	3528	173	0.0490363	0.340551	GO:0001568	GO:BP	blood vessel development	VASH2 NFATC4 EMP2 CREB3L1 RGCC TIPARP GJA4 FGF10 ADGRB2 SFRP2 AKT3 ITGB1BP1 LEP MMP2 RHOJ ALDH1A2 FOXJ2 VEGFA EPHA2 COL1A1 RHOB CITED1 CCBE1 SRPX2 ANTXR1 ITGA5 AMOT SNX17 ALOX5 SMOC2 GPC3 TGFB2 ANXA2 EMC10 SP1 GPR4 RAPGEF3 HIF1A ANGPT4 HPGD VEZF1 LAMA4 GPER1 EPHB1 EPAS1 MAP3K3 CIB1 ZFP36L1 ABL1 ROBO1 COL1A2 PAK4 PTK7 TBX3 HK2 APOE AMOTL1 STAT3 ACVR1 MYDGF ANXA1 FOXC1 AGO3 FLT1 EPHB4 APLN C3 CD34 …
query_1	TRUE	7.08731e-12	2746	3528	684	0.193878	0.24909	GO:0065008	GO:BP	regulation of biological quality	PRDX1 NME1 TLCD2 SULT2A1 MPC2 TENT5C NFATC4 EMP2 KCNJ8 CACNA1G POLR2G PUM1 DAD1 ACOX2 TIPARP PTGIR DHRS3 RBP4 ERC1 PRDX2 ADAMTS18 GCKR FGF10 OPRL1 BOK BCAP31 WNK1 PPIF TMEM25 PNPLA3 FKBP1B COMT ABCA4 STC1 PID1 AQP3 AKT2 AKT3 KCNA1 ITGB1BP1 CEBPA PDGFA PBLD TLCD3B SAMD4B TMEM14A LEP GABRE RHOJ CA12 ALDH1A2 ZNF385A DHRS7 RYR2 ELOVL6 SYNGAP1 TMEM97 ITGB3 ACKR2 PRDX5 VWF PRDX3 ADRA2B ALDH5A1 ORMDL3 S…
query_1	TRUE	7.40905e-12	1105	3528	318	0.0901361	0.287783	GO:0016477	GO:BP	cell migration	EMP2 C1QBP RGCC NDE1 FGF10 WNK1 SH3RF2 PODN STC1 SFRP2 AKT2 AKT3 ITGB1BP1 PDGFA CCL14 PLVAP RHOJ IL34 CD63 EPHA2 ITGB3 CD248 ACKR2 ITGA7 ZNF609 NAV1 DOCK1 RABGEF1 COL1A1 S100A8 SFRP1 MYOC TMEFF2 RHOB WNT5B CCBE1 SRPX2 LYVE1 ITGA5 PIK3C2G AMOT ALOX5 SMOC2 MMP14 GPC3 TGFB2 LMNA CAMSAP3 CCL25 SP1 MST1 CARMIL1 HIF1A CD99L2 DDR2 RAP2A DLC1 ANGPT4 FYN CHGA LAMB1 PPIB LAMA4 GPER1 EPHB1 ADORA1 PRKCE MTUS…
query_1	TRUE	7.46227e-12	1574	3528	426	0.120748	0.270648	GO:0016310	GO:BP	phosphorylation	NME1 EMP2 RGCC CTDSPL ERC1 GCKR FGF10 WNK1 CKB FBP1 SFRP2 PID1 AKT2 AKT3 ITGB1BP1 PDGFA GTF2H5 UCHL1 LEP IL34 SGK2 CDC42BPG EPHA2 ITGB3 GRK5 PRDX3 IRAK2 ADRA2B RABGEF1 BAZ1B PRKAR1B MARK1 ACSL1 SFRP1 SIK1 PGAM1 PIP4K2C TRPT1 MAPK8IP1 NUPR1 SMAD4 CAMKK2 MLXIPL SRPX2 ITGA5 PIK3C2G CAMK1G MARK4 EP300 PAK3 TGFB2 PDK1 MARK2 CDKN1B SOD1 SMARCA5 RAPGEF3 ALDOC HIF1A DDR2 RAP2A ANGPT4 RB1CC1 NUP62 EFNA5 F…
query_1	TRUE	7.55138e-12	694	3528	219	0.0620748	0.315562	GO:2000145	GO:BP	regulation of cell motility	EMP2 C1QBP RGCC FGF10 WNK1 SH3RF2 PODN STC1 SFRP2 AKT2 AKT3 ITGB1BP1 PDGFA PLVAP RHOJ IL34 EPHA2 ITGB3 ZNF609 RABGEF1 COL1A1 SFRP1 MYOC TMEFF2 RHOB WNT5B CCBE1 SRPX2 LYVE1 SSX2IP AMOT SMOC2 MMP14 TGFB2 LMNA CAMSAP3 SP1 MST1 CARMIL1 HIF1A CD99L2 DDR2 RAP2A DLC1 ANGPT4 LAMB1 LAMA4 GPER1 ADORA1 PRKCE MTUS1 MAP3K3 CIB1 CDH1 ABL1 TMEM102 ROBO1 CORO1A PLAU PLCG2 DMTN IRS2 APOE AMOTL1 SEMA3G STAT3 ACVR1…
query_1	TRUE	7.59669e-12	387	3528	140	0.0396825	0.361757	GO:0007005	GO:BP	mitochondrion organization	LETMD1 HUWE1 AIFM2 TRAK2 COX7A2 BOK BCAP31 PPIF SURF1 PID1 AKT3 NDUFAF3 CEBPA TSPO TMEM14A TMEM186 MICOS13 TIMM44 PMPCB PRDX3 NDUFA10 NDUFAB1 SLC25A5 NDUFA11 EP300 DNAJC19 HSD17B10 LMNA HIF1A RB1CC1 GHITM UQCC3 DNAJC15 EPAS1 NDUFA6 APOO ATP5IF1 OPTN NDUFA2 VPS13C PINK1 TMEM102 FMC1 BCL2L1 CHCHD2 TMEM70 DHDH HK2 LONP1 BLOC1S2 ZDHHC6 PHB1 TIMM50 CLN8 ALKBH7 HAP1 ATG12 ACAA2 PET100 BNIP3 TP53 NDUFS3…
query_1	TRUE	8.20498e-12	739	3528	230	0.0651927	0.311231	GO:0051130	GO:BP	positive regulation of cellular component organization	RGCC BOK PPIF AKT2 ITGB1BP1 CD63 EPHA2 MORC2 PIP4K2C MYOC SRPX2 KCTD17 LIMCH1 ESR1 SLC25A5 MARK4 EP300 GPC3 TGFB2 ANXA2 MARK2 CDKN1B RAPGEF3 CARMIL1 HIF1A DDR2 NUP62 EFNA5 FYN TIAM2 RAB3GAP1 STMN2 EPHB1 DBN1 AR ATP5IF1 PRKCE SMC4 DSTN RHOQ TNKS PINK1 ABL1 ROBO1 INO80 TMED9 CDC23 PLCG2 PTK7 LMOD1 APOE INO80D ZDHHC6 RND2 NFATC2 SNX9 ANXA1 HAP1 EPS8 PDXP APLN C3 FLRT3 NCKAP1 AMIGO3 BRAF MAP3K4 DLG5 …
query_1	TRUE	8.24541e-12	2054	3528	533	0.151077	0.259494	GO:0006366	GO:BP	transcription by RNA polymerase II	SUPT6H NFATC4 ARID5A CREB3L1 MAFF C1QBP POLR2G MEF2D RGCC ZNF662 FOSL2 SAFB2 FGF10 BCAS3 FST ZHX2 FBP1 RYBP SPAG8 SFRP2 PID1 GATAD2A ITGB1BP1 SIN3B CEBPA GTF2H5 LEP KAT6B ZNF75D FOXJ2 HIC1 ARNT2 ASH1L ZEB1 ETS2 ZNF609 BCL3 MEPCE MSX2 GTF2F2 BHLHE40 MED13L SMARCC2 SMAD4 SCAF4 MAX CITED1 MLXIP SDR16C5 MLXIPL ATF3 ELL2 ESR1 ADIRF ZSCAN20 EP300 MED10 HIVEP2 ANXA2 PBX2 KLF3 HDGFL3 SP1 LPIN1 CTDP1 HIF1…
query_1	TRUE	1.07117e-11	1323	3528	368	0.104308	0.278156	GO:0008219	GO:BP	cell death	NFATC4 EMP2 AIFM2 C1QBP DAD1 ACOX2 RGCC CCN5 PRDX2 FGF10 ACER3 BOK BCAP31 PPIF SH3RF2 RYBP SFRP2 AKT2 TMEM14A ALDH1A2 HIC1 ZNF385A CNTFR RYR2 EPHA2 SYNGAP1 CD248 CIDEC GRK5 PRDX5 PRDX3 BCL3 ORMDL3 CALHM2 ARL6IP5 S100A8 SFRP1 SIK1 MAPK8IP1 NUPR1 SMAD4 RHOB BIRC5 CITED1 ATF3 MGMT ASNS ITGA5 ESR1 SLC25A5 EP300 GPX4 EGLN3 TGFB2 PDK1 NTSR1 LMNA CDKN1B SOD1 MST1 HIF1A MTCH1 DLC1 ANGPT4 RB1CC1 NUP62 FYN…
query_1	TRUE	1.88954e-11	740	3528	229	0.0649093	0.309459	GO:0051270	GO:BP	regulation of cellular component movement	EMP2 C1QBP RGCC FGF10 WNK1 SH3RF2 PODN STC1 SFRP2 AKT2 AKT3 ITGB1BP1 PDGFA PLVAP RHOJ IL34 RYR2 EPHA2 ITGB3 ZNF609 RABGEF1 COL1A1 SFRP1 MYOC TMEFF2 PDE4D RHOB WNT5B CCBE1 SRPX2 LYVE1 SSX2IP AMOT SMOC2 MMP14 TGFB2 LMNA CDKN1B CAMSAP3 SP1 MST1 CARMIL1 HIF1A CD99L2 DDR2 RAP2A DLC1 ANGPT4 LAMB1 LAMA4 GPER1 ADORA1 PRKCE MTUS1 MAP3K3 CIB1 CDH1 ABL1 TMEM102 ROBO1 CORO1A PLAU PLCG2 DMTN IRS2 APOE AMOTL1 …
query_1	TRUE	1.9149e-11	376	3528	136	0.0385488	0.361702	GO:0030335	GO:BP	positive regulation of cell migration	C1QBP FGF10 WNK1 SH3RF2 AKT2 AKT3 ITGB1BP1 PDGFA PLVAP RHOJ IL34 EPHA2 ITGB3 ZNF609 COL1A1 MYOC RHOB WNT5B CCBE1 SRPX2 LYVE1 SMOC2 MMP14 TGFB2 SP1 CARMIL1 HIF1A CD99L2 DDR2 ANGPT4 LAMB1 GPER1 PRKCE MAP3K3 CIB1 ABL1 TMEM102 CORO1A PLAU PLCG2 DMTN IRS2 SEMA3G STAT3 ACVR1 ADRA2A ANXA1 FLT1 SEMA6B FAM83H RTN4 SASH1 ANGPT1 ARF6 VEGFD EPHB2 TGFBR2 PIK3CG BMP7 CXCL14 SEMA3F MIEN1 PTK2B FN1 IL1R1 ATP5F1A…
query_1	TRUE	2.32149e-11	1071	3528	308	0.0873016	0.287582	GO:0010941	GO:BP	regulation of cell death	NFATC4 AIFM2 C1QBP DAD1 ACOX2 RGCC CCN5 PRDX2 FGF10 ACER3 BOK BCAP31 PPIF SH3RF2 RYBP SFRP2 AKT2 TMEM14A ALDH1A2 ZNF385A CNTFR SYNGAP1 CD248 CIDEC GRK5 PRDX5 PRDX3 BCL3 ORMDL3 CALHM2 ARL6IP5 S100A8 SFRP1 MAPK8IP1 NUPR1 SMAD4 RHOB BIRC5 CITED1 ATF3 MGMT ASNS ITGA5 ESR1 SLC25A5 GPX4 TGFB2 NTSR1 LMNA CDKN1B SOD1 MST1 HIF1A MTCH1 DLC1 ANGPT4 RB1CC1 NUP62 FYN GHITM EPHB1 LANCL1 AR MAD2L1 ZMYND11 ERP29…
query_1	TRUE	2.50454e-11	251	3528	101	0.0286281	0.40239	GO:0044282	GO:BP	small molecule catabolic process	SULT2A1 BCKDHB ACOX2 AIG1 SLC25A17 ABCD3 ACAA1 LONP2 NUDT19 IVD KYAT3 DECR2 AKT2 LEP ENOSF1 BPNT2 AKR1A1 SORD ALDH5A1 HAGHL ECHS1 ACOT8 SDSL ADH5 ABCD2 ACADS FAAH ACAT2 CPT1C HSD17B10 PON3 LPIN1 ACSF3 TYSND1 BCKDHA BDH2 GCDH ETFDH DDO PNP PHYH ETFB IRS2 APOE LDHD PAH HACL1 PFKP PDXP HADH GALK1 ACAA2 HIBADH NUDT5 IRS1 ALDH1L1 ACOX1 TP53 ACADL THNSL2 CYP27A1 EHHADH AMDHD2 GOT1 ALDH6A1 AUH GCAT PON1…
query_1	TRUE	2.89131e-11	1999	3528	518	0.146825	0.25913	GO:0006357	GO:BP	regulation of transcription by RNA polymerase II	SUPT6H NFATC4 ARID5A CREB3L1 MAFF C1QBP MEF2D RGCC ZNF662 FOSL2 SAFB2 FGF10 BCAS3 FST ZHX2 FBP1 RYBP SPAG8 SFRP2 PID1 GATAD2A ITGB1BP1 SIN3B CEBPA GTF2H5 LEP KAT6B ZNF75D FOXJ2 HIC1 ARNT2 ASH1L ZEB1 ETS2 ZNF609 BCL3 MEPCE MSX2 GTF2F2 BHLHE40 MED13L SMARCC2 SMAD4 SCAF4 MAX CITED1 MLXIP SDR16C5 MLXIPL ATF3 ELL2 ESR1 ADIRF ZSCAN20 EP300 MED10 HIVEP2 ANXA2 PBX2 KLF3 HDGFL3 SP1 LPIN1 CTDP1 HIF1A MLLT6…
query_1	TRUE	4.12135e-11	1701	3528	451	0.127834	0.265138	GO:0071310	GO:BP	cellular response to organic substance	SULF2 MPC2 ARID5A CREB3L1 TIPARP PRDX2 SAFB2 FGF10 BCAS3 FST BOK WNK1 MTSS2 IL11RA FKBP1B FGFRL1 SFRP2 PID1 MGST1 AKT2 ITGB1BP1 CEBPA PBLD LEP MMP2 PLVAP C20orf27 IL34 ALDH1A2 CD63 CNTFR RYR2 TXNDC17 ITGB3 ACKR2 ZEB1 IRAK2 RABGEF1 COL1A1 ARL6IP5 ACSL1 SFRP1 PIP4K2C ZNF703 SFRP5 SMAD4 BIRC5 CITED1 KLHL22 CCBE1 MLXIPL PPP1R1B ATF3 ADIPOR2 ESR1 SLC25A5 CYP1A1 SLC2A5 EP300 SMOC2 PAK3 GPC3 TGFB2 CDKN1…
query_1	TRUE	5.35208e-11	1708	3528	452	0.128118	0.264637	GO:0050790	GO:BP	regulation of catalytic activity	EMP2 RGCC GCKR SIRT3 BCAS3 BOK COX6A1 DENND2A BCAP31 WNK1 MTSS2 FKBP1B SFRP2 AKT2 ITGB1BP1 CPAMD8 PDGFA UCHL1 LEP SH3PXD2A ARRDC4 IL34 A2M PPP1R36 EPHA2 SYNGAP1 ITGB3 CCS PRDX5 PTX3 TBC1D10B PRDX3 ADRA2B ORMDL3 DOCK1 RABGEF1 DBI ARL6IP5 PRKAR1B S100A8 ACSL1 RALGDS SFRP1 PIP4K2C ORAI1 CSTB TRPT1 NUPR1 SERPINE2 ANTXR1 PPP1R1B MGMT MGST2 ARRDC3 AMOT GPC3 EGLN3 TGFB2 ANXA2 CDKN1B SOD1 RAPGEF3 HIF1A C…
query_1	TRUE	5.63504e-11	2492	3528	624	0.176871	0.250401	GO:0009892	GO:BP	negative regulation of metabolic process	SUPT6H TENT5C NFATC4 ARID5A CREB3L1 C1QBP POLR2G PUM1 RGCC TIPARP PGLYRP2 CTDSPL SPON1 GCKR FST PPIF ZHX2 SH3RF2 FKBP1B FBP1 RYBP SFRP2 PID1 GATAD2A AKT3 TOB2 AFF2 ITGB1BP1 SIN3B CPAMD8 CEBPA PDGFA TSPO UCHL1 SAMD4B LEP KAT6B A2M HIC1 PPP1R36 EPHA2 PRDX5 PTX3 ZEB1 PRDX3 ETS2 PHF2 BCL3 ORMDL3 MORC2 SLC24A3 RABGEF1 MEPCE DBI MSX2 PRKAR1B MARK1 GIGYF2 STC2 SFRP1 BHLHE40 SIK1 ACOT8 PIP4K2C CSTB ZNF70…
query_1	TRUE	6.05223e-11	1177	3528	331	0.0938209	0.281223	GO:0009890	GO:BP	negative regulation of biosynthetic process	NFATC4 ARID5A CREB3L1 C1QBP POLR2G PUM1 FST ZHX2 FBP1 RYBP SFRP2 PID1 GATAD2A TOB2 SIN3B CEBPA PDGFA SAMD4B LEP KAT6B HIC1 PRDX5 ZEB1 ETS2 BCL3 ORMDL3 MEPCE DBI MSX2 GIGYF2 SFRP1 BHLHE40 SIK1 ACOT8 ZNF703 TMEFF2 SMARCC2 SMAD4 SCAF4 CITED1 TLE4 SDR16C5 MLXIPL ATF3 ESR1 EP300 CDKN1B KLF3 SOD1 RC3H1 SMARCA5 ETV3 TCFL5 TNRC6C HES6 RORC GPER1 STAT6 AR SAMD4A RECQL5 SCAF8 MYC NIBAN2 TINF2 GLIS2 ERF PLK…
query_1	TRUE	6.83353e-11	3624	3528	864	0.244898	0.238411	GO:0051234	GO:BP	establishment of localization	NME1 NUP205 SUPT6H MPC2 EMP2 KCNJ8 LETMD1 CACNA1G RGCC NDE1 PARD3 SLC25A17 ABCD3 RBP4 TRAK2 LONP2 FGF10 BOK COX6A1 DENND2A BCAP31 WNK1 PPIF PODN FKBP1B ABCA4 HOOK2 STC1 EHD4 EMC4 PID1 MGST1 AQP3 AKT2 KCNA1 ITGB1BP1 TSPO UCHL1 FBLN5 PANX2 TMEM14A LEP GABRE ARRDC4 RHOJ RER1 TRIP10 CD63 RHBDD3 TIMM44 TRAPPC4 RYR2 PMPCB ITGB3 ACKR2 OSBPL3 LMAN2 SLCO2A1 VWF PTX3 TBC1D10B SLC36A2 NOP16 ARF5 ABCB6 BCL3 …
query_1	TRUE	6.92293e-11	4032	3528	949	0.268991	0.235367	GO:0010468	GO:BP	regulation of gene expression	SULF2 SUPT6H TENT5C NFATC4 ARID5A CREB3L1 MAFF HUWE1 C1QBP POLR2G PUM1 MEF2D RGCC TIPARP ZNF662 PGLYRP2 FOSL2 SPON1 ERC1 PRDX2 SAFB2 FGF10 BCAS3 FST ZHX2 FBP1 RYBP SPAG8 BUD23 SFRP2 PID1 GATAD2A TOB2 AFF2 ITGB1BP1 SIN3B CEBPA BICRAL GTF2H5 SAMD4B PANX2 LEP KAT6B IL34 ZNF75D ALDH1A2 FOXJ2 HIC1 ZNF385A EPHA2 ARNT2 ITGB3 KHDRBS3 ASH1L PRDX5 ZEB1 PRDX3 ETS2 KDM6A IRAK2 ZNF609 PHF2 BCL3 MORC2 SLC24A3 …
query_1	TRUE	7.43624e-11	1127	3528	319	0.0904195	0.283052	GO:0010558	GO:BP	negative regulation of macromolecule biosynthetic process	NFATC4 ARID5A CREB3L1 C1QBP POLR2G PUM1 FST ZHX2 FBP1 RYBP SFRP2 GATAD2A TOB2 SIN3B CEBPA SAMD4B LEP KAT6B HIC1 PRDX5 ZEB1 ETS2 BCL3 MEPCE DBI MSX2 GIGYF2 SFRP1 BHLHE40 ACOT8 ZNF703 TMEFF2 SMARCC2 SMAD4 SCAF4 CITED1 TLE4 SDR16C5 MLXIPL ATF3 ESR1 EP300 CDKN1B KLF3 RC3H1 SMARCA5 ETV3 TCFL5 TNRC6C HES6 RORC STAT6 AR SAMD4A RECQL5 SCAF8 MYC NIBAN2 TINF2 GLIS2 ERF PLK3 ZFP36L1 CHD3 SALL2 KLF10 DNAJC17…
query_1	TRUE	7.46661e-11	11578	3528	2430	0.688776	0.209881	GO:0008152	GO:BP	metabolic process	SULF2 PRDX1 NME1 SEC11C CPZ SULT2A1 SUPT6H MPC2 VASH2 TENT5C NFATC4 ARID5A EMP2 REXO2 CAPN8 CREB3L1 MAFF BLVRB COX8A HUWE1 AIFM2 PRSS23 BCKDHB C1QBP MRPS6 PAPPA2 POLR2G PUM1 MEF2D DAD1 LOXL1 ACOX2 AIG1 RGCC TIPARP ZNF662 PGLYRP2 SULT1E1 CA8 CTDSPL DHRS3 SLC25A17 FOSL2 SPON1 ABCD3 RBP4 ACAA1 PTPRQ ERC1 NMT2 PRDX2 LONP2 SAFB2 ADAMTS18 MDH1 GCKR FGF10 COX7A2 AS3MT SIRT3 BCAS3 ACER3 FST NUDT19 BOK CO…
query_1	TRUE	7.7909e-11	1752	3528	461	0.130669	0.263128	GO:0008104	GO:BP	protein localization	MPC2 EMP2 PARD3 RBP4 TRAK2 LONP2 FGF10 BCAP31 FKBP1B HOOK2 EHD4 EMC4 PID1 AKT2 ITGB1BP1 TSPO CIZ1 LEP ARRDC4 RER1 CD63 RHBDD3 TIMM44 RYR2 EPHA2 SYNGAP1 CGNL1 PMPCB ITGB3 NOP16 ARF5 BCL3 ORMDL3 SFT2D1 COL1A1 ODAD4 ARL6IP5 ARL4A SFRP1 RHOB BIRC5 SNX27 AMOT ESR1 SNX17 MARK4 XPO5 ALOX5 PEX3 TP53INP2 MMP14 DNAJC19 GPC3 TGFB2 SORCS2 LMNA EMC10 CAMSAP3 NUP153 RAPGEF3 AP3D1 HIF1A TMED1 AQP11 RAP2A ARL1 L…
query_1	TRUE	7.8513e-11	397	3528	140	0.0396825	0.352645	GO:0051272	GO:BP	positive regulation of cellular component movement	C1QBP FGF10 WNK1 SH3RF2 AKT2 AKT3 ITGB1BP1 PDGFA PLVAP RHOJ IL34 EPHA2 ITGB3 ZNF609 COL1A1 MYOC RHOB WNT5B CCBE1 SRPX2 LYVE1 SMOC2 MMP14 TGFB2 SP1 CARMIL1 HIF1A CD99L2 DDR2 ANGPT4 LAMB1 GPER1 PRKCE MAP3K3 CIB1 ABL1 TMEM102 CORO1A PLAU PLCG2 DMTN IRS2 SEMA3G STAT3 ACVR1 ADRA2A ANXA1 CAVIN1 FLT1 SEMA6B FAM83H RTN4 SASH1 ANGPT1 ARF6 VEGFD EPHB2 TGFBR2 PIK3CG BMP7 CXCL14 SEMA3F MIEN1 PTK2B FN1 IL1R1 …
query_1	TRUE	1.07416e-10	714	3528	220	0.0623583	0.308123	GO:0009894	GO:BP	regulation of catabolic process	TENT5C HUWE1 POLR2G PUM1 TIPARP LONP2 BOK BCAP31 SH3RF2 FBP1 RYBP AKT2 TSPO SAMD4B LEP RHBDD3 ORMDL3 GIGYF2 PIP4K2C NUPR1 MLXIPL SERPINE2 ABCD2 SLC25A5 EP300 TP53INP2 GPC3 ANXA2 CDKN1B RC3H1 WAC HIF1A PLIN1 RNF5 AQP11 RB1CC1 FYN TYSND1 HPGD TNRC6C RAB3GAP1 CSNK1E QSOX1 CBLB ATRAID TBC1D25 MAD2L1 SAMD4A ATP5IF1 DCAF12 OPTN PRKCE AZIN2 IDH1 VPS13C PLK3 ZFP36L1 PINK1 FAP CARHSP1 FMC1 MFSD8 NKD1 NOCT…
query_1	TRUE	1.11115e-10	391	3528	138	0.0391156	0.352941	GO:2000147	GO:BP	positive regulation of cell motility	C1QBP FGF10 WNK1 SH3RF2 AKT2 AKT3 ITGB1BP1 PDGFA PLVAP RHOJ IL34 EPHA2 ITGB3 ZNF609 COL1A1 MYOC RHOB WNT5B CCBE1 SRPX2 LYVE1 SMOC2 MMP14 TGFB2 SP1 CARMIL1 HIF1A CD99L2 DDR2 ANGPT4 LAMB1 GPER1 PRKCE MAP3K3 CIB1 ABL1 TMEM102 CORO1A PLAU PLCG2 DMTN IRS2 SEMA3G STAT3 ACVR1 ADRA2A ANXA1 CAVIN1 FLT1 SEMA6B FAM83H RTN4 SASH1 ANGPT1 ARF6 VEGFD EPHB2 TGFBR2 PIK3CG BMP7 CXCL14 SEMA3F MIEN1 PTK2B FN1 IL1R1 …
query_1	TRUE	1.16075e-10	1165	3528	327	0.0926871	0.280687	GO:0007010	GO:BP	cytoskeleton organization	EMP2 PPL RGCC NDE1 PARD3 FRMD3 FGF10 IVD HOOK2 ABLIM1 ITGB1BP1 CCDC69 RANBP9 MSRB1 ENAH RHOJ TRIP10 CDC42BPG CGNL1 ITGB3 MAP1A NAV1 ODAD4 MARK1 ADD3 RHPN1 MYOC TMEFF2 SMAD4 BIRC5 ANTXR1 LIMCH1 SSX2IP AMOT MARK4 PAK3 LMNA MARK2 CDKN1B CAMSAP3 SOD1 HDGFL3 RAPGEF3 CARMIL1 EML1 RASSF1 RAP2A DLC1 NUP62 EFNA5 ARPC3 SMC1A STMN2 CAMSAP2 ZYX MKLN1 DBN1 MAD2L1 IKBKB MSRB2 PRKCE DSTN TRPM2 EFHC1 RHOQ SHROOM…
query_1	TRUE	1.21341e-10	354	3528	128	0.0362812	0.361582	GO:0001525	GO:BP	angiogenesis	VASH2 NFATC4 EMP2 CREB3L1 RGCC ADGRB2 SFRP2 AKT3 ITGB1BP1 LEP RHOJ FOXJ2 VEGFA EPHA2 RHOB CCBE1 SRPX2 ITGA5 AMOT ALOX5 SMOC2 TGFB2 ANXA2 EMC10 SP1 GPR4 RAPGEF3 HIF1A ANGPT4 VEZF1 EPHB1 EPAS1 MAP3K3 CIB1 ABL1 ROBO1 PAK4 HK2 AMOTL1 STAT3 ACVR1 MYDGF ANXA1 FOXC1 AGO3 FLT1 EPHB4 C3 CD34 COL15A1 SASH1 ISM1 ANGPT1 WASF2 ADGRG1 VEGFD EPHB2 TGFBR2 UBP1 ESM1 PTK2B TGFBI NR4A1 ETS1 IL1A CTNNB1 SETD2 NAXE P…
query_1	TRUE	1.31182e-10	2922	3528	714	0.202381	0.244353	GO:0048869	GO:BP	cellular developmental process	SULF2 SUPT6H VASH2 TENT5C NFATC4 EMP2 MAFF MGP C1QBP PUM1 MEF2D RGCC TIPARP NDE1 PGLYRP2 FOSL2 PTPRQ TRAK2 PRDX2 SAFB2 PRXL2A FGF10 FST LRRC4C ZHX2 PDE6C STC1 EFHD1 SFRP2 PID1 AKT2 TOB2 KCNA1 ITGB1BP1 CEBPA TLCD3B UCHL1 LEP MMP2 SH3PXD2A ENAH BPNT2 IL34 ALDH1A2 GSTK1 CD63 FOXJ2 ZNF385A VEGFA TRAPPC4 EPHA2 SYNGAP1 ITGB3 MAP1A PTX3 ZEB1 PRDX3 ITGA7 ETS2 KDM6A ADRA2B ZNF609 NAV1 BCL3 DOCK1 COL1A1 S1…
query_1	TRUE	1.65766e-10	389	3528	137	0.0388322	0.352185	GO:1902532	GO:BP	negative regulation of intracellular signal transduction	C1QBP PPIF FBP1 SFRP2 ITGB1BP1 UCHL1 RANBP9 ZNF385A KCTD10 EPHA2 SYNGAP1 CGNL1 ASH1L RABGEF1 SFRP1 MYOC MAPK8IP1 SFRP5 SMAD4 PDE4D SERPINE2 ATF3 ESR1 HIF1A DLC1 NUP62 GPER1 CACTIN ZMYND11 OPTN MAPKBP1 ARMC10 PSCA CIB1 PINK1 ABL1 BCL2L1 DEPTOR GRINA APOE PHB1 VGLL4 DDX3X STK38 DUSP10 DUSP1 ERBIN NLRX1 DLG5 EPHB2 SPRED3 RELA DDX39B PHLPP1 MCL1 BMP7 NDUFS3 BID HYOU1 ITPR1 DYRK2 WWC3 STK11 LIF MMP9 B…
query_1	TRUE	1.68503e-10	725	3528	222	0.0629252	0.306207	GO:0040012	GO:BP	regulation of locomotion	EMP2 C1QBP RGCC FGF10 WNK1 SH3RF2 PODN STC1 SFRP2 AKT2 AKT3 ITGB1BP1 PDGFA PLVAP RHOJ IL34 EPHA2 ITGB3 ZNF609 RABGEF1 COL1A1 SFRP1 MYOC TMEFF2 RHOB WNT5B CCBE1 SRPX2 LYVE1 SSX2IP ARRDC3 AMOT SMOC2 MMP14 TGFB2 LMNA CAMSAP3 SP1 MST1 CARMIL1 HIF1A CD99L2 DDR2 RAP2A DLC1 ANGPT4 LAMB1 LAMA4 GPER1 ADORA1 PRKCE MTUS1 MAP3K3 CIB1 CDH1 ABL1 TMEM102 ROBO1 CORO1A PLAU PLCG2 DMTN IRS2 APOE AMOTL1 SEMA3G STAT…
query_1	TRUE	1.96923e-10	1002	3528	288	0.0816327	0.287425	GO:0045944	GO:BP	positive regulation of transcription by RNA polymerase II	SUPT6H NFATC4 CREB3L1 MAFF MEF2D RGCC FOSL2 FGF10 BCAS3 SPAG8 SFRP2 PID1 ITGB1BP1 CEBPA KAT6B FOXJ2 ARNT2 ASH1L ZEB1 ETS2 ZNF609 BCL3 GTF2F2 SMAD4 MAX CITED1 MLXIP MLXIPL ATF3 ELL2 ESR1 ADIRF EP300 MED10 ANXA2 PBX2 SP1 LPIN1 HIF1A MLLT6 VEZF1 RNF10 PPRC1 GPER1 EPAS1 STAT6 AR ELL GRHL1 IKBKB MYC RHOQ GLIS2 TNKS CHD6 BRD4 INO80 CHCHD2 KLF10 TAF4 HIVEP1 TBX3 PRDM2 MEIS3 STAT3 ACVR1 MYDGF ZFPM1 NFATC…
query_1	TRUE	2.40166e-10	76	3528	44	0.0124717	0.578947	GO:0009062	GO:BP	fatty acid catabolic process	ACOX2 AIG1 SLC25A17 ABCD3 ACAA1 LONP2 NUDT19 DECR2 AKT2 LEP ECHS1 ACOT8 ABCD2 ACADS FAAH ACAT2 CPT1C HSD17B10 LPIN1 TYSND1 BDH2 GCDH ETFDH PHYH ETFB IRS2 HACL1 HADH ACAA2 IRS1 ACOX1 ACADL EHHADH AUH HSD17B4 NUDT7 PEX2 ACAT1 ECHDC1 RNPS1 ADIPOQ HADHB CROT ABCD1
query_1	TRUE	2.48542e-10	2902	3528	708	0.20068	0.24397	GO:0030154	GO:BP	cell differentiation	SULF2 SUPT6H VASH2 TENT5C NFATC4 EMP2 MAFF MGP C1QBP PUM1 MEF2D RGCC TIPARP NDE1 PGLYRP2 FOSL2 PTPRQ TRAK2 PRDX2 SAFB2 PRXL2A FGF10 FST LRRC4C ZHX2 PDE6C STC1 EFHD1 SFRP2 AKT2 TOB2 KCNA1 ITGB1BP1 CEBPA TLCD3B UCHL1 LEP MMP2 SH3PXD2A ENAH BPNT2 IL34 ALDH1A2 GSTK1 CD63 FOXJ2 ZNF385A VEGFA TRAPPC4 EPHA2 SYNGAP1 ITGB3 MAP1A PTX3 ZEB1 PRDX3 ITGA7 ETS2 KDM6A ADRA2B ZNF609 NAV1 BCL3 DOCK1 COL1A1 S100A8 …
query_1	TRUE	3.15357e-10	249	3528	98	0.0277778	0.393574	GO:0016042	GO:BP	lipid catabolic process	ACOX2 AIG1 SLC25A17 ABCD3 ACAA1 LONP2 ACER3 NUDT19 PNPLA3 SMPDL3A DECR2 AKT2 LEP PCCA ECHS1 ACOT8 ABCD2 ACADS FAAH MGST2 ACAT2 CPT1C HSD17B10 PLD1 LPIN1 PLIN1 TYSND1 BDH2 GCDH ETFDH PLCH1 PRKCE PLAAT3 IDH1 IAH1 FMC1 PHYH PLCG2 ETFB IRS2 APOE ABHD16A ADRA2A BCO1 CLPSL2 NEU1 HACL1 HADH ACAA2 IRS1 LGALS12 PLCB3 ACOX1 ABHD5 ACADL CYP27A1 EHHADH AUH PLCB1 PPT1 ASAH1 SPP1 LIPG HSD17B4 NUDT7 PEX2 PAFAH1…
query_1	TRUE	3.47018e-10	775	3528	233	0.0660431	0.300645	GO:0035295	GO:BP	tube development	VASH2 NFATC4 EMP2 CREB3L1 RGCC TIPARP FGF10 ADGRB2 SFRP2 AKT3 ITGB1BP1 CEBPA LEP RHOJ ALDH1A2 FOXJ2 VEGFA EPHA2 ZEB1 KDM6A ODAD4 SFRP1 CLMP SFRP5 SMAD4 RHOB CITED1 CCBE1 SERPINE2 SRPX2 ITGA5 AMOT ESR1 EP300 ALOX5 SMOC2 GPC3 TGFB2 ANXA2 EMC10 SP1 GPR4 MST1 RAPGEF3 HIF1A PHGDH AQP11 ANGPT4 HPGD VEZF1 RXFP1 BRD2 EPHB1 EPAS1 AR ATP6AP2 MAP3K3 CIB1 ZFP36L1 DZIP1L ABL1 SALL2 ROBO1 PAK4 PKDCC PTK7 NKIRA…
query_1	TRUE	3.62271e-10	1088	3528	307	0.0870181	0.282169	GO:0009967	GO:BP	positive regulation of signal transduction	SULF2 NFATC4 EMP2 C1QBP PUM1 PRDX2 FGF10 BOK BCAP31 WNK1 SH3RF2 SFRP2 AKT3 ITGB1BP1 PDGFA LEP C20orf27 IL34 CD63 HIC1 ZNF385A VWF S100A12 ADRA2B COL1A1 ARL6IP5 S100A8 SFRP1 MYOC ZC3H3 MAPK8IP1 NUPR1 SMAD4 KLHL22 CCBE1 ATF3 EP300 SMOC2 GPC3 TGFB2 SOD1 RC3H1 GPR4 WAC HIF1A RB1CC1 NUP62 FYN DNAJC27 CSNK1E GPER1 MFNG AR ATP6AP2 MAD2L1 ERP29 IKBKB PRKCE MYC MAP3K3 CIB1 TNKS PINK1 CYBA ABL1 ROBO1 NKD1 …
query_1	TRUE	3.92252e-10	1162	3528	324	0.0918367	0.27883	GO:0031327	GO:BP	negative regulation of cellular biosynthetic process	NFATC4 ARID5A CREB3L1 C1QBP POLR2G PUM1 FST ZHX2 FBP1 RYBP SFRP2 PID1 GATAD2A TOB2 SIN3B CEBPA PDGFA SAMD4B LEP KAT6B HIC1 PRDX5 ZEB1 ETS2 BCL3 ORMDL3 MEPCE DBI MSX2 GIGYF2 SFRP1 BHLHE40 SIK1 ACOT8 ZNF703 SMARCC2 SMAD4 SCAF4 CITED1 TLE4 SDR16C5 MLXIPL ATF3 ESR1 EP300 CDKN1B KLF3 RC3H1 SMARCA5 ETV3 TCFL5 TNRC6C HES6 RORC STAT6 AR SAMD4A RECQL5 SCAF8 MYC NIBAN2 TINF2 GLIS2 ERF PLK3 ZFP36L1 CHD3 SAL…
query_1	TRUE	4.13045e-10	1245	3528	343	0.0972222	0.275502	GO:0051674	GO:BP	localization of cell	EMP2 C1QBP RGCC NDE1 FGF10 WNK1 SH3RF2 PODN STC1 SFRP2 AKT2 AKT3 ITGB1BP1 PDGFA CCL14 PLVAP ENAH RHOJ IL34 CD63 EPHA2 ITGB3 CD248 ACKR2 SORD ASH1L ITGA7 ZNF609 NAV1 DOCK1 RABGEF1 COL1A1 S100A8 SFRP1 MYOC TMEFF2 CATSPER2 RHOB WNT5B CCBE1 SRPX2 LYVE1 ITGA5 PIK3C2G SSX2IP AMOT ALOX5 SMOC2 MMP14 GPC3 TGFB2 LMNA CAMSAP3 PLD1 CCL25 SP1 MST1 CARMIL1 HIF1A CD99L2 DDR2 RAP2A DLC1 ANGPT4 FYN CHGA LAMB1 PPI…
query_1	TRUE	4.13045e-10	1245	3528	343	0.0972222	0.275502	GO:0048870	GO:BP	cell motility	EMP2 C1QBP RGCC NDE1 FGF10 WNK1 SH3RF2 PODN STC1 SFRP2 AKT2 AKT3 ITGB1BP1 PDGFA CCL14 PLVAP ENAH RHOJ IL34 CD63 EPHA2 ITGB3 CD248 ACKR2 SORD ASH1L ITGA7 ZNF609 NAV1 DOCK1 RABGEF1 COL1A1 S100A8 SFRP1 MYOC TMEFF2 CATSPER2 RHOB WNT5B CCBE1 SRPX2 LYVE1 ITGA5 PIK3C2G SSX2IP AMOT ALOX5 SMOC2 MMP14 GPC3 TGFB2 LMNA CAMSAP3 PLD1 CCL25 SP1 MST1 CARMIL1 HIF1A CD99L2 DDR2 RAP2A DLC1 ANGPT4 FYN CHGA LAMB1 PPI…
query_1	TRUE	4.13996e-10	88	3528	48	0.0136054	0.545455	GO:0072329	GO:BP	monocarboxylic acid catabolic process	ACOX2 AIG1 SLC25A17 ABCD3 ACAA1 LONP2 NUDT19 DECR2 AKT2 LEP AKR1A1 ECHS1 ACOT8 ABCD2 ACADS FAAH ACAT2 CPT1C HSD17B10 LPIN1 TYSND1 BDH2 GCDH ETFDH PHYH ETFB IRS2 LDHD HACL1 HADH ACAA2 IRS1 ACOX1 ACADL EHHADH AUH FAH HSD17B4 NUDT7 PEX2 ACAT1 IDNK ECHDC1 RNPS1 ADIPOQ HADHB CROT ABCD1
query_1	TRUE	4.50527e-10	3488	3528	830	0.235261	0.237959	GO:0006810	GO:BP	transport	NME1 NUP205 SUPT6H MPC2 EMP2 KCNJ8 LETMD1 CACNA1G RGCC NDE1 SLC25A17 ABCD3 RBP4 TRAK2 LONP2 FGF10 BOK COX6A1 DENND2A BCAP31 WNK1 PPIF PODN FKBP1B ABCA4 HOOK2 STC1 EHD4 PID1 MGST1 AQP3 AKT2 KCNA1 ITGB1BP1 TSPO UCHL1 FBLN5 PANX2 TMEM14A LEP GABRE ARRDC4 RHOJ RER1 TRIP10 CD63 RHBDD3 TIMM44 TRAPPC4 RYR2 PMPCB ITGB3 ACKR2 OSBPL3 LMAN2 SLCO2A1 VWF PTX3 TBC1D10B SLC36A2 NOP16 ARF5 ABCB6 BCL3 SFT2D1 SLC2…
query_1	TRUE	5.90295e-10	433	3528	147	0.0416667	0.339492	GO:0048514	GO:BP	blood vessel morphogenesis	VASH2 NFATC4 EMP2 CREB3L1 RGCC TIPARP FGF10 ADGRB2 SFRP2 AKT3 ITGB1BP1 LEP RHOJ FOXJ2 VEGFA EPHA2 RHOB CITED1 CCBE1 SRPX2 ITGA5 AMOT ALOX5 SMOC2 TGFB2 ANXA2 EMC10 SP1 GPR4 RAPGEF3 HIF1A ANGPT4 HPGD VEZF1 EPHB1 EPAS1 MAP3K3 CIB1 ZFP36L1 ABL1 ROBO1 PAK4 HK2 APOE AMOTL1 STAT3 ACVR1 MYDGF ANXA1 FOXC1 AGO3 FLT1 EPHB4 C3 CD34 COL15A1 SASH1 ISM1 ANGPT1 WASF2 ADGRG1 VEGFD EPHB2 TGFBR2 UBP1 ESM1 PTK2B TGF…
query_1	TRUE	5.97656e-10	729	3528	221	0.0626417	0.303155	GO:0019637	GO:BP	organophosphate metabolic process	NME1 SULT2A1 MPC2 NUDT19 PIGP PNPLA3 SMPDL3A CKB FBP1 PIGS GDE1 NT5C3B PID1 TALDO1 PGD PDGFA BPNT2 DUT EPHA2 ELOVL6 ENTPD8 PDHB ORMDL3 DBI ATP5MC3 ACSL1 ACOT8 PGAM1 PIP4K2C NUPR1 PDE4D TKT SLC25A13 PDHA1 MLXIPL IDI1 PIK3C2G PDE4A EP300 PDK1 ACOT6 CHPT1 PLD1 ALDOC HIF1A DGAT1 NADK ACSL4 GPER1 NME2 CISH PLAAT3 SERINC2 IDH1 RHOQ DLAT GPAM MCEE SAMHD1 PNP DTYMK PLCG2 PTPMT1 HK2 ABHD16A FDPS DPM2 ELOV…
query_1	TRUE	6.51087e-10	166	3528	73	0.0206916	0.439759	GO:0016054	GO:BP	organic acid catabolic process	BCKDHB ACOX2 AIG1 SLC25A17 ABCD3 ACAA1 LONP2 NUDT19 IVD KYAT3 DECR2 AKT2 LEP ENOSF1 AKR1A1 ALDH5A1 ECHS1 ACOT8 SDSL ABCD2 ACADS FAAH ACAT2 CPT1C HSD17B10 PON3 LPIN1 ACSF3 TYSND1 BCKDHA BDH2 GCDH ETFDH DDO PHYH ETFB IRS2 LDHD PAH HACL1 HADH ACAA2 HIBADH IRS1 ALDH1L1 ACOX1 ACADL THNSL2 EHHADH AMDHD2 GOT1 ALDH6A1 AUH GCAT PON1 FAH HSD17B4 NUDT7 PEX2 ACAT1 IDNK ECHDC1 RNPS1 ADIPOQ BCAT2 GSTZ1 HADHB A…
query_1	TRUE	6.60514e-10	11217	3528	2355	0.667517	0.209949	GO:0065007	GO:BP	biological regulation	SULF2 PRDX1 NME1 TLCD2 SULT2A1 SUPT6H MPC2 VASH2 TENT5C NFATC4 ARID5A EMP2 KCNJ8 CREB3L1 MAFF MGP LETMD1 CACNA1G HUWE1 AIFM2 C1QBP POLR2G PUM1 MEF2D DAD1 ACOX2 RGCC TIPARP CCN5 ZNF662 PGLYRP2 PTGIR CA8 CTDSPL DHRS3 FOSL2 SPON1 RBP4 ERC1 PRDX2 LONP2 SAFB2 ADAMTS18 PRXL2A GCKR FGF10 COX7A2 OPRL1 SIRT3 BCAS3 ACER3 FST BOK COX6A1 DENND2A BCAP31 MFAP4 WNK1 PPIF LRRC4C TMEM25 PNPLA3 MTSS2 HSD17B12 ZHX2…
query_1	TRUE	6.68082e-10	1080	3528	304	0.0861678	0.281481	GO:0045595	GO:BP	regulation of cell differentiation	SUPT6H TENT5C NFATC4 EMP2 MAFF C1QBP RGCC PGLYRP2 PRDX2 PRXL2A FGF10 FST ZHX2 SFRP2 TOB2 ITGB1BP1 CEBPA TLCD3B LEP IL34 FOXJ2 ZNF385A SYNGAP1 ITGB3 ZEB1 ADRA2B COL1A1 MARK1 SFRP1 BHLHE40 SIK1 MYOC SMAD4 CITED1 SERPINE2 ADIRF ALOX5 TGFB2 ANXA2 CDKN1B RC3H1 CARMIL1 HIF1A DDR2 EFNA5 TCFL5 TIAM2 HES6 VEZF1 ATRAID GPER1 EPHB1 WDR61 DBN1 AR GRHL1 FAM210B IKBKB KDF1 MYC PTGR3 CIB1 ZFP36L1 ABL1 OLFM2 ROB…
query_1	TRUE	7.21879e-10	893	3528	260	0.0736961	0.291153	GO:0051094	GO:BP	positive regulation of developmental process	VASH2 C1QBP RGCC FGF10 FST SFRP2 AKT3 CEBPA LEP IL34 ZNF385A ITGB3 ZEB1 ADRA2B COL1A1 SFRP1 MYOC ZNF703 SMAD4 RHOB CCBE1 SERPINE2 SRPX2 ITGA5 AMOT ADIRF ALOX5 SMOC2 TGFB2 EMC10 SP1 MST1 RAPGEF3 CARMIL1 HIF1A DDR2 ANGPT4 EFNA5 TIAM2 VEZF1 PPIB ATRAID GPER1 EPHB1 STAT6 DBN1 AR FAM210B KDF1 CIB1 GPAM ZFP36L1 PINK1 ABL1 OLFM2 ROBO1 PAK4 ATP11C PKDCC PNP KLF10 DMTN NOCT HK2 APOE FFAR4 ZDHHC6 RND2 STAT…
query_1	TRUE	7.6615e-10	1582	3528	418	0.118481	0.264223	GO:0006928	GO:BP	movement of cell or subcellular component	EMP2 KCNJ8 C1QBP RGCC NDE1 TRAK2 FGF10 WNK1 SH3RF2 PODN DNAH3 STC1 SFRP2 AKT2 AKT3 ITGB1BP1 PDGFA UCHL1 CCL14 PLVAP ENAH RHOJ IL34 CD63 RYR2 EPHA2 ITGB3 CD248 ACKR2 SORD ASH1L ITGA7 ZNF609 NAV1 DOCK1 RABGEF1 COL1A1 ODAD4 S100A8 SFRP1 MYOC TMEFF2 CATSPER2 SMAD4 PDE4D RHOB WNT5B CCBE1 SRPX2 LYVE1 ITGA5 PIK3C2G SSX2IP AMOT ALOX5 SMOC2 MMP14 GPC3 TGFB2 LMNA CDKN1B CAMSAP3 PLD1 SOD1 CCL25 SP1 MST1 CAR…
query_1	TRUE	1.02086e-09	1231	3528	338	0.095805	0.274574	GO:0012501	GO:BP	programmed cell death	NFATC4 AIFM2 C1QBP DAD1 RGCC PRDX2 FGF10 ACER3 BOK BCAP31 PPIF SH3RF2 RYBP SFRP2 AKT2 TMEM14A ALDH1A2 HIC1 ZNF385A CNTFR RYR2 EPHA2 SYNGAP1 CD248 CIDEC GRK5 PRDX5 PRDX3 BCL3 ORMDL3 CALHM2 ARL6IP5 S100A8 SFRP1 SIK1 MAPK8IP1 NUPR1 RHOB BIRC5 CITED1 ATF3 MGMT ASNS ITGA5 ESR1 SLC25A5 EP300 GPX4 EGLN3 TGFB2 PDK1 NTSR1 LMNA CDKN1B SOD1 MST1 HIF1A MTCH1 DLC1 ANGPT4 RB1CC1 NUP62 GHITM LANCL1 AR MAD2L1 ZM…
query_1	TRUE	1.12242e-09	1210	3528	333	0.0943878	0.275207	GO:0023056	GO:BP	positive regulation of signaling	SULF2 MPC2 NFATC4 EMP2 C1QBP PUM1 RBP4 PRDX2 FGF10 BOK BCAP31 WNK1 SH3RF2 SFRP2 AKT3 ITGB1BP1 PDGFA LEP C20orf27 IL34 CD63 HIC1 ZNF385A VWF S100A12 ADRA2B COL1A1 ARL6IP5 S100A8 SFRP1 MYOC ZC3H3 MAPK8IP1 NUPR1 SMAD4 KLHL22 CCBE1 SERPINE2 ATF3 EP300 SMOC2 GPC3 TGFB2 ANXA2 SOD1 RC3H1 GPR4 WAC HIF1A RB1CC1 NUP62 FYN DNAJC27 CSNK1E GPER1 MFNG AR ATP6AP2 MAD2L1 ADORA1 ERP29 IKBKB PRKCE MYC MAP3K3 CIB1 …
query_1	TRUE	1.2241e-09	615	3528	192	0.0544218	0.312195	GO:0035239	GO:BP	tube morphogenesis	VASH2 NFATC4 EMP2 CREB3L1 RGCC TIPARP FGF10 ADGRB2 SFRP2 AKT3 ITGB1BP1 LEP RHOJ FOXJ2 VEGFA EPHA2 ZEB1 KDM6A SFRP1 SFRP5 SMAD4 RHOB CITED1 CCBE1 SRPX2 ITGA5 AMOT ESR1 ALOX5 SMOC2 GPC3 TGFB2 ANXA2 EMC10 SP1 GPR4 MST1 RAPGEF3 HIF1A ANGPT4 HPGD VEZF1 BRD2 EPHB1 EPAS1 AR MAP3K3 CIB1 ZFP36L1 ABL1 ROBO1 PAK4 PTK7 TBX3 HK2 APOE AMOTL1 STAT3 ACVR1 MYDGF ANXA1 FOXC1 AGO3 FLT1 EPHB4 C3 CD34 LIAS COL15A1 RA…
query_1	TRUE	1.24235e-09	402	3528	138	0.0391156	0.343284	GO:0040017	GO:BP	positive regulation of locomotion	C1QBP FGF10 WNK1 SH3RF2 AKT2 AKT3 ITGB1BP1 PDGFA PLVAP RHOJ IL34 EPHA2 ITGB3 ZNF609 COL1A1 MYOC RHOB WNT5B CCBE1 SRPX2 LYVE1 SMOC2 MMP14 TGFB2 SP1 CARMIL1 HIF1A CD99L2 DDR2 ANGPT4 LAMB1 GPER1 PRKCE MAP3K3 CIB1 ABL1 TMEM102 CORO1A PLAU PLCG2 DMTN IRS2 SEMA3G STAT3 ACVR1 ADRA2A ANXA1 CAVIN1 FLT1 SEMA6B FAM83H RTN4 SASH1 ANGPT1 ARF6 VEGFD EPHB2 TGFBR2 PIK3CG BMP7 CXCL14 SEMA3F MIEN1 PTK2B FN1 IL1R1 …
query_1	TRUE	1.34668e-09	780	3528	232	0.0657596	0.297436	GO:0051248	GO:BP	negative regulation of protein metabolic process	SUPT6H POLR2G PUM1 CTDSPL SPON1 SH3RF2 FKBP1B RYBP SFRP2 PID1 ITGB1BP1 CPAMD8 TSPO UCHL1 SAMD4B A2M PRDX5 PTX3 PRDX3 RABGEF1 DBI PRKAR1B GIGYF2 SFRP1 ACOT8 CSTB SDR16C5 MLXIPL SERPINE2 PPP1R1B ANXA2 CDKN1B RC3H1 WAC MLLT6 AQP11 PAPLN NUP62 FYN TNRC6C ACP4 CBLB ATRAID CACTIN MAD2L1 SAMD4A ITIH4 IKBKB PRKCE AZIN2 TINF2 CIB1 ZFP36L1 ABL1 DEPTOR DMTN NOCT APOE RIDA COPS9 SH3BP5 PHB1 PATL1 AGO3 NXN PA…
query_1	TRUE	1.50641e-09	165	3528	72	0.0204082	0.436364	GO:0046395	GO:BP	carboxylic acid catabolic process	BCKDHB ACOX2 AIG1 SLC25A17 ABCD3 ACAA1 LONP2 NUDT19 IVD KYAT3 DECR2 AKT2 LEP ENOSF1 AKR1A1 ALDH5A1 ECHS1 ACOT8 SDSL ABCD2 ACADS FAAH ACAT2 CPT1C HSD17B10 PON3 LPIN1 ACSF3 TYSND1 BCKDHA BDH2 GCDH ETFDH DDO PHYH ETFB IRS2 LDHD PAH HACL1 HADH ACAA2 HIBADH IRS1 ALDH1L1 ACOX1 ACADL EHHADH AMDHD2 GOT1 ALDH6A1 AUH GCAT PON1 FAH HSD17B4 NUDT7 PEX2 ACAT1 IDNK ECHDC1 RNPS1 ADIPOQ BCAT2 GSTZ1 HADHB ALDH4A1 …
query_1	TRUE	2.13821e-09	510	3528	165	0.0467687	0.323529	GO:0060341	GO:BP	regulation of cellular localization	SUPT6H MPC2 BCAP31 FKBP1B PID1 AKT2 ITGB1BP1 LEP RER1 EPHA2 ORMDL3 RABGEF1 BIRC5 MARK4 MMP14 GPC3 ANXA2 LMNA NUP153 RAPGEF3 HIF1A NUP62 EFNA5 FYN DNAJC27 STX8 GPER1 AR ATP5IF1 PRKCE STAC2 RHOQ CIB1 GLIS2 PLK3 ZFP36L1 PINK1 CDH1 BCL2L1 PKDCC DMTN NDEL1 ADRA2A PTPN14 HAP1 PPP2R5A SPTBN1 RAB23 RTN4 POLR1A ANGPT1 PIM3 TAMALIN ARF6 TPR BAIAP3 KLF7 ZDHHC5 ADCY5 TMEM59 CTNNB1 SNX12 SIDT2 SETD2 RB1 SDCBP…
query_1	TRUE	2.32169e-09	872	3528	253	0.071712	0.290138	GO:0033043	GO:BP	regulation of organelle organization	HUWE1 RGCC BOK PPIF AKT2 ITGB1BP1 TSPO TMEM14A CGNL1 ITGB3 MAP1A MORC2 BAZ1B ADD3 PIP4K2C RHPN1 MYOC TMEFF2 NUPR1 SMAD4 KLHL22 KCTD17 LIMCH1 SLC25A5 MARK4 EP300 PAK3 LMNA MARK2 CDKN1B CAMSAP3 HDGFL3 SMARCA5 RAPGEF3 CARMIL1 HIF1A RNF5 RASSF1 DLC1 NUP62 EFNA5 GHITM RAB3GAP1 ARPC3 STMN2 CAMSAP2 TBC1D25 DBN1 MAD2L1 ATP5IF1 PRKCE MYC SMC4 DSTN TRPM2 TINF2 VPS13C CIB1 TNKS PINK1 ABL1 TMEM102 INO80 CORO…
query_1	TRUE	2.4188e-09	953	3528	272	0.0770975	0.285414	GO:2000026	GO:BP	regulation of multicellular organismal development	VASH2 NFATC4 EMP2 CREB3L1 MAFF MGP RGCC PGLYRP2 PRDX2 PRXL2A FST ADGRB2 SFRP2 AKT3 TOB2 LEP RHOJ IL34 FOXJ2 EPHA2 SYNGAP1 ZEB1 SFRP1 BHLHE40 NUPR1 SMAD4 RHOB CCBE1 SERPINE2 SRPX2 ITGA5 AMOT ALOX5 SMOC2 TGFB2 ANXA2 CDKN1B EMC10 RC3H1 SP1 GPR4 RAPGEF3 HIF1A DDR2 ANGPT4 ANKH EFNA5 TIAM2 HES6 VEZF1 RNF10 ATRAID LAMA4 GPER1 EPHB1 WDR61 DBN1 GRHL1 FAM210B IKBKB KDF1 MYC CIB1 ZFP36L1 ABL1 ROBO1 PAK4 ATP…
query_1	TRUE	2.58219e-09	992	3528	281	0.0796485	0.283266	GO:0043067	GO:BP	regulation of programmed cell death	NFATC4 AIFM2 C1QBP DAD1 RGCC PRDX2 FGF10 ACER3 BOK BCAP31 PPIF SH3RF2 RYBP SFRP2 AKT2 TMEM14A ALDH1A2 ZNF385A CNTFR SYNGAP1 CD248 CIDEC GRK5 PRDX5 PRDX3 BCL3 ORMDL3 CALHM2 ARL6IP5 S100A8 SFRP1 MAPK8IP1 NUPR1 RHOB BIRC5 CITED1 ATF3 MGMT ASNS ITGA5 ESR1 SLC25A5 GPX4 TGFB2 NTSR1 LMNA CDKN1B SOD1 MST1 HIF1A MTCH1 DLC1 ANGPT4 RB1CC1 NUP62 GHITM LANCL1 AR MAD2L1 ZMYND11 ERP29 ARMC10 MYC NIBAN2 CIB1 PLK…
query_1	TRUE	2.95105e-09	1346	3528	362	0.102608	0.268945	GO:0008283	GO:BP	cell population proliferation	SULF2 PRDX1 NME1 VASH2 EMP2 MEF2D RGCC NDE1 PTGIR FOSL2 PRDX2 FGF10 ACER3 FST BOK PODN FKBP1B STC1 FGFRL1 SFRP2 PID1 AKT2 AKT3 TOB2 KCNA1 ITGB1BP1 CEBPA PDGFA UCHL1 LEP MMP2 IL34 ALDH1A2 FOXJ2 CNTFR EPHA2 ITGB3 CD248 GRK5 ZEB1 PRDX3 ZNF609 ROMO1 SFRP1 MAPK8IP1 ZNF703 SFRP5 NUPR1 SMAD4 BIRC5 SDR16C5 MLXIPL SERPINE2 ESR1 SLC25A5 ALOX5 GPC3 EGLN3 TGFB2 PDK1 LMNA CDKN1B EMC10 RC3H1 SP1 MST1 EML1 HIF1…
query_1	TRUE	2.97022e-09	492	3528	160	0.0453515	0.325203	GO:0051129	GO:BP	negative regulation of cellular component organization	NFATC4 HUWE1 BOK PPIF ITGB1BP1 TSPO TMEM14A SYNGAP1 CGNL1 PHF2 RABGEF1 BAZ1B ADD3 RHPN1 MYOC TMEFF2 NUPR1 SMAD4 SCAF4 KLHL22 ANTXR1 SLC25A5 EP300 LMNA CAMSAP3 HDGFL3 SMARCA5 RAPGEF3 CARMIL1 DLC1 FYN GHITM DNAJC15 ACP4 STMN2 CAMSAP2 AR MAD2L1 IKBKB SCAF8 TINF2 CIB1 TNKS PINK1 FAP CORO1A DMTN LMOD1 APOE LRPAP1 IFRD1 SEMA3G MYLIP RUBCN EPS8 SEMA6B PAK2 DDX3X ANAPC15 SPTBN1 RAP1GAP ACAA2 TOM1L2 RTN4 …
query_1	TRUE	3.21964e-09	828	3528	242	0.0685941	0.292271	GO:0048646	GO:BP	anatomical structure formation involved in morphogenesis	SUPT6H VASH2 NFATC4 EMP2 CREB3L1 RGCC FGF10 ADGRB2 SFRP2 AKT3 ITGB1BP1 LEP MMP2 SH3PXD2A RHOJ ALDH1A2 FOXJ2 ZNF385A VEGFA EPHA2 ITGA7 ETS2 KDM6A BCL3 COL1A1 SFRP1 SMAD4 RHOB CCBE1 SRPX2 ITGA5 AMOT MYOF EP300 ALOX5 SMOC2 MMP14 TGFB2 ANXA2 EMC10 RC3H1 SP1 GPR4 RAPGEF3 HIF1A ANGPT4 VEZF1 BRD2 LAMB1 EPHB1 EPAS1 MFNG AR COL8A1 HIPK1 MAP3K3 CIB1 ABL1 ITGB4 ROBO1 PAK4 PTK7 LMOD1 TBX3 HK2 AMOTL1 FZD7 STA…
query_1	TRUE	3.55279e-09	384	3528	132	0.037415	0.34375	GO:0044283	GO:BP	small molecule biosynthetic process	ABCD3 RBP4 ACER3 ENOPH1 EBP FBP1 DECR2 PGD LEP HACD2 ALDH1A2 AKR1A1 ELOVL6 SORD NDUFAB1 LSS ADI1 SIK1 HSD17B8 PSAT1 SDSL MTR MLXIPL ATF3 IDI1 MGST3 ASNS MGST2 EP300 ALOX5 PYCR3 HSD17B10 CSAD SOD1 PHGDH ACSF3 GPER1 DHCR7 SCD SPR PNP RANBP2 PLCG2 PTGS1 APOE RFK PCBD1 ELOVL4 PAH PSPH ANXA1 TM7SF2 STAR FASN LIAS PYCR2 COQ6 ACACA OXSM ALOX15B IPMK THNSL2 CYP27A1 NFKB1 ELOVL5 PTK2B GOT1 LPGAT1 SEPHS1 G…
query_1	TRUE	4.08938e-09	1536	3528	404	0.114512	0.263021	GO:0048584	GO:BP	positive regulation of response to stimulus	SULF2 NFATC4 EMP2 C1QBP PUM1 ACOX2 RGCC PRDX2 FGF10 BOK BCAP31 WNK1 SH3RF2 SFRP2 AKT3 ITGB1BP1 CEBPA PDGFA LEP C20orf27 IL34 A2M CD63 HIC1 ZNF385A VWF S100A12 ADRA2B RABGEF1 COL1A1 ARL6IP5 S100A8 SFRP1 MYOC ZC3H3 MAPK8IP1 C7 NUPR1 SMAD4 PDE4D KLHL22 CCBE1 ATF3 MGMT EP300 SMOC2 GPC3 TGFB2 SOD1 RC3H1 GPR4 WAC HIF1A RB1CC1 NUP62 FYN DNAJC27 CSNK1E CBLB GPER1 STAT6 MFNG AR ATP6AP2 MAD2L1 ERP29 OPTN I…
query_1	TRUE	4.17101e-09	1204	3528	329	0.093254	0.273256	GO:0010647	GO:BP	positive regulation of cell communication	SULF2 MPC2 NFATC4 EMP2 C1QBP PUM1 RBP4 PRDX2 FGF10 BOK BCAP31 WNK1 SH3RF2 SFRP2 AKT3 ITGB1BP1 PDGFA LEP C20orf27 IL34 CD63 HIC1 ZNF385A VWF S100A12 ADRA2B COL1A1 ARL6IP5 S100A8 SFRP1 MYOC ZC3H3 MAPK8IP1 NUPR1 SMAD4 KLHL22 CCBE1 SERPINE2 ATF3 EP300 SMOC2 GPC3 TGFB2 SOD1 RC3H1 GPR4 WAC HIF1A RB1CC1 NUP62 FYN DNAJC27 CSNK1E GPER1 MFNG AR ATP6AP2 MAD2L1 ADORA1 ERP29 IKBKB PRKCE MYC MAP3K3 CIB1 TNKS P…
query_1	TRUE	4.94265e-09	1188	3528	325	0.0921202	0.273569	GO:0006915	GO:BP	apoptotic process	NFATC4 AIFM2 C1QBP DAD1 RGCC PRDX2 FGF10 BOK BCAP31 PPIF SH3RF2 RYBP SFRP2 AKT2 TMEM14A ALDH1A2 HIC1 ZNF385A CNTFR RYR2 EPHA2 SYNGAP1 CD248 CIDEC GRK5 PRDX5 PRDX3 BCL3 ORMDL3 CALHM2 ARL6IP5 S100A8 SFRP1 SIK1 MAPK8IP1 NUPR1 RHOB BIRC5 CITED1 ATF3 MGMT ASNS ITGA5 ESR1 SLC25A5 EP300 EGLN3 TGFB2 PDK1 NTSR1 LMNA CDKN1B SOD1 MST1 HIF1A MTCH1 DLC1 ANGPT4 RB1CC1 NUP62 GHITM LANCL1 AR MAD2L1 ZMYND11 ERP29…
query_1	TRUE	5.2177e-09	1110	3528	307	0.0870181	0.276577	GO:0042127	GO:BP	regulation of cell population proliferation	SULF2 NME1 VASH2 EMP2 MEF2D RGCC PTGIR FOSL2 FGF10 ACER3 BOK PODN FGFRL1 SFRP2 PID1 AKT2 AKT3 TOB2 ITGB1BP1 CEBPA PDGFA LEP MMP2 IL34 ALDH1A2 FOXJ2 CNTFR ITGB3 CD248 GRK5 ZEB1 PRDX3 ZNF609 ROMO1 SFRP1 MAPK8IP1 ZNF703 SFRP5 NUPR1 SMAD4 BIRC5 MLXIPL SERPINE2 ESR1 SLC25A5 ALOX5 GPC3 EGLN3 TGFB2 LMNA CDKN1B EMC10 RC3H1 SP1 MST1 HIF1A DDR2 AQP11 DLC1 ETV3 RB1CC1 NUP62 TCFL5 CBLB ATRAID GPER1 EPHB1 STA…
query_1	TRUE	6.86456e-09	1385	3528	369	0.104592	0.266426	GO:0071705	GO:BP	nitrogen compound transport	SUPT6H MPC2 SLC25A17 RBP4 TRAK2 LONP2 BCAP31 FKBP1B MGST1 AQP3 AKT2 ITGB1BP1 LEP ARRDC4 CD63 RHBDD3 TIMM44 PMPCB ITGB3 SLC36A2 NOP16 ARF5 ABCB6 BCL3 SFT2D1 SLC6A17 COL1A1 ARL6IP5 S100A8 ARL4A SFRP1 SLC44A2 RHOB BIRC5 SLC25A13 SNX27 SLC25A5 SNX17 XPO5 SLC25A42 ALOX5 PEX3 DNAJC19 TGFB2 SORCS2 LMNA CAMSAP3 TST NUP153 RAPGEF3 AP3D1 HIF1A TMED1 AQP11 ARL1 LIN7A ANKH NUP62 EFNA5 FYN DNAJC27 DNAJC15 CHG…
query_1	TRUE	6.93437e-09	2346	3528	580	0.164399	0.247229	GO:0010605	GO:BP	negative regulation of macromolecule metabolic process	SUPT6H TENT5C NFATC4 ARID5A CREB3L1 C1QBP POLR2G PUM1 RGCC TIPARP PGLYRP2 CTDSPL SPON1 FST ZHX2 SH3RF2 FKBP1B FBP1 RYBP SFRP2 PID1 GATAD2A TOB2 AFF2 ITGB1BP1 SIN3B CPAMD8 CEBPA TSPO UCHL1 SAMD4B LEP KAT6B A2M HIC1 EPHA2 PRDX5 PTX3 ZEB1 PRDX3 ETS2 PHF2 BCL3 MORC2 SLC24A3 RABGEF1 MEPCE DBI MSX2 PRKAR1B MARK1 GIGYF2 STC2 SFRP1 BHLHE40 ACOT8 CSTB ZNF703 TMEFF2 SMARCC2 SMAD4 SCAF4 CITED1 TLE4 SDR16C5 …
query_1	TRUE	7.15615e-09	426	3528	142	0.0402494	0.333333	GO:0016570	GO:BP	histone modification	SUPT6H HUWE1 SIRT3 HLCS RYBP SIN3B KAT6B ASH1L KDM6A PHF2 BAZ1B KANSL1 SMAD4 SDR16C5 EP300 WDR82 LMNA SMARCA5 WAC MLLT6 KMT2E JADE3 WDR61 EZH1 ATXN7L3 PINK1 CHD3 RNF40 EPC2 TAF4 KDM5C PRDM2 PHB1 RBBP7 DPY30 CDC73 MTA2 RBM14 EYA3 TP53 ELK4 CHD5 NSD3 CARM1 CRTC2 CTNNB1 SETD2 OTUB2 YEATS2 KANSL3 SNW1 MIER1 NSD1 TBL1XR1 KDM3B TAF10 KDM6B SIN3A LIF PER1 UBE2Q2 SREBF1 TAF6L KMT2C ENY2 SETD1A KDM7A PRKC…
query_1	TRUE	7.73044e-09	975	3528	275	0.0779478	0.282051	GO:0051240	GO:BP	positive regulation of multicellular organismal process	SULF2 VASH2 NFATC4 C1QBP RGCC PRDX2 FGF10 FST SFRP2 AKT3 TOB2 PANX2 LEP IL34 ELOVL6 BCL3 COL1A1 ACSL1 ZNF703 SMAD4 PDE4D RHOB CCBE1 TIGIT SERPINE2 SRPX2 ITGA5 AMOT CPT1C ALOX5 SMOC2 TGFB2 ANXA2 EMC10 SOD1 SP1 MST1 RAPGEF3 HIF1A HRH2 ANGPT4 EFNA5 TIAM2 PPIB CBLB RNF10 ATRAID GPER1 EPHB1 EPAS1 STAT6 DBN1 AR ATP6AP2 PRKCE CIB1 GPAM ZFP36L1 CYBA ABL1 ROBO1 PAK4 ATP11C PKDCC PNP KLF10 POLR3F PLCG2 DMT…
query_1	TRUE	9.87539e-09	328	3528	116	0.0328798	0.353659	GO:0006091	GO:BP	generation of precursor metabolites and energy	NFATC4 COX8A MDH1 COX7A2 SIRT3 COX6A1 PPIF FBP1 AKT2 TALDO1 PGD LEP CS COX7A2L NDUFA10 PGAM1 GYG2 NUPR1 TKT ADH5 SLC25A13 MLXIPL NDUFC2 EP300 SDHA ALDOC HIF1A RB1CC1 NDUFB8 COX5B UQCC3 DNAJC15 ETFDH POR IDH1 PINK1 CYBA CIAPIN1 HK2 ETFB IRS2 PPP1CB STAT3 TRAP1 PFKP ANTKMT GALK1 RPIA NDUFV1 IRS1 PHLDA2 ALDH1L1 GAA ENO2 BNIP3 ACOX1 SDHC ENO1 TP53 NDUFS3 HK3 BID COX7C ATP5F1A NDUFB9 NDUFB6 UQCR10 NDU…
query_1	TRUE	1.06266e-08	1367	3528	364	0.103175	0.266277	GO:0040011	GO:BP	locomotion	EMP2 C1QBP RGCC NDE1 FGF10 WNK1 SH3RF2 PODN STC1 SFRP2 AKT2 AKT3 ITGB1BP1 PDGFA CCL14 PLVAP ENAH RHOJ IL34 CD63 EPHA2 ITGB3 CD248 ACKR2 SORD ASH1L ITGA7 ZNF609 NAV1 DOCK1 RABGEF1 COL1A1 S100A8 SFRP1 MYOC TMEFF2 CATSPER2 SMAD4 RHOB WNT5B CCBE1 SRPX2 LYVE1 ITGA5 PIK3C2G SSX2IP ARRDC3 AMOT EP300 ALOX5 SMOC2 MMP14 GPC3 TGFB2 LMNA CAMSAP3 PLD1 CCL25 SP1 MST1 CARMIL1 HIF1A CD99L2 DDR2 RAP2A DLC1 ANGPT4…
query_1	TRUE	1.54956e-08	639	3528	194	0.0549887	0.303599	GO:0022603	GO:BP	regulation of anatomical structure morphogenesis	VASH2 NFATC4 EMP2 CREB3L1 HUWE1 C1QBP RGCC FGF10 LRRC4C ADGRB2 SFRP2 AKT3 ITGB1BP1 LEP RHOJ FOXJ2 EPHA2 SYNGAP1 ITGB3 SFRP1 MYOC RHOB CCBE1 ITGA5 AMOT ESR1 ALOX5 SMOC2 GPC3 TGFB2 MARK2 EMC10 RC3H1 SP1 GPR4 RAPGEF3 CARMIL1 HIF1A RAP2A DLC1 ANGPT4 EFNA5 FYN TIAM2 MKLN1 DBN1 AR RHOQ CIB1 PINK1 ABL1 ROBO1 PAK4 CORO1A NKD1 DMTN PTK7 HK2 RHOF ZDHHC6 RND2 IFRD1 SEMA3G STAT3 MYDGF ZNRF3 ANXA1 FOXC1 EPS8 …
query_1	TRUE	1.6466e-08	1731	3528	444	0.12585	0.256499	GO:0071702	GO:BP	organic substance transport	SUPT6H MPC2 SLC25A17 ABCD3 RBP4 TRAK2 LONP2 BCAP31 PODN FKBP1B ABCA4 PID1 MGST1 AQP3 AKT2 ITGB1BP1 TSPO LEP ARRDC4 CD63 RHBDD3 TIMM44 PMPCB ITGB3 OSBPL3 SLCO2A1 SLC36A2 NOP16 ARF5 ABCB6 BCL3 SFT2D1 SLC6A17 DBI COL1A1 ARL6IP5 S100A8 ACSL1 ARL4A SFRP1 SLC44A2 RHOB BIRC5 SLC25A10 SLC25A13 ABCD2 SNX27 SLC25A5 SNX17 XPO5 SLC25A42 SLC2A5 ALOX5 PEX3 DNAJC19 GPC3 TGFB2 ANXA2 SORCS2 LMNA CAMSAP3 TST NUP15…
query_1	TRUE	2.12711e-08	966	3528	271	0.0768141	0.280538	GO:0042981	GO:BP	regulation of apoptotic process	NFATC4 AIFM2 C1QBP DAD1 RGCC PRDX2 FGF10 BOK BCAP31 PPIF SH3RF2 RYBP SFRP2 AKT2 TMEM14A ALDH1A2 ZNF385A CNTFR SYNGAP1 CD248 CIDEC GRK5 PRDX5 PRDX3 BCL3 ORMDL3 CALHM2 ARL6IP5 S100A8 SFRP1 MAPK8IP1 NUPR1 RHOB BIRC5 CITED1 ATF3 MGMT ASNS ITGA5 ESR1 SLC25A5 TGFB2 NTSR1 LMNA CDKN1B SOD1 MST1 HIF1A MTCH1 DLC1 ANGPT4 RB1CC1 NUP62 GHITM LANCL1 AR MAD2L1 ZMYND11 ERP29 ARMC10 MYC NIBAN2 CIB1 PLK3 GPAM ZFP3…
query_1	TRUE	2.15233e-08	936	3528	264	0.0748299	0.282051	GO:0080134	GO:BP	regulation of response to stress	PRDX1 LETMD1 AIFM2 C1QBP ACOX2 PGLYRP2 PRDX2 ADAMTS18 FGF10 BOK BCAP31 SH3RF2 EFHD1 SFRP2 CEBPA PDGFA LEP A2M HIC1 ZNF385A RHBDD3 ASH1L RABGEF1 ARL6IP5 S100A8 SFRP1 MAPK8IP1 NUPR1 SERPINE2 MGMT ESR1 PSMB4 ALOX5 SMOC2 TGFB2 ANXA2 LMNA SOD1 GPR4 HIF1A AQP11 RAP2A RB1CC1 GPER1 EPHB1 CACTIN LANCL1 TNC ZMYND11 ADORA1 ERP29 OPTN RECQL5 PRKCE MAPKBP1 MYC DCST1 MAP3K3 VPS13C PINK1 CYBA ABL1 SAMHD1 BCL2L1…
query_1	TRUE	2.31359e-08	56	3528	34	0.00963719	0.607143	GO:0006635	GO:BP	fatty acid beta-oxidation	ACOX2 SLC25A17 ABCD3 ACAA1 LONP2 AKT2 LEP ECHS1 ABCD2 ACADS ACAT2 CPT1C HSD17B10 TYSND1 BDH2 GCDH ETFDH ETFB IRS2 HADH ACAA2 IRS1 ACOX1 EHHADH AUH HSD17B4 PEX2 ACAT1 ECHDC1 RNPS1 ADIPOQ HADHB CROT ABCD1
query_1	TRUE	2.66787e-08	734	3528	216	0.0612245	0.294278	GO:0032269	GO:BP	negative regulation of cellular protein metabolic process	SUPT6H POLR2G PUM1 CTDSPL SH3RF2 FKBP1B RYBP SFRP2 PID1 ITGB1BP1 CPAMD8 TSPO UCHL1 SAMD4B A2M PRDX5 PRDX3 RABGEF1 DBI PRKAR1B GIGYF2 SFRP1 CSTB SDR16C5 MLXIPL SERPINE2 PPP1R1B ANXA2 CDKN1B RC3H1 WAC MLLT6 AQP11 PAPLN NUP62 FYN TNRC6C ACP4 CBLB ATRAID CACTIN MAD2L1 SAMD4A ITIH4 IKBKB PRKCE TINF2 CIB1 ZFP36L1 ABL1 DEPTOR DMTN NOCT APOE RIDA COPS9 SH3BP5 PATL1 AGO3 NXN PAK2 DDX3X STK38 C3 DUSP10 STA…
query_1	TRUE	2.94136e-08	9914	3528	2094	0.593537	0.211216	GO:0050794	GO:BP	regulation of cellular process	SULF2 PRDX1 NME1 SUPT6H MPC2 VASH2 TENT5C NFATC4 ARID5A EMP2 KCNJ8 CREB3L1 MAFF LETMD1 CACNA1G HUWE1 AIFM2 C1QBP POLR2G PUM1 MEF2D DAD1 ACOX2 RGCC TIPARP CCN5 ZNF662 PGLYRP2 PTGIR CA8 CTDSPL DHRS3 FOSL2 SPON1 RBP4 ERC1 PRDX2 LONP2 SAFB2 ADAMTS18 PRXL2A GCKR FGF10 COX7A2 OPRL1 SIRT3 BCAS3 ACER3 FST BOK BCAP31 WNK1 PPIF LRRC4C TMEM25 HSD17B12 ZHX2 SH3RF2 PODN IL11RA FKBP1B IVD PDE6C FBP1 STC1 RYBP …
query_1	TRUE	3.58051e-08	628	3528	190	0.0538549	0.302548	GO:0030029	GO:BP	actin filament-based process	EMP2 KCNJ8 RGCC FRMD3 FGF10 STC1 ITGB1BP1 MSRB1 ENAH RHOJ TRIP10 CDC42BPG RYR2 CGNL1 ITGB3 ADD3 RHPN1 MYOC TMEFF2 SMAD4 PDE4D ANTXR1 LIMCH1 AMOT PAK3 RAPGEF3 CARMIL1 RAP2A DLC1 EFNA5 ARPC3 ZYX MKLN1 DBN1 KCNE4 IKBKB MSRB2 PRKCE DSTN TRPM2 RHOQ SHROOM4 ABL1 CORO1A RFLNB DMTN PTK7 LMOD1 RHOF AMOTL1 RND2 SNX9 ANXA1 ABCC9 EPS8 PDXP PAK2 SPTBN1 SH2B2 NCKAP1 MYO7A BRAF WASHC3 CTNNA2 WASF2 ARF6 PHACTR3 …
query_1	TRUE	3.64356e-08	1127	3528	307	0.0870181	0.272405	GO:0051049	GO:BP	regulation of transport	SUPT6H MPC2 KCNJ8 LETMD1 CACNA1G RGCC RBP4 FGF10 BOK BCAP31 WNK1 PPIF FKBP1B STC1 PID1 AKT2 KCNA1 ITGB1BP1 TMEM14A LEP GABRE CD63 RHBDD3 RYR2 ITGB3 LMAN2 PTX3 RABGEF1 DBI ARL6IP5 PRKAR1B S100A8 SFRP1 ORAI1 SMAD4 BIRC5 SERPINE2 SLC25A5 CTTNBP2NL ALOX5 GPC3 TGFB2 ANXA2 PLD1 SOD1 NUP153 RAPGEF3 HIF1A MLLT6 EFNA5 FYN DNAJC27 CHGA GPER1 ADORA1 KCNH3 ERP29 ATP5IF1 KCNE4 PRKCE STAC2 AZIN2 RHOQ CIB1 PLK3…
query_1	TRUE	3.93173e-08	1154	3528	313	0.0887188	0.271231	GO:0045934	GO:BP	negative regulation of nucleobase-containing compound metabolic process	TENT5C NFATC4 ARID5A CREB3L1 C1QBP FST ZHX2 FBP1 RYBP SFRP2 PID1 GATAD2A TOB2 SIN3B CEBPA LEP KAT6B HIC1 PRDX5 ZEB1 ETS2 BCL3 MEPCE MSX2 SFRP1 BHLHE40 ZNF703 SMARCC2 NUPR1 SMAD4 SCAF4 CITED1 TLE4 SDR16C5 MLXIPL ATF3 ESR1 EP300 CDKN1B KLF3 SMARCA5 ETV3 TCFL5 HES6 RORC STAT6 AR RECQL5 SCAF8 MYC NIBAN2 TINF2 GLIS2 ERF TNKS PLK3 CHD3 SALL2 RNF40 KLF10 DNAJC17 HIVEP1 TBX3 NOCT KDM5C PRDM2 PHB1 RBBP7 T…
query_1	TRUE	4.02901e-08	79	3528	42	0.0119048	0.531646	GO:0034440	GO:BP	lipid oxidation	ACOX2 SLC25A17 ABCD3 ACAA1 LONP2 AKT2 LEP ECHS1 ADH5 ABCD2 ACADS ACAT2 CPT1C ALOX5 HSD17B10 TYSND1 BDH2 GCDH ETFDH PHYH ETFB IRS2 HACL1 HADH ACAA2 IRS1 ACOX1 ALOX15B EHHADH AUH CYP4V2 HSD17B4 PEX2 ACAT1 ECHDC1 RNPS1 ADIPOQ HADHB PDK4 CROT ABCD1 MAPK14
query_1	TRUE	5.03265e-08	1311	3528	348	0.0986395	0.265446	GO:0070727	GO:BP	cellular macromolecule localization	EMP2 TRAK2 LONP2 FGF10 BCAP31 EHD4 EMC4 PID1 AKT2 ITGB1BP1 TSPO CIZ1 LEP RER1 CD63 ZNF385A TIMM44 RYR2 EPHA2 SYNGAP1 PMPCB NOP16 ARF5 BCL3 ORMDL3 COL1A1 ODAD4 ARL6IP5 ARL4A RHOB SNX27 AMOT ESR1 SNX17 MARK4 XPO5 PEX3 MMP14 DNAJC19 GPC3 SORCS2 LMNA EMC10 CAMSAP3 NUP153 RAPGEF3 AP3D1 TMED1 AQP11 RAP2A ARL1 NUP62 FYN DNAJC27 EFR3A RAB3GAP1 CSNK1E DNAJC15 STX8 GPER1 DBN1 AR CCDC47 EXOC6B ZDHHC14 ATP5I…
query_1	TRUE	6.09544e-08	74	3528	40	0.0113379	0.540541	GO:0019395	GO:BP	fatty acid oxidation	ACOX2 SLC25A17 ABCD3 ACAA1 LONP2 AKT2 LEP ECHS1 ADH5 ABCD2 ACADS ACAT2 CPT1C HSD17B10 TYSND1 BDH2 GCDH ETFDH PHYH ETFB IRS2 HACL1 HADH ACAA2 IRS1 ACOX1 EHHADH AUH CYP4V2 HSD17B4 PEX2 ACAT1 ECHDC1 RNPS1 ADIPOQ HADHB PDK4 CROT ABCD1 MAPK14
query_1	TRUE	6.76946e-08	1019	3528	281	0.0796485	0.275761	GO:0018193	GO:BP	peptidyl-amino acid modification	SUPT6H LOXL1 NMT2 FGF10 SIRT3 WNK1 PPIF FKBP1B SFRP2 AKT2 AKT3 LEP KAT6B IL34 SGK2 CDC42BPG EPHA2 ITGB3 ASH1L PRDX3 VCPKMT BAZ1B NDUFAB1 S100A8 FKBP5 SFRP1 KANSL1 SMAD4 ADH5 SDR16C5 MLXIPL ITGA5 EP300 EGLN3 WDR82 LMNA MARK2 RAPGEF3 MLLT6 DDR2 ANGPT4 EFNA5 FYN KMT2E PPIB CBLB JADE3 EPHB1 WDR61 ZDHHC14 HIPK1 DDOST IKBKB EZH1 KRTCAP2 PRKCE P3H2 TNKS METTL18 PINK1 ABL1 TMEM102 PKDCC RANBP2 EPC2 TAF4 …
query_1	TRUE	7.3022e-08	482	3528	153	0.0433673	0.317427	GO:0008610	GO:BP	lipid biosynthetic process	ABCD3 ACER3 PIGP PNPLA3 EBP PIGS DECR2 ACSS2 PDGFA TLCD3B LEP HACD2 BPNT2 ALDH1A2 ELOVL6 ORMDL3 B4GALT4 NDUFAB1 ACSL1 LSS SRD5A1 SIK1 PIP4K2C HSD17B8 MLXIPL IDI1 PIK3C2G ALOX5 HSD17B10 CHPT1 PLD1 SOD1 LPIN1 ACSF3 DGAT1 GPER1 DHCR7 SCD CISH PLAAT3 IDH1 THRSP GPAM PLCG2 PTGS1 PTPMT1 APOE FDPS DPM2 ELOVL4 ANXA1 TM7SF2 ST6GALNAC3 AGPAT1 C3 STAR FASN LIAS ACACA CH25H PIK3CG ABHD5 PIP4K2A PIP5K1B OXSM …
query_1	TRUE	7.35998e-08	792	3528	228	0.0646259	0.287879	GO:1901135	GO:BP	carbohydrate derivative metabolic process	SULF2 NME1 SULT2A1 MPC2 DAD1 PGLYRP2 GCKR NUDT19 PIGP UAP1 FBP1 PIGS B4GAT1 PID1 TALDO1 PGD LEP BPNT2 AKR1A1 DUT EPHA2 ELOVL6 PTX3 PDHB AGA B4GALT4 ATP5MC3 ACSL1 ACOT8 PGAM1 RPN2 NUPR1 PDE4D TKT SLC25A13 PDHA1 MLXIPL LYVE1 PDE4A EP300 PDK1 ACOT6 ALDOC HIF1A AQP11 DGAT1 ACSL4 NME2 ITIH4 DDOST KRTCAP2 RHOQ DLAT GPAM MCEE SAMHD1 PNP PCSK6 GALNT17 DTYMK HK2 DPM2 ELOVL4 STAT3 UCKL1 ALG5 FOXC1 ST3GAL5 …
query_1	TRUE	9.23402e-08	935	3528	261	0.0739796	0.279144	GO:1901700	GO:BP	response to oxygen-containing compound	PRDX1 MPC2 KCNJ8 PTGIR RBP4 PRDX2 GCKR PPIF HLCS FKBP1B PID1 MGST1 AQP3 AKT2 LEP MMP2 ALDH1A2 AKR1A1 CCS PRDX5 ZEB1 PRDX3 IRAK2 ROMO1 COL1A1 S100A8 SFRP1 PIP4K2C ZNF703 RHOB BIRC5 CITED1 KLHL22 ADH5 MLXIPL PPP1R1B ESR1 SLC2A5 TGFB2 SOD1 LPIN1 RAPGEF3 HIF1A HRH2 EFNA5 FYN RASAL2 UCP3 RORC GPER1 STAT6 CACTIN AR P2RX6 FAM210B RECQL5 PRKCE TRPM2 VPS13C TRARG1 RHOQ PLK3 GPAM ZFP36L1 PINK1 CDH1 ABL1 BC…
query_1	TRUE	1.11441e-07	320	3528	111	0.0314626	0.346875	GO:0001667	GO:BP	ameboidal-type cell migration	EMP2 C1QBP RGCC FGF10 STC1 AKT3 ITGB1BP1 RHOJ EPHA2 ITGB3 RHOB CCBE1 SRPX2 AMOT SMOC2 TGFB2 SP1 HIF1A DDR2 ANGPT4 PRKCE MAP3K3 CIB1 FAP ABL1 ITGB4 ROBO1 PLCG2 DMTN APOE AMOTL1 SEMA3G ACVR1 ANXA1 LAMTOR2 KANK2 SEMA6B EPHB4 DUSP10 NR2F2 BRAF RTN4 SASH1 ANGPT1 WASF2 ARF6 TGFBR2 PIK3CG BMP7 SEMA3F PTK2B FN1 NR4A1 PIP5K1A ATP5F1A ETS1 CLASP1 ANXA6 FER MMP9 DAAM2 MMRN2 SRF FGF1 LGMN SEMA5A DCN PRKCA PL…
query_1	TRUE	1.17323e-07	1306	3528	345	0.0977891	0.264165	GO:0034613	GO:BP	cellular protein localization	EMP2 TRAK2 LONP2 FGF10 BCAP31 EHD4 EMC4 PID1 AKT2 ITGB1BP1 TSPO CIZ1 LEP RER1 CD63 TIMM44 RYR2 EPHA2 SYNGAP1 PMPCB NOP16 ARF5 BCL3 ORMDL3 COL1A1 ODAD4 ARL6IP5 ARL4A RHOB SNX27 AMOT ESR1 SNX17 MARK4 XPO5 PEX3 MMP14 DNAJC19 GPC3 SORCS2 LMNA EMC10 CAMSAP3 NUP153 RAPGEF3 AP3D1 TMED1 AQP11 RAP2A ARL1 NUP62 FYN DNAJC27 EFR3A RAB3GAP1 CSNK1E DNAJC15 STX8 GPER1 DBN1 AR CCDC47 EXOC6B ZDHHC14 ATP5IF1 OPTN …
query_1	TRUE	1.29809e-07	298	3528	105	0.0297619	0.352349	GO:0019693	GO:BP	ribose phosphate metabolic process	NME1 SULT2A1 MPC2 NUDT19 FBP1 PID1 EPHA2 ELOVL6 PDHB ATP5MC3 ACSL1 ACOT8 PGAM1 NUPR1 PDE4D SLC25A13 PDHA1 MLXIPL PDE4A EP300 PDK1 ACOT6 ALDOC HIF1A DGAT1 ACSL4 NME2 RHOQ DLAT GPAM MCEE PNP HK2 ELOVL4 STAT3 UCKL1 PFKP PRPSAP1 ANTKMT GALK1 NUDT5 RAB23 ACACA ATIC PAPSS2 ENO2 GMPR2 ENO1 OXSM NUDT14 FITM2 HK3 ELOVL5 PDK3 ATP5F1A ADCY5 ADSS2 GIT1 PDE4B HSD17B4 ACLY ADCY9 ATP5PF PDE8A ATP5F1C NUDT7 ACAT…
query_1	TRUE	1.35536e-07	175	3528	71	0.0201247	0.405714	GO:0045444	GO:BP	fat cell differentiation	FGF10 SFRP2 CEBPA TLCD3B LEP ZNF385A ARL4A SFRP1 ADIRF EP300 ALOX5 TMEM120B LAMA4 GPER1 PTGR3 ZFP36L1 NOCT FFAR4 ZFPM1 CTBP2 DUSP10 SH2B2 ZBTB16 PIAS1 LGALS12 BNIP3 BMP7 INHBB NR4A1 ALDH6A1 FABP4 TGFB1I1 TMEM120A PLCB1 E2F1 MEDAG BMP2 SOX13 TRIO SREBF1 NUDT7 GDF10 ENPP1 MEX3C LPL ADIPOQ TRIB2 ADIG RORA FERMT2 AXIN1 OSBPL11 ATF5 NOC3L NR4A2 SIRT1 LRP5 FRZB ZNF516 CCN4 CEBPB MAPK14 DKKL1 TMEM64 NIP…
query_1	TRUE	1.37743e-07	973	3528	269	0.0762472	0.276465	GO:1903507	GO:BP	negative regulation of nucleic acid-templated transcription	NFATC4 ARID5A CREB3L1 C1QBP FST ZHX2 FBP1 RYBP SFRP2 GATAD2A TOB2 SIN3B CEBPA LEP KAT6B HIC1 PRDX5 ZEB1 ETS2 BCL3 MEPCE MSX2 SFRP1 BHLHE40 ZNF703 SMARCC2 SMAD4 SCAF4 CITED1 TLE4 SDR16C5 MLXIPL ATF3 ESR1 EP300 CDKN1B KLF3 SMARCA5 ETV3 TCFL5 HES6 RORC STAT6 AR RECQL5 SCAF8 MYC NIBAN2 GLIS2 ERF PLK3 CHD3 SALL2 KLF10 DNAJC17 HIVEP1 TBX3 KDM5C PRDM2 PHB1 RBBP7 TLE5 MNT ZFPM1 NFATC2 UCKL1 FOXC1 APBB1 T…
query_1	TRUE	1.37743e-07	973	3528	269	0.0762472	0.276465	GO:1902679	GO:BP	negative regulation of RNA biosynthetic process	NFATC4 ARID5A CREB3L1 C1QBP FST ZHX2 FBP1 RYBP SFRP2 GATAD2A TOB2 SIN3B CEBPA LEP KAT6B HIC1 PRDX5 ZEB1 ETS2 BCL3 MEPCE MSX2 SFRP1 BHLHE40 ZNF703 SMARCC2 SMAD4 SCAF4 CITED1 TLE4 SDR16C5 MLXIPL ATF3 ESR1 EP300 CDKN1B KLF3 SMARCA5 ETV3 TCFL5 HES6 RORC STAT6 AR RECQL5 SCAF8 MYC NIBAN2 GLIS2 ERF PLK3 CHD3 SALL2 KLF10 DNAJC17 HIVEP1 TBX3 KDM5C PRDM2 PHB1 RBBP7 TLE5 MNT ZFPM1 NFATC2 UCKL1 FOXC1 APBB1 T…
query_1	TRUE	1.3851e-07	371	3528	124	0.0351474	0.334232	GO:0006753	GO:BP	nucleoside phosphate metabolic process	NME1 SULT2A1 MPC2 NUDT19 SMPDL3A FBP1 NT5C3B PID1 DUT EPHA2 ELOVL6 ENTPD8 PDHB ATP5MC3 ACSL1 ACOT8 PGAM1 NUPR1 PDE4D SLC25A13 PDHA1 MLXIPL PDE4A EP300 PDK1 ACOT6 ALDOC HIF1A DGAT1 NADK ACSL4 NME2 RHOQ DLAT GPAM MCEE SAMHD1 PNP DTYMK HK2 ELOVL4 STAT3 UCKL1 ENTPD3 PFKP PRPSAP1 ANTKMT GALK1 NUDT5 RAB23 NAXD ACACA ATIC TK1 PAPSS2 ENO2 GMPR2 ENO1 OXSM NUDT14 FITM2 HK3 ELOVL5 PDK3 ATP5F1A ADCY5 NAMPT N…
query_1	TRUE	1.65505e-07	415	3528	135	0.0382653	0.325301	GO:0055086	GO:BP	nucleobase-containing small molecule metabolic process	NME1 SULT2A1 MPC2 NUDT19 SMPDL3A UAP1 FBP1 NT5C3B PID1 DUT EPHA2 ELOVL6 ENTPD8 PDHB ATP5MC3 ACSL1 ACOT8 PGAM1 NUPR1 PDE4D SLC25A13 PDHA1 MLXIPL PDE4A EP300 PDK1 ACOT6 ALDOC HIF1A DGAT1 NADK ACSL4 NME2 RHOQ DLAT GPAM MCEE SAMHD1 PNP DTYMK HK2 ELOVL4 STAT3 UCKL1 ENTPD3 PFKP PRPSAP1 ANTKMT TGDS GALK1 NUDT5 RAB23 NAXD ACACA ATIC TK1 PAPSS2 ENO2 GMPR2 ENO1 OXSM NUDT14 FITM2 HK3 ELOVL5 PDK3 ALDH6A1 ATP…
query_1	TRUE	2.02964e-07	972	3528	268	0.0759637	0.27572	GO:0045892	GO:BP	negative regulation of transcription, DNA-templated	NFATC4 ARID5A CREB3L1 C1QBP FST ZHX2 FBP1 RYBP SFRP2 GATAD2A TOB2 SIN3B CEBPA LEP KAT6B HIC1 PRDX5 ZEB1 ETS2 BCL3 MEPCE MSX2 SFRP1 BHLHE40 ZNF703 SMARCC2 SMAD4 SCAF4 CITED1 TLE4 SDR16C5 MLXIPL ATF3 ESR1 EP300 CDKN1B KLF3 SMARCA5 ETV3 TCFL5 HES6 RORC STAT6 AR RECQL5 SCAF8 MYC NIBAN2 GLIS2 ERF PLK3 CHD3 SALL2 KLF10 DNAJC17 HIVEP1 TBX3 KDM5C PRDM2 PHB1 RBBP7 TLE5 MNT ZFPM1 NFATC2 UCKL1 FOXC1 APBB1 T…
query_1	TRUE	2.11743e-07	1303	3528	343	0.0972222	0.263239	GO:0006468	GO:BP	protein phosphorylation	EMP2 RGCC CTDSPL ERC1 FGF10 WNK1 SFRP2 PID1 AKT2 AKT3 ITGB1BP1 PDGFA GTF2H5 UCHL1 LEP IL34 SGK2 CDC42BPG EPHA2 ITGB3 GRK5 IRAK2 ADRA2B RABGEF1 BAZ1B PRKAR1B MARK1 ACSL1 SFRP1 SIK1 TRPT1 MAPK8IP1 SMAD4 CAMKK2 MLXIPL ITGA5 CAMK1G MARK4 PAK3 TGFB2 PDK1 MARK2 CDKN1B SOD1 SMARCA5 RAPGEF3 DDR2 RAP2A ANGPT4 RB1CC1 NUP62 EFNA5 FYN CSNK1E BRD2 ACP4 CBLB GPER1 EPHB1 CACTIN ERP29 HIPK1 IKBKB PRKCE MAP3K3 CI…
query_1	TRUE	2.22028e-07	1179	3528	315	0.0892857	0.267176	GO:0042592	GO:BP	homeostatic process	PRDX1 TLCD2 MPC2 ACOX2 RBP4 PRDX2 GCKR BOK BCAP31 WNK1 PNPLA3 FKBP1B ABCA4 STC1 AQP3 AKT3 KCNA1 CEBPA PBLD TLCD3B LEP CA12 RYR2 ELOVL6 TMEM97 PRDX5 PRDX3 ORMDL3 SLC24A3 ACSL1 GIGYF2 CCDC115 STC2 SMAD4 BIRC5 MLXIPL KCTD17 CP EPHX2 ARRDC3 SLC25A5 ALOX5 TP53INP2 SOD1 RC3H1 AP3D1 UBAP2L HIF1A MLLT6 AQP11 ANKH EFNA5 KMT2E DGAT1 BDH2 LAMA4 GPER1 EPAS1 STAT6 CLCN3 CCDC47 ATP6AP2 GRHL1 ATP5IF1 FAM210B PR…
query_1	TRUE	2.6392e-07	1088	3528	294	0.0833333	0.270221	GO:0051247	GO:BP	positive regulation of protein metabolic process	EMP2 HUWE1 POLR2G RGCC TIPARP SPON1 FGF10 BOK BCAP31 WNK1 SH3RF2 SFRP2 AKT2 ITGB1BP1 PDGFA LEP ARRDC4 IL34 RHBDD3 ADRA2B BCL3 ARL6IP5 S100A8 ACSL1 KANSL1 NUPR1 SMAD4 CCBE1 CAMKK2 SDR16C5 ANTXR1 ITGA5 ARRDC3 PLGRKT GPC3 EGLN3 TGFB2 LMNA CDKN1B PLD1 SP1 SMARCA5 RAPGEF3 DDR2 MTCH1 RAP2A DLC1 ANGPT4 RB1CC1 EFNA5 FYN RAB3GAP1 CSNK1E KMT2E CBLB GPER1 LARP6 WDR61 SAMD4A ERP29 ATP5IF1 MYC CIB1 PLK3 PINK1…
query_1	TRUE	2.67849e-07	209	3528	80	0.0226757	0.382775	GO:0046034	GO:BP	ATP metabolic process	COX8A COX7A2 COX6A1 PPIF FBP1 PID1 TSPO COX7A2L NDUFA10 ATP5MC3 PGAM1 NUPR1 SLC25A13 MLXIPL NDUFC2 EP300 ALDOC HIF1A NDUFB8 COX5B UQCC3 DNAJC15 ATP5IF1 PINK1 HK2 STAT3 PFKP ANTKMT GALK1 NDUFV1 NUDT5 ENO2 ENO1 TP53 NDUFS3 HK3 BID COX7C ATP5F1A NDUFB9 NDUFB6 UQCR10 COX7B GIT1 COX4I1 ATP5PF ATP5F1C ENPP1 SLC25A25 SLC25A33 ATP5ME FIS1 ATP5PB HDAC4 UQCRQ CYC1 BAD HK1 AK5 GPD1 SIRT1 COX5A NDUFS8 UQCR11…
query_1	TRUE	2.76947e-07	402	3528	131	0.0371315	0.325871	GO:0090407	GO:BP	organophosphate biosynthetic process	NME1 MPC2 PIGP PNPLA3 CKB PIGS PID1 PDGFA BPNT2 DUT ELOVL6 ENTPD8 PDHB ORMDL3 ATP5MC3 ACSL1 PIP4K2C TKT SLC25A13 PDHA1 IDI1 PIK3C2G PDK1 CHPT1 PLD1 NADK GPER1 NME2 CISH PLAAT3 IDH1 DLAT GPAM PNP DTYMK PLCG2 PTPMT1 FDPS DPM2 ELOVL4 UCKL1 PRPSAP1 ANTKMT AGPAT1 ACACA ATIC TK1 PAPSS2 PIK3CG ABHD5 PIP4K2A PIP5K1B PI4KB PIGW FITM2 PIGV IPMK ELOVL5 PDK3 PTK2B PIP5K1A ATP5F1A ADCY5 PPIP5K1 DOLK NAMPT DGU…
query_1	TRUE	2.96229e-07	2442	3528	590	0.167234	0.241605	GO:0048513	GO:BP	animal organ development	SULF2 NME1 VASH2 NFATC4 KCNJ8 MAFF MGP PAPPA2 MEF2D RGCC TIPARP NDE1 PGLYRP2 DHRS3 FOSL2 RBP4 PTPRQ PRDX2 SAFB2 ADAMTS18 PRXL2A FGF10 FST ZHX2 EBP PDE6C STC1 FGFRL1 SFRP2 AQP3 AKT3 TOB2 KCNA1 CEBPA PDGFA LEP MMP2 SH3PXD2A BPNT2 RHOJ IL34 ALDH1A2 ZNF385A RHBDD3 CNTFR EPHA2 ARNT2 CD248 ASH1L PTX3 ZEB1 PRDX3 KDM6A SOBP ABCB6 BCL3 SLC24A3 DOCK1 SLC6A17 COL1A1 ODAD4 MARK1 GIGYF2 SFRP1 SIK1 ORAI1 MYOC …
query_1	TRUE	2.99077e-07	1019	3528	278	0.0787982	0.272816	GO:1901565	GO:BP	organonitrogen compound catabolic process	BLVRB HUWE1 BCKDHB TIPARP PGLYRP2 LONP2 ACER3 NUDT19 BCAP31 SMPDL3A SH3RF2 COMT IVD RYBP KYAT3 UCHL1 ENOSF1 RHBDD3 KCTD10 DUT FOXRED2 ALDH5A1 PSMB1 CCDC115 NUPR1 PDE4D SDSL SERPINE2 LYVE1 KCTD17 RNF115 PDE4A PSMB4 TP53INP2 GPC3 ANXA2 HSD17B10 CDKN1B RC3H1 WAC RNF5 AQP11 FYN CSNK1E BCKDHA CBLB ATRAID CCDC47 MAD2L1 ATP5IF1 DCAF12 LYPLAL1 VPS37B DCST1 BLVRA AZIN2 DDO PLK3 FAP SAMHD1 PNP MFSD8 NKD1 C…
query_1	TRUE	3.06169e-07	735	3528	212	0.0600907	0.288435	GO:0007167	GO:BP	enzyme-linked receptor protein signaling pathway	SULF2 NFATC4 CREB3L1 TIPARP PTGIR FGF10 FST FGFRL1 SFRP2 PID1 AKT2 PDGFA PBLD C20orf27 CD63 EPHA2 ITGB3 ZEB1 RABGEF1 GIGYF2 SFRP1 PIP4K2C MYOC ZC3H3 ZNF703 SFRP5 SMAD4 CITED1 CCBE1 RNF115 EP300 SMOC2 GPC3 TGFB2 FGF2 HIF1A DDR2 ANGPT4 NUP62 EFNA5 HPGD ACP4 CBLB ZYX GPER1 EPHB1 STAT6 ANGPTL1 AR RHOQ ABL1 ROBO1 COL1A2 HIVEP1 IRS2 STAT3 ACVR1 ADRA2A LRRC32 FOXC1 HAP1 TRIM33 FLT1 EPHB4 APLN SPTBN1 FLR…
query_1	TRUE	3.06668e-07	1107	3528	298	0.0844671	0.269196	GO:0045184	GO:BP	establishment of protein localization	MPC2 RBP4 TRAK2 LONP2 BCAP31 FKBP1B EMC4 AKT2 ITGB1BP1 TSPO LEP ARRDC4 CD63 RHBDD3 TIMM44 RYR2 PMPCB NOP16 ARF5 BCL3 SFT2D1 COL1A1 ARL6IP5 ARL4A SFRP1 RHOB BIRC5 SNX27 SNX17 XPO5 ALOX5 PEX3 DNAJC19 TGFB2 SORCS2 LMNA EMC10 CAMSAP3 NUP153 RAPGEF3 AP3D1 HIF1A TMED1 AQP11 RAP2A ARL1 LIN7A NUP62 EFNA5 FYN DNAJC27 RAB3GAP1 DNAJC15 STX8 GPER1 CCDC47 EXOC6B ZDHHC14 ERP29 ATP5IF1 OPTN PRKCE VPS37B TRARG1 …
query_1	TRUE	3.33475e-07	217	3528	82	0.0232426	0.37788	GO:0010631	GO:BP	epithelial cell migration	EMP2 RGCC FGF10 STC1 AKT3 ITGB1BP1 RHOJ EPHA2 RHOB CCBE1 SRPX2 AMOT SMOC2 TGFB2 SP1 HIF1A ANGPT4 PRKCE MAP3K3 CIB1 FAP ABL1 ROBO1 PLCG2 APOE ANXA1 KANK2 EPHB4 DUSP10 NR2F2 RTN4 SASH1 ANGPT1 ARF6 TGFBR2 PIK3CG PTK2B NR4A1 ATP5F1A ETS1 CLASP1 MMP9 DAAM2 MMRN2 SRF FGF1 LGMN DCN PRKCA PKN2 DAB2IP MEF2C MET P2RX4 PRCP PRKD1 MAPRE2 ROCK2 PTPN11 DPP4 KANK1 CCN3 BMPER HDAC7 SPRED1 SIRT1 ARSB PRKD2 PLEKHG…
query_1	TRUE	3.36435e-07	407	3528	132	0.037415	0.324324	GO:0006325	GO:BP	chromatin organization	SUPT6H KAT6B ASH1L KDM6A PHF2 MORC2 BAZ1B ZNHIT1 CHD2 EP300 GPX4 SMARCA5 WAC BRD2 SPTY2D1 ARID1B EZH1 ATXN7L3 MYC SMARCD1 CHD6 CHD3 BRD4 INO80 RNF40 BRD3 KDM5C INO80D RBBP7 RBM15B UBN1 RAD54L2 TSPYL2 UBN2 HIRA NUDT5 PPM1D TPR RELA DAXX NPM3 SUPT16H MTA2 CABIN1 TP53 DNMT3A ARID1A YTHDC1 CHD5 BPTF NSD3 CARM1 SETD2 RB1 RESF1 MIER1 NSD1 PBRM1 ZNF445 KDM6B SIN3A ZNF462 GSK3A KMT2C SETD1A ACTR8 KDM7A T…
query_1	TRUE	3.44264e-07	276	3528	98	0.0277778	0.355072	GO:0009150	GO:BP	purine ribonucleotide metabolic process	NME1 SULT2A1 MPC2 NUDT19 FBP1 PID1 EPHA2 ELOVL6 PDHB ATP5MC3 ACSL1 ACOT8 PGAM1 NUPR1 PDE4D SLC25A13 PDHA1 MLXIPL PDE4A EP300 PDK1 ACOT6 ALDOC HIF1A DGAT1 ACSL4 NME2 RHOQ DLAT GPAM MCEE PNP HK2 ELOVL4 STAT3 PFKP ANTKMT GALK1 RAB23 ACACA ATIC PAPSS2 ENO2 GMPR2 ENO1 OXSM FITM2 HK3 ELOVL5 PDK3 ATP5F1A ADCY5 ADSS2 GIT1 PDE4B HSD17B4 ACLY ADCY9 ATP5PF PDE8A ATP5F1C NUDT7 ACAT1 IMPDH1 ENPP1 GMPS ATP5ME …
query_1	TRUE	3.58575e-07	569	3528	172	0.0487528	0.302285	GO:0030036	GO:BP	actin cytoskeleton organization	EMP2 RGCC FRMD3 FGF10 ITGB1BP1 MSRB1 ENAH RHOJ TRIP10 CDC42BPG CGNL1 ITGB3 ADD3 RHPN1 MYOC TMEFF2 SMAD4 ANTXR1 LIMCH1 AMOT PAK3 RAPGEF3 CARMIL1 RAP2A DLC1 EFNA5 ARPC3 ZYX MKLN1 DBN1 IKBKB MSRB2 PRKCE DSTN TRPM2 RHOQ SHROOM4 ABL1 CORO1A RFLNB DMTN PTK7 LMOD1 RHOF AMOTL1 RND2 SNX9 ANXA1 EPS8 PDXP PAK2 SPTBN1 SH2B2 NCKAP1 BRAF WASHC3 CTNNA2 WASF2 ARF6 PHACTR3 DIAPH1 ARHGAP26 RND1 CAPG SPTBN2 JMY PTK…
query_1	TRUE	3.60904e-07	673	3528	197	0.055839	0.292719	GO:0051241	GO:BP	negative regulation of multicellular organismal process	NFATC4 CREB3L1 C1QBP RGCC PGLYRP2 PRDX2 ADAMTS18 WNK1 FKBP1B STC1 ADGRB2 SFRP2 TOB2 ITGB1BP1 PDGFA FOXJ2 EPHA2 SYNGAP1 BCL3 RABGEF1 MARK1 SFRP1 SMAD4 TIGIT SERPINE2 ARRDC3 AMOT ALOX5 TGFB2 ANXA2 LMNA CDKN1B SOD1 RC3H1 GPR4 HIF1A ANGPT4 SLC6A4 LAMA4 CACTIN ADORA1 MAPKBP1 MYC PROCR ROBO1 PLAU RFLNB C1QTNF1 APOE FZD7 FFAR4 PI16 LRPAP1 IFRD1 SEMA3G MYLIP ZFPM1 LRRC32 ANXA1 FOXC1 AGO3 ATG12 VGLL4 PRKG…
query_1	TRUE	4.60969e-07	1058	3528	286	0.0810658	0.270321	GO:0051253	GO:BP	negative regulation of RNA metabolic process	TENT5C NFATC4 ARID5A CREB3L1 C1QBP FST ZHX2 FBP1 RYBP SFRP2 GATAD2A TOB2 SIN3B CEBPA LEP KAT6B HIC1 PRDX5 ZEB1 ETS2 BCL3 MEPCE MSX2 SFRP1 BHLHE40 ZNF703 SMARCC2 SMAD4 SCAF4 CITED1 TLE4 SDR16C5 MLXIPL ATF3 ESR1 EP300 CDKN1B KLF3 SMARCA5 ETV3 TCFL5 HES6 RORC STAT6 AR RECQL5 SCAF8 MYC NIBAN2 GLIS2 ERF PLK3 CHD3 SALL2 RNF40 KLF10 DNAJC17 HIVEP1 TBX3 NOCT KDM5C PRDM2 PHB1 RBBP7 TLE5 STAT3 MNT ZFPM1 NF…
query_1	TRUE	5.60333e-07	2058	3528	506	0.143424	0.24587	GO:0007166	GO:BP	cell surface receptor signaling pathway	SULF2 NFATC4 EMP2 CREB3L1 TIPARP PTGIR PRDX2 FGF10 FST BOK WNK1 TMEM25 IL11RA ADGRB2 FGFRL1 SFRP2 PID1 AKT2 ITGB1BP1 CEBPA PDGFA PBLD LEP RANBP9 PLVAP C20orf27 IL34 CD63 HIC1 TMEM17 CNTFR EPHA2 TXNDC17 ITGB3 ACKR2 ZEB1 ITGA7 KDM6A IRAK2 BCL3 RABGEF1 COL1A1 ACSL1 GIGYF2 SFRP1 PIP4K2C MYOC ZC3H3 ZNF703 SFRP5 SMAD4 PDE4D CITED1 WNT5B CCBE1 TLE4 SERPINE2 ATF3 ITGA5 RNF115 ADIPOR2 EP300 SMOC2 GPC3 TGF…
query_1	TRUE	5.64115e-07	219	3528	82	0.0232426	0.374429	GO:0090132	GO:BP	epithelium migration	EMP2 RGCC FGF10 STC1 AKT3 ITGB1BP1 RHOJ EPHA2 RHOB CCBE1 SRPX2 AMOT SMOC2 TGFB2 SP1 HIF1A ANGPT4 PRKCE MAP3K3 CIB1 FAP ABL1 ROBO1 PLCG2 APOE ANXA1 KANK2 EPHB4 DUSP10 NR2F2 RTN4 SASH1 ANGPT1 ARF6 TGFBR2 PIK3CG PTK2B NR4A1 ATP5F1A ETS1 CLASP1 MMP9 DAAM2 MMRN2 SRF FGF1 LGMN DCN PRKCA PKN2 DAB2IP MEF2C MET P2RX4 PRCP PRKD1 MAPRE2 ROCK2 PTPN11 DPP4 KANK1 CCN3 BMPER HDAC7 SPRED1 SIRT1 ARSB PRKD2 PLEKHG…
query_1	TRUE	6.20052e-07	223	3528	83	0.0235261	0.372197	GO:0090130	GO:BP	tissue migration	EMP2 RGCC FGF10 STC1 AKT3 ITGB1BP1 RHOJ EPHA2 RHOB CCBE1 SRPX2 AMOT SMOC2 TGFB2 SP1 HIF1A ANGPT4 PRKCE MAP3K3 CIB1 FAP ABL1 ROBO1 PLCG2 APOE ANXA1 KANK2 EPHB4 DUSP10 NR2F2 RTN4 SASH1 ANGPT1 ARF6 TGFBR2 PIK3CG PTK2B NR4A1 ATP5F1A ETS1 CLASP1 MMP9 DAAM2 MMRN2 SRF FGF1 LGMN DCN PRKCA PKN2 DAB2IP MEF2C MET P2RX4 PRCP PRKD1 MAPRE2 ROCK2 PTPN11 DPP4 KANK1 CCN3 BMPER HDAC7 SPRED1 SIRT1 ARSB FOXF1 PRKD2 …
query_1	TRUE	6.56781e-07	383	3528	125	0.0354308	0.326371	GO:0031400	GO:BP	negative regulation of protein modification process	SUPT6H CTDSPL SH3RF2 FKBP1B SFRP2 PID1 ITGB1BP1 TSPO UCHL1 RABGEF1 DBI PRKAR1B SFRP1 SDR16C5 MLXIPL PPP1R1B CDKN1B MLLT6 NUP62 FYN ACP4 CBLB CACTIN MAD2L1 IKBKB PRKCE TINF2 CIB1 ABL1 DEPTOR DMTN APOE COPS9 SH3BP5 NXN STK38 DUSP10 NR2F2 DUSP1 ANGPT1 VPS25 EPHB2 SPRED3 RELA TPPP BMP7 TRIM44 N4BP1 PMEPA1 CAMK2N1 FABP4 HEXIM1 TMEM59 CTNNB1 TMEM120A OTUB2 RB1 SHB GNAQ SIN3A PLPP3 BMP2 PPP1R15A CTDSP1 …
query_1	TRUE	6.83038e-07	5826	3528	1282	0.363379	0.220048	GO:0016043	GO:BP	cellular component organization	CRISPLD2 SULF2 TLCD2 NUP205 SUPT6H VASH2 NFATC4 EMP2 PPL LETMD1 HUWE1 AIFM2 C1QBP LOXL1 RGCC NDE1 PARD3 ABCD3 ERC1 TRAK2 FRMD3 LONP2 ADAMTS18 FGF10 COX7A2 BOK THSD4 BCAP31 MFAP4 PPIF LRRC4C TMEM25 PNPLA3 MTSS2 HSD17B12 IVD FBP1 ABCA4 HOOK2 EFHD1 EHD4 EMC4 ABLIM1 SFRP2 SURF1 PID1 AKT2 AKT3 KCNA1 AFF2 ITGB1BP1 NDUFAF3 CEBPA TSPO GTF2H5 UCHL1 FBLN5 TMEM14A CCDC69 RANBP9 MMP2 MSRB1 ENAH RHOJ KAT6B RE…
query_1	TRUE	7.4636e-07	6003	3528	1317	0.373299	0.21939	GO:0071840	GO:BP	cellular component organization or biogenesis	CRISPLD2 SULF2 TLCD2 NUP205 SUPT6H VASH2 NFATC4 EMP2 PPL LETMD1 HUWE1 AIFM2 C1QBP LOXL1 RGCC NDE1 PARD3 ABCD3 ERC1 TRAK2 FRMD3 LONP2 ADAMTS18 FGF10 COX7A2 BOK THSD4 BCAP31 MFAP4 PPIF LRRC4C TMEM25 PNPLA3 MTSS2 HSD17B12 IVD FBP1 ABCA4 HOOK2 EFHD1 EHD4 EMC4 BUD23 ABLIM1 SFRP2 SURF1 PID1 AKT2 AKT3 KCNA1 AFF2 ITGB1BP1 NDUFAF3 CEBPA TSPO GTF2H5 UCHL1 FBLN5 TMEM14A CCDC69 RANBP9 MMP2 MSRB1 ENAH RHOJ KA…
query_1	TRUE	7.64281e-07	742	3528	212	0.0600907	0.285714	GO:1901701	GO:BP	cellular response to oxygen-containing compound	PRDX1 MPC2 PRDX2 PPIF FKBP1B PID1 MGST1 AKT2 LEP MMP2 ALDH1A2 AKR1A1 CCS PRDX5 ZEB1 PRDX3 IRAK2 ROMO1 COL1A1 SFRP1 PIP4K2C ZNF703 RHOB BIRC5 KLHL22 ADH5 MLXIPL PPP1R1B ESR1 SLC2A5 SOD1 LPIN1 RAPGEF3 HIF1A HRH2 EFNA5 FYN RORC GPER1 STAT6 CACTIN AR FAM210B RECQL5 PRKCE TRPM2 TRARG1 RHOQ ZFP36L1 PINK1 CDH1 ABL1 BCL2L1 COL1A2 PLCG2 DMTN PTK7 IRS2 CA2 STAT3 ADRA2A ANXA1 LAMTOR2 GNA11 KANK2 PDXP SH2B2 …
query_1	TRUE	8.29188e-07	448	3528	141	0.039966	0.314732	GO:0097190	GO:BP	apoptotic signaling pathway	NFATC4 PRDX2 FGF10 BOK BCAP31 PPIF SFRP2 TMEM14A HIC1 ZNF385A EPHA2 BCL3 ARL6IP5 S100A8 SFRP1 MAPK8IP1 NUPR1 ATF3 SLC25A5 EP300 TGFB2 PDK1 LMNA SOD1 HIF1A RB1CC1 GHITM AR ZMYND11 ERP29 HIPK1 ATP5IF1 ARMC10 MYC TP53BP2 PINK1 TMEM102 BCL2L1 DEPTOR GRINA DHDH PTPMT1 BLOC1S2 CFLAR MEIS3 DIABLO ACVR1 MNT TIMM50 ZSWIM2 GSDME PAK2 DDX3X ACAA2 ITPRIP LGALS12 BCL10 BNIP3 RELA DAXX MCL1 EYA3 TP53 NDUFS3 BI…
query_1	TRUE	9.06932e-07	1224	3528	322	0.0912698	0.263072	GO:0007049	GO:BP	cell cycle	PUM1 RGCC NDE1 PARD3 CTDSPL FGF10 IVD CEBPA CCDC69 LEP SPC24 FOXJ2 GRK5 MEPCE BAZ1B GIGYF2 SFRP1 SIK1 ZNF703 NUPR1 RHOB BIRC5 RAB11FIP4 KLHL22 ASNS SSX2IP MARK4 SMOC2 LMNA CDKN1B SMARCA5 CTDP1 WAC EML1 PHGDH NUP62 HPGD KMT2E PKP4 SMC1A JADE3 SLC6A4 GPER1 MAD2L1 RECQL5 PRKCE MYC SMC4 TP53I13 C11orf80 EFHC1 CIB1 TNKS PLK3 ZFP36L1 FAP CHD3 ABL1 BCL2L1 INO80 EPC2 CDC23 TBX3 INO80D HAUS4 NDEL1 MBLAC1 …
query_1	TRUE	9.31736e-07	377	3528	123	0.0348639	0.32626	GO:0009896	GO:BP	positive regulation of catabolic process	HUWE1 POLR2G PUM1 TIPARP BCAP31 SH3RF2 AKT2 SAMD4B RHBDD3 ORMDL3 GIGYF2 PIP4K2C NUPR1 MLXIPL ABCD2 SLC25A5 TP53INP2 GPC3 CDKN1B RC3H1 WAC HIF1A RB1CC1 TNRC6C RAB3GAP1 CSNK1E CBLB SAMD4A ATP5IF1 OPTN PRKCE PLK3 ZFP36L1 PINK1 NKD1 NOCT IRS2 APOE RIDA MYLIP ADRA2A SNX9 PATL1 VGLL4 STAR ZER1 PIAS1 IRS1 BNIP3 ABHD5 PIP4K2A ITSN1 NDFIP1 PTK2B PLEKHF1 TMEM59 SUPT5H CNOT6L AMER1 STK11 OAZ1 YTHDF2 WWP2 FO…
query_1	TRUE	9.59355e-07	10391	3528	2171	0.615363	0.208931	GO:0044238	GO:BP	primary metabolic process	SULF2 NME1 SEC11C CPZ SULT2A1 SUPT6H MPC2 VASH2 TENT5C NFATC4 ARID5A EMP2 REXO2 CAPN8 CREB3L1 MAFF HUWE1 PRSS23 BCKDHB C1QBP MRPS6 PAPPA2 POLR2G PUM1 MEF2D DAD1 LOXL1 ACOX2 AIG1 RGCC TIPARP ZNF662 CTDSPL DHRS3 SLC25A17 FOSL2 SPON1 ABCD3 RBP4 ACAA1 PTPRQ ERC1 NMT2 PRDX2 LONP2 SAFB2 ADAMTS18 MDH1 GCKR FGF10 SIRT3 BCAS3 ACER3 FST NUDT19 BOK EPHX1 BCAP31 ACY1 PIGP WNK1 PPIF ENOPH1 PNPLA3 SMPDL3A UAP1…
query_1	TRUE	9.75031e-07	292	3528	101	0.0286281	0.34589	GO:0009259	GO:BP	ribonucleotide metabolic process	NME1 SULT2A1 MPC2 NUDT19 FBP1 PID1 EPHA2 ELOVL6 PDHB ATP5MC3 ACSL1 ACOT8 PGAM1 NUPR1 PDE4D SLC25A13 PDHA1 MLXIPL PDE4A EP300 PDK1 ACOT6 ALDOC HIF1A DGAT1 ACSL4 NME2 RHOQ DLAT GPAM MCEE PNP HK2 ELOVL4 STAT3 UCKL1 PFKP ANTKMT GALK1 RAB23 ACACA ATIC PAPSS2 ENO2 GMPR2 ENO1 OXSM FITM2 HK3 ELOVL5 PDK3 ATP5F1A ADCY5 ADSS2 GIT1 PDE4B HSD17B4 ACLY ADCY9 ATP5PF PDE8A ATP5F1C NUDT7 ACAT1 IMPDH1 ENPP1 GMPS A…
query_1	TRUE	1.02148e-06	196	3528	75	0.0212585	0.382653	GO:0045765	GO:BP	regulation of angiogenesis	VASH2 EMP2 CREB3L1 RGCC ADGRB2 SFRP2 AKT3 LEP RHOJ FOXJ2 EPHA2 RHOB CCBE1 ITGA5 AMOT ALOX5 SMOC2 TGFB2 EMC10 SP1 GPR4 RAPGEF3 HIF1A ANGPT4 ABL1 PAK4 HK2 STAT3 MYDGF FOXC1 AGO3 FLT1 C3 CD34 SASH1 ISM1 VEGFD TGFBR2 PTK2B ETS1 IL1A CTNNB1 NAXE COL4A3 FGF1 EMILIN2 DCN PRKCA CCR2 DAB2IP EMILIN1 PRKD1 DLL1 ROCK2 ZNF304 THBS4 DNAJC4 ADAMTS1 BMPER SPRED1 SIRT1 PRKD2 PDE3B TJP1 HGS SARS1 CDH5 HSPB6 TEK IT…
query_1	TRUE	1.0631e-06	1596	3528	404	0.114512	0.253133	GO:0007399	GO:BP	nervous system development	SULF2 VASH2 NFATC4 NDE1 PTPRQ TRAK2 FGF10 ACER3 LRRC4C ZHX2 PDE6C EFHD1 ADGRB2 SFRP2 AKT2 AKT3 KCNA1 UCHL1 LEP ENAH IL34 ALDH1A2 TRAPPC4 EPHA2 ARNT2 SYNGAP1 MAP1A ZEB1 KDM6A ADRA2B ZNF609 NAV1 ALDH5A1 ABCB6 ORMDL3 SLC6A17 ODAD4 S100A8 MARK1 GIGYF2 SFRP1 BHLHE40 HAPLN3 MYOC SMAD4 CITED1 WNT5B SERPINE2 SRPX2 MAL2 MARK4 EP300 PAK3 TGFB2 ANXA2 PBX2 MARK2 CAMSAP3 SOD1 HDGFL3 EML1 HIF1A PHGDH RAP2A EFN…
query_1	TRUE	1.07513e-06	618	3528	182	0.0515873	0.294498	GO:0040007	GO:BP	growth	FGF10 FBP1 STC1 SFRP2 LEP PTX3 KDM6A GIGYF2 SFRP1 SMAD4 TKT SERPINE2 ESR1 EP300 MMP14 GPC3 TGFB2 CDKN1B SOD1 MST1 HIF1A DDR2 EFNA5 RASAL2 PPIB SLC6A4 DBN1 TNC AR SP2 CISH RERG KDF1 CIB1 GPAM ZFP36L1 ABL1 BCL2L1 PKDCC SERTAD3 INO80 NKD1 PTK7 FZD7 PI16 PHB1 RBBP7 RND2 IFRD1 SEMA3G TLE5 STAT3 TSPYL2 ANXA1 FOXC1 LAMTOR2 VGLL4 SEMA6B DDX3X DUSP10 FLRT3 CRLF3 ADAM15 RTN4 RARA PHLDA2 TGFBR2 ALOX15B TP53…
query_1	TRUE	1.13521e-06	308	3528	105	0.0297619	0.340909	GO:0072521	GO:BP	purine-containing compound metabolic process	NME1 SULT2A1 MPC2 NUDT19 FBP1 PID1 EPHA2 ELOVL6 PDHB ATP5MC3 ACSL1 ACOT8 PGAM1 NUPR1 PDE4D SLC25A13 PDHA1 MLXIPL PDE4A EP300 PDK1 ACOT6 ALDOC HIF1A DGAT1 ACSL4 NME2 RHOQ DLAT GPAM MCEE SAMHD1 PNP HK2 ELOVL4 STAT3 PFKP PRPSAP1 ANTKMT GALK1 RAB23 ACACA ATIC PAPSS2 ENO2 GMPR2 ENO1 OXSM FITM2 HK3 ELOVL5 PDK3 ATP5F1A ADCY5 DGUOK ADSS2 GIT1 PDE4B HSD17B4 ACLY ADCY9 ATP5PF PDE8A ATP5F1C NUDT7 ACAT1 IMPD…
query_1	TRUE	1.20543e-06	665	3528	193	0.0547052	0.290226	GO:0060548	GO:BP	negative regulation of cell death	NFATC4 AIFM2 DAD1 CCN5 PRDX2 FGF10 BOK PPIF SH3RF2 SFRP2 AKT2 TMEM14A ZNF385A CNTFR SYNGAP1 GRK5 PRDX5 PRDX3 BCL3 ORMDL3 SFRP1 MAPK8IP1 NUPR1 SMAD4 BIRC5 CITED1 MGMT ASNS ITGA5 SLC25A5 GPX4 NTSR1 LMNA CDKN1B SOD1 MST1 HIF1A ANGPT4 RB1CC1 NUP62 GHITM AR MAD2L1 ZMYND11 ARMC10 NIBAN2 CIB1 PLK3 GPAM PINK1 ABL1 BCL2L1 PAK4 CIAPIN1 CORO1A GRINA PLCG2 TBX3 IRS2 APOE CFLAR FFAR4 MEIS3 LRPAP1 STXBP1 ACVR1…
query_1	TRUE	1.20879e-06	293	3528	101	0.0286281	0.34471	GO:0006163	GO:BP	purine nucleotide metabolic process	NME1 SULT2A1 MPC2 NUDT19 FBP1 PID1 EPHA2 ELOVL6 PDHB ATP5MC3 ACSL1 ACOT8 PGAM1 NUPR1 PDE4D SLC25A13 PDHA1 MLXIPL PDE4A EP300 PDK1 ACOT6 ALDOC HIF1A DGAT1 ACSL4 NME2 RHOQ DLAT GPAM MCEE SAMHD1 PNP HK2 ELOVL4 STAT3 PFKP PRPSAP1 ANTKMT GALK1 RAB23 ACACA ATIC PAPSS2 ENO2 GMPR2 ENO1 OXSM FITM2 HK3 ELOVL5 PDK3 ATP5F1A ADCY5 DGUOK ADSS2 GIT1 PDE4B HSD17B4 ACLY ADCY9 ATP5PF PDE8A ATP5F1C NUDT7 ACAT1 IMPD…
query_1	TRUE	1.35649e-06	687	3528	198	0.0561224	0.28821	GO:1902533	GO:BP	positive regulation of intracellular signal transduction	C1QBP PUM1 PRDX2 FGF10 BOK BCAP31 SH3RF2 AKT3 ITGB1BP1 PDGFA LEP C20orf27 IL34 HIC1 ZNF385A VWF S100A12 ADRA2B ARL6IP5 S100A8 MYOC MAPK8IP1 NUPR1 KLHL22 EP300 TGFB2 SOD1 RC3H1 GPR4 WAC RB1CC1 NUP62 FYN DNAJC27 GPER1 AR MAD2L1 ERP29 IKBKB PRKCE MYC MAP3K3 CIB1 PINK1 ABL1 ROBO1 PLCG2 C1QTNF1 APOE CFLAR FFAR4 MEIS3 PHB1 CAMTA1 LURAP1L MYDGF ADRA2A PELI1 LAMTOR2 GSDME FLT1 DDX3X BRAF TAB3 MAP3K4 RTN4…
query_1	TRUE	1.55554e-06	705	3528	202	0.0572562	0.286525	GO:0000122	GO:BP	negative regulation of transcription by RNA polymerase II	NFATC4 ARID5A CREB3L1 C1QBP FST ZHX2 FBP1 RYBP GATAD2A SIN3B CEBPA LEP HIC1 ZEB1 ETS2 MEPCE MSX2 BHLHE40 SMARCC2 SMAD4 SCAF4 SDR16C5 MLXIPL ATF3 ESR1 EP300 KLF3 ETV3 TCFL5 HES6 RORC STAT6 AR SCAF8 MYC GLIS2 ERF PLK3 CHD3 SALL2 DNAJC17 HIVEP1 TBX3 PRDM2 PHB1 RBBP7 TLE5 MNT ZFPM1 NFATC2 FOXC1 APBB1 TAF3 KANK2 BACH1 NR2F2 ZBTB16 PIAS1 PHF21A RARA IRF2BP2 TPR RELA CDC73 MTA2 TP53 DNMT3A NR1D2 NFKB1 M…
query_1	TRUE	1.67436e-06	761	3528	215	0.060941	0.282523	GO:0051276	GO:BP	chromosome organization	SUPT6H IVD KAT6B ASH1L KDM6A PHF2 MORC2 BAZ1B ZNHIT1 GTF2F2 KLHL22 CHD2 EP300 GPX4 SMARCA5 WAC CHTF18 NUP62 BRD2 SMC1A SPTY2D1 MAD2L1 ARID1B RECQL5 EZH1 ATXN7L3 MYC SMC4 SMARCD1 TINF2 TNKS CHD6 CHD3 ABL1 BRD4 INO80 RNF40 CDC23 BRD3 KDM5C INO80D RBBP7 RBM15B UBN1 RAD54L2 TSPYL2 ANXA1 PDS5B YLPM1 STAG1 RFC3 UBN2 HIRA DDX3X ANAPC15 NUDT5 KIF22 MAP3K4 PPM1D MSH5 TPR RELA DAXX NPM3 DCTN2 SUPT16H MTA2 …
query_1	TRUE	1.75343e-06	198	3528	75	0.0212585	0.378788	GO:1901342	GO:BP	regulation of vasculature development	VASH2 EMP2 CREB3L1 RGCC ADGRB2 SFRP2 AKT3 LEP RHOJ FOXJ2 EPHA2 RHOB CCBE1 ITGA5 AMOT ALOX5 SMOC2 TGFB2 EMC10 SP1 GPR4 RAPGEF3 HIF1A ANGPT4 ABL1 PAK4 HK2 STAT3 MYDGF FOXC1 AGO3 FLT1 C3 CD34 SASH1 ISM1 VEGFD TGFBR2 PTK2B ETS1 IL1A CTNNB1 NAXE COL4A3 FGF1 EMILIN2 DCN PRKCA CCR2 DAB2IP EMILIN1 PRKD1 DLL1 ROCK2 ZNF304 THBS4 DNAJC4 ADAMTS1 BMPER SPRED1 SIRT1 PRKD2 PDE3B TJP1 HGS SARS1 CDH5 HSPB6 TEK IT…
query_1	TRUE	1.80747e-06	1040	3528	279	0.0790816	0.268269	GO:0051174	GO:BP	regulation of phosphorus metabolic process	EMP2 RGCC CTDSPL GCKR FGF10 WNK1 FKBP1B FBP1 SFRP2 PID1 AKT2 ITGB1BP1 PDGFA UCHL1 LEP IL34 PPP1R36 EPHA2 ITGB3 PRDX3 ADRA2B RABGEF1 PRKAR1B ACSL1 SFRP1 PIP4K2C TRPT1 NUPR1 SMAD4 CAMKK2 MLXIPL SRPX2 PPP1R1B ITGA5 EP300 TGFB2 PDK1 CDKN1B SOD1 RAPGEF3 HIF1A DDR2 RAP2A DLC1 ANGPT4 RB1CC1 NUP62 EFNA5 FYN ACP4 CBLB GPER1 EPHB1 CACTIN AR ERP29 IKBKB PRKCE CISH IDH1 CIB1 PINK1 ABL1 TMEM102 DEPTOR ROBO1 R…
query_1	TRUE	1.80747e-06	1040	3528	279	0.0790816	0.268269	GO:0019220	GO:BP	regulation of phosphate metabolic process	EMP2 RGCC CTDSPL GCKR FGF10 WNK1 FKBP1B FBP1 SFRP2 PID1 AKT2 ITGB1BP1 PDGFA UCHL1 LEP IL34 PPP1R36 EPHA2 ITGB3 PRDX3 ADRA2B RABGEF1 PRKAR1B ACSL1 SFRP1 PIP4K2C TRPT1 NUPR1 SMAD4 CAMKK2 MLXIPL SRPX2 PPP1R1B ITGA5 EP300 TGFB2 PDK1 CDKN1B SOD1 RAPGEF3 HIF1A DDR2 RAP2A DLC1 ANGPT4 RB1CC1 NUP62 EFNA5 FYN ACP4 CBLB GPER1 EPHB1 CACTIN AR ERP29 IKBKB PRKCE CISH IDH1 CIB1 PINK1 ABL1 TMEM102 DEPTOR ROBO1 R…
query_1	TRUE	2.24087e-06	1020	3528	274	0.0776644	0.268627	GO:0015031	GO:BP	protein transport	MPC2 RBP4 TRAK2 LONP2 BCAP31 FKBP1B AKT2 ITGB1BP1 LEP ARRDC4 CD63 RHBDD3 TIMM44 PMPCB NOP16 ARF5 BCL3 SFT2D1 COL1A1 ARL6IP5 ARL4A SFRP1 RHOB BIRC5 SNX27 SNX17 XPO5 ALOX5 PEX3 DNAJC19 TGFB2 SORCS2 LMNA CAMSAP3 NUP153 RAPGEF3 AP3D1 HIF1A TMED1 AQP11 ARL1 LIN7A NUP62 EFNA5 FYN DNAJC27 DNAJC15 STX8 GPER1 EXOC6B ZDHHC14 ERP29 ATP5IF1 OPTN PRKCE VPS37B TRARG1 CIB1 PLK3 XPO6 PINK1 CDH1 OLFM2 PKDCC RANBP…
query_1	TRUE	2.39199e-06	262	3528	92	0.0260771	0.351145	GO:0006979	GO:BP	response to oxidative stress	PRDX1 AIFM2 ACOX2 PRDX2 PPIF MGST1 MMP2 CCS PRDX5 PRDX3 ROMO1 ARL6IP5 RHOB GPX4 ALOX5 PDK1 SOD1 HIF1A GPX8 UCP3 EPAS1 LANCL1 NDUFA6 ETFDH MSRB2 TRPM2 IDH1 PLK3 CHD6 PINK1 ABL1 PTGS1 RAD52 LONP1 APOE DIABLO APTX ANXA1 CLN8 LIAS VKORC1L1 RELA MCL1 NQO1 TP53 CTNNB1 PTGS2 MAPK13 GCH1 FER KDM6B MMP9 ADNP2 FOXO3 PDE8A NCOA7 CRYAB PLA2R1 CHUK MELK MET PRKD1 NPTXR SLC25A24 PRKN ADPRS ADIPOQ PRDX6 PRDX4 T…
query_1	TRUE	2.52618e-06	203	3528	76	0.021542	0.374384	GO:0016053	GO:BP	organic acid biosynthetic process	ABCD3 ENOPH1 DECR2 HACD2 ALDH1A2 AKR1A1 ELOVL6 NDUFAB1 ADI1 HSD17B8 PSAT1 SDSL MTR MLXIPL MGST3 ASNS MGST2 ALOX5 PYCR3 HSD17B10 CSAD PHGDH ACSF3 SCD PTGS1 PCBD1 ELOVL4 PAH PSPH ANXA1 STAR FASN LIAS PYCR2 ACACA OXSM ALOX15B THNSL2 CYP27A1 ELOVL5 GOT1 LPGAT1 SEPHS1 PTGS2 NR1H2 MCAT LIPG SCD5 ACLY HACD3 UGDH RBP1 ALOX5AP LPL BCAT2 DHRS9 PDK4 ELOVL2 SIRT1 CES1 CBR4 DPYD CYP39A1 CYP7A1 LTA4H AKR1D1 AB…
query_1	TRUE	2.88707e-06	110	3528	49	0.0138889	0.445455	GO:0035601	GO:BP	protein deacylation	SIRT3 SIN3B SDR16C5 EP300 SMARCA5 LYPLAL1 PINK1 CHD3 PHB1 RBBP7 TPPP MTA2 RBM14 TP53 ELK4 YEATS2 MIER1 SIRT5 PPT1 TBL1XR1 SIN3A ABHD10 PER1 SREBF1 LYPLA1 DR1 FOXP3 JDP2 BCL6 HDAC4 PRKD1 ABHD17B ZZZ3 HDAC7 SPRED1 RCOR1 SIRT1 SFPQ PRKD2 TADA2A HDAC9 DYRK1A GATAD2B MIDEAS RRP8 ABHD13 ING2 NIPBL MTA1
query_1	TRUE	2.89124e-06	332	3528	110	0.0311791	0.331325	GO:0022411	GO:BP	cellular component disassembly	HUWE1 BOK TSPO MAP1A ADD3 SCAF4 SLC25A5 CAMSAP3 HDGFL3 CARMIL1 HIF1A DDR2 RB1CC1 STMN2 CAMSAP2 TBC1D25 ATP5IF1 OPTN SCAF8 MYC PLAAT3 DSTN SMARCD1 VPS13C CIB1 PLK3 PINK1 FAP MFSD8 LMOD1 HK2 RUBCN EPS8 ATG12 PDXP C3 SPTBN1 ARF6 BNIP3 SUPT16H DHX8 TP53 UFC1 CAPG SPTBN2 ARID1A SNX14 TAOK1 CLASP1 NAV3 PEX14 EPHA4 SREBF1 KIF5B MTPN VPS13D PARL MAP6D1 EPG5 UBQLN4 STING1 SH3PXD2B DFFA CHMP2A TMOD3 SPTAN1…
query_1	TRUE	2.96217e-06	233	3528	84	0.0238095	0.360515	GO:0015980	GO:BP	energy derivation by oxidation of organic compounds	NFATC4 COX8A MDH1 COX7A2 SIRT3 COX6A1 PPIF AKT2 LEP CS COX7A2L NDUFA10 GYG2 NUPR1 SLC25A13 MLXIPL NDUFC2 SDHA HIF1A RB1CC1 NDUFB8 COX5B UQCC3 DNAJC15 ETFDH IDH1 PINK1 ETFB IRS2 PPP1CB TRAP1 ANTKMT NDUFV1 IRS1 PHLDA2 GAA BNIP3 SDHC TP53 NDUFS3 BID COX7C ATP5F1A NDUFB9 NDUFB6 UQCR10 NDUFS4 DYRK2 COX7B COX4I1 GSK3A ATP5PF ATP5F1C ENPP1 SLC25A25 PPP1R3C PPP1R3B FH SLC25A22 PLEC SLC25A33 POLG2 ATP5PB …
query_1	TRUE	3.05548e-06	175	3528	68	0.0192744	0.388571	GO:0044242	GO:BP	cellular lipid catabolic process	ACOX2 AIG1 SLC25A17 ABCD3 ACAA1 LONP2 ACER3 NUDT19 PNPLA3 SMPDL3A DECR2 AKT2 LEP ECHS1 ACOT8 ABCD2 ACADS FAAH MGST2 ACAT2 CPT1C HSD17B10 LPIN1 TYSND1 BDH2 GCDH ETFDH IDH1 PHYH PLCG2 ETFB IRS2 ABHD16A BCO1 HACL1 HADH ACAA2 IRS1 ACOX1 ABHD5 ACADL EHHADH AUH ASAH1 LIPG HSD17B4 NUDT7 PEX2 ACAT1 ECHDC1 LIPE INPP5F RNPS1 LPL ADIPOQ PRDX6 DAGLA HADHB SORL1 SIRT1 CROT PNPLA2 HEXA ABCD1 ABHD2 PLBD2 GALC
query_1	TRUE	3.07092e-06	1023	3528	274	0.0776644	0.26784	GO:0032270	GO:BP	positive regulation of cellular protein metabolic process	EMP2 HUWE1 POLR2G RGCC SPON1 FGF10 BOK BCAP31 WNK1 SH3RF2 SFRP2 AKT2 ITGB1BP1 PDGFA LEP ARRDC4 IL34 ADRA2B BCL3 ARL6IP5 S100A8 ACSL1 KANSL1 NUPR1 SMAD4 CCBE1 CAMKK2 SDR16C5 ANTXR1 ITGA5 ARRDC3 PLGRKT EGLN3 TGFB2 LMNA PLD1 SMARCA5 RAPGEF3 DDR2 MTCH1 RAP2A DLC1 ANGPT4 RB1CC1 EFNA5 FYN RAB3GAP1 CSNK1E KMT2E CBLB GPER1 LARP6 WDR61 SAMD4A ERP29 ATP5IF1 MYC CIB1 PLK3 PINK1 ABL1 TBC1D10A ROBO1 RNF40 PLC…
query_1	TRUE	3.84432e-06	361	3528	117	0.0331633	0.3241	GO:0009117	GO:BP	nucleotide metabolic process	NME1 SULT2A1 MPC2 NUDT19 FBP1 NT5C3B PID1 DUT EPHA2 ELOVL6 PDHB ATP5MC3 ACSL1 ACOT8 PGAM1 NUPR1 PDE4D SLC25A13 PDHA1 MLXIPL PDE4A EP300 PDK1 ACOT6 ALDOC HIF1A DGAT1 NADK ACSL4 NME2 RHOQ DLAT GPAM MCEE SAMHD1 PNP DTYMK HK2 ELOVL4 STAT3 UCKL1 PFKP PRPSAP1 ANTKMT GALK1 RAB23 NAXD ACACA ATIC PAPSS2 ENO2 GMPR2 ENO1 OXSM FITM2 HK3 ELOVL5 PDK3 ATP5F1A ADCY5 NAMPT NAXE DGUOK AK8 ADSS2 GIT1 PDE4B HSD17B4 …
query_1	TRUE	3.85464e-06	201	3528	75	0.0212585	0.373134	GO:0046394	GO:BP	carboxylic acid biosynthetic process	ABCD3 ENOPH1 DECR2 HACD2 ALDH1A2 AKR1A1 ELOVL6 NDUFAB1 ADI1 HSD17B8 PSAT1 SDSL MTR MLXIPL MGST3 ASNS MGST2 ALOX5 PYCR3 HSD17B10 PHGDH ACSF3 SCD PTGS1 PCBD1 ELOVL4 PAH PSPH ANXA1 STAR FASN LIAS PYCR2 ACACA OXSM ALOX15B THNSL2 CYP27A1 ELOVL5 GOT1 LPGAT1 SEPHS1 PTGS2 NR1H2 MCAT LIPG SCD5 ACLY HACD3 UGDH RBP1 ALOX5AP LPL BCAT2 DHRS9 PDK4 ELOVL2 SIRT1 CES1 CBR4 DPYD CYP39A1 CYP7A1 LTA4H AKR1D1 ABCD1 M…
query_1	TRUE	3.93515e-06	619	3528	180	0.0510204	0.290792	GO:0051093	GO:BP	negative regulation of developmental process	TENT5C NFATC4 CREB3L1 HUWE1 RGCC PGLYRP2 PRDX2 FGF10 FST ZHX2 ADGRB2 SFRP2 TOB2 ITGB1BP1 TLCD3B FOXJ2 EPHA2 SYNGAP1 ZEB1 MARK1 SFRP1 SFRP5 SMAD4 CITED1 AMOT ALOX5 TGFB2 CDKN1B RC3H1 GPR4 RAPGEF3 HIF1A ANGPT4 EFNA5 SLC6A4 GPER1 EPHB1 WDR61 MYC PTGR3 CIB1 ZFP36L1 PINK1 NKD1 RFLNB DMTN TBX3 NOCT FZD7 PI16 IFRD1 SEMA3G STAT3 ZFPM1 NFATC2 ANXA1 FOXC1 AGO3 VGLL4 SEMA6B DUSP10 ZBTB16 RTN4 RARA ISM1 EPHB…
query_1	TRUE	4.0746e-06	1384	3528	354	0.10034	0.25578	GO:0009888	GO:BP	tissue development	SULF2 NFATC4 MAFF MGP MEF2D RGCC TIPARP FOSL2 PTPRQ SAFB2 FGF10 FST STC1 SFRP2 LEP MMP2 BPNT2 ALDH1A2 GSTK1 FOXJ2 EPHA2 ASH1L ZEB1 ITGA7 ETS2 KDM6A SLC24A3 COL1A1 MARK1 SFRP1 SIK1 ORAI1 ZNF703 TMEFF2 NUPR1 SMAD4 PDE4D RHOB CITED1 WNT5B SERPINE2 ATF3 ITGA5 ARRDC3 ESR1 EP300 ALOX5 MMP14 GPC3 TGFB2 LMNA CDKN1B CAMSAP3 SOD1 TST GPR4 MST1 RAPGEF3 ALDOC HIF1A PHGDH DDR2 AQP11 ANKH VEZF1 RASAL2 RXFP1 BR…
query_1	TRUE	4.08607e-06	1110	3528	293	0.0830499	0.263964	GO:0044093	GO:BP	positive regulation of molecular function	NME1 EMP2 RGCC SPON1 ERC1 FGF10 SIRT3 BCAS3 BOK BCAP31 WNK1 MTSS2 SFRP2 AKT2 ITGB1BP1 PDGFA LEP ARRDC4 IL34 RYR2 EPHA2 CCS TBC1D10B PRDX3 IRAK2 ADRA2B DBI ARL6IP5 S100A8 ACSL1 RALGDS ORAI1 ANTXR1 ARRDC3 ESR1 EP300 EGLN3 TGFB2 ANXA2 NTSR1 SOD1 RAPGEF3 HIF1A CHTF18 DDR2 MTCH1 DLC1 ARL1 ANGPT4 TIAM2 RAB3GAP1 PKP4 PPRC1 LARP6 EPHB1 TBC1D25 MFNG AR PDP2 ERP29 RFC5 IKBKB MYC POR STAC2 AZIN2 NIBAN2 CIB1…
query_1	TRUE	4.14487e-06	470	3528	144	0.0408163	0.306383	GO:0008285	GO:BP	negative regulation of cell population proliferation	RGCC PTGIR FGF10 PODN FGFRL1 SFRP2 TOB2 ITGB1BP1 CEBPA ALDH1A2 ZEB1 SFRP1 SFRP5 NUPR1 SMAD4 SERPINE2 ALOX5 GPC3 TGFB2 LMNA CDKN1B RC3H1 AQP11 DLC1 ETV3 RB1CC1 NUP62 CBLB ATRAID GPER1 EPHB1 AR ATP5IF1 RERG KDF1 MYC P3H2 NIBAN2 TINF2 CIB1 FAP ROBO1 TBX3 APOE PHB1 STAT3 PELI1 PTPN14 LRRC32 PDS5B GSDME KANK2 FLT1 VGLL4 CLMN PRKG1 APLN DUSP10 NR2F2 DUSP1 EIF2AK1 ZBTB16 DLG5 ADGRG1 NDRG1 BMP7 NDFIP1 CD…
query_1	TRUE	4.15582e-06	169	3528	66	0.0187075	0.390533	GO:0045333	GO:BP	cellular respiration	NFATC4 COX8A MDH1 COX7A2 SIRT3 COX6A1 PPIF CS COX7A2L NDUFA10 NUPR1 SLC25A13 MLXIPL NDUFC2 SDHA HIF1A NDUFB8 COX5B UQCC3 DNAJC15 ETFDH IDH1 PINK1 ETFB TRAP1 ANTKMT NDUFV1 BNIP3 SDHC NDUFS3 BID COX7C ATP5F1A NDUFB9 NDUFB6 UQCR10 NDUFS4 COX7B COX4I1 ATP5PF ATP5F1C SLC25A25 FH SLC25A22 PLEC SLC25A33 POLG2 ATP5PB MTFR1L UQCRQ CYC1 GPD1 COX5A NDUFS8 UQCR11 ATP5PO ABCD1 NOA1 SDHB NDUFS6 OGDHL ISCU STOM…
query_1	TRUE	4.63879e-06	265	3528	92	0.0260771	0.34717	GO:0010639	GO:BP	negative regulation of organelle organization	HUWE1 BOK PPIF TSPO TMEM14A CGNL1 BAZ1B ADD3 RHPN1 MYOC TMEFF2 NUPR1 SMAD4 KLHL22 SLC25A5 LMNA CAMSAP3 HDGFL3 SMARCA5 CARMIL1 DLC1 GHITM STMN2 CAMSAP2 MAD2L1 TINF2 CIB1 TNKS PINK1 CORO1A LMOD1 EPS8 PAK2 ANAPC15 SPTBN1 ACAA2 TOM1L2 WASF2 TPR BNIP3 BMP7 RBM14 TP53 CAPG SPTBN2 TAOK1 CLASP1 NAV3 TMEM120A LIF GMFG WAPL MTPN PARL MAP6D1 MCM2 TMOD3 SPTAN1 MET PRKN TERF2 CRACD ATXN7 CENATAC CCNF KANK1 KI…
query_1	TRUE	5.05834e-06	710	3528	201	0.0569728	0.283099	GO:0044087	GO:BP	regulation of cellular component biogenesis	RGCC ITGB1BP1 EPHA2 CGNL1 PHF2 ORMDL3 MORC2 ADD3 PIP4K2C RHPN1 MYOC TMEFF2 NUPR1 SMAD4 SRPX2 ANTXR1 KCTD17 LIMCH1 ESR1 MARK4 EP300 PAK3 CDKN1B CAMSAP3 PLD1 RAPGEF3 CARMIL1 RNF5 DLC1 NUP62 EFNA5 RAB3GAP1 DNAJC15 ARPC3 STMN2 CAMSAP2 SPTY2D1 EPHB1 DBN1 IKBKB PRKCE TRPM2 RHOQ METTL18 PINK1 ABL1 CORO1A FBLIM1 PLCG2 DMTN LMOD1 APOE SNX9 HAP1 EPS8 PAK2 DDX3X SPTBN1 RAP1GAP FLRT3 NCKAP1 AMIGO3 BRAF DLG5 …
query_1	TRUE	5.26595e-06	258	3528	90	0.0255102	0.348837	GO:0051051	GO:BP	negative regulation of transport	WNK1 PPIF FKBP1B STC1 PID1 AKT2 ITGB1BP1 LEP GABRE RABGEF1 ARL6IP5 SFRP1 SERPINE2 CTTNBP2NL NUP153 CHGA ADORA1 ERP29 KCNE4 PKDCC CORO1A DMTN IRS2 APOE FFAR4 LRPAP1 ADRA2A ANXA1 RUBCN BRAF RAB23 IRS1 ANGPT1 PIM3 SESTD1 EPHB2 TPR NDFIP1 PTK2B INHBB KLF7 BCR SNX12 TNFRSF1A SDCBP NR1H2 GOPC LIF MMP9 CHP1 WWP2 SREBF1 LYPLA1 ENPP1 DERL2 TRIM27 CRYAB CCR2 SERGEF UBQLN2 PNKD FIS1 PTPN11 PRKN ADIPOQ SREBF…
query_1	TRUE	5.64645e-06	387	3528	123	0.0348639	0.317829	GO:0010638	GO:BP	positive regulation of organelle organization	RGCC BOK PPIF AKT2 ITGB1BP1 MORC2 PIP4K2C MYOC KCTD17 LIMCH1 SLC25A5 MARK4 CDKN1B RAPGEF3 CARMIL1 HIF1A NUP62 RAB3GAP1 STMN2 ATP5IF1 PRKCE SMC4 DSTN TNKS PINK1 ABL1 INO80 TMED9 CDC23 LMOD1 INO80D ZDHHC6 SNX9 ANXA1 HAP1 PDXP NCKAP1 BRAF MAP3K4 WASF2 ARF6 TPR BNIP3 PIP4K2A TP53 BID PTK2B BAIAP2L1 IL1A NAV3 CTNNB1 RB1 CNOT6L SDCBP CDC42EP3 RESF1 CDC42EP4 PLCB1 SORBS3 SLF2 KATNBL1 FER SIN3A ANAPC4 CK…
query_1	TRUE	6.08025e-06	112	3528	49	0.0138889	0.4375	GO:0098732	GO:BP	macromolecule deacylation	SIRT3 SIN3B SDR16C5 EP300 SMARCA5 LYPLAL1 PINK1 CHD3 PHB1 RBBP7 TPPP MTA2 RBM14 TP53 ELK4 YEATS2 MIER1 SIRT5 PPT1 TBL1XR1 SIN3A ABHD10 PER1 SREBF1 LYPLA1 DR1 FOXP3 JDP2 BCL6 HDAC4 PRKD1 ABHD17B ZZZ3 HDAC7 SPRED1 RCOR1 SIRT1 SFPQ PRKD2 TADA2A HDAC9 DYRK1A GATAD2B MIDEAS RRP8 ABHD13 ING2 NIPBL MTA1
query_1	TRUE	6.29151e-06	192	3528	72	0.0204082	0.375	GO:0051348	GO:BP	negative regulation of transferase activity	GCKR SFRP2 ITGB1BP1 UCHL1 PRDX3 ORMDL3 PRKAR1B SFRP1 PIP4K2C CDKN1B NUP62 ACP4 CBLB MAD2L1 ABL1 DEPTOR IRS2 APOE SH3BP5 RUBCN PPP2R5A STK38 DUSP10 NR2F2 DUSP1 VPS25 EPHB2 PIP4K2A BMP7 TP53 CAMK2N1 FABP4 HEXIM1 RB1 SHB GNAQ BMP2 SOCS4 TRIM27 SH2B3 PLEC DUSP16 DAB2IP LIMK1 PIP4K2B PRKN ADIPOQ PYCARD PTPN1 MYOCD TNFAIP3 CDKN1A SPRED1 CHORDC1 SORL1 MAD2L2 PRKAR2A SIRT1 RASIP1 CHMP6 SMYD3 RGS14 AIDA L…
query_1	TRUE	6.55579e-06	160	3528	63	0.0178571	0.39375	GO:0010632	GO:BP	regulation of epithelial cell migration	EMP2 RGCC FGF10 STC1 AKT3 ITGB1BP1 RHOJ EPHA2 RHOB CCBE1 SRPX2 SMOC2 TGFB2 SP1 HIF1A ANGPT4 PRKCE MAP3K3 CIB1 ABL1 PLCG2 APOE ANXA1 DUSP10 NR2F2 RTN4 SASH1 ANGPT1 ARF6 TGFBR2 PIK3CG PTK2B ATP5F1A ETS1 CLASP1 MMP9 MMRN2 FGF1 LGMN DCN PRKCA DAB2IP MEF2C MET P2RX4 PRCP PRKD1 MAPRE2 ROCK2 BMPER HDAC7 SPRED1 SIRT1 ARSB PRKD2 CORO1C TEK BMPR2 ADGRA2 DNAJA4 BCAR1 KLF4
query_1	TRUE	6.55579e-06	160	3528	63	0.0178571	0.39375	GO:0043542	GO:BP	endothelial cell migration	EMP2 RGCC STC1 AKT3 ITGB1BP1 RHOJ EPHA2 RHOB CCBE1 SRPX2 AMOT SMOC2 SP1 HIF1A ANGPT4 MAP3K3 CIB1 FAP ABL1 ROBO1 APOE ANXA1 EPHB4 NR2F2 SASH1 ANGPT1 PIK3CG PTK2B NR4A1 ATP5F1A ETS1 MMRN2 SRF FGF1 LGMN DCN PRKCA DAB2IP MEF2C MET P2RX4 PRCP PRKD1 ROCK2 DPP4 CCN3 BMPER HDAC7 SPRED1 SIRT1 PRKD2 PLEKHG5 CDH5 LPXN TEK CLEC14A BMPR2 ADGRA2 DNAJA4 BCAR1 KLF4 SOX18
query_1	TRUE	7.05359e-06	321	3528	106	0.0300454	0.330218	GO:0010563	GO:BP	negative regulation of phosphorus metabolic process	CTDSPL GCKR FKBP1B FBP1 SFRP2 PID1 ITGB1BP1 PDGFA UCHL1 PPP1R36 PRDX3 RABGEF1 PRKAR1B SFRP1 PIP4K2C NUPR1 MLXIPL PPP1R1B TGFB2 CDKN1B NUP62 ACP4 CBLB CACTIN IKBKB CIB1 ABL1 DEPTOR DMTN IRS2 APOE SH3BP5 STAT3 RUBCN PPP2R5A STK38 DUSP10 NR2F2 DUSP1 ANGPT1 VPS25 EPHB2 SPRED3 PIP4K2A BMP7 TP53 PMEPA1 CAMK2N1 FABP4 HEXIM1 TMEM120A RB1 SHB GNAQ PLPP3 BMP2 GIT1 PPP1R15A CTDSP1 CHP1 SOCS4 ENPP1 BOD1L1 MG…
query_1	TRUE	7.05359e-06	321	3528	106	0.0300454	0.330218	GO:0045936	GO:BP	negative regulation of phosphate metabolic process	CTDSPL GCKR FKBP1B FBP1 SFRP2 PID1 ITGB1BP1 PDGFA UCHL1 PPP1R36 PRDX3 RABGEF1 PRKAR1B SFRP1 PIP4K2C NUPR1 MLXIPL PPP1R1B TGFB2 CDKN1B NUP62 ACP4 CBLB CACTIN IKBKB CIB1 ABL1 DEPTOR DMTN IRS2 APOE SH3BP5 STAT3 RUBCN PPP2R5A STK38 DUSP10 NR2F2 DUSP1 ANGPT1 VPS25 EPHB2 SPRED3 PIP4K2A BMP7 TP53 PMEPA1 CAMK2N1 FABP4 HEXIM1 TMEM120A RB1 SHB GNAQ PLPP3 BMP2 GIT1 PPP1R15A CTDSP1 CHP1 SOCS4 ENPP1 BOD1L1 MG…
query_1	TRUE	7.46319e-06	143	3528	58	0.0164399	0.405594	GO:0001666	GO:BP	response to hypoxia	RGCC AQP3 MMP2 ARNT2 SFRP1 SMAD4 EP300 EGLN3 TGFB2 PDK1 LMNA HIF1A ANGPT4 EPAS1 PRKCE MYC HIF3A PLK3 ZFP36L1 PINK1 PLAU LONP1 BACH1 CD34 ACAA2 VEGFD BNIP3 NDRG1 TP53 PDK3 HYOU1 PTGS2 ITPR1 ALAS2 BMP2 EPHA4 SRF CRYAB PLAT RWDD3 DPP4 NDNF BAD WDR83 MYOCD RORA DNAJC4 HMOX2 ARNT NR4A2 SIRT1 FAM162A ADAM8 HSP90B1 WTIP PLOD2 P2RX3
query_1	TRUE	7.48911e-06	10579	3528	2198	0.623016	0.20777	GO:0050789	GO:BP	regulation of biological process	SULF2 PRDX1 NME1 SUPT6H MPC2 VASH2 TENT5C NFATC4 ARID5A EMP2 KCNJ8 CREB3L1 MAFF MGP LETMD1 CACNA1G HUWE1 AIFM2 C1QBP POLR2G PUM1 MEF2D DAD1 ACOX2 RGCC TIPARP CCN5 ZNF662 PGLYRP2 PTGIR CA8 CTDSPL DHRS3 FOSL2 SPON1 RBP4 ERC1 PRDX2 LONP2 SAFB2 ADAMTS18 PRXL2A GCKR FGF10 COX7A2 OPRL1 SIRT3 BCAS3 ACER3 FST BOK BCAP31 MFAP4 WNK1 PPIF LRRC4C TMEM25 HSD17B12 ZHX2 SH3RF2 PODN IL11RA FKBP1B IVD PDE6C FBP1 …
query_1	TRUE	8.24734e-06	103	3528	46	0.0130385	0.446602	GO:0022900	GO:BP	electron transport chain	COX8A COX7A2 COX6A1 COX7A2L NDUFA10 SLC25A13 NDUFC2 SDHA NDUFB8 COX5B UQCC3 DNAJC15 ETFDH POR PINK1 CYBA CIAPIN1 ETFB NDUFV1 SDHC NDUFS3 BID COX7C NDUFB9 NDUFB6 UQCR10 NDUFS4 COX7B FDX1 COX4I1 RAVER1 SLC25A22 PLEC POLG2 UQCRQ CYC1 GPD1 COX5A NDUFS8 UQCR11 SDHB NDUFS6 ISCU
query_1	TRUE	1.01611e-05	144	3528	58	0.0164399	0.402778	GO:0036293	GO:BP	response to decreased oxygen levels	RGCC AQP3 MMP2 ARNT2 SFRP1 SMAD4 EP300 EGLN3 TGFB2 PDK1 LMNA HIF1A ANGPT4 EPAS1 PRKCE MYC HIF3A PLK3 ZFP36L1 PINK1 PLAU LONP1 BACH1 CD34 ACAA2 VEGFD BNIP3 NDRG1 TP53 PDK3 HYOU1 PTGS2 ITPR1 ALAS2 BMP2 EPHA4 SRF CRYAB PLAT RWDD3 DPP4 NDNF BAD WDR83 MYOCD RORA DNAJC4 HMOX2 ARNT NR4A2 SIRT1 FAM162A ADAM8 HSP90B1 WTIP PLOD2 P2RX3
query_1	TRUE	1.12883e-05	610	3528	176	0.0498866	0.288525	GO:0043069	GO:BP	negative regulation of programmed cell death	NFATC4 AIFM2 DAD1 PRDX2 FGF10 BOK PPIF SH3RF2 SFRP2 AKT2 TMEM14A ZNF385A CNTFR SYNGAP1 GRK5 PRDX5 PRDX3 BCL3 ORMDL3 SFRP1 MAPK8IP1 NUPR1 BIRC5 CITED1 MGMT ASNS ITGA5 SLC25A5 GPX4 NTSR1 LMNA CDKN1B SOD1 MST1 HIF1A ANGPT4 RB1CC1 NUP62 GHITM AR MAD2L1 ZMYND11 ARMC10 NIBAN2 CIB1 PLK3 GPAM PINK1 ABL1 BCL2L1 PAK4 CIAPIN1 CORO1A GRINA PLCG2 TBX3 IRS2 APOE CFLAR FFAR4 MEIS3 STXBP1 ACVR1 MYDGF MNT PELI1 H…
query_1	TRUE	1.18607e-05	155	3528	61	0.0172902	0.393548	GO:0070482	GO:BP	response to oxygen levels	RGCC AQP3 MMP2 ARNT2 CCDC115 SFRP1 SMAD4 EP300 EGLN3 TGFB2 PDK1 LMNA HIF1A ANGPT4 EPAS1 PRKCE MYC HIF3A PLK3 ZFP36L1 PINK1 PLAU LONP1 ATP6V0D1 BACH1 CD34 ACAA2 VEGFD BNIP3 NDRG1 TP53 PDK3 HYOU1 PTGS2 ITPR1 ALAS2 BMP2 EPHA4 SRF ATP6AP1 CRYAB PLAT RWDD3 DPP4 NDNF BAD WDR83 MYOCD RORA DNAJC4 HMOX2 ARNT NR4A2 SIRT1 FAM162A ADAM8 HSP90B1 WTIP PLOD2 P2RX3
query_1	TRUE	1.32194e-05	396	3528	124	0.0351474	0.313131	GO:0040008	GO:BP	regulation of growth	FBP1 SFRP2 LEP SFRP1 SMAD4 TKT SERPINE2 MMP14 GPC3 TGFB2 CDKN1B SOD1 HIF1A EFNA5 PPIB SLC6A4 DBN1 TNC AR CISH RERG CIB1 GPAM ABL1 BCL2L1 SERTAD3 INO80 NKD1 PI16 PHB1 RBBP7 RND2 IFRD1 SEMA3G TLE5 STAT3 TSPYL2 FOXC1 LAMTOR2 VGLL4 SEMA6B DDX3X DUSP10 CRLF3 ADAM15 RTN4 TGFBR2 ALOX15B TP53 NDUFS3 PTCH2 SEMA3F FN1 SYT2 RB1 SDCBP CLSTN3 PLCB1 PPT1 WWC3 IGFBP5 STK11 SIN3A HLX SRF ADNP2 MSX1 GSK3A LGMN ZF…
query_1	TRUE	1.36766e-05	603	3528	174	0.0493197	0.288557	GO:0031329	GO:BP	regulation of cellular catabolic process	TENT5C POLR2G PUM1 LONP2 BOK BCAP31 SH3RF2 RYBP AKT2 TSPO SAMD4B LEP ORMDL3 GIGYF2 PIP4K2C NUPR1 MLXIPL ABCD2 SLC25A5 TP53INP2 ANXA2 RC3H1 WAC HIF1A RNF5 AQP11 RB1CC1 TYSND1 TNRC6C RAB3GAP1 CSNK1E QSOX1 ATRAID TBC1D25 SAMD4A ATP5IF1 DCAF12 OPTN IDH1 VPS13C PLK3 ZFP36L1 PINK1 CARHSP1 MFSD8 NOCT IRS2 APOE RIDA STAT3 MYLIP ADRA2A SNX9 RUBCN PATL1 ATG12 VGLL4 STAR ZER1 PIAS1 IRS1 BNIP3 ABHD5 PIP4K2A …
query_1	TRUE	1.41346e-05	945	3528	253	0.071712	0.267725	GO:0042325	GO:BP	regulation of phosphorylation	EMP2 RGCC CTDSPL GCKR FGF10 WNK1 FBP1 SFRP2 PID1 AKT2 ITGB1BP1 PDGFA UCHL1 LEP IL34 EPHA2 ITGB3 PRDX3 ADRA2B RABGEF1 PRKAR1B ACSL1 SFRP1 PIP4K2C TRPT1 NUPR1 SMAD4 CAMKK2 MLXIPL SRPX2 ITGA5 EP300 TGFB2 CDKN1B SOD1 RAPGEF3 HIF1A DDR2 RAP2A ANGPT4 RB1CC1 NUP62 EFNA5 FYN ACP4 CBLB GPER1 EPHB1 CACTIN AR ERP29 IKBKB PRKCE CISH CIB1 PINK1 ABL1 TMEM102 DEPTOR ROBO1 RANBP2 PLCG2 DMTN IRS2 APOE FZD7 SH3BP5…
query_1	TRUE	1.44575e-05	11137	3528	2301	0.652211	0.206609	GO:0071704	GO:BP	organic substance metabolic process	SULF2 NME1 SEC11C CPZ SULT2A1 SUPT6H MPC2 VASH2 TENT5C NFATC4 ARID5A EMP2 REXO2 CAPN8 CREB3L1 MAFF BLVRB HUWE1 AIFM2 PRSS23 BCKDHB C1QBP MRPS6 PAPPA2 POLR2G PUM1 MEF2D DAD1 LOXL1 ACOX2 AIG1 RGCC TIPARP ZNF662 PGLYRP2 CTDSPL DHRS3 SLC25A17 FOSL2 SPON1 ABCD3 RBP4 ACAA1 PTPRQ ERC1 NMT2 PRDX2 LONP2 SAFB2 ADAMTS18 MDH1 GCKR FGF10 AS3MT SIRT3 BCAS3 ACER3 FST NUDT19 BOK EPHX1 BCAP31 ACY1 PIGP WNK1 PPIF …
query_1	TRUE	1.4854e-05	170	3528	65	0.018424	0.382353	GO:0033673	GO:BP	negative regulation of kinase activity	GCKR SFRP2 ITGB1BP1 UCHL1 PRDX3 PRKAR1B SFRP1 PIP4K2C CDKN1B NUP62 ACP4 CBLB ABL1 DEPTOR IRS2 APOE SH3BP5 RUBCN PPP2R5A STK38 DUSP10 NR2F2 DUSP1 VPS25 EPHB2 PIP4K2A BMP7 CAMK2N1 FABP4 HEXIM1 RB1 SHB GNAQ BMP2 SOCS4 TRIM27 SH2B3 PLEC DUSP16 DAB2IP PIP4K2B PRKN ADIPOQ PYCARD PTPN1 MYOCD TNFAIP3 CDKN1A SPRED1 CHORDC1 SORL1 PRKAR2A SIRT1 RASIP1 CHMP6 SMYD3 RGS14 AIDA LRP5 CORO1C SPRY1 CBL HEXIM2 PRKA…
query_1	TRUE	1.94644e-05	1019	3528	269	0.0762472	0.263984	GO:0002682	GO:BP	regulation of immune system process	SUPT6H C1QBP PUM1 RGCC PGLYRP2 PRDX2 PRXL2A FGF10 WNK1 AQP3 TOB2 CEBPA LEP PLVAP IL34 A2M RHBDD3 ITGB3 ZEB1 IRAK2 RABGEF1 SFRP1 MAPK8IP1 C7 PDE4D TIGIT LYVE1 ESR1 PSMB4 TGFB2 RC3H1 MST1 HIF1A CD99L2 FYN SIAE CBLB GPER1 STAT6 CACTIN WDR61 ADORA1 CD320 FAM210B PRKCE MTUS1 MYC DCST1 CIB1 GPAM ZFP36L1 CYBA ABL1 TMEM102 SAMHD1 ATP11C PNP KLF10 CORO1A POLR3F PLCG2 IRS2 APOE PHB1 STAT3 ZFPM1 PELI1 NFATC…
query_1	TRUE	2.03281e-05	182	3528	68	0.0192744	0.373626	GO:1903320	GO:BP	regulation of protein modification by small protein conjugation or removal	HUWE1 SH3RF2 TSPO ARRDC4 ARRDC3 HIF1A FYN CBLB EPAS1 MAD2L1 PRKCE PINK1 ABL1 RNF40 COPS9 PELI1 NXN DDX3X PIAS1 SASH1 ANGPT1 BCL10 RELA DAXX NDFIP1 UBE2D1 TRIM44 N4BP1 XIAP CTNNB1 OTUB2 AMER1 HMG20A TOPORS ZMIZ1 LIMK1 PIAS4 RWDD3 PRKN TICAM1 DCUN1D3 BMI1 MYCBP2 TNFAIP3 TNIP1 MUL1 AXIN1 ARNT GTPBP4 NDFIP2 MAD2L2 CRY1 RNF111 WFS1 SART3 ARRB1 OTUD4 UBR5 PEF1 GNL3 PIAS3 PHF23 VPS28 CDC20 FANCI BIRC3 W…
query_1	TRUE	2.24854e-05	531	3528	156	0.0442177	0.293785	GO:0051050	GO:BP	positive regulation of transport	MPC2 CACNA1G RGCC RBP4 BOK BCAP31 STC1 AKT2 ITGB1BP1 LEP CD63 RYR2 LMAN2 PTX3 DBI S100A8 ORAI1 SMAD4 GPC3 TGFB2 ANXA2 SOD1 RAPGEF3 HIF1A MLLT6 FYN GPER1 ATP5IF1 PRKCE STAC2 AZIN2 RHOQ CIB1 PLK3 PINK1 CYBA CDH1 ABL1 PLCG2 AACS C1QTNF1 IRS2 APOE FFAR4 STXBP1 ANXA1 ARHGEF7 HAP1 ANTKMT APLN C3 DENND5B CAMK1D IRS1 ANGPT1 ARF6 EPHB2 TPR SCN1B BAIAP3 INHBB EHD3 SLC11A1 BCR IL1A CLASP1 PPP3CA NR4A3 SDCBP…
query_1	TRUE	2.30986e-05	607	3528	174	0.0493197	0.286656	GO:0097435	GO:BP	supramolecular fiber organization	EMP2 LOXL1 RGCC NDE1 THSD4 MFAP4 HOOK2 SFRP2 ITGB1BP1 FBLN5 MSRB1 ENAH CGNL1 MAP1A COL1A1 ADD3 RHPN1 MYOC TMEFF2 SMAD4 LIMCH1 PAK3 TGFB2 ANXA2 CDKN1B CAMSAP3 HDGFL3 RAPGEF3 CARMIL1 DDR2 DLC1 ARPC3 STMN2 CAMSAP2 ZYX DBN1 MSRB2 PRKCE DSTN SHROOM4 CIB1 PLK3 ABL1 COL1A2 CORO1A RFLNB DMTN LMOD1 RHOF APOE DST NDEL1 RND2 SNX9 FOXC1 EPS8 PDXP PAK2 SPTBN1 NCKAP1 BRAF WASHC3 CTNNA2 WASF2 ARF6 TPPP DIAPH1 R…
query_1	TRUE	2.4445e-05	133	3528	54	0.0153061	0.406015	GO:0009060	GO:BP	aerobic respiration	COX8A MDH1 COX7A2 SIRT3 COX6A1 PPIF CS COX7A2L NDUFA10 NUPR1 MLXIPL NDUFC2 SDHA HIF1A NDUFB8 COX5B UQCC3 DNAJC15 IDH1 PINK1 ANTKMT NDUFV1 BNIP3 SDHC NDUFS3 BID COX7C ATP5F1A NDUFB9 NDUFB6 UQCR10 COX7B COX4I1 ATP5PF ATP5F1C FH SLC25A33 ATP5PB MTFR1L UQCRQ CYC1 COX5A NDUFS8 UQCR11 ATP5PO ABCD1 SDHB NDUFS6 OGDHL ISCU STOML2
query_1	TRUE	2.50486e-05	106	3528	46	0.0130385	0.433962	GO:1904018	GO:BP	positive regulation of vasculature development	VASH2 SFRP2 AKT3 RHOB CCBE1 ITGA5 SMOC2 EMC10 SP1 RAPGEF3 HIF1A ANGPT4 ABL1 PAK4 HK2 STAT3 MYDGF FLT1 C3 CD34 SASH1 VEGFD TGFBR2 PTK2B ETS1 IL1A FGF1 EMILIN2 PRKCA EMILIN1 PRKD1 DLL1 ZNF304 DNAJC4 BMPER SIRT1 PRKD2 TJP1 CDH5 HSPB6 TEK ITGB8 AGO2 TIE1 KLF4 APLNR
query_1	TRUE	2.50486e-05	106	3528	46	0.0130385	0.433962	GO:0045766	GO:BP	positive regulation of angiogenesis	VASH2 SFRP2 AKT3 RHOB CCBE1 ITGA5 SMOC2 EMC10 SP1 RAPGEF3 HIF1A ANGPT4 ABL1 PAK4 HK2 STAT3 MYDGF FLT1 C3 CD34 SASH1 VEGFD TGFBR2 PTK2B ETS1 IL1A FGF1 EMILIN2 PRKCA EMILIN1 PRKD1 DLL1 ZNF304 DNAJC4 BMPER SIRT1 PRKD2 TJP1 CDH5 HSPB6 TEK ITGB8 AGO2 TIE1 KLF4 APLNR
query_1	TRUE	2.58975e-05	324	3528	105	0.0297619	0.324074	GO:0018205	GO:BP	peptidyl-lysine modification	SUPT6H LOXL1 SIRT3 KAT6B ASH1L VCPKMT NDUFAB1 KANSL1 SMAD4 SDR16C5 EP300 WDR82 LMNA MLLT6 KMT2E JADE3 WDR61 EZH1 METTL18 RANBP2 EPC2 TAF4 ANTKMT LIAS PIAS1 RELA DPY30 CHD5 NSD3 CRTC2 CTNNB1 SETD2 YEATS2 KANSL3 SNW1 NSD1 SIRT5 TAF10 SIN3A LIF PER1 HMG20A TAF6L KMT2C ENY2 SETD1A DIP2B DR1 MSL1 TOPORS METTL21A ING5 FOXP3 USP22 ZMIZ1 EPC1 CAMKMT PIAS4 RWDD3 ZZZ3 ZNF304 SETD5 EEF1AKMT3 GLYR1 BMI1 ATXN…
query_1	TRUE	2.85797e-05	579	3528	167	0.0473356	0.288428	GO:0032880	GO:BP	regulation of protein localization	MPC2 RBP4 BCAP31 FKBP1B PID1 AKT2 ITGB1BP1 LEP RER1 RHBDD3 EPHA2 ITGB3 ORMDL3 SFRP1 BIRC5 MARK4 ALOX5 TP53INP2 MMP14 GPC3 TGFB2 LMNA RAPGEF3 HIF1A NUP62 EFNA5 FYN DNAJC27 CSNK1E STX8 GPER1 AR ERP29 ATP5IF1 PRKCE STAC2 RHOQ CIB1 GLIS2 PLK3 DZIP1L PINK1 CDH1 BCL2L1 PKDCC DMTN AACS IRS2 APOE NDEL1 ADRA2A PTPN14 AAK1 ICA1 HADH PPP2R5A SPTBN1 RAB23 IRS1 RTN4 POLR1A ANGPT1 PIM3 TAMALIN ARF6 TPR NDFIP1 …
query_1	TRUE	3.05856e-05	120	3528	50	0.0141723	0.416667	GO:0010594	GO:BP	regulation of endothelial cell migration	EMP2 RGCC STC1 AKT3 ITGB1BP1 RHOJ EPHA2 RHOB CCBE1 SRPX2 SMOC2 SP1 HIF1A ANGPT4 MAP3K3 CIB1 ABL1 APOE ANXA1 NR2F2 SASH1 ANGPT1 PIK3CG PTK2B ATP5F1A ETS1 MMRN2 FGF1 LGMN DCN PRKCA DAB2IP MEF2C MET P2RX4 PRCP PRKD1 ROCK2 BMPER HDAC7 SPRED1 SIRT1 PRKD2 TEK BMPR2 ADGRA2 DNAJA4 BCAR1 KLF4
query_1	TRUE	3.32191e-05	782	3528	214	0.0606576	0.273657	GO:0044092	GO:BP	negative regulation of molecular function	NFATC4 PRDX2 GCKR WNK1 PPIF FKBP1B SFRP2 ITGB1BP1 CPAMD8 UCHL1 A2M PPP1R36 PRDX5 PTX3 PRDX3 IRAK2 VCPKMT BCL3 ORMDL3 MEPCE PRKAR1B SFRP1 BHLHE40 SIK1 PIP4K2C CSTB SFRP5 NUPR1 SERPINE2 PPP1R1B AMOT ESR1 CTTNBP2NL GPC3 TGFB2 ANXA2 CDKN1B PAPLN NUP62 HES6 ACP4 CBLB CACTIN MAD2L1 ATP5IF1 ITIH4 KCNE4 IKBKB CIB1 GLIS2 TNKS ABL1 DEPTOR PPP1R12C PPP1R12B IRS2 APOE SH3BP5 LRPAP1 TLE5 ZFPM1 PELI1 ANXA1 RUB…
query_1	TRUE	4.01135e-05	104	3528	45	0.0127551	0.432692	GO:0006839	GO:BP	mitochondrial transport	BOK BCAP31 PPIF TMEM14A TIMM44 PMPCB SLC25A10 SLC25A5 DNAJC19 DNAJC15 UCP3 ATP5IF1 PINK1 TMEM102 BCL2L1 HK2 BLOC1S2 TIMM50 ALKBH7 ACAA2 BNIP3 TP53 BID CHCHD4 TIMM10 SREBF1 GSK3A FIS1 TIMM22 SLC25A24 PRKN SLC25A14 BAD MFF VDAC2 PDCD5 MUL1 OXA1L MIPEP AGK TRMT10B TIMM21 HSPA1L TIMM17B
query_1	TRUE	4.01135e-05	104	3528	45	0.0127551	0.432692	GO:0010634	GO:BP	positive regulation of epithelial cell migration	FGF10 AKT3 ITGB1BP1 RHOJ RHOB CCBE1 SRPX2 SMOC2 TGFB2 SP1 HIF1A ANGPT4 PRKCE MAP3K3 CIB1 ABL1 PLCG2 ANXA1 RTN4 SASH1 ANGPT1 ARF6 TGFBR2 PIK3CG PTK2B ATP5F1A ETS1 CLASP1 MMP9 FGF1 LGMN PRKCA MET P2RX4 PRKD1 MAPRE2 ROCK2 HDAC7 SIRT1 PRKD2 TEK BMPR2 ADGRA2 BCAR1
query_1	TRUE	4.45695e-05	367	3528	115	0.0325964	0.313351	GO:0007015	GO:BP	actin filament organization	EMP2 RGCC ITGB1BP1 MSRB1 ENAH CGNL1 ADD3 RHPN1 MYOC TMEFF2 LIMCH1 PAK3 RAPGEF3 CARMIL1 DLC1 ARPC3 ZYX DBN1 MSRB2 PRKCE DSTN SHROOM4 ABL1 CORO1A RFLNB DMTN LMOD1 RHOF RND2 SNX9 EPS8 PDXP PAK2 SPTBN1 NCKAP1 BRAF WASHC3 CTNNA2 WASF2 ARF6 DIAPH1 RND1 CAPG SPTBN2 JMY PTK2B BAIAP2L1 ATP5F1A CLASP1 CDC42EP3 CDC42EP4 SORBS3 MYO9A FER GMFG DAAM2 TSC1 MYO1B SRF MTPN TLN2 SYNPO2 RFLNA TRIM27 NEBL EFS PLEC T…
query_1	TRUE	4.62945e-05	280	3528	93	0.0263605	0.332143	GO:2001233	GO:BP	regulation of apoptotic signaling pathway	NFATC4 PRDX2 FGF10 BOK BCAP31 PPIF SFRP2 TMEM14A ZNF385A S100A8 SFRP1 MAPK8IP1 NUPR1 ATF3 SLC25A5 LMNA SOD1 HIF1A RB1CC1 GHITM AR ZMYND11 ERP29 ARMC10 MYC PINK1 BCL2L1 DEPTOR GRINA PTPMT1 CFLAR MEIS3 ACVR1 MNT ZSWIM2 GSDME PAK2 DDX3X ACAA2 ITPRIP BCL10 RELA MCL1 EYA3 TP53 NDUFS3 BID HYOU1 INHBB RFFL PLEKHF1 CTNNB1 BCLAF1 TMEM120A MMP9 MSX1 PDIA3 CREB3 AATF PARL ING5 DAB2IP FIS1 ICAM1 PIAS4 RRN3 P…
query_1	TRUE	5.14875e-05	592	3528	169	0.0479025	0.285473	GO:0043066	GO:BP	negative regulation of apoptotic process	NFATC4 DAD1 PRDX2 FGF10 BOK PPIF SH3RF2 SFRP2 AKT2 TMEM14A ZNF385A CNTFR SYNGAP1 GRK5 PRDX5 PRDX3 BCL3 ORMDL3 SFRP1 MAPK8IP1 NUPR1 BIRC5 CITED1 MGMT ASNS ITGA5 SLC25A5 NTSR1 LMNA CDKN1B SOD1 MST1 HIF1A ANGPT4 RB1CC1 NUP62 GHITM AR MAD2L1 ZMYND11 ARMC10 NIBAN2 CIB1 PLK3 GPAM PINK1 ABL1 BCL2L1 PAK4 CIAPIN1 CORO1A GRINA TBX3 IRS2 APOE CFLAR FFAR4 MEIS3 STXBP1 ACVR1 MYDGF MNT HIPK3 FOXC1 CLN8 PAK2 DD…
query_1	TRUE	5.31687e-05	927	3528	246	0.0697279	0.265372	GO:0071495	GO:BP	cellular response to endogenous stimulus	SULF2 ARID5A CREB3L1 SAFB2 FGF10 BCAS3 FST MTSS2 FGFRL1 SFRP2 PID1 AKT2 ITGB1BP1 PBLD LEP MMP2 C20orf27 RYR2 ITGB3 ZEB1 COL1A1 ACSL1 SFRP1 PIP4K2C ZNF703 SFRP5 SMAD4 CITED1 KLHL22 PPP1R1B ADIPOR2 ESR1 EP300 SMOC2 GPC3 TGFB2 FGF2 LPIN1 RAPGEF3 HRH2 EFNA5 FYN HPGD SMC1A STMN2 ZYX GPER1 STAT6 AR RECQL5 PRKCE TRPM2 TRARG1 RHOQ CIB1 ZFP36L1 CDH1 ABL1 BCL2L1 COL1A2 CORO1A DMTN RXFP2 HIVEP1 CTSL IRS2 PH…
query_1	TRUE	5.33489e-05	82	3528	38	0.010771	0.463415	GO:0016575	GO:BP	histone deacetylation	SIRT3 SIN3B SDR16C5 SMARCA5 PINK1 CHD3 PHB1 RBBP7 MTA2 RBM14 TP53 ELK4 YEATS2 MIER1 TBL1XR1 SIN3A PER1 SREBF1 DR1 FOXP3 JDP2 BCL6 HDAC4 PRKD1 ZZZ3 HDAC7 RCOR1 SIRT1 SFPQ PRKD2 TADA2A HDAC9 GATAD2B MIDEAS RRP8 ING2 NIPBL MTA1
query_1	TRUE	5.55109e-05	1003	3528	263	0.0745465	0.262213	GO:0009719	GO:BP	response to endogenous stimulus	SULF2 ARID5A CREB3L1 SAFB2 FGF10 BCAS3 FST MTSS2 FGFRL1 SFRP2 PID1 AKT2 ITGB1BP1 PBLD LEP MMP2 C20orf27 RYR2 ITGB3 ZEB1 COL1A1 ACSL1 SFRP1 PIP4K2C ZNF703 SFRP5 SMAD4 CITED1 KLHL22 PPP1R1B ADIPOR2 ESR1 EP300 SMOC2 GPC3 TGFB2 FGF2 LPIN1 RAPGEF3 HRH2 EFNA5 FYN HPGD SMC1A STMN2 ZYX GPER1 STAT6 AR RECQL5 PRKCE RERG TRPM2 VPS13C TRARG1 RHOQ CIB1 ZFP36L1 CDH1 ABL1 BCL2L1 COL1A2 CORO1A DMTN RXFP2 HIVEP1 …
query_1	TRUE	6.60035e-05	1054	3528	274	0.0776644	0.259962	GO:0009057	GO:BP	macromolecule catabolic process	TENT5C HUWE1 POLR2G PUM1 TIPARP PGLYRP2 LONP2 BCAP31 ZHX2 SH3RF2 RYBP UCHL1 SAMD4B RHBDD3 KCTD10 FOXRED2 PSMB1 GIGYF2 CCDC115 NUPR1 SERPINE2 LYVE1 KCTD17 RNF115 PSMB4 TP53INP2 GPC3 ANXA2 CDKN1B RC3H1 WAC RNF5 AQP11 RB1CC1 FYN TNRC6C CSNK1E CBLB ATRAID CCDC47 LSM4 MAD2L1 SAMD4A ATP5IF1 DCAF12 RNASEH2A LYPLAL1 VPS37B MRPL44 DCST1 AZIN2 PLK3 ZFP36L1 FAP CARHSP1 MFSD8 NKD1 CDC23 NOCT CTSL LONP1 APOE …
query_1	TRUE	6.60967e-05	1162	3528	298	0.0844671	0.256454	GO:0016192	GO:BP	vesicle-mediated transport	EMP2 LETMD1 CACNA1G DENND2A BCAP31 HOOK2 EHD4 AKT2 LEP RHOJ RER1 TRIP10 CD63 TRAPPC4 ITGB3 ACKR2 LMAN2 PTX3 TBC1D10B NOP16 ARF5 SFT2D1 RABGEF1 PRKAR1B ARL4A MAPK8IP1 RHOB RAB11FIP4 PPFIA3 SNX27 SNX17 MAL2 GPC3 ANXA2 PLD1 SOD1 CARMIL1 AP3D1 TMED1 ARL1 LIN7A TRAPPC2 CHGA STX8 CLCN3 EXOC6B OPTN PLEKHJ1 TRARG1 RHOQ EPS15 PINK1 CYBA ABL1 TBC1D10A PKDCC CORO1A TMED9 SEC24D PLCG2 DMTN ACKR4 TNFAIP2 CTSL…
query_1	TRUE	7.00279e-05	61	3528	31	0.00878685	0.508197	GO:0008637	GO:BP	apoptotic mitochondrial changes	AIFM2 BOK PPIF TMEM14A SLC25A5 LMNA GHITM ATP5IF1 PINK1 TMEM102 BCL2L1 DHDH HK2 BLOC1S2 TIMM50 ACAA2 BNIP3 TP53 BID MMP9 GSK3A PARL FIS1 PRKN PYCARD BAD VDAC2 PDCD5 MUL1 FAM162A PLSCR3
query_1	TRUE	7.07073e-05	569	3528	163	0.0462018	0.286467	GO:0000165	GO:BP	MAPK cascade	PRDX1 PRDX2 FGF10 SH3RF2 SFRP2 ITGB1BP1 PDGFA UCHL1 LEP RANBP9 PLVAP IL34 RHBDD3 EPHA2 SYNGAP1 ASH1L ADRA2B ARL6IP5 SFRP1 MYOC MAPK8IP1 SMAD4 ATF3 PAK3 TGFB2 SOD1 RAP2A RB1CC1 NUP62 DNAJC27 GPER1 EPHB1 AR ATP6AP2 ZMYND11 ERP29 PRKCE MYC MAP3K3 PSCA CIB1 ZFP36L1 ABL1 ROBO1 PLCG2 C1QTNF1 APOE FFAR4 PHB1 MYDGF ADRA2A LAMTOR2 GSDME FLT1 PAK2 STK38 DUSP10 MDFIC DUSP1 BRAF MAP3K4 SASH1 ANGPT1 EPHB2 SPR…
query_1	TRUE	7.19126e-05	99	3528	43	0.0121882	0.434343	GO:0006476	GO:BP	protein deacetylation	SIRT3 SIN3B SDR16C5 EP300 SMARCA5 PINK1 CHD3 PHB1 RBBP7 TPPP MTA2 RBM14 TP53 ELK4 YEATS2 MIER1 SIRT5 TBL1XR1 SIN3A PER1 SREBF1 DR1 FOXP3 JDP2 BCL6 HDAC4 PRKD1 ZZZ3 HDAC7 SPRED1 RCOR1 SIRT1 SFPQ PRKD2 TADA2A HDAC9 DYRK1A GATAD2B MIDEAS RRP8 ING2 NIPBL MTA1
query_1	TRUE	7.46822e-05	358	3528	112	0.031746	0.312849	GO:0006914	GO:BP	autophagy	HUWE1 BCAS3 BOK TSPO LEP TRAPPC4 ORMDL3 S100A8 PIP4K2C NUPR1 SLC25A5 TP53INP2 WAC HIF1A RNF5 RB1CC1 RAB3GAP1 QSOX1 TBC1D25 ATP5IF1 DCAF12 OPTN VPS13C PLK3 PINK1 ITGB4 MFSD8 HK2 STAT3 RUBCN ATG12 RAB23 BNIP3 PIP4K2A MCL1 TP53 UFC1 SNX14 PACS2 PLEKHF1 TMEM59 SUPT5H DEPP1 FNBP1L ILRUN STK11 FOXO3 SREBF1 GSK3A VPS13D PAFAH1B2 NRBF2 PARL DCN VTI1A TRIM27 EPG5 UBQLN4 STING1 ZFYVE26 CHMP2A UBQLN2 CHMP7 …
query_1	TRUE	7.46822e-05	358	3528	112	0.031746	0.312849	GO:0061919	GO:BP	process utilizing autophagic mechanism	HUWE1 BCAS3 BOK TSPO LEP TRAPPC4 ORMDL3 S100A8 PIP4K2C NUPR1 SLC25A5 TP53INP2 WAC HIF1A RNF5 RB1CC1 RAB3GAP1 QSOX1 TBC1D25 ATP5IF1 DCAF12 OPTN VPS13C PLK3 PINK1 ITGB4 MFSD8 HK2 STAT3 RUBCN ATG12 RAB23 BNIP3 PIP4K2A MCL1 TP53 UFC1 SNX14 PACS2 PLEKHF1 TMEM59 SUPT5H DEPP1 FNBP1L ILRUN STK11 FOXO3 SREBF1 GSK3A VPS13D PAFAH1B2 NRBF2 PARL DCN VTI1A TRIM27 EPG5 UBQLN4 STING1 ZFYVE26 CHMP2A UBQLN2 CHMP7 …
query_1	TRUE	9.66033e-05	276	3528	91	0.0257937	0.32971	GO:0042326	GO:BP	negative regulation of phosphorylation	CTDSPL GCKR FBP1 SFRP2 PID1 ITGB1BP1 UCHL1 PRDX3 RABGEF1 PRKAR1B SFRP1 PIP4K2C NUPR1 MLXIPL CDKN1B NUP62 ACP4 CBLB CACTIN CIB1 ABL1 DEPTOR DMTN IRS2 APOE SH3BP5 STAT3 RUBCN PPP2R5A STK38 DUSP10 NR2F2 DUSP1 ANGPT1 VPS25 EPHB2 SPRED3 PIP4K2A BMP7 PMEPA1 CAMK2N1 FABP4 HEXIM1 RB1 SHB GNAQ PLPP3 BMP2 GIT1 CTDSP1 SOCS4 ENPP1 FBLN1 TRIM27 PPP4R2 SH2B3 PLEC DUSP16 DAB2IP PIP4K2B INPP5F EMILIN1 HDAC4 PRKN…
query_1	TRUE	9.84836e-05	504	3528	147	0.0416667	0.291667	GO:0080135	GO:BP	regulation of cellular response to stress	PRDX1 AIFM2 FGF10 BOK BCAP31 SH3RF2 EFHD1 SFRP2 LEP HIC1 ZNF385A ARL6IP5 SFRP1 MAPK8IP1 NUPR1 MGMT ALOX5 TGFB2 SOD1 HIF1A AQP11 RAP2A RB1CC1 EPHB1 LANCL1 ZMYND11 ERP29 RECQL5 MYC MAP3K3 VPS13C PINK1 ABL1 BCL2L1 INO80 EPC2 GRINA RAD52 INO80D ATF6B DUSP10 CD34 MDFIC DUSP1 EIF2AK1 BRAF MAP3K4 SASH1 SLC38A2 DDX39B PHLPP1 MCL1 SHLD2 ITSN1 EYA3 TP53 BID HYOU1 PTK2B XIAP TAOK1 CTNNB1 BCLAF1 SETD2 OTUB2 …
query_1	TRUE	9.88171e-05	74	3528	35	0.00992063	0.472973	GO:0010595	GO:BP	positive regulation of endothelial cell migration	AKT3 ITGB1BP1 RHOJ RHOB CCBE1 SRPX2 SMOC2 SP1 HIF1A ANGPT4 MAP3K3 CIB1 ABL1 ANXA1 SASH1 ANGPT1 PIK3CG PTK2B ATP5F1A ETS1 FGF1 LGMN PRKCA MET P2RX4 PRKD1 ROCK2 HDAC7 SIRT1 PRKD2 TEK BMPR2 ADGRA2 BCAR1
query_1	TRUE	0.000108503	658	3528	183	0.0518707	0.278116	GO:0051338	GO:BP	regulation of transferase activity	EMP2 RGCC GCKR WNK1 SFRP2 ITGB1BP1 PDGFA UCHL1 LEP ARRDC4 IL34 EPHA2 ITGB3 PRDX3 ADRA2B ORMDL3 DBI PRKAR1B ACSL1 SFRP1 PIP4K2C TRPT1 ARRDC3 TGFB2 CDKN1B SOD1 CHTF18 DDR2 ANGPT4 NUP62 ACP4 CBLB EPHB1 MAD2L1 ERP29 RFC5 CISH CIB1 TNKS ABL1 DEPTOR ROBO1 RANBP2 IRS2 APOE SH3BP5 PHB1 ADRA2A SNX9 TSPYL2 RUBCN FAM20A FLT1 RFC3 PAK2 DDX3X EPHB4 PPP2R5A STK38 DUSP10 NR2F2 DUSP1 MAP3K4 SASH1 ANGPT1 BCL10 VP…
query_1	TRUE	0.000108503	658	3528	183	0.0518707	0.278116	GO:0006974	GO:BP	cellular response to DNA damage stimulus	NFATC4 HUWE1 FGF10 BOK GTF2H5 HIC1 ZNF385A EPHA2 BCL3 MORC2 BAZ1B GIGYF2 NUPR1 MGMT CHD2 EP300 WAC REV3L SMC1A HIPK1 RNASEH2A RECQL5 MYC CIB1 PLK3 ABL1 SAMHD1 BCL2L1 INO80 EPC2 RAD52 DHDH INO80D APTX NFATC2 ALKBH7 APBB1 PDS5B BACH1 RFC3 ZBTB38 KIF22 PPM1D MARF1 MSH5 DDX39B NDRG1 MCL1 GGN SHLD2 SUPT16H EYA3 INTS3 TP53 BID CCNK CENPS XIAP RFFL TAOK1 PSMD14 BCLAF1 SETD2 OTUB2 MPG TNFRSF1A SNW1 DYRK2…
query_1	TRUE	0.000119909	785	3528	212	0.0600907	0.270064	GO:0030163	GO:BP	protein catabolic process	HUWE1 TIPARP LONP2 BCAP31 SH3RF2 RYBP UCHL1 RHBDD3 KCTD10 FOXRED2 PSMB1 CCDC115 NUPR1 SERPINE2 KCTD17 RNF115 PSMB4 TP53INP2 GPC3 ANXA2 CDKN1B RC3H1 WAC RNF5 AQP11 FYN CSNK1E CBLB ATRAID CCDC47 MAD2L1 ATP5IF1 DCAF12 LYPLAL1 VPS37B DCST1 AZIN2 PLK3 FAP MFSD8 NKD1 CDC23 CTSL LONP1 APOE PHB1 MYLIP ADRA2A PELI1 SNX9 ZNRF3 CLN8 SEC61B VGLL4 PSMA1 ZER1 PIAS1 TPP1 PSMB3 FBXL6 VPS25 BNIP3 MAN1A1 RELA ITSN…
query_1	TRUE	0.000128843	485	3528	142	0.0402494	0.292784	GO:0070848	GO:BP	response to growth factor	SULF2 CREB3L1 FGF10 FST MTSS2 FGFRL1 SFRP2 ITGB1BP1 PBLD C20orf27 CD63 EPHA2 ITGB3 ZEB1 SFRP1 ZNF703 SFRP5 SMAD4 CITED1 CCBE1 EP300 SMOC2 GPC3 TGFB2 FGF2 HIF1A FYN HPGD STMN2 ZYX CIB1 ZFP36L1 ABL1 ROBO1 COL1A2 CORO1A DTYMK HIVEP1 STAT3 ACVR1 LRRC32 ANXA1 FOXC1 HAP1 TRIM33 FLT1 APLN FLRT3 ZFYVE9 VEGFD TPR TGFBR2 RELA KLB BMP7 CERS1 TP53 SMAD2 PMEPA1 NR4A1 DLX3 CTNNB1 TGFB1I1 TMEM100 SDCBP TNFAIP6 …
query_1	TRUE	0.000145584	101	3528	43	0.0121882	0.425743	GO:0045598	GO:BP	regulation of fat cell differentiation	SFRP2 CEBPA TLCD3B LEP ZNF385A SFRP1 ADIRF ALOX5 GPER1 PTGR3 ZFP36L1 NOCT FFAR4 ZFPM1 DUSP10 ZBTB16 LGALS12 BMP7 TGFB1I1 E2F1 MEDAG BMP2 SOX13 TRIO ENPP1 MEX3C LPL ADIPOQ TRIB2 ADIG RORA FERMT2 AXIN1 SIRT1 LRP5 FRZB CCN4 CEBPB MAPK14 DKKL1 TMEM64 BBS12 GNB3
query_1	TRUE	0.000154748	827	3528	221	0.0626417	0.267231	GO:0043085	GO:BP	positive regulation of catalytic activity	EMP2 RGCC SIRT3 BCAS3 BOK BCAP31 WNK1 MTSS2 SFRP2 AKT2 ITGB1BP1 PDGFA LEP ARRDC4 IL34 EPHA2 CCS TBC1D10B ADRA2B DBI ARL6IP5 S100A8 ACSL1 RALGDS ORAI1 ANTXR1 ARRDC3 EGLN3 TGFB2 SOD1 RAPGEF3 CHTF18 DDR2 MTCH1 DLC1 ARL1 ANGPT4 TIAM2 RAB3GAP1 PKP4 EPHB1 TBC1D25 PDP2 ERP29 RFC5 MYC POR AZIN2 CIB1 TNKS PINK1 ABL1 TBC1D10A ROBO1 RANBP2 RXFP2 PSENEN APOE RFK CFLAR PHB1 DIABLO NDEL1 STAT3 ADRA2A SNX9 FAM2…
query_1	TRUE	0.000156665	453	3528	134	0.0379819	0.295806	GO:0007169	GO:BP	transmembrane receptor protein tyrosine kinase signaling pathway	SULF2 NFATC4 CREB3L1 TIPARP PTGIR FGF10 FGFRL1 PID1 AKT2 PDGFA CD63 EPHA2 ITGB3 RABGEF1 GIGYF2 PIP4K2C MYOC CCBE1 RNF115 SMOC2 FGF2 HIF1A DDR2 ANGPT4 NUP62 EFNA5 ACP4 CBLB GPER1 EPHB1 STAT6 ANGPTL1 AR RHOQ ABL1 ROBO1 IRS2 STAT3 ADRA2A FOXC1 HAP1 FLT1 EPHB4 APLN FLRT3 SH2B2 KIF16B IRS1 RTN4 ANGPT1 VPS25 VEGFD EPHB2 PIP4K2A KLB ESM1 TNS2 PTK2B BAIAP2L1 CSRNP1 CTNNB1 NCOA5 COL4A6 NR4A3 PLCB1 COL4A3 …
query_1	TRUE	0.000160874	72	3528	34	0.00963719	0.472222	GO:0007006	GO:BP	mitochondrial membrane organization	BOK PPIF TMEM14A MICOS13 SLC25A5 GHITM UQCC3 APOO ATP5IF1 PINK1 TMEM102 BCL2L1 HK2 BLOC1S2 TIMM50 CLN8 ALKBH7 ACAA2 BNIP3 TP53 BID CHCHD6 TIMM10 GSK3A TIMM22 BAD VDAC2 PDCD5 MUL1 OXA1L AGK TRMT10B AP3B1
query_1	TRUE	0.000184543	95	3528	41	0.0116213	0.431579	GO:0006119	GO:BP	oxidative phosphorylation	COX8A COX7A2 COX6A1 PPIF COX7A2L NDUFA10 NUPR1 MLXIPL NDUFC2 NDUFB8 COX5B UQCC3 DNAJC15 PINK1 ANTKMT NDUFV1 NDUFS3 BID COX7C ATP5F1A NDUFB9 NDUFB6 UQCR10 COX7B COX4I1 ATP5PF ATP5F1C SLC25A33 ATP5PB UQCRQ CYC1 COX5A NDUFS8 UQCR11 ATP5PO ABCD1 NDUFS6 ISCU STOML2
query_1	TRUE	0.000184543	95	3528	41	0.0116213	0.431579	GO:2000045	GO:BP	regulation of G1/S transition of mitotic cell cycle	RGCC CTDSPL FGF10 MEPCE GIGYF2 CDKN1B WAC KMT2E PLK3 INO80 MBLAC1 ACVR1 ANXA1 KANK2 DDX3X CRLF3 LSM10 CDC73 TP53 BID RB1 PLCB1 E2F1 CTDSP1 RPA2 ANKRD17 LSM11 CCND3 DCUN1D3 RBL2 CDKN1A ADAMTS1 CDK7 CPSF3 CCL2 CTDSP2 EIF4G1 CDK2AP2 AIF1 APPL1 KLF4
query_1	TRUE	0.000213764	870	3528	230	0.0651927	0.264368	GO:0009790	GO:BP	embryo development	SULF2 SUPT6H VASH2 TENT5C MAFF DAD1 PTPRQ FGF10 WNK1 SFRP2 CEBPA MMP2 SH3PXD2A BPNT2 ALDH1A2 EPHA2 ARNT2 ZEB1 ITGA7 ETS2 KDM6A SOBP COL1A1 MSX2 SFRP1 SMAD4 CITED1 ITGA5 AMOT EP300 MMP14 GPC3 TGFB2 PBX2 CAMSAP3 SOD1 HIF1A PHGDH SLC25A20 BRD2 LAMB1 ACSL4 LAMA4 EPAS1 DBN1 MFNG AR ELL ATP6AP2 COL8A1 HIPK1 NDUFA2 KDF1 ZFP36L1 DZIP1L ABL1 SALL2 ITGB4 BCL2L1 PKDCC INO80 PCSK6 SEC24D PTK7 TBX3 NOCT INO80…
query_1	TRUE	0.000222439	253	3528	84	0.0238095	0.332016	GO:0001558	GO:BP	regulation of cell growth	FBP1 SFRP2 SFRP1 SMAD4 SERPINE2 MMP14 TGFB2 CDKN1B EFNA5 DBN1 TNC RERG CIB1 ABL1 SERTAD3 INO80 PI16 PHB1 RBBP7 RND2 IFRD1 SEMA3G TSPYL2 LAMTOR2 SEMA6B DDX3X CRLF3 ADAM15 RTN4 TP53 NDUFS3 PTCH2 SEMA3F FN1 SYT2 RB1 SDCBP CLSTN3 PPT1 IGFBP5 STK11 SIN3A SRF ADNP2 MSX1 GSK3A ZFYVE27 NTN1 SEMA5A DIP2B ENPP1 LAMTOR1 DERL2 DCSTAMP ING5 SLC25A33 LGI1 LIMK1 BCL6 ITSN2 IGFBP7 PRKN DCUN1D3 DACT3 MYOCD CDKN1A…
query_1	TRUE	0.000233494	502	3528	145	0.0410998	0.288845	GO:0043408	GO:BP	regulation of MAPK cascade	PRDX1 PRDX2 FGF10 SH3RF2 SFRP2 ITGB1BP1 PDGFA UCHL1 LEP RANBP9 IL34 EPHA2 SYNGAP1 ASH1L ADRA2B ARL6IP5 SFRP1 MYOC MAPK8IP1 SMAD4 ATF3 TGFB2 SOD1 RAP2A RB1CC1 NUP62 DNAJC27 GPER1 EPHB1 AR ATP6AP2 ZMYND11 ERP29 PRKCE MAP3K3 PSCA CIB1 ABL1 ROBO1 PLCG2 C1QTNF1 APOE FFAR4 PHB1 MYDGF ADRA2A LAMTOR2 GSDME FLT1 PAK2 STK38 DUSP10 MDFIC DUSP1 BRAF MAP3K4 SASH1 ANGPT1 EPHB2 SPRED3 PHLPP1 PIK3CG KLB BMP7 ITS…
query_1	TRUE	0.000270892	692	3528	189	0.0535714	0.273121	GO:0033365	GO:BP	protein localization to organelle	LONP2 BCAP31 EMC4 TSPO CIZ1 LEP RER1 TIMM44 RYR2 PMPCB BCL3 ORMDL3 COL1A1 ODAD4 ESR1 MARK4 PEX3 DNAJC19 LMNA EMC10 NUP153 AP3D1 ARL1 NUP62 FYN RAB3GAP1 DNAJC15 CCDC47 ATP5IF1 OPTN VPS37B TINF2 GLIS2 TNKS DZIP1L PINK1 CDH1 RANBP2 HK2 NEURL1B STAT3 TIMM50 SEC61B TAF3 WDR83OS HACL1 DDX3X FAM83H RAB23 TPP1 RTN4 POLR1A ANGPT1 SPCS2 VPS25 ARF6 ARL5A TPR MAN1A1 DCTN2 BMP7 DIAPH1 C2CD3 TP53 BID CNTLN ZDH…
query_1	TRUE	0.000283711	145	3528	55	0.0155896	0.37931	GO:0031056	GO:BP	regulation of histone modification	SUPT6H KANSL1 SMAD4 SDR16C5 LMNA SMARCA5 MLLT6 KMT2E WDR61 PINK1 RNF40 TP53 NSD3 CTNNB1 OTUB2 YEATS2 KANSL3 SNW1 NSD1 SIN3A LIF SREBF1 DR1 PPP4R2 FOXP3 JDP2 CHTOP BCL6 PRKD1 ZZZ3 ZNF304 SETD5 GLYR1 MYOCD SIRT1 KAT7 PRKD2 TADA2A SART3 ARRB1 ZNF335 UBR5 WBP2 RRP8 PIWIL2 CTCF ING2 PIH1D1 NOC2L NIPBL RIF1 NFYB IWS1 EID1 NFYC
query_1	TRUE	0.000284509	1761	3528	424	0.120181	0.240772	GO:0009605	GO:BP	response to external stimulus	PRDX1 KCNJ8 PPL LETMD1 BCKDHB C1QBP PUM1 PGLYRP2 PTGIR PTPRQ PRDX2 ADAMTS18 FGF10 BCAS3 WNK1 HLCS COMT PDE6C SFRP2 AQP3 KCNA1 CEBPA PDGFA LEP CCL14 MSRB1 ENAH IL34 A2M CD63 RHBDD3 RYR2 EPHA2 ACKR2 ASH1L PTX3 PRDX3 S100A12 IRAK2 ROMO1 BCL3 RABGEF1 COL1A1 S100A8 FKBP5 SFRP1 BHLHE40 SIK1 C7 NUPR1 SMAD4 CITED1 ADH5 SERPINE2 ATF3 ASNS AMOT ESR1 PSMB4 ALOX5 SMOC2 GPC3 ANXA2 SOD1 CCL25 GPR4 MST1 AP3D1 H…
query_1	TRUE	0.000298415	326	3528	102	0.0289116	0.312883	GO:0031331	GO:BP	positive regulation of cellular catabolic process	POLR2G PUM1 BCAP31 SH3RF2 AKT2 SAMD4B ORMDL3 GIGYF2 PIP4K2C NUPR1 MLXIPL ABCD2 SLC25A5 TP53INP2 RC3H1 WAC HIF1A RB1CC1 TNRC6C RAB3GAP1 CSNK1E SAMD4A ATP5IF1 OPTN PLK3 ZFP36L1 PINK1 NOCT IRS2 APOE RIDA ADRA2A SNX9 PATL1 VGLL4 STAR ZER1 PIAS1 IRS1 BNIP3 ABHD5 PIP4K2A ITSN1 PTK2B PLEKHF1 TMEM59 SUPT5H CNOT6L AMER1 STK11 YTHDF2 FOXO3 GSK3A ZC3H18 ZC3HAV1 VPS13D SOCS4 PAFAH1B2 MAGEF1 DCN PSMC1 TRIM27 …
query_1	TRUE	0.000325765	547	3528	155	0.0439342	0.283364	GO:0061024	GO:BP	membrane organization	TLCD2 EMP2 HUWE1 BOK PPIF MTSS2 ABCA4 EMC4 AKT2 TMEM14A RER1 MICOS13 MYOC TMEFF2 SLC25A5 MYOF TGFB2 LMNA EMC10 SOD1 AP3D1 GHITM UQCC3 ANO3 STX8 CLCN3 AR CCDC47 APOO ATP5IF1 PLAAT3 AZIN2 TRARG1 PINK1 TMEM102 BCL2L1 ATP11C CORO1A TMED9 SEC24D PLCG2 CTSL HK2 BLOC1S2 APOE DNM1 STXBP1 SNX9 TIMM50 ANXA1 RILPL2 CLN8 ALKBH7 WDR83OS C3 SPTBN1 STAR SAR1A ACAA2 RTN4 COLEC12 CH25H BNIP3 NDRG1 PIP4K2A ABCC1 T…
query_1	TRUE	0.000334811	786	3528	210	0.0595238	0.267176	GO:0051726	GO:BP	regulation of cell cycle	PUM1 RGCC CTDSPL FGF10 IVD CEBPA LEP GRK5 MEPCE BAZ1B GIGYF2 SFRP1 SIK1 ZNF703 NUPR1 RHOB BIRC5 RAB11FIP4 KLHL22 ASNS MARK4 SMOC2 CDKN1B SMARCA5 WAC NUP62 HPGD KMT2E PKP4 JADE3 SLC6A4 GPER1 MAD2L1 PRKCE MYC SMC4 TP53I13 TNKS PLK3 ZFP36L1 FAP ABL1 BCL2L1 INO80 EPC2 CDC23 TBX3 INO80D MBLAC1 STAT3 ACVR1 MNT CCND2 ANXA1 FOXC1 KANK2 KIF13A PDXP DDX3X ANAPC15 NR2F2 CRLF3 TOM1L2 RARA FBXL6 PIM3 TPR LSM1…
query_1	TRUE	0.000358314	582	3528	163	0.0462018	0.280069	GO:0045597	GO:BP	positive regulation of cell differentiation	C1QBP RGCC SFRP2 CEBPA IL34 ZNF385A ITGB3 ZEB1 ADRA2B COL1A1 SFRP1 MYOC SMAD4 SERPINE2 ADIRF TGFB2 CARMIL1 HIF1A DDR2 EFNA5 TIAM2 VEZF1 ATRAID GPER1 DBN1 AR FAM210B KDF1 CIB1 ZFP36L1 ABL1 OLFM2 ROBO1 ATP11C PKDCC PNP KLF10 DMTN NOCT FFAR4 RND2 STAT3 ACVR1 ANXA1 FOXC1 HAP1 MME TCF12 DUSP10 CD34 ZBTB16 BRAF RARA ADAMTS9 EPHB2 TGFBR2 MAML1 BMP7 ALOX15B PTCH2 SMAD2 FN1 BEND6 ETS1 LRP8 PPP3CA CTNNB1 T…
query_1	TRUE	0.000456905	81	3528	36	0.0102041	0.444444	GO:0097237	GO:BP	cellular response to toxic substance	PRDX1 PRDX2 PRXL2A GSTK1 AKR1A1 CCS PRDX5 PRDX3 ABCB6 GSTO1 ADH5 MGST3 MGST2 SOD1 GPX8 MTARC2 PINK1 PTGS1 APOE NXN ALDH1A1 HBM RDH11 PTGS2 TXNRD1 GCH1 PRKN PRDX6 PRDX4 GSR SESN1 ESD CLIC2
query_1	TRUE	0.000457895	745	3528	200	0.0566893	0.268456	GO:0031401	GO:BP	positive regulation of protein modification process	EMP2 HUWE1 RGCC FGF10 WNK1 SFRP2 AKT2 ITGB1BP1 PDGFA LEP ARRDC4 IL34 ADRA2B ACSL1 KANSL1 NUPR1 SMAD4 CAMKK2 SDR16C5 ITGA5 ARRDC3 TGFB2 LMNA SMARCA5 RAPGEF3 DDR2 RAP2A DLC1 ANGPT4 RB1CC1 EFNA5 FYN RAB3GAP1 KMT2E CBLB GPER1 WDR61 ERP29 CIB1 PINK1 ABL1 ROBO1 RNF40 PLCG2 PHB1 CAMTA1 ACVR1 MYDGF ADRA2A PELI1 SNX9 FAM20A FLT1 PAK2 DDX3X PPP2R5A C3 PIAS1 MAP3K4 SASH1 ANGPT1 BCL10 VEGFD TGFBR2 CRLF1 CTF1…
query_1	TRUE	0.000458396	136	3528	52	0.0147392	0.382353	GO:0000082	GO:BP	G1/S transition of mitotic cell cycle	RGCC CTDSPL FGF10 MEPCE GIGYF2 CDKN1B WAC KMT2E MYC PLK3 INO80 MBLAC1 ACVR1 ANXA1 KANK2 BACH1 E2F4 DDX3X CRLF3 LSM10 CDC73 TP53 CDK15 BID PPP3CA RB1 PLCB1 E2F1 TAF10 KLF11 CTDSP1 USP37 RPA2 ANKRD17 LSM11 CDK17 CCND3 DCUN1D3 RBL2 CDKN1A ADAMTS1 CDK7 CPSF3 CCL2 CTDSP2 EIF4G1 CDK2AP2 NPAT AIF1 APPL1 KLF4
query_1	TRUE	0.00049981	474	3528	137	0.0388322	0.28903	GO:0071363	GO:BP	cellular response to growth factor stimulus	SULF2 CREB3L1 FGF10 FST MTSS2 FGFRL1 SFRP2 ITGB1BP1 PBLD C20orf27 CD63 ITGB3 ZEB1 SFRP1 ZNF703 SFRP5 SMAD4 CITED1 CCBE1 EP300 SMOC2 GPC3 TGFB2 FGF2 HIF1A FYN HPGD STMN2 ZYX CIB1 ZFP36L1 ABL1 ROBO1 COL1A2 CORO1A DTYMK HIVEP1 STAT3 ACVR1 LRRC32 ANXA1 FOXC1 HAP1 TRIM33 FLT1 APLN FLRT3 ZFYVE9 VEGFD TGFBR2 RELA KLB BMP7 CERS1 TP53 SMAD2 PMEPA1 NR4A1 DLX3 CTNNB1 TGFB1I1 TMEM100 SDCBP TNFAIP6 SNW1 NPNT …
query_1	TRUE	0.000521354	424	3528	125	0.0354308	0.294811	GO:0033993	GO:BP	response to lipid	KCNJ8 PTGIR RBP4 PRDX2 SAFB2 PID1 MGST1 AQP3 ALDH1A2 PRDX3 IRAK2 S100A8 SFRP1 ZNF703 CITED1 ADH5 ESR1 EP300 TGFB2 EFNA5 RORC GPER1 CACTIN AR FAM210B PRKCE ZFP36L1 ABL1 PLCG2 PTK7 NOCT PHB1 STAT3 PELI1 SAFB ANXA1 KANK2 DUSP10 LIAS ERBIN ADAM15 RARA SASH1 BCL10 TGFBR2 RELA DAXX BMP7 SMAD2 NFKB1 PDK3 ARID1A PTK2B GOT1 SLC11A1 ADCY5 BCR CTNNB1 SNW1 TEAD2 SPP1 TRIM24 GCH1 FER GRAMD1A GIT1 PDE4B FDX1 T…
query_1	TRUE	0.000589047	95	3528	40	0.0113379	0.421053	GO:0010821	GO:BP	regulation of mitochondrion organization	HUWE1 BOK PPIF TSPO TMEM14A SLC25A5 EP300 LMNA HIF1A GHITM ATP5IF1 VPS13C PINK1 TMEM102 ZDHHC6 ACAA2 BNIP3 TP53 BID MMP9 SREBF1 GSK3A VPS13D PARL DCN FIS1 TMEM135 PRKN PYCARD GSK3B BAD MFF PDCD5 MUL1 FAM162A PLSCR3 MCU STOML2
query_1	TRUE	0.000601147	137	3528	52	0.0147392	0.379562	GO:1903828	GO:BP	negative regulation of protein localization	FKBP1B PID1 ITGB1BP1 SFRP1 TP53INP2 ERP29 RHOQ BCL2L1 PKDCC DMTN APOE ADRA2A PPP2R5A RAB23 IRS1 POLR1A ANGPT1 PIM3 ARF6 NDFIP1 INHBB KLF7 TMEM59 SNX12 ILRUN SIN3A GOPC CHP1 WWP2 SREBF1 DCLK1 LYPLA1 OTUD7B DERL2 SERGEF HECTD1 NUMB ABHD17B ROCK2 PTPN11 PRKN ADIPOQ CLTC CCN3 UBE2G2 NDFIP2 RAB11FIP3 RANGAP1 NSFL1C CTNNA1 ERLEC1 LZTFL1
query_1	TRUE	0.000608312	363	3528	110	0.0311791	0.30303	GO:0044089	GO:BP	positive regulation of cellular component biogenesis	RGCC ITGB1BP1 EPHA2 MORC2 PIP4K2C MYOC SRPX2 KCTD17 LIMCH1 ESR1 MARK4 CDKN1B RAPGEF3 CARMIL1 NUP62 EFNA5 RAB3GAP1 EPHB1 PRKCE RHOQ ABL1 PLCG2 LMOD1 SNX9 HAP1 EPS8 FLRT3 NCKAP1 AMIGO3 BRAF DLG5 WASF2 ARF6 EPHB2 TPR PIP4K2A TPPP BMP7 TP53 BID MIEN1 PTK2B BAIAP2L1 CLASP1 NAV3 CNOT6L SDCBP CDC42EP3 RESF1 CLSTN3 IL1RAP FNBP1L CDC42EP4 SORBS3 SLF2 NR1H2 FER SIN3A CKAP5 GIT1 TSC1 SRF ACE2 SYNPO2 FNIP1 T…
query_1	TRUE	0.000614663	421	3528	124	0.0351474	0.294537	GO:0051493	GO:BP	regulation of cytoskeleton organization	RGCC ITGB1BP1 CGNL1 ITGB3 MAP1A ADD3 RHPN1 MYOC TMEFF2 SMAD4 LIMCH1 PAK3 MARK2 CDKN1B CAMSAP3 HDGFL3 RAPGEF3 CARMIL1 RASSF1 DLC1 NUP62 EFNA5 ARPC3 STMN2 CAMSAP2 DBN1 PRKCE DSTN TRPM2 CIB1 ABL1 CORO1A DMTN LMOD1 RHOF RND2 SNX9 EPS8 PDXP PAK2 SPTBN1 NCKAP1 BRAF WASF2 ARF6 TPR TPPP DIAPH1 RBM14 CAPG SPTBN2 PTK2B BAIAP2L1 SKA3 TAOK1 CLASP1 NAV3 CDC42EP3 CDC42EP4 SORBS3 KATNBL1 FER CKAP5 GMFG DAAM2 GI…
query_1	TRUE	0.000690673	670	3528	182	0.0515873	0.271642	GO:0000278	GO:BP	mitotic cell cycle	RGCC NDE1 CTDSPL FGF10 IVD MEPCE BAZ1B GIGYF2 SIK1 RHOB BIRC5 KLHL22 ASNS SMOC2 CDKN1B SMARCA5 CTDP1 WAC EML1 NUP62 KMT2E SMC1A MAD2L1 RECQL5 MYC SMC4 EFHC1 CIB1 TNKS PLK3 ZFP36L1 ABL1 INO80 CDC23 NDEL1 MBLAC1 ACVR1 SNX9 ANXA1 FOXC1 PDS5B KANK2 EPS8 BACH1 STAG1 E2F4 PDXP DDX3X ANAPC15 SPTBN1 CRLF3 TOM1L2 KIF22 FBXL6 PPM1D PIM3 TPR LSM10 LSM14A DCTN2 BMP7 CDC73 BTG3 INTS3 TP53 CDK15 BID HECA CCNJ …
query_1	TRUE	0.000716534	291	3528	92	0.0260771	0.316151	GO:1902903	GO:BP	regulation of supramolecular fiber organization	RGCC ITGB1BP1 CGNL1 MAP1A ADD3 RHPN1 MYOC TMEFF2 SMAD4 LIMCH1 PAK3 CDKN1B CAMSAP3 HDGFL3 RAPGEF3 CARMIL1 DLC1 ARPC3 STMN2 CAMSAP2 DBN1 PRKCE DSTN CIB1 ABL1 CORO1A LMOD1 APOE SNX9 EPS8 PDXP PAK2 SPTBN1 NCKAP1 BRAF WASF2 ARF6 CAPG SPTBN2 PTK2B BAIAP2L1 TAOK1 CLASP1 NAV3 RB1 CDC42EP3 CDC42EP4 SORBS3 FER CKAP5 GMFG DAAM2 GIT1 TSC1 MTPN SYNPO2 MAP6D1 CRYAB TMOD3 SPTAN1 LIMK1 MET EMILIN1 ROCK2 PRKN PYC…
query_1	TRUE	0.000832413	1001	3528	256	0.0725624	0.255744	GO:0007155	GO:BP	cell adhesion	EMP2 C1QBP RGCC CCN5 PARD3 SPON1 PRDX2 ADAMTS18 WNK1 LRRC4C HSD17B12 FGFRL1 ITGB1BP1 LEP TMEM245 CD63 EPHA2 ITGB3 VWF ITGA7 COL1A1 S100A8 HAPLN3 MYOC RHOB TIGIT SERPINE2 SRPX2 ANTXR1 LYVE1 ITGA5 LIMCH1 ALOX5 TGFB2 CAMSAP3 RC3H1 GPR4 CARMIL1 DLC1 EFNA5 PKP4 LAMB1 CBLB LAMA4 ZYX EPHB1 MKLN1 TNC COL8A1 PRKCE CIB1 GPAM ZFP36L1 FAP CDH1 ABL1 TMEM102 ITGB4 ROBO1 PNP CORO1A FBLIM1 PLAU DMTN PTK7 CLDN15 …
query_1	TRUE	0.000835478	217	3528	73	0.0206916	0.336406	GO:0019216	GO:BP	regulation of lipid metabolic process	LONP2 AKT2 PDGFA LEP ORMDL3 SIK1 PIP4K2C MLXIPL ABCD2 EPHX2 PDK1 SOD1 PLIN1 TYSND1 DNAJC15 GPER1 PRKCE IDH1 THRSP FMC1 PLCG2 IRS2 APOE ADRA2A ANXA1 RUBCN FLT1 PPP2R5A C3 STAR IRS1 LGALS12 ABHD5 PIP4K2A FITM2 NFKB1 ELOVL5 PDK3 PTK2B LPGAT1 VAV2 ASAH1 NR1H2 BMP2 CHP1 FGF1 MBOAT7 SREBF1 LAMTOR1 THRA DAB2IP PIP4K2B ADIPOQ RORA PDK4 CTDNEP1 SORL1 SIRT1 CES1 PNPLA2 CYP7A1 PDE3B CRTC3 KAT5 ABCD1 DGKZ TE…
query_1	TRUE	0.000854544	164	3528	59	0.0167234	0.359756	GO:0045926	GO:BP	negative regulation of growth	FBP1 SFRP2 SFRP1 SMAD4 SERPINE2 GPC3 TGFB2 CDKN1B HIF1A SLC6A4 RERG SERTAD3 NKD1 PI16 PHB1 RBBP7 IFRD1 SEMA3G TSPYL2 VGLL4 SEMA6B DDX3X DUSP10 CRLF3 ADAM15 RTN4 ALOX15B TP53 NDUFS3 SEMA3F RB1 PPT1 WWC3 IGFBP5 STK11 MSX1 GSK3A LGMN NTN1 SEMA5A DIP2B ENPP1 DCSTAMP ING5 BCL6 DCUN1D3 DACT3 CDKN1A CCN3 CGRRF1 MUL1 SEMA3D SIRT1 RAI1 SERTAD2 FRZB DCBLD2 BMPR2 SEMA5B
query_1	TRUE	0.00085772	221	3528	74	0.0209751	0.334842	GO:0010506	GO:BP	regulation of autophagy	BOK TSPO LEP ORMDL3 PIP4K2C NUPR1 SLC25A5 TP53INP2 WAC HIF1A RNF5 RB1CC1 RAB3GAP1 QSOX1 TBC1D25 DCAF12 OPTN VPS13C PLK3 PINK1 MFSD8 STAT3 RUBCN ATG12 BNIP3 PIP4K2A MCL1 TP53 PLEKHF1 TMEM59 SUPT5H DEPP1 STK11 FOXO3 SREBF1 GSK3A VPS13D PAFAH1B2 PARL DCN TRIM27 UBQLN4 STING1 UBQLN2 PIP4K2B PRKD1 PRKN TICAM1 PYCARD SIRT1 TRIM13 RASIP1 RRAGB SOGA1 CTSA FOXK1 EIF4G1 MID2 SESN1 KAT5 LZTS1 PHF23 CISD2 FO…
query_1	TRUE	0.000880549	34	3528	20	0.00566893	0.588235	GO:0001836	GO:BP	release of cytochrome c from mitochondria	BOK PPIF LMNA GHITM PINK1 BCL2L1 DHDH TIMM50 BNIP3 TP53 BID MMP9 PARL FIS1 PRKN PYCARD BAD PDCD5 FAM162A PLSCR3
query_1	TRUE	0.000989277	509	3528	144	0.0408163	0.282908	GO:0001816	GO:BP	cytokine production	SULF2 NFATC4 C1QBP RGCC PGLYRP2 PANX2 LEP EPHA2 BCL3 RABGEF1 SMAD4 PDE4D CCBE1 TIGIT ALOX5 TGFB2 SOD1 HIF1A CACTIN ATP6AP2 MAPKBP1 GPAM CYBA ABL1 PNP POLR3F PLCG2 FFAR4 PHB1 STAT3 ZFPM1 ADRA2A PELI1 LRRC32 ANXA1 ATG12 DDX3X AGPAT1 C3 SPTBN1 CD34 ERBIN NLRX1 RARA ANGPT1 LGALS13 BCL10 ADGRG1 TLR5 EPHB2 RELA CD276 NDFIP1 ALOX15B N4BP1 NFKB1 INHBB FN1 IL1R1 SLC11A1 IL1A IL1R2 NAV3 SETD2 IL1RAP PLCB1 …
query_1	TRUE	0.00112697	476	3528	136	0.0385488	0.285714	GO:1901137	GO:BP	carbohydrate derivative biosynthetic process	NME1 MPC2 DAD1 PIGP UAP1 PIGS B4GAT1 PID1 DUT ELOVL6 PDHB B4GALT4 ATP5MC3 ACSL1 ACOT8 RPN2 TKT SLC25A13 PDHA1 PDK1 AQP11 NME2 DDOST KRTCAP2 DLAT GALNT17 DTYMK DPM2 ELOVL4 UCKL1 ALG5 ST3GAL5 ALG9 PRPSAP1 ANTKMT ST6GALNAC3 B3GALNT1 MGAT3 ACACA ATIC ANGPT1 PAPSS2 PIGW PIGV NFKB1 ELOVL5 PDK3 GALNT15 ATP5F1A ADCY5 TMEM59 CTNNB1 TRIP11 OSTC PLCB1 DGUOK EXTL2 B4GALT3 ADSS2 ST3GAL4 GXYLT1 TUSC3 ACLY ADCY…
query_1	TRUE	0.00118756	77	3528	34	0.00963719	0.441558	GO:1990748	GO:BP	cellular detoxification	PRDX1 PRDX2 PRXL2A GSTK1 AKR1A1 CCS PRDX5 PRDX3 ABCB6 GSTO1 ADH5 MGST3 MGST2 SOD1 GPX8 MTARC2 PTGS1 APOE NXN ALDH1A1 HBM RDH11 PTGS2 TXNRD1 GCH1 PRDX6 PRDX4 GSR SESN1 ESD CLIC2
query_1	TRUE	0.00120633	87	3528	37	0.0104875	0.425287	GO:0043534	GO:BP	blood vessel endothelial cell migration	EMP2 RGCC AKT3 ITGB1BP1 RHOJ EPHA2 SRPX2 AMOT SP1 HIF1A ANGPT4 MAP3K3 CIB1 ABL1 ROBO1 APOE ANXA1 EPHB4 ANGPT1 NR4A1 ATP5F1A ETS1 MMRN2 SRF PRKCA MEF2C P2RX4 PRCP PRKD1 HDAC7 SPRED1 SIRT1 PRKD2 CDH5 CLEC14A KLF4 SOX18
query_1	TRUE	0.00131426	74	3528	33	0.00935374	0.445946	GO:0071456	GO:BP	cellular response to hypoxia	RGCC AQP3 SFRP1 EGLN3 PDK1 LMNA HIF1A ANGPT4 EPAS1 PRKCE MYC HIF3A PLK3 ZFP36L1 PINK1 BACH1 CD34 ACAA2 BNIP3 NDRG1 TP53 PDK3 HYOU1 PTGS2 EPHA4 RWDD3 NDNF BAD RORA SIRT1 FAM162A ADAM8
query_1	TRUE	0.00131426	74	3528	33	0.00935374	0.445946	GO:0036294	GO:BP	cellular response to decreased oxygen levels	RGCC AQP3 SFRP1 EGLN3 PDK1 LMNA HIF1A ANGPT4 EPAS1 PRKCE MYC HIF3A PLK3 ZFP36L1 PINK1 BACH1 CD34 ACAA2 BNIP3 NDRG1 TP53 PDK3 HYOU1 PTGS2 EPHA4 RWDD3 NDNF BAD RORA SIRT1 FAM162A ADAM8
query_1	TRUE	0.00132086	151	3528	55	0.0155896	0.364238	GO:0072593	GO:BP	reactive oxygen species metabolic process	PRDX1 PRDX2 PID1 TSPO SH3PXD2A CCS PRDX5 PRDX3 ROMO1 CYP1A1 ALOX5 SOD1 PON3 HIF1A CLCN3 ATP5IF1 PINK1 CYBA PLCG2 HK2 RFK HBM BNIP3 TGFBR2 ACOX1 DCXR TP53 NDUFS3 PDK3 BCR NDUFS4 SIRT5 GCH1 NCF2 FOXO3 AATF SH3PXD2B SLC25A33 PLA2R1 PRCP PRKN PRDX4 CDKN1A PDK4 CCN2 NOXO1 SESN1 ABCD1 CLEC7A MAPK14 NRROS
query_1	TRUE	0.00133884	52	3528	26	0.00736961	0.5	GO:0010257	GO:BP	NADH dehydrogenase complex assembly	NDUFAF3 TMEM186 NDUFA10 NDUFAB1 NDUFA11 NDUFA6 NDUFA2 NDUFS3 ACAD9 NDUFB9 NDUFB6 NDUFS4 DMAC1 NDUFB2 NDUFS5 NDUFA9 TMEM126B NDUFAF7 NDUFB4 NDUFS8 NDUFB7 NDUFB11 TIMM21
query_1	TRUE	0.00133884	52	3528	26	0.00736961	0.5	GO:1902893	GO:BP	regulation of miRNA transcription	NFATC4 SMAD4 TGFB2 HIF1A MYC STAT3 UCKL1 APLN RARA RELA TP53 ETS1 NR1H2 BMP2 SRF FOXO3 SREBF1 HDAC4 FOSL1 SREBF2 YY1 MYOCD MRTFB GNL3 KLF4 NR3C1
query_1	TRUE	0.00133884	52	3528	26	0.00736961	0.5	GO:0061614	GO:BP	miRNA transcription	NFATC4 SMAD4 TGFB2 HIF1A MYC STAT3 UCKL1 APLN RARA RELA TP53 ETS1 NR1H2 BMP2 SRF FOXO3 SREBF1 HDAC4 FOSL1 SREBF2 YY1 MYOCD MRTFB GNL3 KLF4 NR3C1
query_1	TRUE	0.00133884	52	3528	26	0.00736961	0.5	GO:0032981	GO:BP	mitochondrial respiratory chain complex I assembly	NDUFAF3 TMEM186 NDUFA10 NDUFAB1 NDUFA11 NDUFA6 NDUFA2 NDUFS3 ACAD9 NDUFB9 NDUFB6 NDUFS4 DMAC1 NDUFB2 NDUFS5 NDUFA9 TMEM126B NDUFAF7 NDUFB4 NDUFS8 NDUFB7 NDUFB11 TIMM21
query_1	TRUE	0.00149655	126	3528	48	0.0136054	0.380952	GO:0051494	GO:BP	negative regulation of cytoskeleton organization	CGNL1 ADD3 RHPN1 MYOC TMEFF2 SMAD4 CAMSAP3 HDGFL3 CARMIL1 DLC1 STMN2 CAMSAP2 CIB1 CORO1A LMOD1 EPS8 PAK2 SPTBN1 WASF2 RBM14 CAPG SPTBN2 TAOK1 CLASP1 NAV3 GMFG MTPN MAP6D1 TMOD3 SPTAN1 MET PRKN CRACD ATXN7 CENATAC CCNF KANK1 GMFB KANK3 TMOD2 SVIL TJP1 DYRK1A CDH5 ADD1 CAMSAP1
query_1	TRUE	0.00153197	504	3528	142	0.0402494	0.281746	GO:0001817	GO:BP	regulation of cytokine production	SULF2 NFATC4 C1QBP RGCC PGLYRP2 PANX2 LEP EPHA2 BCL3 RABGEF1 SMAD4 PDE4D CCBE1 TIGIT ALOX5 TGFB2 SOD1 HIF1A CACTIN ATP6AP2 MAPKBP1 GPAM CYBA ABL1 PNP POLR3F PLCG2 FFAR4 PHB1 STAT3 ZFPM1 ADRA2A PELI1 LRRC32 ANXA1 ATG12 DDX3X AGPAT1 C3 SPTBN1 CD34 ERBIN NLRX1 RARA ANGPT1 LGALS13 BCL10 TLR5 EPHB2 RELA CD276 NDFIP1 ALOX15B N4BP1 NFKB1 INHBB FN1 IL1R1 SLC11A1 IL1A IL1R2 NAV3 SETD2 IL1RAP PLCB1 MAPK13 …
query_1	TRUE	0.00153202	81	3528	35	0.00992063	0.432099	GO:0034032	GO:BP	purine nucleoside bisphosphate metabolic process	SULT2A1 MPC2 NUDT19 ELOVL6 PDHB ACSL1 ACOT8 PDHA1 PDK1 ACOT6 DGAT1 ACSL4 DLAT GPAM MCEE ELOVL4 ACACA PAPSS2 OXSM FITM2 ELOVL5 PDK3 HSD17B4 ACLY NUDT7 ACAT1 ENPP1 PPCDC DCAKD PDK4 CROT MVD PAPSS1 ABCD1 HMGCS1
query_1	TRUE	0.00153202	81	3528	35	0.00992063	0.432099	GO:0033875	GO:BP	ribonucleoside bisphosphate metabolic process	SULT2A1 MPC2 NUDT19 ELOVL6 PDHB ACSL1 ACOT8 PDHA1 PDK1 ACOT6 DGAT1 ACSL4 DLAT GPAM MCEE ELOVL4 ACACA PAPSS2 OXSM FITM2 ELOVL5 PDK3 HSD17B4 ACLY NUDT7 ACAT1 ENPP1 PPCDC DCAKD PDK4 CROT MVD PAPSS1 ABCD1 HMGCS1
query_1	TRUE	0.00153202	81	3528	35	0.00992063	0.432099	GO:0033865	GO:BP	nucleoside bisphosphate metabolic process	SULT2A1 MPC2 NUDT19 ELOVL6 PDHB ACSL1 ACOT8 PDHA1 PDK1 ACOT6 DGAT1 ACSL4 DLAT GPAM MCEE ELOVL4 ACACA PAPSS2 OXSM FITM2 ELOVL5 PDK3 HSD17B4 ACLY NUDT7 ACAT1 ENPP1 PPCDC DCAKD PDK4 CROT MVD PAPSS1 ABCD1 HMGCS1
query_1	TRUE	0.00171741	167	3528	59	0.0167234	0.353293	GO:0030258	GO:BP	lipid modification	ACOX2 SLC25A17 ABCD3 ACAA1 LONP2 AKT2 LEP ECHS1 ADH5 ABCD2 ACADS EPHX2 ACAT2 CPT1C CYP1A1 ALOX5 HSD17B10 TYSND1 BDH2 GCDH ETFDH PHYH ETFB IRS2 APOE HACL1 HADH ACAA2 IRS1 ACOX1 ALOX15B EHHADH AUH CYP4V2 PLPP3 ST3GAL4 HSD17B4 MBOAT7 PLPPR5 PEX2 ACAT1 LAMTOR1 ECHDC1 INPP5F RNPS1 PLPP1 ADIPOQ HADHB PDK4 CROT PIP4P1 MTMR7 AGK ABCD1 DGKZ PLPP5 MAPK14
query_1	TRUE	0.0017692	1174	3528	292	0.0827664	0.248722	GO:0022008	GO:BP	neurogenesis	VASH2 NFATC4 NDE1 PTPRQ TRAK2 FGF10 LRRC4C ZHX2 PDE6C EFHD1 SFRP2 AKT2 KCNA1 UCHL1 LEP ENAH IL34 ALDH1A2 TRAPPC4 EPHA2 SYNGAP1 MAP1A ZEB1 ADRA2B ZNF609 NAV1 S100A8 MARK1 GIGYF2 SFRP1 BHLHE40 MYOC SMAD4 WNT5B SERPINE2 EP300 PAK3 TGFB2 ANXA2 PBX2 MARK2 CAMSAP3 SOD1 HDGFL3 EML1 HIF1A PHGDH RAP2A EFNA5 FYN TIAM2 HES6 ACP4 LAMB1 STMN2 CAMSAP2 ACSL4 GPER1 EPHB1 DBN1 TNC HIPK1 CIB1 ABL1 ITGB4 ROBO1 PAK4…
query_1	TRUE	0.0017855	754	3528	199	0.0564059	0.263926	GO:0000902	GO:BP	cell morphogenesis	NFATC4 C1QBP PTPRQ LRRC4C STC1 ITGB1BP1 UCHL1 ENAH RHOJ ZNF385A EPHA2 SYNGAP1 ITGB3 MAP1A MYOC SMAD4 ANTXR1 EP300 PAK3 TGFB2 MARK2 SOD1 CARMIL1 RAP2A DLC1 EFNA5 FYN TIAM2 LAMB1 EPHB1 MKLN1 DBN1 AR RHOQ CIB1 ABL1 ROBO1 CORO1A DMTN PTK7 RHOF FZD7 RND2 CDH11 STXBP1 IFRD1 SEMA3G ZFPM1 CDH20 ANXA1 RILPL2 SIPA1L3 ATRNL1 EPS8 SEMA6B PAK2 EPHB4 LAMC3 FLRT3 NCKAP1 MYO7A BRAF COL15A1 RTN4 WASF2 EPHB2 SCN1B…
query_1	TRUE	0.00180429	156	3528	56	0.015873	0.358974	GO:0006469	GO:BP	negative regulation of protein kinase activity	SFRP2 ITGB1BP1 UCHL1 PRKAR1B SFRP1 CDKN1B NUP62 ACP4 CBLB ABL1 DEPTOR APOE SH3BP5 STK38 DUSP10 NR2F2 DUSP1 VPS25 EPHB2 BMP7 CAMK2N1 FABP4 HEXIM1 RB1 SHB GNAQ BMP2 SOCS4 TRIM27 SH2B3 PLEC DUSP16 DAB2IP ADIPOQ PYCARD PTPN1 MYOCD TNFAIP3 CDKN1A SPRED1 CHORDC1 SORL1 PRKAR2A SIRT1 RASIP1 CHMP6 SMYD3 RGS14 AIDA LRP5 CORO1C SPRY1 CBL HEXIM2 PRKAR2B
query_1	TRUE	0.00180761	763	3528	201	0.0569728	0.263434	GO:0006259	GO:BP	DNA metabolic process	NME1 SUPT6H REXO2 HUWE1 FGF10 GTF2H5 CIZ1 MGMT SMOC2 SMARCA5 CHTF18 KMT2E REV3L SMC1A JADE3 STAT6 RFC5 RNASEH2A RECQL5 MYC NUDT1 NIBAN2 TINF2 C11orf80 TNKS SAMHD1 INO80 EPC2 RAD52 INO80D PHB1 APTX TSPYL2 PDS5B YLPM1 BACH1 RFC3 ZBTB38 ORC6 KIF22 MAP3K4 PPM1D TK1 MARF1 MSH5 GGN SHLD2 SUPT16H NDFIP1 MTA2 EYA3 INTS3 TP53 DNMT3A NOP10 CENPS RFFL CTNNB1 PSMD14 SETD2 OTUB2 MPG RFC4 SLF2 NTHL1 ZNF445 SIN…
query_1	TRUE	0.00187163	225	3528	74	0.0209751	0.328889	GO:0097193	GO:BP	intrinsic apoptotic signaling pathway	NFATC4 BOK BCAP31 PPIF HIC1 ZNF385A EPHA2 BCL3 ARL6IP5 S100A8 MAPK8IP1 NUPR1 EP300 PDK1 SOD1 HIF1A ERP29 HIPK1 ARMC10 MYC TP53BP2 PINK1 BCL2L1 GRINA DHDH PTPMT1 DIABLO GSDME DDX3X LGALS12 BNIP3 MCL1 TP53 NDUFS3 BID HYOU1 PLEKHF1 BCLAF1 TMEM120A ITPR1 TNFRSF1A SNW1 DYRK2 E2F1 STK11 MMP9 MSX1 CREB3 PARL TOPORS DAB2IP MELK FIS1 PIAS4 TMEM117 RRN3 PRKN PYCARD PTPN1 BAD CHEK2 CDKN1A VDAC2 SIRT1 SFPQ T…
query_1	TRUE	0.00190145	38	3528	21	0.00595238	0.552632	GO:0050994	GO:BP	regulation of lipid catabolic process	LONP2 AKT2 ABCD2 PLIN1 TYSND1 PRKCE IDH1 FMC1 IRS2 ADRA2A IRS1 LGALS12 ABHD5 THRA SORL1 SIRT1 PNPLA2 PDE3B CRTC3 ABCD1
query_1	TRUE	0.00192548	85	3528	36	0.0102041	0.423529	GO:0022904	GO:BP	respiratory electron transport chain	COX8A COX7A2 COX6A1 COX7A2L NDUFA10 SLC25A13 NDUFC2 NDUFB8 COX5B UQCC3 DNAJC15 ETFDH PINK1 ETFB NDUFV1 NDUFS3 BID COX7C NDUFB9 NDUFB6 UQCR10 COX4I1 SLC25A22 PLEC POLG2 UQCRQ CYC1 GPD1 COX5A NDUFS8 UQCR11 SDHB NDUFS6 ISCU
query_1	TRUE	0.00192548	85	3528	36	0.0102041	0.423529	GO:0071453	GO:BP	cellular response to oxygen levels	RGCC AQP3 CCDC115 SFRP1 EGLN3 PDK1 LMNA HIF1A ANGPT4 EPAS1 PRKCE MYC HIF3A PLK3 ZFP36L1 PINK1 ATP6V0D1 BACH1 CD34 ACAA2 BNIP3 NDRG1 TP53 PDK3 HYOU1 PTGS2 EPHA4 ATP6AP1 RWDD3 NDNF BAD RORA SIRT1 FAM162A ADAM8
query_1	TRUE	0.00206601	56	3528	27	0.00765306	0.482143	GO:0019646	GO:BP	aerobic electron transport chain	COX8A COX7A2 COX6A1 COX7A2L NDUFA10 NDUFC2 NDUFB8 COX5B UQCC3 DNAJC15 PINK1 NDUFV1 NDUFS3 COX7C NDUFB9 NDUFB6 UQCR10 COX4I1 UQCRQ CYC1 COX5A NDUFS8 UQCR11 NDUFS6 ISCU
query_1	TRUE	0.00214579	53	3528	26	0.00736961	0.490566	GO:0010822	GO:BP	positive regulation of mitochondrion organization	BOK PPIF SLC25A5 HIF1A ATP5IF1 PINK1 ZDHHC6 BNIP3 TP53 BID MMP9 GSK3A VPS13D DCN FIS1 PRKN PYCARD GSK3B BAD MFF PDCD5 MUL1 FAM162A MCU STOML2
query_1	TRUE	0.00215726	650	3528	175	0.0496032	0.269231	GO:0009628	GO:BP	response to abiotic stimulus	NFATC4 PPL RGCC PTPRQ MFAP4 PDE6C EFHD1 SFRP2 AQP3 AKT2 KCNA1 MMP2 RYR2 ARNT2 SYNGAP1 BCL3 COL1A1 CCDC115 SFRP1 BHLHE40 SIK1 SMAD4 RHOB SERPINE2 PPP1R1B HVCN1 EP300 EGLN3 TGFB2 PDK1 LMNA SOD1 GPR4 HIF1A PLIN1 ANGPT4 FYN UCP3 SMC1A EPHB1 EPAS1 PRKCE MYC TP53I13 TRPM2 HIF3A PLK3 ZFP36L1 PINK1 BCL2L1 RGS9 LRRC8A INO80 PLAU LONP1 COPS9 RBBP7 CCND2 ANXA1 GNA11 ATP6V0D1 BACH1 MME DDX3X CD34 ACAA2 BRAF …
query_1	TRUE	0.00224665	646	3528	174	0.0493197	0.26935	GO:0006886	GO:BP	intracellular protein transport	TRAK2 LONP2 BCAP31 AKT2 ITGB1BP1 LEP TIMM44 PMPCB NOP16 ARF5 BCL3 ARL4A RHOB SNX27 SNX17 XPO5 PEX3 DNAJC19 SORCS2 LMNA CAMSAP3 NUP153 RAPGEF3 AP3D1 TMED1 AQP11 ARL1 NUP62 FYN DNAJC27 DNAJC15 STX8 EXOC6B ZDHHC14 ATP5IF1 VPS37B TRARG1 CIB1 PLK3 XPO6 PINK1 CDH1 RANBP2 TMED9 SEC24D DMTN ZDHHC6 NDEL1 STXBP1 STAT3 SNX9 PTPN14 TIMM50 RILPL2 SEC61B HAP1 HACL1 KIF13A SCG5 SAR1A TOM1L2 MYO7A RAB23 ERBIN TB…
query_1	TRUE	0.00229588	298	3528	92	0.0260771	0.308725	GO:0030099	GO:BP	myeloid cell differentiation	PRXL2A TOB2 CEBPA SH3PXD2A IL34 ZNF385A EPHA2 PRDX3 SFRP1 PIR SLC25A5 EP300 GPC3 HIF1A KMT2E EPAS1 WDR61 ATP5IF1 FAM210B MYC CIB1 ZFP36L1 KLF10 DMTN STAT3 ZFPM1 EIF2AK1 ZBTB16 RARA WASF2 TGFBR2 PIP4K2A NDFIP1 CDC73 PTK2B ETS1 PPP3CA CTNNB1 SP3 RB1 TNFAIP6 PDE1B ALAS2 LIF SRF ATP6AP1 LRRC17 CLEC5A DCSTAMP SH2B3 GABPA PITHD1 NBEAL2 THRA TMOD3 BCL6 RBP1 DLL1 PTPN11 ADIPOQ TYROBP G6PD TCTA RCOR1 FLI1…
query_1	TRUE	0.00231045	195	3528	66	0.0187075	0.338462	GO:0032984	GO:BP	protein-containing complex disassembly	MAP1A ADD3 SCAF4 CAMSAP3 HDGFL3 CARMIL1 STMN2 CAMSAP2 TBC1D25 SCAF8 MYC DSTN SMARCD1 CIB1 MFSD8 LMOD1 RUBCN EPS8 ATG12 PDXP SPTBN1 BNIP3 SUPT16H DHX8 CAPG SPTBN2 ARID1A SNX14 TAOK1 CLASP1 NAV3 PEX14 KIF5B MTPN MAP6D1 EPG5 UBQLN4 CHMP2A TMOD3 SPTAN1 CHMP7 STX17 ARID2 SMARCC1 GSK3B MAP1B CRACD ATXN7 KIF24 TMOD2 NCKAP5 SSRP1 CHMP6 NSF SVIL GSPT2 LIX1L MTRF1 PHF23 PYM1 UVRAG ADD1 RUBCNL CAMSAP1
query_1	TRUE	0.0023396	642	3528	173	0.0490363	0.26947	GO:0032101	GO:BP	regulation of response to external stimulus	LETMD1 C1QBP PUM1 PGLYRP2 PRDX2 ADAMTS18 FGF10 WNK1 CEBPA PDGFA LEP IL34 A2M RHBDD3 ASH1L RABGEF1 S100A8 NUPR1 SERPINE2 ESR1 PSMB4 ALOX5 SMOC2 ANXA2 SOD1 GPR4 MST1 GPER1 CACTIN TNC ADORA1 OPTN MAPKBP1 MTUS1 DCST1 CYBA TMEM102 SAMHD1 ROBO1 PLAU POLR3F PLCG2 DMTN C1QTNF1 APOE FFAR4 SEMA3G ANXA1 KANK2 ATG12 PRKG1 SEMA6B PSMA1 C3 DUSP10 CD34 DUSP1 CAMK1D BRAF NLRX1 SASH1 VEGFD EPHB2 RELA LSM14A NDFIP…
query_1	TRUE	0.00237554	246	3528	79	0.0223923	0.321138	GO:0006790	GO:BP	sulfur compound metabolic process	SULT2A1 MPC2 SULT1E1 NUDT19 ENOPH1 OPLAH BPNT2 GSTK1 ELOVL6 PDHB TSTD1 GSTO1 B4GALT4 ARL6IP5 ACSL1 ADI1 ACOT8 MTR PDHA1 MGST2 NFU1 PDK1 ACOT6 CSAD SOD1 SP1 PHGDH DGAT1 ACSL4 IDH1 DLAT GPAM MCEE NFS1 CIAPIN1 ELOVL4 CLIC5 LIAS ETHE1 ISCA2 ACACA ANGPT1 PAPSS2 OXSM FITM2 ELOVL5 PDK3 LYRM4 HSCB HSD17B4 ACLY NUDT7 ACAT1 ENPP1 GLRX5 METTL16 UGDH GLCE NDNF CSGALNACT1 G6PD GSTZ1 EDNRB PDK4 GLRX3 MVD PAPSS…
query_1	TRUE	0.00241305	117	3528	45	0.0127551	0.384615	GO:0009636	GO:BP	response to toxic substance	PRDX1 PRDX2 PRXL2A EPHX1 GSTK1 AKR1A1 CCS PRDX5 PRDX3 ABCB6 GSTO1 NUPR1 ADH5 MGST3 MGST2 CYP1A1 SOD1 PON3 GPX8 MTARC2 SLC6A4 PINK1 PTGS1 APOE NXN ALDH1A1 HBM RDH11 PTGS2 TXNRD1 GCH1 WAPL PON1 PON2 PRKN PRDX6 PRDX4 SLC47A1 GSR SESN1 ESD CLIC2
query_1	TRUE	0.0024477	914	3528	234	0.0663265	0.256018	GO:0022402	GO:BP	cell cycle process	RGCC NDE1 CTDSPL FGF10 IVD CCDC69 SPC24 FOXJ2 MEPCE BAZ1B GIGYF2 SFRP1 RHOB RAB11FIP4 KLHL22 SSX2IP MARK4 LMNA CDKN1B SMARCA5 CTDP1 WAC EML1 PHGDH NUP62 KMT2E PKP4 SMC1A GPER1 MAD2L1 RECQL5 PRKCE MYC SMC4 C11orf80 EFHC1 TNKS PLK3 ZFP36L1 CHD3 BCL2L1 INO80 CDC23 HAUS4 NDEL1 MBLAC1 ACVR1 SNX9 ANXA1 PDS5B KANK2 EPS8 BACH1 STAG1 KIF13A E2F4 PDXP DDX3X ANAPC15 SPTBN1 CRLF3 TOM1L2 KIF22 POLN FBXL6 HAUS…
query_1	TRUE	0.00245612	79	3528	34	0.00963719	0.43038	GO:0033108	GO:BP	mitochondrial respiratory chain complex assembly	SURF1 NDUFAF3 TMEM186 NDUFA10 NDUFAB1 NDUFA11 UQCC3 NDUFA6 NDUFA2 PET100 NDUFS3 ACAD9 NDUFB9 NDUFB6 NDUFS4 DMAC1 NDUFB2 NDUFS5 COA4 NDUFA9 TMEM126B SLC25A33 NDUFAF7 NDUFB4 OXA1L NDUFS8 NDUFB7 NDUFB11 TIMM21 SCO1
query_1	TRUE	0.00249157	461	3528	131	0.0371315	0.284165	GO:0045596	GO:BP	negative regulation of cell differentiation	TENT5C NFATC4 PGLYRP2 PRDX2 FGF10 FST ZHX2 SFRP2 TOB2 ITGB1BP1 TLCD3B FOXJ2 SYNGAP1 ZEB1 MARK1 SFRP1 SMAD4 CITED1 RC3H1 EFNA5 GPER1 EPHB1 WDR61 MYC PTGR3 CIB1 ZFP36L1 RFLNB DMTN TBX3 NOCT FZD7 PI16 IFRD1 SEMA3G STAT3 ZFPM1 NFATC2 ANXA1 SEMA6B ZBTB16 RTN4 RARA EPHB2 BMP7 CDC73 TP53 CXCL14 CDK12 SEMA3F PTK2B PPP3CA CTNNB1 TGFB1I1 RB1 TNFAIP6 E2F1 SHB IGFBP5 MMP9 DAAM2 BMP2 HLX YTHDF2 EPHA4 CTDSP1 T…
query_1	TRUE	0.00255063	128	3528	48	0.0136054	0.375	GO:1902904	GO:BP	negative regulation of supramolecular fiber organization	CGNL1 ADD3 RHPN1 MYOC TMEFF2 SMAD4 CAMSAP3 HDGFL3 CARMIL1 DLC1 STMN2 CAMSAP2 CIB1 CORO1A LMOD1 APOE EPS8 PAK2 SPTBN1 WASF2 CAPG SPTBN2 TAOK1 CLASP1 NAV3 GMFG MTPN MAP6D1 CRYAB TMOD3 SPTAN1 MET EMILIN1 PRKN CRACD ATXN7 KANK1 GMFB KANK3 TMOD2 SVIL TJP1 DYRK1A CDH5 ADD1 CAMSAP1
query_1	TRUE	0.00269341	223	3528	73	0.0206916	0.327354	GO:0040013	GO:BP	negative regulation of locomotion	RGCC PODN STC1 SFRP2 ITGB1BP1 RABGEF1 SFRP1 TMEFF2 RHOB ARRDC3 RAP2A DLC1 ANGPT4 GPER1 ADORA1 CDH1 ROBO1 APOE SEMA3G STAT3 PRKG1 SEMA6B DUSP10 NR2F2 DUSP1 BRAF ADAM15 DLG5 ADGRG1 SEMA3F BCR CLASP1 NAV3 TNFAIP6 PLCB1 IGFBP5 MMRN2 EPHA4 EMILIN2 SEMA5A DCN FBLN1 DAB2IP MEF2C EMILIN1 LRCH1 ARID2 DPP4 ADIPOQ IL27RA MYOCD KANK1 CCN3 ADORA3 SPRED1 GTPBP4 WASL SEMA3D CCL2 DACH1 CTNNA1 PADI2 CORO1C MIF TI…
query_1	TRUE	0.00269511	299	3528	92	0.0260771	0.307692	GO:0016049	GO:BP	cell growth	FBP1 SFRP2 SFRP1 SMAD4 SERPINE2 MMP14 TGFB2 CDKN1B EFNA5 DBN1 TNC RERG CIB1 ABL1 SERTAD3 INO80 PI16 PHB1 RBBP7 RND2 IFRD1 SEMA3G TSPYL2 LAMTOR2 SEMA6B DDX3X FLRT3 CRLF3 ADAM15 RTN4 TGFBR2 TP53 NDUFS3 PTCH2 SEMA3F FN1 CTNNB1 SYT2 RB1 SDCBP CLSTN3 PPT1 IGFBP5 JADE2 STK11 SIN3A SRF ADNP2 MSX1 GSK3A DCLK1 ZFYVE27 NTN1 SEMA5A DIP2B ENPP1 LAMTOR1 DERL2 DCSTAMP MEX3C ING5 SLC25A33 LGI1 LIMK1 BCL6 ITSN2 …
query_1	TRUE	0.00280786	332	3528	100	0.0283447	0.301205	GO:0001701	GO:BP	in utero embryonic development	SUPT6H VASH2 TENT5C MAFF DAD1 CEBPA SH3PXD2A ARNT2 KDM6A SMAD4 CITED1 AMOT CAMSAP3 HIF1A SLC25A20 EPAS1 DBN1 MFNG AR ELL NDUFA2 ZFP36L1 BCL2L1 SEC24D TBX3 ACVR1 PSPH FOXC1 SLC25A34 NXN RTN4 PHLDA2 ANGPT1 TGFBR2 TEAD4 NECAB1 HS3ST6 BMP7 C2CD3 TP53 SMAD2 YTHDC1 BPTF CTNNB1 SP3 SETD2 TMEM100 ZFAT ATP11A SIN3A LIF BMP2 RSPO3 SRF MSX1 ADCY9 RCN1 OTUD7B GABPA HECTD1 ZMIZ1 GINS4 CHTOP POLG2 RRN3 FOSL1 T…
query_1	TRUE	0.00291175	100	3528	40	0.0113379	0.4	GO:1903322	GO:BP	positive regulation of protein modification by small protein conjugation or removal	HUWE1 ARRDC4 ARRDC3 CBLB RNF40 PELI1 DDX3X PIAS1 ANGPT1 BCL10 NDFIP1 UBE2D1 XIAP AMER1 TOPORS PIAS4 RWDD3 PRKN TICAM1 DCUN1D3 BMI1 MYCBP2 TNIP1 MUL1 AXIN1 ARNT NDFIP2 CRY1 RNF111 WFS1 SART3 PEF1 GNL3 PIAS3 PHF23 CDC20 FANCI BIRC3 WDR48 MTA1
query_1	TRUE	0.00305869	724	3528	191	0.0541383	0.263812	GO:0048878	GO:BP	chemical homeostasis	TLCD2 MPC2 ACOX2 RBP4 GCKR BOK BCAP31 WNK1 PNPLA3 FKBP1B STC1 AQP3 KCNA1 CEBPA TLCD3B LEP CA12 RYR2 TMEM97 ORMDL3 SLC24A3 CCDC115 STC2 SMAD4 BIRC5 MLXIPL KCTD17 CP EPHX2 ALOX5 SOD1 AP3D1 HIF1A MLLT6 AQP11 ANKH EFNA5 DGAT1 BDH2 GPER1 EPAS1 CCDC47 ATP6AP2 GRHL1 PRKCE KDF1 MYC TRPM2 COMMD9 GPAM CYBA ABL1 CORO1A GRINA PLCG2 NKIRAS1 SLC31A2 HK2 APOE TMCO1 ACO1 CA2 STAT3 MYLIP ADRA2A FAM20A CLN8 HAP1 A…
query_1	TRUE	0.00308188	73	3528	32	0.00907029	0.438356	GO:1990542	GO:BP	mitochondrial transmembrane transport	MPC2 TIMM44 MRS2 SLC25A13 SLC25A5 DNAJC19 TST DNAJC15 UCP3 SFXN5 TIMM50 SLC25A39 MICU2 ABCB8 SLC25A41 CHCHD4 SLC25A1 SFXN2 CCDC51 SLC25A22 SLC25A33 TIMM21 SLC8B1 SFXN3 MRPL18 MCU STOML2 TIMM17B
query_1	TRUE	0.00313993	341	3528	102	0.0289116	0.29912	GO:0007264	GO:BP	small GTPase mediated signal transduction	FGF10 FBP1 TMEM245 RHOJ KCTD10 SYNGAP1 CGNL1 DOCK1 RABGEF1 RALGDS MYOC RHOB SSX2IP AMOT GPR4 RAPGEF3 MRAS RASSF1 RAP2A DLC1 NUP62 TIAM2 RERG RHOQ ABL1 ROBO1 COL1A2 NKIRAS1 ARHGEF12 RHOF APOE RND2 KANK2 EPS8 RAP1GAP NCKAP1 WASF2 ADGRG1 ARF6 EPHB2 PIK3CG ARHGAP26 TP53 ARHGAP32 GBF1 BCR VAV2 RB1 PSD3 SDCBP CDC42EP3 CDC42EP4 ARHGEF25 SIPA1L2 OPHN1 RAB35 RASA2 DOCK4 MET BCL6 HACD3 RND3 SH2D3C PRKD1 MA…
query_1	TRUE	0.0032749	189	3528	64	0.0181406	0.338624	GO:0030336	GO:BP	negative regulation of cell migration	RGCC PODN STC1 SFRP2 ITGB1BP1 RABGEF1 SFRP1 TMEFF2 RHOB RAP2A DLC1 ANGPT4 GPER1 ADORA1 CDH1 ROBO1 APOE STAT3 PRKG1 DUSP10 NR2F2 DUSP1 BRAF ADAM15 DLG5 ADGRG1 BCR CLASP1 NAV3 TNFAIP6 PLCB1 IGFBP5 MMRN2 EPHA4 EMILIN2 DCN DAB2IP MEF2C EMILIN1 LRCH1 ARID2 DPP4 ADIPOQ IL27RA MYOCD KANK1 CCN3 ADORA3 SPRED1 GTPBP4 WASL CCL2 DACH1 PADI2 CORO1C MIF TIMP1 ABHD2 TIE1 AIF1 DNAJA4 KLF4
query_1	TRUE	0.0032749	189	3528	64	0.0181406	0.338624	GO:0030522	GO:BP	intracellular receptor signaling pathway	C1QBP PUM1 DHRS3 SAFB2 ALDH1A2 SFRP1 ESR1 EP300 RORC GPER1 AR PHB1 STAT3 SAFB KANK2 CTBP2 NR2F2 ERBIN NLRX1 RARA RELA LSM14A DAXX ALOX15B NR1D2 PDK3 ARID1A NR4A1 NR4A3 SNW1 TRIM24 NR1H2 BMP2 SEC14L1 PER1 SREBF1 VDR UFD1 ANKRD17 THRA ZMIZ1 PRCP NR2C2 TNFAIP3 RORA DDRGK1 ARNT HEYL NR4A2 SIRT1 NCOA1 CALCOCO1 CRY1 NFKBIA PADI2 NEDD4 UBR5 AHR WBP2 RIOK3 PPARG UFSP2 SLC46A2 NR3C1
query_1	TRUE	0.00330679	129	3528	48	0.0136054	0.372093	GO:0072330	GO:BP	monocarboxylic acid biosynthetic process	ABCD3 DECR2 HACD2 ALDH1A2 ELOVL6 NDUFAB1 HSD17B8 MLXIPL ALOX5 HSD17B10 ACSF3 SCD PTGS1 ELOVL4 ANXA1 STAR FASN LIAS ACACA OXSM ALOX15B THNSL2 CYP27A1 ELOVL5 LPGAT1 PTGS2 NR1H2 MCAT LIPG SCD5 ACLY HACD3 RBP1 LPL DHRS9 PDK4 ELOVL2 SIRT1 CES1 CBR4 CYP39A1 CYP7A1 AKR1D1 ABCD1 MIF PRXL2B ALDH1A3
query_1	TRUE	0.00335295	170	3528	59	0.0167234	0.347059	GO:2001234	GO:BP	negative regulation of apoptotic signaling pathway	PRDX2 FGF10 BOK PPIF SFRP2 TMEM14A ZNF385A MAPK8IP1 SLC25A5 LMNA HIF1A RB1CC1 GHITM AR ZMYND11 ARMC10 PINK1 BCL2L1 GRINA CFLAR MEIS3 ACVR1 MNT DDX3X ACAA2 ITPRIP RELA MCL1 EYA3 NDUFS3 BID HYOU1 RFFL CTNNB1 MMP9 CREB3 AATF PARL ICAM1 RRN3 PRKN PTPN1 GSK3B BMI1 TNFAIP3 VDAC2 NR4A2 SIRT1 CTNNA1 TXNDC12 MIF ING2 PIH1D1 NOC2L SNAI1 LGALS3 MAZ
query_1	TRUE	0.00339325	256	3528	81	0.0229592	0.316406	GO:0007265	GO:BP	Ras protein signal transduction	FGF10 FBP1 TMEM245 RHOJ KCTD10 SYNGAP1 RABGEF1 RALGDS MYOC SSX2IP GPR4 RAPGEF3 MRAS RASSF1 RAP2A DLC1 NUP62 RERG ABL1 ROBO1 COL1A2 NKIRAS1 ARHGEF12 APOE KANK2 EPS8 NCKAP1 WASF2 ADGRG1 ARF6 EPHB2 PIK3CG TP53 GBF1 BCR RB1 PSD3 SDCBP CDC42EP3 CDC42EP4 ARHGEF25 OPHN1 RAB35 RASA2 MET BCL6 HACD3 PRKD1 MAPRE2 ROCK2 ZNF304 RIT1 RAB30 KRAS RTKN GPR20 KANK1 CDKN1A RASGRF2 PHACTR4 TNFAIP1 SHOC2 RASIP1 IQSEC…
query_1	TRUE	0.00400181	834	3528	215	0.060941	0.257794	GO:0001932	GO:BP	regulation of protein phosphorylation	EMP2 RGCC CTDSPL FGF10 WNK1 SFRP2 PID1 AKT2 ITGB1BP1 PDGFA UCHL1 LEP IL34 ITGB3 ADRA2B RABGEF1 PRKAR1B ACSL1 SFRP1 TRPT1 SMAD4 CAMKK2 MLXIPL ITGA5 TGFB2 CDKN1B SOD1 RAPGEF3 DDR2 RAP2A ANGPT4 RB1CC1 NUP62 EFNA5 FYN ACP4 CBLB GPER1 CACTIN ERP29 PRKCE CIB1 PINK1 ABL1 TMEM102 DEPTOR ROBO1 PLCG2 DMTN APOE SH3BP5 PHB1 ACVR1 MYDGF ADRA2A SNX9 TSPYL2 FAM20A FLT1 PAK2 DDX3X STK38 C3 DUSP10 NR2F2 DUSP1 EIF…
query_1	TRUE	0.00429155	84	3528	35	0.00992063	0.416667	GO:0031058	GO:BP	positive regulation of histone modification	KANSL1 SMAD4 SDR16C5 LMNA SMARCA5 KMT2E WDR61 PINK1 RNF40 TP53 NSD3 CTNNB1 KANSL3 SNW1 LIF SREBF1 FOXP3 CHTOP BCL6 PRKD1 ZNF304 GLYR1 SIRT1 KAT7 PRKD2 TADA2A SART3 ARRB1 WBP2 RRP8 PIWIL2 ING2 PIH1D1 NIPBL RIF1
query_1	TRUE	0.00437187	31	3528	18	0.00510204	0.580645	GO:0046902	GO:BP	regulation of mitochondrial membrane permeability	BOK PPIF TMEM14A SLC25A5 ATP5IF1 TMEM102 BCL2L1 HK2 BLOC1S2 ALKBH7 ACAA2 BNIP3 TP53 BID GSK3A BAD VDAC2 MUL1
query_1	TRUE	0.00441697	1808	3528	425	0.120465	0.235066	GO:0002376	GO:BP	immune system process	PRDX1 SUPT6H EMP2 C1QBP PUM1 RGCC TIPARP PGLYRP2 PTPRQ PRDX2 PRXL2A FGF10 FST WNK1 EBP FKBP1B SFRP2 AQP3 TOB2 CEBPA LEP CCL14 SH3PXD2A PLVAP MSRB1 IL34 A2M ZNF385A RHBDD3 EPHA2 ITGB3 CD248 ACKR2 PTX3 ZEB1 PRDX3 ITGA7 S100A12 IRAK2 ROMO1 BCL3 DOCK1 RABGEF1 S100A8 SFRP1 MAPK8IP1 C7 PDE4D CITED1 TIGIT LYVE1 PIR CHD2 ESR1 SLC25A5 PSMB4 EP300 ALOX5 GPC3 TGFB2 SOD1 CCL25 RC3H1 MST1 EML1 HIF1A CD99L2 FY…
query_1	TRUE	0.00453171	61	3528	28	0.00793651	0.459016	GO:0042775	GO:BP	mitochondrial ATP synthesis coupled electron transport	COX8A COX7A2 COX6A1 COX7A2L NDUFA10 NDUFC2 NDUFB8 COX5B UQCC3 DNAJC15 PINK1 NDUFV1 NDUFS3 BID COX7C NDUFB9 NDUFB6 UQCR10 COX4I1 UQCRQ CYC1 COX5A NDUFS8 UQCR11 NDUFS6 ISCU
query_1	TRUE	0.00464253	183	3528	62	0.0175737	0.338798	GO:0071559	GO:BP	response to transforming growth factor beta	PBLD C20orf27 ZEB1 SFRP1 ZNF703 SMAD4 CITED1 EP300 TGFB2 FYN HPGD ZYX ZFP36L1 COL1A2 STAT3 ACVR1 LRRC32 TRIM33 ZFYVE9 TGFBR2 TP53 SMAD2 PMEPA1 TGFB1I1 SDCBP SNW1 NPNT STK11 BMP2 SLC2A10 FNDC4 ZMIZ1 MEF2C EMILIN1 BCL9L CLEC3B MYOCD FERMT2 PDCD5 ASPN LEMD3 SPRED1 AXIN1 ZFHX3 SIRT1 PRDM16 RNF111 SPRY1 CILP SMAD9 CDH5 LPXN ITGB8 ING2 VEPH1 APPL1 NRROS ITGA3 NR3C1 ADAMTSL2
query_1	TRUE	0.00479433	246	3528	78	0.0221088	0.317073	GO:0001933	GO:BP	negative regulation of protein phosphorylation	CTDSPL SFRP2 PID1 ITGB1BP1 UCHL1 RABGEF1 PRKAR1B SFRP1 MLXIPL CDKN1B NUP62 ACP4 CBLB CACTIN CIB1 ABL1 DEPTOR DMTN APOE SH3BP5 STK38 DUSP10 NR2F2 DUSP1 ANGPT1 VPS25 EPHB2 SPRED3 BMP7 PMEPA1 CAMK2N1 FABP4 HEXIM1 RB1 SHB GNAQ PLPP3 BMP2 CTDSP1 SOCS4 ENPP1 FBLN1 TRIM27 PPP4R2 SH2B3 PLEC DUSP16 DAB2IP INPP5F EMILIN1 PRKN ADIPOQ PYCARD PTPN1 SAMSN1 MYOCD TNFAIP3 CDKN1A SPRED1 CHORDC1 SORL1 PRKAR2A SIRT…
query_1	TRUE	0.00504379	303	3528	92	0.0260771	0.30363	GO:0051223	GO:BP	regulation of protein transport	MPC2 RBP4 BCAP31 FKBP1B AKT2 ITGB1BP1 LEP RHBDD3 SFRP1 BIRC5 ALOX5 TGFB2 RAPGEF3 HIF1A EFNA5 FYN DNAJC27 GPER1 ERP29 ATP5IF1 PRKCE CIB1 PLK3 PINK1 CDH1 PKDCC DMTN AACS IRS2 APOE NDEL1 ADRA2A PTPN14 ICA1 HADH RAB23 IRS1 ANGPT1 PIM3 TAMALIN ARF6 TPR NDFIP1 BAIAP3 INHBB KLF7 ADCY5 IL1A SNX12 SIDT2 NR1H2 GOPC CAMK1 CHP1 WWP2 SREBF1 LYPLA1 CAPN10 DERL2 SERGEF FIS1 LLGL2 PRKD1 PTPN11 PRKN ADIPOQ PTPN1 …
query_1	TRUE	0.00511773	299	3528	91	0.0257937	0.304348	GO:0050673	GO:BP	epithelial cell proliferation	SULF2 NME1 VASH2 RGCC FGF10 FST SFRP2 AKT3 ITGB1BP1 LEP ALDH1A2 EPHA2 SFRP1 ZNF703 NUPR1 BIRC5 SDR16C5 ESR1 ALOX5 GPC3 TGFB2 CDKN1B EMC10 SP1 MST1 AQP11 STAT6 AR COL8A1 ATP5IF1 KDF1 MYC TINF2 ZFP36L1 FAP FMC1 ROBO1 APOE FZD7 STAT3 MYDGF FLT1 APLN DUSP10 NR2F2 CD34 RTN4 VEGFD CDC73 NR4A1 ATP5F1A CTNNB1 SIDT2 RB1 COL4A3 IGFBP5 COL8A2 STK11 BMP2 MMRN2 FGF1 PEX2 VDR PRKCA DAB2IP MEF2C PRKD1 ZNF304 TH…
query_1	TRUE	0.00514329	199	3528	66	0.0187075	0.331658	GO:0006338	GO:BP	chromatin remodeling	SUPT6H KAT6B KDM6A MORC2 BAZ1B ZNHIT1 CHD2 SMARCA5 BRD2 SPTY2D1 ARID1B EZH1 MYC SMARCD1 CHD6 CHD3 BRD4 INO80 BRD3 KDM5C INO80D RBBP7 RAD54L2 TSPYL2 NUDT5 DAXX NPM3 SUPT16H MTA2 ARID1A CHD5 BPTF SETD2 MIER1 PBRM1 KDM6B ACTR8 DR1 SMARCAL1 MCM2 CHD4 INO80B ARID2 SMARCC1 YY1 CHRAC1 MYSM1 SSRP1 CHD7 SMYD3 TADA2A SART3 KAT5 GATAD2B MIS18A SCMH1 CHD8 PIH1D1 SHPRH SRCAP CHD1L CHD1 MTA1
query_1	TRUE	0.00514329	199	3528	66	0.0187075	0.331658	GO:2000146	GO:BP	negative regulation of cell motility	RGCC PODN STC1 SFRP2 ITGB1BP1 RABGEF1 SFRP1 TMEFF2 RHOB RAP2A DLC1 ANGPT4 GPER1 ADORA1 CDH1 ROBO1 APOE STAT3 PRKG1 DUSP10 NR2F2 DUSP1 BRAF ADAM15 DLG5 ADGRG1 BCR CLASP1 NAV3 TNFAIP6 PLCB1 IGFBP5 MMRN2 EPHA4 EMILIN2 DCN FBLN1 DAB2IP MEF2C EMILIN1 LRCH1 ARID2 DPP4 ADIPOQ IL27RA MYOCD KANK1 CCN3 ADORA3 SPRED1 GTPBP4 WASL CCL2 DACH1 CTNNA1 PADI2 CORO1C MIF TIMP1 ABHD2 TIE1 AIF1 DNAJA4 KLF4
query_1	TRUE	0.00545463	806	3528	208	0.0589569	0.258065	GO:0010628	GO:BP	positive regulation of gene expression	SULF2 TENT5C NFATC4 POLR2G RGCC SPON1 FGF10 PID1 CEBPA PANX2 LEP IL34 ALDH1A2 ITGB3 KDM6A PHF2 BCL3 SLC24A3 MARK1 PDE4D CITED1 CCBE1 TIGIT ATF3 EPHX2 ESR1 EP300 PLGRKT NTSR1 LMNA PLD1 SOD1 SP1 MST1 HIF1A SLC6A4 GPER1 LARP6 STAT6 TNC AR ATP6AP2 SAMD4A ERP29 MYC SMARCD1 PINK1 CYBA ABL1 PNP POLR3F PLCG2 NOCT C1QTNF1 PHB1 STAT3 ZFPM1 ADRA2A PELI1 NFATC2 LRRC32 ANXA1 FOXC1 TCF12 DDX3X AGPAT1 C3 SPTBN1…
query_1	TRUE	0.00594779	85	3528	35	0.00992063	0.411765	GO:0071901	GO:BP	negative regulation of protein serine/threonine kinase activity	SFRP2 UCHL1 PRKAR1B SFRP1 CDKN1B NUP62 ABL1 APOE STK38 DUSP10 NR2F2 DUSP1 BMP7 HEXIM1 BMP2 SH2B3 DUSP16 DAB2IP ADIPOQ PYCARD PTPN1 MYOCD TNFAIP3 CDKN1A CHORDC1 SORL1 PRKAR2A SIRT1 RASIP1 RGS14 AIDA LRP5 SPRY1 HEXIM2 PRKAR2B
query_1	TRUE	0.00612526	196	3528	65	0.018424	0.331633	GO:1901293	GO:BP	nucleoside phosphate biosynthetic process	NME1 MPC2 PID1 DUT ELOVL6 ENTPD8 PDHB ATP5MC3 ACSL1 SLC25A13 PDHA1 PDK1 NADK NME2 DLAT PNP DTYMK ELOVL4 UCKL1 PRPSAP1 ANTKMT ACACA ATIC TK1 PAPSS2 ELOVL5 PDK3 ATP5F1A ADCY5 NAMPT DGUOK AK8 ADSS2 ACLY ADCY9 ATP5PF ATP5F1C ACAT1 IMPDH1 GMPS TYMS ATP5ME PPCDC ATP5PB NADSYN1 ADCY2 PAICS NMNAT2 AK5 DCAKD PDK4 DHODH SIRT1 AMPD2 RRM2 PAPSS1 ADCY3 ATP5PO ATP5MC1 ADCY4 STOML2
query_1	TRUE	0.00634924	204	3528	67	0.0189909	0.328431	GO:0051271	GO:BP	negative regulation of cellular component movement	RGCC PODN STC1 SFRP2 ITGB1BP1 RABGEF1 SFRP1 TMEFF2 RHOB CDKN1B RAP2A DLC1 ANGPT4 GPER1 ADORA1 CDH1 ROBO1 APOE STAT3 PRKG1 DUSP10 NR2F2 DUSP1 BRAF ADAM15 DLG5 ADGRG1 BCR CLASP1 NAV3 TNFAIP6 PLCB1 IGFBP5 MMRN2 EPHA4 EMILIN2 DCN FBLN1 DAB2IP MEF2C EMILIN1 LRCH1 ARID2 DPP4 ADIPOQ IL27RA MYOCD KANK1 CCN3 ADORA3 SPRED1 GTPBP4 WASL CCL2 DACH1 CTNNA1 PADI2 CORO1C MIF TIMP1 ABHD2 TIE1 AIF1 DNAJA4 KLF4
query_1	TRUE	0.00648587	128	3528	47	0.013322	0.367188	GO:1905475	GO:BP	regulation of protein localization to membrane	PID1 AKT2 ITGB1BP1 RER1 EPHA2 MMP14 GPC3 FYN STX8 GPER1 AR STAC2 RHOQ CIB1 BCL2L1 PKDCC DMTN PPP2R5A SPTBN1 TAMALIN ARF6 ZDHHC5 TMEM59 TNFAIP6 GOPC KIF5B LYPLA1 HECTD1 FIS1 NUMB PRKN MFF CLTC PDCD5 PTPN9 IQSEC2 ZDHHC2 VTI1B RANGRF TREM2 LZTFL1 LGALS3 STOM APPL1 ITGA3 RAP1A
query_1	TRUE	0.00661993	17054	3528	3356	0.951247	0.196787	GO:0009987	GO:BP	cellular process	CRISPLD2 SULF2 PRDX1 NME1 TLCD2 NUP205 SEC11C SULT2A1 SUPT6H MPC2 VASH2 TENT5C NFATC4 ARID5A EMP2 REXO2 KCNJ8 CREB3L1 MAFF MGP BLVRB PPL COX8A LETMD1 CACNA1G HUWE1 AIFM2 BCKDHB C1QBP MRPS6 POLR2G PUM1 MEF2D DAD1 LOXL1 ACOX2 AIG1 RGCC TIPARP NDE1 GJA4 CCN5 ZNF662 PGLYRP2 SULT1E1 PTGIR CA8 PARD3 CTDSPL DHRS3 SLC25A17 FOSL2 SPON1 ABCD3 RBP4 ACAA1 PTPRQ ERC1 NMT2 TRAK2 FRMD3 PRDX2 LONP2 SAFB2 ADAMTS1…
query_1	TRUE	0.00701602	132	3528	48	0.0136054	0.363636	GO:0009152	GO:BP	purine ribonucleotide biosynthetic process	NME1 MPC2 PID1 ELOVL6 PDHB ATP5MC3 ACSL1 SLC25A13 PDHA1 PDK1 NME2 DLAT ELOVL4 ANTKMT ACACA ATIC PAPSS2 ELOVL5 PDK3 ATP5F1A ADCY5 ADSS2 ACLY ADCY9 ATP5PF ATP5F1C ACAT1 IMPDH1 GMPS ATP5ME PPCDC ATP5PB ADCY2 PAICS DCAKD PDK4 SIRT1 AMPD2 PAPSS1 ADCY3 ATP5PO ATP5MC1 ADCY4 STOML2
query_1	TRUE	0.00759642	151	3528	53	0.0150227	0.350993	GO:0044843	GO:BP	cell cycle G1/S phase transition	RGCC CTDSPL FGF10 MEPCE GIGYF2 CDKN1B WAC KMT2E MYC PLK3 INO80 MBLAC1 ACVR1 ANXA1 KANK2 BACH1 E2F4 DDX3X CRLF3 LSM10 CDC73 TP53 CDK15 BID PPP3CA RB1 PLCB1 E2F1 TAF10 KLF11 MAP3K11 CTDSP1 USP37 RPA2 ANKRD17 LSM11 CDK17 CCND3 DCUN1D3 RBL2 CDKN1A ADAMTS1 CDK7 CPSF3 CCL2 CTDSP2 EIF4G1 CDK2AP2 NPAT AIF1 APPL1 KLF4
query_1	TRUE	0.00769825	1398	3528	336	0.0952381	0.240343	GO:1901566	GO:BP	organonitrogen compound biosynthetic process	NME1 MPC2 MRPS6 POLR2G PUM1 DAD1 NMT2 ACER3 PIGP ENOPH1 CKB PIGS B4GAT1 SMS GTPBP1 MRPL34 PID1 EIF4E3 CEBPA TLCD3B SAMD4B HACD2 MRPL57 ZNF385A DUT ELOVL6 PDHB ABCB6 BCL3 ORMDL3 DBI B4GALT4 ATP5MC3 ACSL1 GIGYF2 UROD ADI1 ACOT8 PSAT1 RPN2 SDSL SLC25A13 MTR PDHA1 MRPS9 ASNS MRPS15 MGST2 PDK1 PYCR3 CHPT1 MRPS18B PLD1 CSAD RC3H1 HIF1A PHGDH AQP11 RB1CC1 TNRC6C RAB3GAP1 BDH2 MRPL24 NADK LARP6 NME2 SAMD…
query_1	TRUE	0.00784769	213	3528	69	0.0195578	0.323944	GO:0043543	GO:BP	protein acylation	NMT2 KAT6B KANSL1 NUPR1 SMAD4 SDR16C5 EP300 RAPGEF3 JADE3 ZDHHC14 EPC2 TAF4 ZDHHC6 DDX3X ZDHHC5 TAOK1 CRTC2 YEATS2 KANSL3 ZDHHC3 TAF10 SIN3A LIF CAMK1 PER1 ZDHHC18 TAF6L ENY2 DIP2B DR1 MAP6D1 MSL1 ING5 FOXP3 USP22 EPC1 ZZZ3 SETD5 GLYR1 BMI1 ATXN7 MYOCD TAF2 ZDHHC8 BRPF3 SIRT1 NCOA1 NAA15 KAT7 ZDHHC2 TADA2A GTF2B ARRB1 KAT5 WBP2 PIWIL2 CTCF PIH1D1 NOC2L BRPF1 NMT1 ZDHHC17 NFYB IWS1 NCOA3 EID1 NFYC…
query_1	TRUE	0.00798364	69	3528	30	0.0085034	0.434783	GO:0043242	GO:BP	negative regulation of protein-containing complex disassembly	ADD3 SCAF4 CAMSAP3 HDGFL3 CARMIL1 STMN2 CAMSAP2 SCAF8 CIB1 LMOD1 RUBCN EPS8 SPTBN1 CAPG SPTBN2 TAOK1 CLASP1 NAV3 MTPN MAP6D1 UBQLN4 TMOD3 SPTAN1 CRACD ATXN7 TMOD2 SVIL PHF23 ADD1 CAMSAP1
query_1	TRUE	0.00817722	86	3528	35	0.00992063	0.406977	GO:0098754	GO:BP	detoxification	PRDX1 PRDX2 PRXL2A GSTK1 AKR1A1 CCS PRDX5 PRDX3 ABCB6 GSTO1 ADH5 MGST3 MGST2 SOD1 GPX8 MTARC2 PTGS1 APOE NXN ALDH1A1 HBM RDH11 PTGS2 TXNRD1 GCH1 PRDX6 PRDX4 SLC47A1 GSR SESN1 ESD CLIC2
query_1	TRUE	0.00821658	672	3528	177	0.0501701	0.263393	GO:0032446	GO:BP	protein modification by small protein conjugation	HUWE1 SH3RF2 RYBP TSPO ARRDC4 KCTD10 RNF181 RABGEF1 KLHL22 MARCHF3 RNF115 ARRDC3 RC3H1 WAC HIF1A RNF5 FYN CBLB RNF10 EPAS1 MAD2L1 DCAF12 PRKCE CISH TNKS PINK1 ABL1 RANBP2 RNF40 CDC23 NEURL1B COPS9 MYLIP DTX1 PELI1 ZNRF3 ZSWIM2 TRIM47 TRIM33 NXN DDX3X PIAS1 TRIM26 SASH1 ANGPT1 BCL10 NEDD8 RELA DAXX ITSN1 NDFIP1 CDC73 GAN UBE2D1 TRIM44 UFC1 N4BP1 XIAP RFFL CTNNB1 OTUB2 RNF145 LONRF3 TRIM24 AMER1 JA…
query_1	TRUE	0.00829992	182	3528	61	0.0172902	0.335165	GO:0034599	GO:BP	cellular response to oxidative stress	PRDX1 AIFM2 PRDX2 PPIF MGST1 MMP2 CCS PRDX5 PRDX3 ROMO1 ARL6IP5 RHOB ALOX5 PDK1 SOD1 HIF1A EPAS1 LANCL1 TRPM2 CHD6 PINK1 ABL1 RAD52 LONP1 DIABLO ANXA1 VKORC1L1 RELA MCL1 TP53 CTNNB1 MAPK13 GCH1 FER KDM6B MMP9 ADNP2 FOXO3 PDE8A NCOA7 PLA2R1 CHUK MELK MET PRKD1 SLC25A24 PRKN ADPRS TNFAIP3 G6PD ARNT NR4A2 SIRT1 PLEKHA1 SFPQ GSR ABCD1 SELENON AIF1 NET1
query_1	TRUE	0.00854959	571	3528	154	0.0436508	0.269702	GO:0043549	GO:BP	regulation of kinase activity	EMP2 RGCC GCKR WNK1 SFRP2 ITGB1BP1 PDGFA UCHL1 LEP IL34 EPHA2 ITGB3 PRDX3 ADRA2B PRKAR1B ACSL1 SFRP1 PIP4K2C TRPT1 TGFB2 CDKN1B SOD1 DDR2 ANGPT4 NUP62 ACP4 CBLB EPHB1 ERP29 CISH CIB1 ABL1 DEPTOR ROBO1 RANBP2 IRS2 APOE SH3BP5 PHB1 ADRA2A SNX9 TSPYL2 RUBCN FAM20A FLT1 PAK2 DDX3X EPHB4 PPP2R5A STK38 DUSP10 NR2F2 DUSP1 MAP3K4 SASH1 ANGPT1 BCL10 VPS25 EPHB2 TGFBR2 DAXX PIK3CG PIP4K2A BMP7 PRRC1 CDK12 …
query_1	TRUE	0.00903028	148	3528	52	0.0147392	0.351351	GO:0046390	GO:BP	ribose phosphate biosynthetic process	NME1 MPC2 PID1 ELOVL6 PDHB ATP5MC3 ACSL1 SLC25A13 PDHA1 PDK1 NME2 DLAT ELOVL4 UCKL1 PRPSAP1 ANTKMT ACACA ATIC PAPSS2 ELOVL5 PDK3 ATP5F1A ADCY5 ADSS2 ACLY ADCY9 ATP5PF ATP5F1C ACAT1 IMPDH1 GMPS ATP5ME PPCDC ATP5PB ADCY2 PAICS G6PD DCAKD PDK4 DHODH SIRT1 AMPD2 PAPSS1 ADCY3 ATP5PO ATP5MC1 ADCY4 STOML2
query_1	TRUE	0.00916979	528	3528	144	0.0408163	0.272727	GO:0043086	GO:BP	negative regulation of catalytic activity	GCKR WNK1 FKBP1B SFRP2 ITGB1BP1 CPAMD8 UCHL1 A2M PPP1R36 PRDX5 PTX3 PRDX3 ORMDL3 PRKAR1B SFRP1 PIP4K2C CSTB SERPINE2 PPP1R1B AMOT GPC3 TGFB2 ANXA2 CDKN1B PAPLN NUP62 ACP4 CBLB MAD2L1 ATP5IF1 ITIH4 IKBKB CIB1 ABL1 DEPTOR PPP1R12C PPP1R12B IRS2 APOE SH3BP5 ANXA1 RUBCN PAK2 SCG5 DDX3X PPP2R5A STK38 C3 DUSP10 NR2F2 DUSP1 ITPRIP VPS25 EPHB2 PHACTR3 PIP4K2A BMP7 NQO1 TP53 NFKB1 LAMTOR5 XIAP NR4A1 CAMK2…
query_1	TRUE	0.00927987	378	3528	109	0.0308957	0.28836	GO:0010942	GO:BP	positive regulation of cell death	NFATC4 AIFM2 C1QBP ACOX2 RGCC BOK BCAP31 RYBP SFRP2 ALDH1A2 CD248 CALHM2 ARL6IP5 S100A8 SFRP1 NUPR1 RHOB ATF3 TGFB2 CDKN1B SOD1 MTCH1 DLC1 FYN MYC TP53BP2 FAP ABL1 DHDH PHB1 DIABLO TLE5 ANXA1 ZSWIM2 APBB1 GSDME SAP18 PAK2 DDX3X ZBTB16 TEX261 PHLDA2 BCL10 BNIP3 DAXX MCL1 BMP7 TP53 BID INHBB NR4A1 PLEKHF1 CTNNB1 BCLAF1 TMEM120A TNFRSF1A E2F1 KLF11 MAP3K11 MMP9 BMP2 RNF122 MSX1 PDIA3 EMILIN2 VDR CAP…
query_1	TRUE	0.00949274	152	3528	53	0.0150227	0.348684	GO:0072522	GO:BP	purine-containing compound biosynthetic process	NME1 MPC2 PID1 ELOVL6 PDHB ATP5MC3 ACSL1 SLC25A13 PDHA1 PDK1 NME2 DLAT PNP ELOVL4 PRPSAP1 ANTKMT ACACA ATIC PAPSS2 ELOVL5 PDK3 ATP5F1A ADCY5 DGUOK ADSS2 ACLY ADCY9 ATP5PF ATP5F1C ACAT1 IMPDH1 GMPS ATP5ME PPCDC ATP5PB ADCY2 PAICS DCAKD PDK4 SIRT1 AMPD2 PAPSS1 ADCY3 ATP5PO ATP5MC1 NT5E ADCY4 STOML2
query_1	TRUE	0.00951936	38	3528	20	0.00566893	0.526316	GO:0050873	GO:BP	brown fat cell differentiation	CEBPA LEP ARL4A LAMA4 FFAR4 DUSP10 SH2B2 BNIP3 BMP7 ALDH6A1 FABP4 SOX13 NUDT7 ADIPOQ ADIG SIRT1 ZNF516 CEBPB MAPK14 ERO1A
query_1	TRUE	0.00972965	41	3528	21	0.00595238	0.512195	GO:1902895	GO:BP	positive regulation of miRNA transcription	SMAD4 TGFB2 HIF1A MYC STAT3 APLN RELA TP53 ETS1 NR1H2 BMP2 SRF FOXO3 SREBF1 FOSL1 SREBF2 MYOCD MRTFB GNL3 KLF4 NR3C1
query_1	TRUE	0.00986252	665	3528	175	0.0496032	0.263158	GO:0044257	GO:BP	cellular protein catabolic process	HUWE1 LONP2 BCAP31 SH3RF2 RYBP UCHL1 KCTD10 FOXRED2 PSMB1 CCDC115 NUPR1 KCTD17 RNF115 PSMB4 TP53INP2 ANXA2 RC3H1 WAC RNF5 AQP11 CSNK1E ATRAID CCDC47 ATP5IF1 DCAF12 VPS37B DCST1 PLK3 FAP MFSD8 CDC23 CTSL LONP1 APOE MYLIP PELI1 ZNRF3 CLN8 SEC61B VGLL4 PSMA1 ZER1 PIAS1 TPP1 PSMB3 FBXL6 VPS25 BNIP3 MAN1A1 ITSN1 NDFIP1 UBE2D1 PCYOX1 USP34 N4BP1 PTK2B RFFL CTNNB1 PSMD14 TGFB1I1 SDCBP KLHDC10 PSMA2 PPT1…
query_1	TRUE	0.00988598	179	3528	60	0.0170068	0.335196	GO:0071560	GO:BP	cellular response to transforming growth factor beta stimulus	PBLD C20orf27 ZEB1 SFRP1 ZNF703 SMAD4 CITED1 EP300 TGFB2 FYN HPGD ZYX ZFP36L1 COL1A2 STAT3 ACVR1 LRRC32 TRIM33 ZFYVE9 TGFBR2 TP53 SMAD2 PMEPA1 TGFB1I1 SDCBP SNW1 NPNT STK11 BMP2 SLC2A10 ZMIZ1 MEF2C EMILIN1 BCL9L CLEC3B MYOCD FERMT2 PDCD5 ASPN LEMD3 SPRED1 AXIN1 SIRT1 PRDM16 RNF111 SPRY1 CILP SMAD9 CDH5 LPXN ITGB8 ING2 VEPH1 APPL1 NRROS ITGA3 NR3C1 ADAMTSL2
query_1	TRUE	0.00991258	63	3528	28	0.00793651	0.444444	GO:0042773	GO:BP	ATP synthesis coupled electron transport	COX8A COX7A2 COX6A1 COX7A2L NDUFA10 NDUFC2 NDUFB8 COX5B UQCC3 DNAJC15 PINK1 NDUFV1 NDUFS3 BID COX7C NDUFB9 NDUFB6 UQCR10 COX4I1 UQCRQ CYC1 COX5A NDUFS8 UQCR11 NDUFS6 ISCU
query_1	TRUE	0.0100899	840	3528	214	0.0606576	0.254762	GO:0060429	GO:BP	epithelium development	NFATC4 MAFF FOSL2 PTPRQ SAFB2 FGF10 FST STC1 SFRP2 ALDH1A2 GSTK1 FOXJ2 EPHA2 ZEB1 KDM6A SFRP1 ORAI1 ZNF703 TMEFF2 SMAD4 PDE4D RHOB SERPINE2 ITGA5 ESR1 EP300 GPC3 TGFB2 CDKN1B CAMSAP3 SOD1 TST GPR4 MST1 RAPGEF3 ALDOC HIF1A PHGDH AQP11 VEZF1 BRD2 BDH2 STAT6 TNC AR ATP6AP2 GRHL1 IKBKB KDF1 PLAAT3 ZFP36L1 DZIP1L ABL1 SALL2 ROBO1 NKD1 PTK7 TBX3 FZD7 ACVR1 ZNRF3 ANXA1 RILPL2 FOXC1 SIPA1L3 KANK2 APCDD1 …
query_1	TRUE	0.0101286	183	3528	61	0.0172902	0.333333	GO:0001818	GO:BP	negative regulation of cytokine production	C1QBP RGCC PGLYRP2 EPHA2 BCL3 RABGEF1 TIGIT TGFB2 CACTIN MAPKBP1 FFAR4 ZFPM1 LRRC32 ANXA1 ATG12 CD34 ERBIN NLRX1 RARA ANGPT1 NDFIP1 N4BP1 NFKB1 INHBB FN1 SLC11A1 IL1R2 NAV3 ANXA4 ILRUN GIT1 SLC2A10 OTUD7B NDRG2 CHID1 UFD1 TRIM27 FOXP3 AXL BCL6 DLL1 ADIPOQ TRIB2 PYCARD TNFRSF21 IL27RA YY1 TNFAIP3 MUL1 HDAC7 CD2AP TLR8 ARRB1 KAT5 ABCD1 SARS1 CD84 ACVR2B KLF4 CUEDC2
query_1	TRUE	0.0105959	130	3528	47	0.013322	0.361538	GO:0030308	GO:BP	negative regulation of cell growth	FBP1 SFRP2 SFRP1 SMAD4 SERPINE2 TGFB2 CDKN1B RERG SERTAD3 PI16 PHB1 RBBP7 IFRD1 SEMA3G TSPYL2 SEMA6B DDX3X CRLF3 ADAM15 RTN4 TP53 NDUFS3 SEMA3F RB1 PPT1 STK11 MSX1 GSK3A NTN1 SEMA5A DIP2B ENPP1 DCSTAMP BCL6 DCUN1D3 DACT3 CDKN1A CCN3 CGRRF1 MUL1 SEMA3D SIRT1 SERTAD2 FRZB DCBLD2 BMPR2 SEMA5B
query_1	TRUE	0.0108157	80	3528	33	0.00935374	0.4125	GO:1904019	GO:BP	epithelial cell apoptotic process	RGCC BOK RYR2 CD248 NUPR1 MST1 HIPK1 ZFP36L1 ABL1 BCL2L1 PAK4 BRAF ANGPT1 ARF6 TGFBR2 BID RB1 E2F1 COL4A3 CAPN10 PLA2R1 ICAM1 PIAS4 NDNF TNFAIP3 SIRT1 CCL2 WFS1 EXOC5 CDH5 PDCD4 BMPR2 SFRP4
query_1	TRUE	0.0112103	211	3528	68	0.0192744	0.322275	GO:0110053	GO:BP	regulation of actin filament organization	RGCC ITGB1BP1 CGNL1 ADD3 RHPN1 MYOC TMEFF2 LIMCH1 PAK3 RAPGEF3 CARMIL1 DLC1 ARPC3 DBN1 PRKCE DSTN ABL1 CORO1A LMOD1 SNX9 EPS8 PDXP PAK2 SPTBN1 NCKAP1 BRAF WASF2 ARF6 CAPG SPTBN2 PTK2B BAIAP2L1 CLASP1 CDC42EP3 CDC42EP4 SORBS3 FER GMFG DAAM2 TSC1 MTPN SYNPO2 TMOD3 SPTAN1 LIMK1 MET ROCK2 PRKN PYCARD CRACD FERMT2 ESAM KANK1 FCHSD2 GMFB KANK3 TMOD2 WASL CCN2 SYNPO SVIL TJP1 ADD1 CSF3
query_1	TRUE	0.0133052	30	3528	17	0.00481859	0.566667	GO:1904705	GO:BP	regulation of vascular associated smooth muscle cell proliferation	MEF2D MMP2 FOXJ2 CDKN1B GPER1 PRKG1 APLN NR4A3 IGFBP5 MMP9 MEF2C ADIPOQ MYOCD CDKN1A ADAMTS1 PDCD4 FGF9
query_1	TRUE	0.01343	146	3528	51	0.0144558	0.349315	GO:0016573	GO:BP	histone acetylation	KAT6B KANSL1 SMAD4 SDR16C5 EP300 JADE3 EPC2 TAF4 CRTC2 YEATS2 KANSL3 TAF10 SIN3A LIF PER1 TAF6L ENY2 DR1 MSL1 ING5 FOXP3 USP22 EPC1 ZZZ3 SETD5 GLYR1 BMI1 ATXN7 MYOCD TAF2 BRPF3 SIRT1 NCOA1 KAT7 TADA2A GTF2B ARRB1 KAT5 WBP2 PIWIL2 CTCF PIH1D1 NOC2L BRPF1 NFYB IWS1 NCOA3 EID1 NFYC TAF5
query_1	TRUE	0.0135033	232	3528	73	0.0206916	0.314655	GO:0006066	GO:BP	alcohol metabolic process	SULT2A1 DHRS3 RBP4 ACER3 EBP GDE1 CEBPA LEP BPNT2 AKR1A1 DHRS7 SORD LSS ADH5 SDR16C5 IDI1 EPHX2 CYP1A1 SOD1 DGAT1 GPER1 DHCR7 RETSAT SPR IDH1 PLCG2 APOE PCBD1 DPM2 PECR TM7SF2 STAR GALK1 CH25H RDH11 IPMK CYP27A1 NFKB1 PTK2B GOT1 PPIP5K1 RDH14 ASAH1 GCH1 BMP2 PON1 FDX1 FGF1 SREBF1 FDXR CYP2D6 LIPE RBP1 PLPP1 ITPKC G6PD EDNRB GPD1 PIP4P1 CES1 MVD CBR4 CYP39A1 CYP7A1 LRP5 AKR1D1 HMGCS1 SPTLC2 GNB3
query_1	TRUE	0.0135154	907	3528	228	0.0646259	0.251378	GO:0044265	GO:BP	cellular macromolecule catabolic process	TENT5C HUWE1 POLR2G PUM1 LONP2 BCAP31 ZHX2 SH3RF2 RYBP UCHL1 SAMD4B KCTD10 FOXRED2 PSMB1 GIGYF2 CCDC115 NUPR1 KCTD17 RNF115 PSMB4 TP53INP2 ANXA2 RC3H1 WAC RNF5 AQP11 TNRC6C CSNK1E ATRAID CCDC47 LSM4 SAMD4A ATP5IF1 DCAF12 RNASEH2A VPS37B MRPL44 DCST1 PLK3 ZFP36L1 FAP CARHSP1 MFSD8 CDC23 NOCT CTSL LONP1 APOE RIDA MYLIP PELI1 ZNRF3 CLN8 SEC61B PATL1 AGO3 VGLL4 PSMA1 STAR ZER1 PIAS1 TPP1 PSMB3 FBXL6 …
query_1	TRUE	0.0135816	109	3528	41	0.0116213	0.376147	GO:1902806	GO:BP	regulation of cell cycle G1/S phase transition	RGCC CTDSPL FGF10 MEPCE GIGYF2 CDKN1B WAC KMT2E PLK3 INO80 MBLAC1 ACVR1 ANXA1 KANK2 DDX3X CRLF3 LSM10 CDC73 TP53 BID RB1 PLCB1 E2F1 CTDSP1 RPA2 ANKRD17 LSM11 CCND3 DCUN1D3 RBL2 CDKN1A ADAMTS1 CDK7 CPSF3 CCL2 CTDSP2 EIF4G1 CDK2AP2 AIF1 APPL1 KLF4
query_1	TRUE	0.0139756	51	3528	24	0.00680272	0.470588	GO:0048145	GO:BP	regulation of fibroblast proliferation	FOSL2 FGF10 PDGFA ITGB3 SFRP1 NUPR1 ESR1 DDR2 MYC CDC73 TP53 FN1 NDUFS4 E2F1 WAPL PEX2 DHX9 DAB2IP ZMIZ1 BMI1 CDKN1A DACH1 MIF MED25
query_1	TRUE	0.0140679	150	3528	52	0.0147392	0.346667	GO:0007179	GO:BP	transforming growth factor beta receptor signaling pathway	PBLD C20orf27 ZEB1 ZNF703 SMAD4 CITED1 EP300 TGFB2 HPGD ZYX COL1A2 STAT3 ACVR1 LRRC32 TRIM33 ZFYVE9 TGFBR2 TP53 SMAD2 PMEPA1 TGFB1I1 SDCBP SNW1 NPNT STK11 BMP2 SLC2A10 ZMIZ1 EMILIN1 BCL9L MYOCD FERMT2 ASPN LEMD3 SPRED1 AXIN1 SIRT1 PRDM16 RNF111 SPRY1 SMAD9 CDH5 LPXN ITGB8 ING2 VEPH1 APPL1 NRROS ITGA3 ADAMTSL2
query_1	TRUE	0.0143878	64	3528	28	0.00793651	0.4375	GO:0006637	GO:BP	acyl-CoA metabolic process	MPC2 NUDT19 ELOVL6 PDHB ACSL1 ACOT8 PDHA1 PDK1 ACOT6 DGAT1 ACSL4 DLAT GPAM MCEE ELOVL4 ACACA OXSM FITM2 ELOVL5 PDK3 HSD17B4 ACLY NUDT7 ACAT1 PDK4 MVD ABCD1 HMGCS1
query_1	TRUE	0.0143878	64	3528	28	0.00793651	0.4375	GO:0033559	GO:BP	unsaturated fatty acid metabolic process	EPHX1 DECR2 ELOVL6 GPX4 ALOX5 HPGD SCD PTGR1 PTGR3 PTGS1 ELOVL4 ANXA1 ACOX1 ALOX15B ELOVL5 PTGS2 TNFRSF1A SCD5 CYP2D6 DAGLA ELOVL2 SIRT1 ABCD1 MIF PRXL2B
query_1	TRUE	0.0143878	64	3528	28	0.00793651	0.4375	GO:0035383	GO:BP	thioester metabolic process	MPC2 NUDT19 ELOVL6 PDHB ACSL1 ACOT8 PDHA1 PDK1 ACOT6 DGAT1 ACSL4 DLAT GPAM MCEE ELOVL4 ACACA OXSM FITM2 ELOVL5 PDK3 HSD17B4 ACLY NUDT7 ACAT1 PDK4 MVD ABCD1 HMGCS1
query_1	TRUE	0.0144155	808	3528	206	0.05839	0.25495	GO:0070647	GO:BP	protein modification by small protein conjugation or removal	HUWE1 SH3RF2 JOSD1 RYBP TSPO UCHL1 ARRDC4 KCTD10 RNF181 RABGEF1 KLHL22 MARCHF3 RNF115 ARRDC3 RC3H1 WAC HIF1A RNF5 FYN CBLB RNF10 EPAS1 MAD2L1 DCAF12 ATXN7L3 PRKCE CISH TNKS PINK1 ABL1 RANBP2 RNF40 TAF4 CDC23 NEURL1B COPS9 MYLIP DTX1 PELI1 ZNRF3 ZSWIM2 TRIM47 TRIM33 NXN DDX3X PIAS1 TRIM26 SASH1 ANGPT1 BCL10 NEDD8 RELA DAXX ITSN1 NDFIP1 CDC73 GAN UBE2D1 TRIM44 UFC1 USP34 N4BP1 COPS6 XIAP RFFL CTNNB…
query_1	TRUE	0.0146843	181	3528	60	0.0170068	0.331492	GO:0005996	GO:BP	monosaccharide metabolic process	RBP4 GCKR FBP1 AKT2 PGD LEP AKR1A1 SORD PDHB SIK1 ATF3 EP300 PDK1 RANBP2 HK2 C1QTNF1 IRS2 PFKP GALK1 NUDT5 IRS1 PHLDA2 DCXR TP53 HK3 PDK3 G6PC3 CRTC2 DYRK2 XYLB ENPP1 PPP1R3C PPP1R3B NPY1R PRKN ADIPOQ PGM2L1 BAD RORA G6PD HK1 PDK4 GPD1 SIRT1 FUCA1 PC CRY1 KBTBD2 PGM2 PCK2 FOXK1 LRP5 GALE MAPK14 FOXK2 RGN GNB3
query_1	TRUE	0.0147522	33	3528	18	0.00510204	0.545455	GO:0048010	GO:BP	vascular endothelial growth factor receptor signaling pathway	FGF10 HIF1A FOXC1 FLT1 VEGFD PTK2B MMRN2 DAB2IP EMILIN1 PRKD1 PTPN1 DNAJC4 PRKD2 HGS MAPK14 CLEC14A BCAR1 FGF9
query_1	TRUE	0.0152092	189	3528	62	0.0175737	0.328042	GO:0007249	GO:BP	I-kappaB kinase/NF-kappaB signaling	ERC1 ASH1L S100A12 IRAK2 BCL3 ESR1 NUP62 FYN CACTIN ZMYND11 OPTN IKBKB PRKCE MAPKBP1 MAP3K3 PINK1 ABL1 PLCG2 NKIRAS1 CFLAR LURAP1L PELI1 NLRX1 TAB3 ANGPT1 BCL10 RELA CTNNB1 TNFRSF1A SNIP1 OTUD7B TRIM27 ANKRD17 DAB2IP CHUK HACD3 PRKD1 ROCK2 PRKN TICAM1 ADIPOQ PYCARD MAP3K14 WDR83 TNFAIP3 RORA DDRGK1 TNIP1 EDNRB TLR8 SIRT1 TRIM13 NFKBIA TMEM106A MID2 OTUD7A CLEC7A RIOK3 S100A4 RBM12 TRAF1
query_1	TRUE	0.015258	674	3528	176	0.0498866	0.261128	GO:1901698	GO:BP	response to nitrogen compound	KCNJ8 BCAP31 HLCS PID1 AKT2 LEP MMP2 RYR2 FOXRED2 ZEB1 COL1A1 SFRP1 PIP4K2C CITED1 KLHL22 PPP1R1B LPIN1 RAPGEF3 HRH2 RNF5 AQP11 FYN MTARC2 GPER1 STAT6 CCDC47 ADORA1 P2RX6 RECQL5 PRKCE TRPM2 VPS13C TRARG1 RHOQ ZFP36L1 CDH1 BCL2L1 COL1A2 DMTN IRS2 APOE CA2 STAT3 PELI1 ANXA1 LAMTOR2 SEC61B GNA11 ABCC9 PDXP SH2B2 ERBIN IRS1 COLEC12 TPR MAN1A1 RELA DAXX PIK3CG PIP4K2A DIAPH1 TP53 DNMT3A TNS2 NFKB1 INH…
query_1	TRUE	0.0159727	209	3528	67	0.0189909	0.320574	GO:0032386	GO:BP	regulation of intracellular transport	SUPT6H BCAP31 AKT2 ITGB1BP1 LEP ANXA2 NUP153 RAPGEF3 FYN DNAJC27 ATP5IF1 CIB1 PLK3 PINK1 CDH1 DMTN NDEL1 PTPN14 HAP1 RAB23 ANGPT1 TAMALIN TPR SNX12 SETD2 STK11 CAMK1 YIPF5 CHP1 SREBF1 CAPN10 DERL2 CRYAB DHX9 PPP1R12A FIS1 INPP5F PRKD1 PTPN11 ADIPOQ PTPN1 GSK3B MAP1B ARHGAP1 LCP1 MFF PDCD5 UBE2G2 SORL1 EIPR1 NUMA1 RANGAP1 TBC1D20 ERLEC1 NEDD4 UBR5 MAPK1 EHD1 MAPK14 EHD2 HSPA1L STOM TCF7L2 IWS1 SEC…
query_1	TRUE	0.0161973	542	3528	146	0.0413832	0.269373	GO:0009792	GO:BP	embryo development ending in birth or egg hatching	SULF2 SUPT6H VASH2 TENT5C MAFF DAD1 SFRP2 CEBPA SH3PXD2A ALDH1A2 EPHA2 ARNT2 ZEB1 KDM6A COL1A1 SFRP1 SMAD4 CITED1 AMOT EP300 CAMSAP3 HIF1A PHGDH SLC25A20 BRD2 ACSL4 EPAS1 DBN1 MFNG AR ELL ATP6AP2 NDUFA2 ZFP36L1 DZIP1L ABL1 SALL2 BCL2L1 SEC24D PTK7 TBX3 ACVR1 PSPH FOXC1 SLC25A34 NXN LIAS RTN4 RARA PHLDA2 ANGPT1 BCL10 TGFBR2 TEAD4 NECAB1 HS3ST6 BMP7 C2CD3 TP53 SMAD2 YTHDC1 BPTF CTNNB1 SP3 SETD2 TME…
query_1	TRUE	0.016388	282	3528	85	0.024093	0.301418	GO:0045786	GO:BP	negative regulation of cell cycle	RGCC CTDSPL CEBPA BAZ1B GIGYF2 NUPR1 RHOB KLHL22 CDKN1B SMARCA5 WAC HPGD GPER1 MAD2L1 TP53I13 TNKS PLK3 ZFP36L1 ABL1 ACVR1 FOXC1 KANK2 ANAPC15 NR2F2 CRLF3 TOM1L2 TPR DDX39B BMP7 CDC73 BTG3 RBM14 ALOX15B INTS3 TP53 HECA NR4A1 TAOK1 HEXIM1 CTNNB1 RB1 E2F1 LIF WAPL BMP2 CTDSP1 TENT5B RPA2 DAB2IP CHMP2A CHFR PTPN11 FEM1B DCUN1D3 CENATAC CHEK2 MYOCD TNFAIP3 CCNF RBL2 CDKN1A BUB1B THAP5 ATF5 BRCC3 SIRT…
query_1	TRUE	0.0185818	194	3528	63	0.0178571	0.324742	GO:0009165	GO:BP	nucleotide biosynthetic process	NME1 MPC2 PID1 DUT ELOVL6 PDHB ATP5MC3 ACSL1 SLC25A13 PDHA1 PDK1 NADK NME2 DLAT PNP DTYMK ELOVL4 UCKL1 PRPSAP1 ANTKMT ACACA ATIC PAPSS2 ELOVL5 PDK3 ATP5F1A ADCY5 NAMPT DGUOK AK8 ADSS2 ACLY ADCY9 ATP5PF ATP5F1C ACAT1 IMPDH1 GMPS TYMS ATP5ME PPCDC ATP5PB NADSYN1 ADCY2 PAICS NMNAT2 AK5 DCAKD PDK4 DHODH SIRT1 AMPD2 RRM2 PAPSS1 ADCY3 ATP5PO ATP5MC1 ADCY4 STOML2
query_1	TRUE	0.0188283	103	3528	39	0.0110544	0.378641	GO:0043244	GO:BP	regulation of protein-containing complex disassembly	MAP1A ADD3 SCAF4 CAMSAP3 HDGFL3 CARMIL1 STMN2 CAMSAP2 TBC1D25 SCAF8 DSTN CIB1 LMOD1 RUBCN EPS8 ATG12 PDXP SPTBN1 BNIP3 CAPG SPTBN2 TAOK1 CLASP1 NAV3 MTPN MAP6D1 UBQLN4 TMOD3 SPTAN1 MAP1B CRACD ATXN7 TMOD2 SVIL PHF23 ADD1 CAMSAP1
query_1	TRUE	0.0197547	96	3528	37	0.0104875	0.385417	GO:1904375	GO:BP	regulation of protein localization to cell periphery	PID1 RER1 EPHA2 MMP14 STX8 GPER1 AR STAC2 RHOQ CIB1 BCL2L1 PKDCC PPP2R5A SPTBN1 TAMALIN ARF6 ZDHHC5 TMEM59 GOPC KIF5B LYPLA1 HECTD1 NUMB CLTC PTPN9 NUMA1 IQSEC2 ZDHHC2 VTI1B RANGRF TREM2 LZTFL1 GPSM2 LGALS3 APPL1 ITGA3 RAP1A
query_1	TRUE	0.0199242	144	3528	50	0.0141723	0.347222	GO:0006164	GO:BP	purine nucleotide biosynthetic process	NME1 MPC2 PID1 ELOVL6 PDHB ATP5MC3 ACSL1 SLC25A13 PDHA1 PDK1 NME2 DLAT ELOVL4 PRPSAP1 ANTKMT ACACA ATIC PAPSS2 ELOVL5 PDK3 ATP5F1A ADCY5 DGUOK ADSS2 ACLY ADCY9 ATP5PF ATP5F1C ACAT1 IMPDH1 GMPS ATP5ME PPCDC ATP5PB ADCY2 PAICS DCAKD PDK4 SIRT1 AMPD2 PAPSS1 ADCY3 ATP5PO ATP5MC1 ADCY4 STOML2
query_1	TRUE	0.0199242	144	3528	50	0.0141723	0.347222	GO:0009260	GO:BP	ribonucleotide biosynthetic process	NME1 MPC2 PID1 ELOVL6 PDHB ATP5MC3 ACSL1 SLC25A13 PDHA1 PDK1 NME2 DLAT ELOVL4 UCKL1 ANTKMT ACACA ATIC PAPSS2 ELOVL5 PDK3 ATP5F1A ADCY5 ADSS2 ACLY ADCY9 ATP5PF ATP5F1C ACAT1 IMPDH1 GMPS ATP5ME PPCDC ATP5PB ADCY2 PAICS DCAKD PDK4 DHODH SIRT1 AMPD2 PAPSS1 ADCY3 ATP5PO ATP5MC1 ADCY4 STOML2
query_1	TRUE	0.0203602	300	3528	89	0.0252268	0.296667	GO:0007178	GO:BP	transmembrane receptor protein serine/threonine kinase signaling pathway	FGF10 FST SFRP2 PBLD C20orf27 ZEB1 SFRP1 ZC3H3 ZNF703 SFRP5 SMAD4 CITED1 EP300 GPC3 TGFB2 HPGD ZYX ABL1 COL1A2 HIVEP1 STAT3 ACVR1 LRRC32 TRIM33 SPTBN1 ZFYVE9 TGFBR2 ABTB3 BMP7 CERS1 RBM14 TP53 SMAD2 PMEPA1 INHBB DLX3 TGFB1I1 TMEM100 SDCBP TNFAIP6 SNW1 NPNT JADE2 STK11 BMP2 MSX1 SLC2A10 GDF10 ZMIZ1 EMILIN1 FBXL15 BCL9L CHRDL1 MYOCD FERMT2 CCN3 ASPN LEMD3 BMPER SPRED1 AXIN1 SORL1 NCEH1 NUMA1 SIRT1 …
query_1	TRUE	0.0206765	363	3528	104	0.0294785	0.286501	GO:0016311	GO:BP	dephosphorylation	CTDSPL PTPRQ ENOPH1 FKBP1B FBP1 BPNT2 PPP1R36 PPP1R1B EPHX2 CTTNBP2NL TGFB2 LPIN1 CTDP1 LHPP DLC1 ACP1 ACP4 PDP2 IKBKB PINK1 NOCT PTPMT1 PPP1CB APTX CAMTA1 PSPH PTPN14 TIMM50 PPM1J PDXP PPP2R5A DUSP10 DUSP1 PPM1D MDP1 PHLPP1 EYA3 SYMPK TNS2 THNSL2 G6PC3 CDC14A PPP3CA TMEM120A PPP6R3 CPPED1 NPNT STK11 PLPP3 BMP2 PPP1R15A TSC1 PON1 CTDSP1 CHP1 DUSP8 PLPPR5 PTPN18 TNS3 BOD1L1 NT5DC3 MGAT5 PPP4R2 SMG…
query_1	TRUE	0.020796	148	3528	51	0.0144558	0.344595	GO:0006475	GO:BP	internal protein amino acid acetylation	KAT6B KANSL1 SMAD4 SDR16C5 EP300 JADE3 EPC2 TAF4 CRTC2 YEATS2 KANSL3 TAF10 SIN3A LIF PER1 TAF6L ENY2 DR1 MSL1 ING5 FOXP3 USP22 EPC1 ZZZ3 SETD5 GLYR1 BMI1 ATXN7 MYOCD TAF2 BRPF3 SIRT1 NCOA1 KAT7 TADA2A GTF2B ARRB1 KAT5 WBP2 PIWIL2 CTCF PIH1D1 NOC2L BRPF1 NFYB IWS1 NCOA3 EID1 NFYC TAF5
query_1	TRUE	0.020796	148	3528	51	0.0144558	0.344595	GO:0018393	GO:BP	internal peptidyl-lysine acetylation	KAT6B KANSL1 SMAD4 SDR16C5 EP300 JADE3 EPC2 TAF4 CRTC2 YEATS2 KANSL3 TAF10 SIN3A LIF PER1 TAF6L ENY2 DR1 MSL1 ING5 FOXP3 USP22 EPC1 ZZZ3 SETD5 GLYR1 BMI1 ATXN7 MYOCD TAF2 BRPF3 SIRT1 NCOA1 KAT7 TADA2A GTF2B ARRB1 KAT5 WBP2 PIWIL2 CTCF PIH1D1 NOC2L BRPF1 NFYB IWS1 NCOA3 EID1 NFYC TAF5
query_1	TRUE	0.0212151	52	3528	24	0.00680272	0.461538	GO:0048144	GO:BP	fibroblast proliferation	FOSL2 FGF10 PDGFA ITGB3 SFRP1 NUPR1 ESR1 DDR2 MYC CDC73 TP53 FN1 NDUFS4 E2F1 WAPL PEX2 DHX9 DAB2IP ZMIZ1 BMI1 CDKN1A DACH1 MIF MED25
query_1	TRUE	0.0214323	133	3528	47	0.013322	0.353383	GO:0006006	GO:BP	glucose metabolic process	RBP4 GCKR FBP1 AKT2 LEP PDHB SIK1 ATF3 EP300 PDK1 RANBP2 HK2 C1QTNF1 IRS2 PFKP IRS1 PHLDA2 DCXR TP53 PDK3 G6PC3 CRTC2 DYRK2 ENPP1 PPP1R3C PPP1R3B NPY1R PRKN ADIPOQ PGM2L1 BAD RORA G6PD PDK4 GPD1 SIRT1 PC CRY1 KBTBD2 PGM2 PCK2 FOXK1 LRP5 MAPK14 FOXK2 GNB3
query_1	TRUE	0.0216691	536	3528	144	0.0408163	0.268657	GO:0043009	GO:BP	chordate embryonic development	SULF2 SUPT6H VASH2 TENT5C MAFF DAD1 SFRP2 CEBPA SH3PXD2A ALDH1A2 EPHA2 ARNT2 ZEB1 KDM6A COL1A1 SFRP1 SMAD4 CITED1 AMOT EP300 CAMSAP3 HIF1A PHGDH SLC25A20 BRD2 EPAS1 DBN1 MFNG AR ELL ATP6AP2 NDUFA2 ZFP36L1 DZIP1L ABL1 SALL2 BCL2L1 SEC24D PTK7 TBX3 ACVR1 PSPH FOXC1 SLC25A34 NXN LIAS RTN4 RARA PHLDA2 ANGPT1 BCL10 TGFBR2 TEAD4 NECAB1 HS3ST6 BMP7 C2CD3 TP53 SMAD2 YTHDC1 BPTF CTNNB1 SP3 SETD2 TMEM100 M…
query_1	TRUE	0.0226625	607	3528	160	0.0453515	0.263591	GO:0010243	GO:BP	response to organonitrogen compound	BCAP31 HLCS PID1 AKT2 LEP MMP2 RYR2 FOXRED2 ZEB1 COL1A1 SFRP1 PIP4K2C CITED1 KLHL22 PPP1R1B LPIN1 RAPGEF3 HRH2 RNF5 AQP11 FYN GPER1 STAT6 CCDC47 ADORA1 P2RX6 RECQL5 PRKCE TRPM2 VPS13C TRARG1 RHOQ ZFP36L1 CDH1 BCL2L1 COL1A2 DMTN IRS2 APOE CA2 STAT3 ANXA1 LAMTOR2 SEC61B GNA11 ABCC9 PDXP SH2B2 ERBIN IRS1 MAN1A1 RELA PIK3CG PIP4K2A DIAPH1 TP53 DNMT3A TNS2 NFKB1 INHBB GOT1 BAIAP2L1 NR4A1 ADCY5 ABAT CT…
query_1	TRUE	0.0226983	207	3528	66	0.0187075	0.318841	GO:0051258	GO:BP	protein polymerization	NDE1 MSRB1 ADD3 GPX4 PAK3 CDKN1B CAMSAP3 HDGFL3 CARMIL1 ARPC3 STMN2 CAMSAP2 DBN1 MSRB2 PRKCE ABL1 CORO1A LMOD1 NDEL1 SNX9 EPS8 SPTBN1 WASHC3 ARF6 TPPP DIAPH1 CAPG SPTBN2 PTK2B BAIAP2L1 ATP5F1A CLASP1 NAV3 TUBGCP4 CDC42EP3 CDC42EP4 FER CKAP5 DAAM2 GIT1 MTPN CHMP2A TMOD3 SPTAN1 MET PRKN PYCARD CRACD ESAM KANK1 FCHSD2 VDAC2 KANK3 TMOD2 WASL NUMA1 SVIL GAS7 DYRK1A CDH5 RANGRF HAUS2 ADD1 AIF1 CAMSAP1 …
query_1	TRUE	0.022719	219	3528	69	0.0195578	0.315068	GO:0062197	GO:BP	cellular response to chemical stress	PRDX1 AIFM2 PRDX2 PPIF EFHD1 MGST1 MMP2 CCS PRDX5 PRDX3 ROMO1 ARL6IP5 RHOB ALOX5 PDK1 SOD1 HIF1A EPAS1 LANCL1 TRPM2 ZFP36L1 CHD6 PINK1 ABL1 RAD52 LONP1 DIABLO ANXA1 DDX3X VKORC1L1 RELA MCL1 TP53 CTNNB1 MAPK13 GCH1 FER KDM6B MMP9 ADNP2 FOXO3 PDE8A NCOA7 PLEC PLA2R1 CHUK MELK MET PRKD1 SLC25A24 PRKN ADPRS BAD RCSD1 TNFAIP3 G6PD ARNT NR4A2 SIRT1 PLEKHA1 SFPQ GSR STK39 ABCD1 MYLK SELENON AIF1 NET1
query_1	TRUE	0.0235081	79	3528	32	0.00907029	0.405063	GO:1903076	GO:BP	regulation of protein localization to plasma membrane	PID1 RER1 EPHA2 MMP14 STX8 GPER1 AR STAC2 RHOQ CIB1 BCL2L1 PKDCC PPP2R5A SPTBN1 TAMALIN ARF6 ZDHHC5 TMEM59 GOPC KIF5B LYPLA1 HECTD1 NUMB CLTC PTPN9 ZDHHC2 VTI1B RANGRF TREM2 LGALS3 APPL1 ITGA3
query_1	TRUE	0.0239326	343	3528	99	0.0280612	0.28863	GO:0043065	GO:BP	positive regulation of apoptotic process	NFATC4 AIFM2 C1QBP RGCC BOK BCAP31 RYBP SFRP2 ALDH1A2 CD248 CALHM2 ARL6IP5 S100A8 SFRP1 NUPR1 RHOB ATF3 TGFB2 SOD1 MTCH1 DLC1 MYC TP53BP2 FAP ABL1 DHDH DIABLO TLE5 ANXA1 ZSWIM2 APBB1 GSDME SAP18 PAK2 DDX3X ZBTB16 TEX261 PHLDA2 BCL10 BNIP3 MCL1 BMP7 TP53 BID INHBB NR4A1 PLEKHF1 CTNNB1 BCLAF1 TMEM120A TNFRSF1A E2F1 KLF11 MAP3K11 MMP9 BMP2 RNF122 MSX1 PDIA3 EMILIN2 VDR CAPN10 FNIP1 ING5 DFFA PLA2R1 …
query_1	TRUE	0.0242254	621	3528	163	0.0462018	0.26248	GO:0051603	GO:BP	proteolysis involved in cellular protein catabolic process	HUWE1 LONP2 BCAP31 SH3RF2 RYBP UCHL1 KCTD10 FOXRED2 PSMB1 NUPR1 KCTD17 RNF115 PSMB4 TP53INP2 RC3H1 WAC RNF5 AQP11 CSNK1E CCDC47 ATP5IF1 DCAF12 VPS37B DCST1 PLK3 FAP CDC23 CTSL LONP1 APOE MYLIP PELI1 ZNRF3 SEC61B PSMA1 ZER1 PIAS1 PSMB3 FBXL6 VPS25 MAN1A1 ITSN1 NDFIP1 UBE2D1 PCYOX1 USP34 N4BP1 PTK2B RFFL CTNNB1 PSMD14 TGFB1I1 SDCBP KLHDC10 PSMA2 PSMB7 ALAD ANAPC4 PSMA7 RNF122 EPHA4 WWP2 GSK3A OPHN1…
query_1	TRUE	0.0244615	260	3528	79	0.0223923	0.303846	GO:0051098	GO:BP	regulation of binding	NME1 NFATC4 SPON1 ITGB1BP1 BCL3 MEPCE SMAD4 EP300 ANXA2 CBLB LARP6 MFNG NIBAN2 TNKS ABL1 APOE LRPAP1 TLE5 ZFPM1 FOXC1 ARHGEF7 CTBP2 ADAM15 RARA PHLDA2 ANGPT1 SYMPK SMAD2 PPP3CA CTNNB1 RB1 PEX14 NSD1 DNAAF11 E2F1 TAF10 ILRUN SIN3A LIF MMP9 WAPL BMP2 EPHA4 CAMK1 ZNF462 PON1 MSX1 HABP4 NMD3 CYP2D6 DHX9 STING1 AKTIP MET ZNF304 PRKN TICAM1 ADIPOQ GSK3B MYOCD CDKN1A DDRGK1 GTPBP4 SORL1 MAD2L2 CSNK1A1 G…
query_1	TRUE	0.0257041	180	3528	59	0.0167234	0.327778	GO:0016197	GO:BP	endosomal transport	DENND2A EHD4 TBC1D10B RAB11FIP4 SNX27 SNX17 AP3D1 ARL1 PLEKHJ1 TRARG1 EPS15 TBC1D10A BLOC1S2 SNX9 ZFYVE9 VPS25 TAMALIN ARF6 DPY30 BAIAP3 EHD3 SNX12 CHMP3 DENND1A TMEM50A RAB35 YKT6 ATP6AP1 LAMTOR1 VTI1A TRIM27 EPG5 CHMP2A CHMP7 ITSN2 INPP5F ANKFY1 ARHGAP1 CLTC SPAG9 SNF8 SORL1 EIPR1 RAB11FIP3 CHMP6 VPS54 DENND5A PREPL CORO1C VTI1B EHD1 AP3B1 WASHC4 EHD2 VPS28 SNX18 RAB7B UBXN6 TRAPPC10
query_1	TRUE	0.0266114	277	3528	83	0.0235261	0.299639	GO:0031589	GO:BP	cell-substrate adhesion	EMP2 C1QBP HSD17B12 ITGB1BP1 CD63 ITGB3 VWF ITGA7 COL1A1 MYOC ANTXR1 ITGA5 LIMCH1 CAMSAP3 CARMIL1 DLC1 EFNA5 LAMB1 ZYX EPHB1 MKLN1 COL8A1 PRKCE CIB1 ABL1 ITGB4 CORO1A PLAU DMTN FZD7 ATRNL1 LAMC3 CD34 BRAF ADAM15 ANGPT1 ITGAE PTK2B FN1 PIP5K1A BCR CLASP1 CTNNB1 SPOCK1 SORBS3 NPNT RSU1 FER CD93 BCAM TSC1 SRF SORBS1 SLK FBLN1 AXL BCL6 EMILIN1 LAMB2 NDNF GSK3B FERMT2 KANK1 CCN2 FOXF1 VTN CORO1C ECM2 …
query_1	TRUE	0.028066	748	3528	191	0.0541383	0.255348	GO:0002520	GO:BP	immune system development	SUPT6H TIPARP PGLYRP2 PTPRQ PRDX2 PRXL2A FGF10 FST EBP SFRP2 TOB2 CEBPA LEP SH3PXD2A IL34 ZNF385A EPHA2 CD248 ZEB1 PRDX3 BCL3 DOCK1 SFRP1 PIR CHD2 SLC25A5 EP300 GPC3 RC3H1 EML1 HIF1A KMT2E CBLB EPAS1 STAT6 WDR61 MFNG ATP5IF1 FAM210B MYC TRPM2 CIB1 ZFP36L1 ABL1 SAMHD1 CIAPIN1 ATP11C PNP KLF10 PLCG2 DMTN FZD7 STAT3 ZFPM1 ANXA1 FOXC1 ARHGEF7 FLT1 DUSP10 CD34 EIF2AK1 ZBTB16 BRAF RARA ANGPT1 IRF2BP2 L…
query_1	TRUE	0.0282147	486	3528	132	0.037415	0.271605	GO:0051668	GO:BP	localization within membrane	EMP2 EHD4 EMC4 PID1 AKT2 ITGB1BP1 RER1 EPHA2 SYNGAP1 ARL6IP5 RAB11FIP4 SNX27 SNX17 PEX3 MMP14 GPC3 EMC10 AP3D1 AQP11 RAP2A FYN EFR3A RAB3GAP1 STX8 GPER1 AR CCDC47 ZDHHC14 OPTN IKBKB VPS37B STAC2 TRARG1 RHOQ CIB1 CDH1 BCL2L1 PKDCC DMTN APOE ZDHHC6 STXBP1 RILPL2 SEC61B WDR83OS PPP2R5A SPTBN1 ERBIN TAMALIN ARF6 ARL5A PIGW BID EHD3 PIP5K1A ZDHHC5 PACS2 PLEKHF1 TMEM59 SNX12 TNFRSF1A NAXE ARL5B TNFAIP6…
query_1	TRUE	0.0289273	315	3528	92	0.0260771	0.292063	GO:0010817	GO:BP	regulation of hormone levels	SULT2A1 MPC2 TIPARP DHRS3 RBP4 FKBP1B LEP ALDH1A2 DHRS7 STC2 SFRP1 HSD17B8 SMAD4 BIRC5 SDR16C5 ESR1 CYP1A1 ALOX5 HSD17B10 HIF1A EFNA5 DGAT1 GPER1 DHCR7 ATP6AP2 RETSAT PRKCE NIBAN2 DDO PCSK6 TBX3 AACS C1QTNF1 IRS2 FFAR4 ADRA2A ANXA1 ARHGEF7 ICA1 SCG5 HADH IRS1 PIM3 PAPSS2 RDH11 BAIAP3 SMAD2 NFKB1 INHBB KLF7 ADCY5 SIDT2 RDH14 SPP1 LIF BMP2 FDX1 ECE1 YIPF5 HSD17B4 SREBF1 CAPN10 CYP2D6 LIPE RBP1 RAB1…
query_1	TRUE	0.0292717	66	3528	28	0.00793651	0.424242	GO:0043535	GO:BP	regulation of blood vessel endothelial cell migration	RGCC AKT3 ITGB1BP1 RHOJ EPHA2 SRPX2 SP1 HIF1A ANGPT4 MAP3K3 CIB1 ABL1 APOE ANXA1 ANGPT1 ATP5F1A ETS1 MMRN2 PRKCA MEF2C P2RX4 PRCP PRKD1 HDAC7 SPRED1 SIRT1 PRKD2 KLF4
query_1	TRUE	0.0292717	66	3528	28	0.00793651	0.424242	GO:0043966	GO:BP	histone H3 acetylation	KAT6B SMAD4 EP300 JADE3 TAF4 CRTC2 YEATS2 TAF10 SIN3A LIF PER1 TAF6L ENY2 DR1 ING5 USP22 ZZZ3 ATXN7 TAF2 BRPF3 SIRT1 KAT7 WBP2 PIWIL2 PIH1D1 BRPF1 TAF5
query_1	TRUE	0.0306212	177	3528	58	0.0164399	0.327684	GO:0006473	GO:BP	protein acetylation	KAT6B KANSL1 NUPR1 SMAD4 SDR16C5 EP300 RAPGEF3 JADE3 EPC2 TAF4 DDX3X TAOK1 CRTC2 YEATS2 KANSL3 TAF10 SIN3A LIF CAMK1 PER1 TAF6L ENY2 DIP2B DR1 MSL1 ING5 FOXP3 USP22 EPC1 ZZZ3 SETD5 GLYR1 BMI1 ATXN7 MYOCD TAF2 BRPF3 SIRT1 NCOA1 NAA15 KAT7 TADA2A GTF2B ARRB1 KAT5 WBP2 PIWIL2 CTCF PIH1D1 NOC2L BRPF1 NFYB IWS1 NCOA3 EID1 NFYC TAF5
query_1	TRUE	0.0314201	229	3528	71	0.0201247	0.310044	GO:0090287	GO:BP	regulation of cellular response to growth factor stimulus	SULF2 CREB3L1 FGF10 FST SFRP2 PBLD C20orf27 CD63 ZEB1 SFRP1 ZNF703 SFRP5 SMAD4 CCBE1 EP300 SMOC2 GPC3 HIF1A ABL1 ROBO1 TRIM33 APLN TP53 SMAD2 PMEPA1 CTNNB1 TGFB1I1 SDCBP TNFAIP6 SNW1 NPNT STK11 BMP2 MMRN2 MSX1 FGF1 SLC2A10 DCN HHIP DAB2IP EMILIN1 DLL1 FBXL15 BCL9L CHRDL1 PTPN1 MYOCD ASPN LEMD3 BMPER SPRED1 AXIN1 SORL1 NUMA1 SIRT1 PRDM16 PRKD2 RNF111 HGS SPRY1 DSTYK CDH5 ING2 BMPR2 ADGRA2 VEPH1 NR…
query_1	TRUE	0.0317194	664	3528	172	0.0487528	0.259036	GO:0030097	GO:BP	hemopoiesis	TIPARP PGLYRP2 PTPRQ PRDX2 PRXL2A FST EBP SFRP2 TOB2 CEBPA LEP SH3PXD2A IL34 ZNF385A EPHA2 ZEB1 PRDX3 BCL3 DOCK1 SFRP1 PIR CHD2 SLC25A5 EP300 GPC3 RC3H1 EML1 HIF1A KMT2E EPAS1 STAT6 WDR61 MFNG ATP5IF1 FAM210B MYC TRPM2 CIB1 ZFP36L1 ABL1 CIAPIN1 ATP11C PNP KLF10 PLCG2 DMTN FZD7 STAT3 ZFPM1 ANXA1 FOXC1 ARHGEF7 FLT1 DUSP10 CD34 EIF2AK1 ZBTB16 BRAF RARA ANGPT1 IRF2BP2 WASF2 TGFBR2 CRIP2 PIP4K2A NDFIP…
query_1	TRUE	0.0319697	80	3528	32	0.00907029	0.4	GO:0051224	GO:BP	negative regulation of protein transport	FKBP1B ITGB1BP1 SFRP1 ERP29 PKDCC DMTN APOE ADRA2A RAB23 IRS1 ANGPT1 PIM3 NDFIP1 INHBB KLF7 SNX12 GOPC CHP1 WWP2 SREBF1 LYPLA1 DERL2 SERGEF PTPN11 PRKN ADIPOQ CCN3 UBE2G2 NDFIP2 RAB11FIP3 RANGAP1 ERLEC1
query_1	TRUE	0.0327644	154	3528	52	0.0147392	0.337662	GO:0018394	GO:BP	peptidyl-lysine acetylation	KAT6B KANSL1 SMAD4 SDR16C5 EP300 JADE3 EPC2 TAF4 CRTC2 YEATS2 KANSL3 TAF10 SIN3A LIF PER1 TAF6L ENY2 DIP2B DR1 MSL1 ING5 FOXP3 USP22 EPC1 ZZZ3 SETD5 GLYR1 BMI1 ATXN7 MYOCD TAF2 BRPF3 SIRT1 NCOA1 KAT7 TADA2A GTF2B ARRB1 KAT5 WBP2 PIWIL2 CTCF PIH1D1 NOC2L BRPF1 NFYB IWS1 NCOA3 EID1 NFYC TAF5
query_1	TRUE	0.0333408	354	3528	101	0.0286281	0.285311	GO:0043068	GO:BP	positive regulation of programmed cell death	NFATC4 AIFM2 C1QBP RGCC BOK BCAP31 RYBP SFRP2 ALDH1A2 CD248 CALHM2 ARL6IP5 S100A8 SFRP1 NUPR1 RHOB ATF3 TGFB2 SOD1 MTCH1 DLC1 MYC TP53BP2 FAP ABL1 DHDH DIABLO TLE5 ANXA1 ZSWIM2 APBB1 GSDME SAP18 PAK2 DDX3X ZBTB16 TEX261 PHLDA2 BCL10 BNIP3 MCL1 BMP7 TP53 BID INHBB NR4A1 PLEKHF1 CTNNB1 BCLAF1 TMEM120A TNFRSF1A E2F1 KLF11 MAP3K11 MMP9 BMP2 RNF122 MSX1 PDIA3 EMILIN2 VDR CAPN10 FNIP1 ING5 DFFA PLA2R1 …
query_1	TRUE	0.0342878	427	3528	118	0.0334467	0.276347	GO:0072657	GO:BP	protein localization to membrane	EMP2 EHD4 EMC4 PID1 AKT2 ITGB1BP1 RER1 EPHA2 SYNGAP1 ARL6IP5 PEX3 MMP14 GPC3 EMC10 AP3D1 AQP11 RAP2A FYN EFR3A RAB3GAP1 STX8 GPER1 AR CCDC47 ZDHHC14 OPTN IKBKB VPS37B STAC2 TRARG1 RHOQ CIB1 CDH1 BCL2L1 PKDCC DMTN APOE ZDHHC6 STXBP1 RILPL2 SEC61B WDR83OS PPP2R5A SPTBN1 ERBIN TAMALIN ARF6 ARL5A PIGW BID EHD3 PIP5K1A ZDHHC5 PACS2 PLEKHF1 TMEM59 TNFRSF1A ARL5B TNFAIP6 ZDHHC3 GOPC TIMM10 ZDHHC18 KIF5B…
query_1	TRUE	0.0345122	1020	3528	250	0.0708617	0.245098	GO:0048699	GO:BP	generation of neurons	VASH2 NFATC4 NDE1 PTPRQ LRRC4C ZHX2 PDE6C EFHD1 SFRP2 KCNA1 UCHL1 LEP ENAH ALDH1A2 TRAPPC4 EPHA2 SYNGAP1 MAP1A ZEB1 ADRA2B ZNF609 NAV1 MARK1 GIGYF2 SFRP1 MYOC SMAD4 WNT5B EP300 PAK3 PBX2 MARK2 CAMSAP3 SOD1 HDGFL3 EML1 HIF1A PHGDH RAP2A EFNA5 FYN TIAM2 ACP4 LAMB1 STMN2 CAMSAP2 ACSL4 EPHB1 DBN1 TNC HIPK1 CIB1 ABL1 ROBO1 PAK4 MFSD8 PTK7 APOE TENM3 NDEL1 RND2 CDH11 STXBP1 IFRD1 SEMA3G STAT3 MYLIP CLN…
query_1	TRUE	0.034788	397	3528	111	0.0314626	0.279597	GO:0007507	GO:BP	heart development	NFATC4 KCNJ8 MEF2D DHRS3 FGFRL1 SFRP2 ALDH1A2 KDM6A ODAD4 SIK1 SMAD4 SNX17 EP300 GPC3 TGFB2 LMNA CDKN1B HIF1A RB1CC1 GPER1 ZFP36L1 PTK7 TBX3 FZD7 PI16 ACVR1 ZFPM1 FOXC1 GNA11 VGLL4 APLN FLRT3 ADAM15 RTN4 RARA GAA TGFBR2 MAML1 BMP7 C2CD3 TP53 SMAD2 FN1 HEXIM1 CTNNB1 SETD2 TNFRSF1A RB1 TRIP11 TMEM100 MED12 SHOX2 TEAD2 KDM6B BMP2 TSC1 ECE1 SRF HEG1 MSX1 LUZP1 GSK3A PDLIM2 SLC9A1 NEBL PLEC SH3PXD2B H…
query_1	TRUE	0.0350806	26	3528	15	0.0042517	0.576923	GO:0042168	GO:BP	heme metabolic process	BLVRB ABCB6 UROD ATP5IF1 COX15 BLVRA ALAS2 ALAD PPOX HMBS FECH HMOX2 CPOX PGRMC1
query_1	TRUE	0.0352572	166	3528	55	0.0155896	0.331325	GO:0019318	GO:BP	hexose metabolic process	RBP4 GCKR FBP1 AKT2 LEP SORD PDHB SIK1 ATF3 EP300 PDK1 RANBP2 HK2 C1QTNF1 IRS2 PFKP GALK1 IRS1 PHLDA2 DCXR TP53 HK3 PDK3 G6PC3 CRTC2 DYRK2 ENPP1 PPP1R3C PPP1R3B NPY1R PRKN ADIPOQ PGM2L1 BAD RORA G6PD HK1 PDK4 GPD1 SIRT1 FUCA1 PC CRY1 KBTBD2 PGM2 PCK2 FOXK1 LRP5 GALE MAPK14 FOXK2 GNB3
query_1	TRUE	0.0354285	554	3528	147	0.0416667	0.265343	GO:1903047	GO:BP	mitotic cell cycle process	RGCC NDE1 CTDSPL FGF10 IVD MEPCE BAZ1B GIGYF2 RHOB KLHL22 CDKN1B SMARCA5 CTDP1 WAC EML1 NUP62 KMT2E SMC1A MAD2L1 MYC SMC4 EFHC1 TNKS PLK3 ZFP36L1 INO80 CDC23 NDEL1 MBLAC1 ACVR1 SNX9 ANXA1 PDS5B KANK2 EPS8 BACH1 STAG1 E2F4 PDXP DDX3X ANAPC15 SPTBN1 CRLF3 TOM1L2 KIF22 FBXL6 PPM1D TPR LSM10 LSM14A DCTN2 BMP7 CDC73 INTS3 TP53 CDK15 BID CCNJ IL1A TAOK1 CLASP1 PPP3CA SETD2 RB1 PLCB1 E2F1 SLF2 TAF10 SIN…
query_1	TRUE	0.0358331	304	3528	89	0.0252268	0.292763	GO:0042176	GO:BP	regulation of protein catabolic process	HUWE1 TIPARP BCAP31 SH3RF2 RYBP RHBDD3 NUPR1 SERPINE2 GPC3 ANXA2 CDKN1B WAC AQP11 FYN CSNK1E CBLB ATRAID MAD2L1 ATP5IF1 AZIN2 PLK3 MFSD8 NKD1 APOE PHB1 MYLIP ADRA2A SNX9 VGLL4 ZER1 PIAS1 RELA ITSN1 NDFIP1 N4BP1 PTK2B PSMD14 SNX12 SDCBP AMER1 OAZ1 ALAD EPHA4 WWP2 OPHN1 SOCS4 MAGEF1 PSMC1 UBQLN4 PITHD1 TLK2 AZIN1 DAB2IP SGTA UBQLN2 MARCHF2 ARAF PRKN SMARCC1 TRIB2 GSK3B CENATAC MYCBP2 CHEK2 FBXL20 T…
query_1	TRUE	0.0359556	325	3528	94	0.026644	0.289231	GO:0070201	GO:BP	regulation of establishment of protein localization	MPC2 RBP4 BCAP31 FKBP1B AKT2 ITGB1BP1 LEP RHBDD3 SFRP1 BIRC5 ALOX5 TGFB2 RAPGEF3 HIF1A EFNA5 FYN DNAJC27 GPER1 ERP29 ATP5IF1 PRKCE CIB1 PLK3 PINK1 CDH1 PKDCC DMTN AACS IRS2 APOE NDEL1 ADRA2A PTPN14 ICA1 HADH RAB23 IRS1 ANGPT1 PIM3 TAMALIN ARF6 TPR NDFIP1 BAIAP3 INHBB KLF7 ADCY5 IL1A SNX12 SIDT2 NR1H2 GOPC CAMK1 CHP1 WWP2 SREBF1 LYPLA1 CAPN10 DERL2 SERGEF FIS1 LLGL2 PRKD1 PTPN11 PRKN ADIPOQ PTPN1 …
query_1	TRUE	0.0364813	174	3528	57	0.0161565	0.327586	GO:0008654	GO:BP	phospholipid biosynthetic process	PIGP PNPLA3 PIGS PDGFA BPNT2 ORMDL3 PIP4K2C IDI1 PIK3C2G CHPT1 PLD1 CISH PLAAT3 IDH1 GPAM PLCG2 PTPMT1 FDPS DPM2 AGPAT1 PIK3CG ABHD5 PIP4K2A PIP5K1B PI4KB PIGW FITM2 PIGV PIP5K1A DOLK TAMM41 PCYT2 CHP1 MBOAT7 PIGK PIGB TTC7B SOCS4 SGMS1 PIGH PIP4K2B SOCS6 OSBP ITPKC SOCS7 MVD HDHD5 PI4K2B PLSCR3 PIP5K1C DGKZ UVRAG INPP4B HMGCS1 SPTLC2
query_1	TRUE	0.0389968	368	3528	104	0.0294785	0.282609	GO:0051052	GO:BP	regulation of DNA metabolic process	SUPT6H FGF10 CIZ1 MGMT SMOC2 SMARCA5 CHTF18 JADE3 STAT6 RFC5 RECQL5 MYC NIBAN2 TINF2 TNKS INO80 EPC2 RAD52 INO80D TSPYL2 YLPM1 RFC3 ZBTB38 MAP3K4 SHLD2 NDFIP1 EYA3 TP53 CTNNB1 SETD2 OTUB2 RFC4 SLF2 WAPL MPV17 GSK3A ACTR8 MAGEF1 ZNF365 SMARCAL1 PPP4R2 UBQLN4 USP37 DHX9 RPA2 ANKRD17 ING5 SMG5 PRIM2 FOXP3 DFFA GINS4 BCL6 EPC1 POLG2 LIG3 PIAS4 GINS3 ARID2 ADIPOQ TERF2 IL27RA YY1 CDKN1A CHRAC1 GTPBP4 …
query_1	TRUE	0.0410689	67	3528	28	0.00793651	0.41791	GO:0150115	GO:BP	cell-substrate junction organization	ITGB1BP1 ITGB3 MYOC ITGA5 LIMCH1 CAMSAP3 DLC1 EFNA5 ABL1 ITGB4 DMTN DST LAMTOR2 ARF6 FN1 PIP5K1A BCR CLASP1 TSC1 SLK PLEC MAPRE2 FERMT2 CORO1C TEK
query_1	TRUE	0.0415039	739	3528	188	0.053288	0.254398	GO:0051336	GO:BP	regulation of hydrolase activity	BOK BCAP31 WNK1 MTSS2 FKBP1B SFRP2 AKT2 ITGB1BP1 CPAMD8 A2M PPP1R36 EPHA2 SYNGAP1 PRDX5 PTX3 TBC1D10B PRDX3 ARL6IP5 S100A8 RALGDS CSTB SERPINE2 ANTXR1 PPP1R1B MGMT AMOT GPC3 EGLN3 TGFB2 SOD1 RAPGEF3 MTCH1 DLC1 ARL1 PAPLN EFNA5 TIAM2 RAB3GAP1 RASAL2 PKP4 CBLB TBC1D25 ATP5IF1 ITIH4 IKBKB MYC PINK1 ABL1 TBC1D10A ROBO1 PSENEN CFLAR PHB1 DIABLO NDEL1 STAT3 SNX9 ANXA1 SIPA1L3 ARHGEF7 FLT1 PRKG1 PAK2 DD…
query_1	TRUE	0.0418089	136	3528	47	0.013322	0.345588	GO:0042180	GO:BP	cellular ketone metabolic process	AIFM2 LONP2 KYAT3 AKT2 AKR1A1 HAGHL MLXIPL ABCD2 PDK1 HSD17B10 TYSND1 PRKCE IRS2 ANXA1 STAR VKORC1L1 IRS1 COQ6 ELOVL5 PDK3 LPGAT1 COQ5 NR1H2 BMP2 SREBF1 NDUFA9 OXCT1 FDXR COQ3 PNKD ADIPOQ DHRS9 EDNRB PDK4 GPD1 SIRT1 CES1 CBR4 CYP7A1 COQ7 ABCD1 DKKL1 COQ4 COQ2 NMT1
query_1	TRUE	0.0422494	32	3528	17	0.00481859	0.53125	GO:1990874	GO:BP	vascular associated smooth muscle cell proliferation	MEF2D MMP2 FOXJ2 CDKN1B GPER1 PRKG1 APLN NR4A3 IGFBP5 MMP9 MEF2C ADIPOQ MYOCD CDKN1A ADAMTS1 PDCD4 FGF9
query_1	TRUE	0.0422494	32	3528	17	0.00481859	0.53125	GO:0048662	GO:BP	negative regulation of smooth muscle cell proliferation	PTGIR CDKN1B GPER1 APOE PRKG1 APLN IGFBP5 BMP2 NDRG2 MEF2C ADIPOQ MYOCD TNFAIP3 CDKN1A PDCD4 BMPR2 AIF1
query_1	TRUE	0.0431076	38	3528	19	0.00538549	0.5	GO:0090559	GO:BP	regulation of membrane permeability	BOK PPIF TMEM14A SLC25A5 ATP5IF1 TMEM102 BCL2L1 HK2 BLOC1S2 ALKBH7 ACAA2 BNIP3 TP53 BID GSK3A BAD VDAC2 MUL1 RASIP1
query_1	TRUE	0.0431076	38	3528	19	0.00538549	0.5	GO:0043536	GO:BP	positive regulation of blood vessel endothelial cell migration	AKT3 RHOJ SRPX2 SP1 HIF1A ANGPT4 MAP3K3 CIB1 ABL1 ANXA1 ANGPT1 ATP5F1A ETS1 PRKCA P2RX4 PRKD1 HDAC7 SIRT1 PRKD2
query_1	TRUE	0.0431256	81	3528	32	0.00907029	0.395062	GO:2000377	GO:BP	regulation of reactive oxygen species metabolic process	PRDX2 PID1 TSPO ROMO1 ALOX5 SOD1 PON3 HIF1A CLCN3 PINK1 CYBA PLCG2 HK2 BNIP3 TGFBR2 DCXR TP53 PDK3 BCR SIRT5 GCH1 FOXO3 AATF SLC25A33 PRCP PRKN CDKN1A ABCD1 CLEC7A MAPK14
query_1	TRUE	0.0443529	293	3528	86	0.0243764	0.293515	GO:0032970	GO:BP	regulation of actin filament-based process	RGCC STC1 ITGB1BP1 RYR2 CGNL1 ITGB3 ADD3 RHPN1 MYOC TMEFF2 SMAD4 PDE4D LIMCH1 PAK3 RAPGEF3 CARMIL1 DLC1 EFNA5 ARPC3 DBN1 PRKCE DSTN TRPM2 ABL1 CORO1A DMTN LMOD1 RHOF RND2 SNX9 EPS8 PDXP PAK2 SPTBN1 NCKAP1 BRAF WASF2 ARF6 CAPG SPTBN2 PTK2B BAIAP2L1 CLASP1 CDC42EP3 CDC42EP4 SORBS3 FER GMFG DAAM2 PDE4B TSC1 MTPN SYNPO2 TMOD3 SPTAN1 LIMK1 MET RND3 ROCK2 PRKN PYCARD CRACD FERMT2 ESAM KANK1 FCHSD2 GMFB…
query_1	TRUE	0.0444076	99	3528	37	0.0104875	0.373737	GO:0006633	GO:BP	fatty acid biosynthetic process	ABCD3 DECR2 HACD2 ELOVL6 NDUFAB1 HSD17B8 MLXIPL ALOX5 ACSF3 SCD PTGS1 ELOVL4 ANXA1 FASN LIAS ACACA OXSM ALOX15B THNSL2 ELOVL5 LPGAT1 PTGS2 NR1H2 MCAT LIPG SCD5 ACLY HACD3 LPL PDK4 ELOVL2 SIRT1 CBR4 ABCD1 MIF PRXL2B
query_1	TRUE	0.0450873	144	3528	49	0.0138889	0.340278	GO:0007369	GO:BP	gastrulation	WNK1 SFRP2 MMP2 EPHA2 ITGA7 ETS2 KDM6A SFRP1 SMAD4 ITGA5 AMOT MMP14 LAMB1 COL8A1 ITGB4 FZD7 ACVR1 FOXC1 APLN DUSP1 TGFBR2 BMP7 TP53 SMAD2 FN1 CLASP1 CTNNB1 SETD2 TXNRD1 KDM6B PLPP3 MMP9 SRF DVL2 UGDH ADIPOQ AXIN1 FOXF1 LRP5 RNF2 TGIF2 BMPR2 FRS2 SNAI1 ACVR2B KLF4 ITGA3 APLNR
query_1	TRUE	0.0472638	92	3528	35	0.00992063	0.380435	GO:0051048	GO:BP	negative regulation of secretion	WNK1 FKBP1B LEP RABGEF1 SFRP1 CHGA ADORA1 ERP29 APOE FFAR4 ADRA2A ANXA1 BRAF IRS1 PIM3 INHBB KLF7 BCR TNFRSF1A LIF SREBF1 CCR2 SERGEF PNKD PTPN11 PRKN CCN3 RAB11FIP3 CRY1 FOXF1 STK39 IL13RA2 CD84 RAP1A
query_1	TRUE	0.047706	114	3528	41	0.0116213	0.359649	GO:0055088	GO:BP	lipid homeostasis	TLCD2 ACOX2 PNPLA3 CEBPA TLCD3B TMEM97 ORMDL3 EPHX2 DGAT1 COMMD9 GPAM APOE MYLIP CLN8 DDX3X RTN4 ACACA ACOX1 FITM2 GOT1 FABP4 TLCD1 NR1H2 LIPG LAMTOR1 SURF4 MED13 LPL SREBF2 RORA SIRT1 CES1 PNPLA2 CERT1 CYP39A1 CYP7A1 PLSCR3 LRP5 ABCD1 EHD1 NPC2
query_1	TRUE	0.049025	544	3528	144	0.0408163	0.264706	GO:0030155	GO:BP	regulation of cell adhesion	EMP2 C1QBP RGCC PRDX2 ADAMTS18 WNK1 HSD17B12 ITGB1BP1 LEP EPHA2 ITGB3 COL1A1 MYOC TIGIT SERPINE2 LIMCH1 ALOX5 TGFB2 CAMSAP3 RC3H1 GPR4 CARMIL1 DLC1 EFNA5 CBLB LAMA4 TNC COL8A1 PRKCE CIB1 GPAM CDH1 ABL1 TMEM102 PNP CORO1A PLAU DMTN C1QTNF1 FZD7 PPP1CB PELI1 LRRC32 ANXA1 PRKG1 DUSP10 DUSP1 ZBTB16 BRAF ADAM15 RARA DLG5 ANGPT1 BCL10 ADGRG1 EPHB2 TGFBR2 RELA BMP7 NDFIP1 RND1 PTK2B FN1 ETS1 CLASP1 PPP3…
query_1	TRUE	0.0494135	465	3528	126	0.0357143	0.270968	GO:0014070	GO:BP	response to organic cyclic compound	KCNJ8 TIPARP SAFB2 HLCS CEBPA RYR2 ARL6IP5 SFRP1 ZNF703 CITED1 PPP1R1B ESR1 CYP1A1 EP300 PAK3 TGFB2 CDKN1B RAPGEF3 HRH2 EFNA5 RORC GPER1 AR ADORA1 P2RX6 FAM210B RECQL5 PRKCE TP53I13 TRPM2 ZFP36L1 CDH1 BCL2L1 PAK4 DMTN PHB1 STAT3 PELI1 SAFB ANXA1 GNA11 KANK2 ABCC9 PDXP PAK2 COLEC12 TPR TGFBR2 DAXX PIK3CG BMP7 DIAPH1 DNMT3A SMAD2 NFKB1 SP5 ARID1A GOT1 ADCY5 ABAT CTNNB1 SNW1 NDUFS4 IGFBP5 SPP1 TRIM2…
query_1	TRUE	5.42277e-147	8554	3612	2317	0.641473	0.270867	GO:0005737	GO:CC	cytoplasm	CRISPLD2 SULF2 PRDX1 NME1 SEC11C SULT2A1 MPC2 VASH2 TENT5C NFATC4 EMP2 REXO2 CAPN8 KCNJ8 CREB3L1 MAFF BLVRB PPL COX8A LETMD1 N4BP3 CACNA1G HUWE1 AIFM2 BCKDHB C1QBP MRPS6 POLR2G PUM1 MEF2D DAD1 ACOX2 RGCC NDE1 SULT1E1 PTGIR CA8 PARD3 SLC25A17 ABCD3 ACAA1 ERC1 NMT2 TRAK2 LONP2 PRXL2A MDH1 GCKR FGF10 COX7A2 AS3MT SIRT3 BCAS3 ACER3 FST BOK COX6A1 EPHX1 DENND2A BCAP31 ACY1 WNK1 PPIF TMEM25 ENOPH1 PNPL…
query_1	TRUE	2.03312e-89	13351	3612	3006	0.832226	0.225152	GO:0005622	GO:CC	intracellular anatomical structure	CRISPLD2 SULF2 PRDX1 NME1 NUP205 SEC11C SULT2A1 SUPT6H H2AJ MPC2 VASH2 TENT5C NFATC4 ARID5A EMP2 REXO2 CAPN8 KCNJ8 CREB3L1 MAFF BLVRB PPL COX8A LETMD1 N4BP3 CACNA1G HUWE1 AIFM2 PRSS23 BCKDHB C1QBP MRPS6 POLR2G PUM1 MEF2D DAD1 ACOX2 RGCC TIPARP NDE1 CCN5 SULT1E1 PTGIR CA8 PARD3 DHRS3 SLC25A17 FOSL2 ABCD3 ACAA1 ERC1 NMT2 TRAK2 FRMD3 LONP2 SAFB2 PRXL2A MDH1 GCKR FGF10 COX7A2 AS3MT SIRT3 BCAS3 ACER3 …
query_1	TRUE	5.17667e-57	1273	3612	479	0.132614	0.376277	GO:0005739	GO:CC	mitochondrion	MPC2 REXO2 MAFF COX8A LETMD1 AIFM2 BCKDHB C1QBP MRPS6 TRAK2 GCKR COX7A2 SIRT3 BOK COX6A1 BCAP31 PPIF PODN CKB IVD EFHD1 KYAT3 ABHD11 MRPL34 ADHFE1 SURF1 MGST1 NDUFAF3 TSPO TMEM14A MRPL57 TMEM186 MICOS13 GSTK1 MRPL39 CS TIMM44 PCCA COX7A2L PMPCB SORD PRDX5 PRDX3 NDUFA10 PDHB ROMO1 ALDH5A1 ABCB6 NDUFAB1 ATP5MC3 ACSL1 ECHS1 SLC44A2 HSD17B8 MYOC HSPE1 MRS2 SLC25A10 CISD3 PCCB ADH5 SLC25A13 PDHA1 MRPS…
query_1	TRUE	1.69012e-55	11930	3612	2666	0.738095	0.22347	GO:0043229	GO:CC	intracellular organelle	CRISPLD2 SULF2 PRDX1 NME1 NUP205 SEC11C SUPT6H H2AJ MPC2 TENT5C NFATC4 ARID5A EMP2 REXO2 KCNJ8 CREB3L1 MAFF BLVRB PPL COX8A LETMD1 N4BP3 HUWE1 AIFM2 PRSS23 BCKDHB C1QBP MRPS6 POLR2G PUM1 MEF2D DAD1 ACOX2 RGCC TIPARP NDE1 CCN5 DHRS3 SLC25A17 FOSL2 ABCD3 ACAA1 ERC1 NMT2 TRAK2 FRMD3 LONP2 SAFB2 MDH1 GCKR FGF10 COX7A2 SIRT3 BCAS3 ACER3 FST BOK COX6A1 EPHX1 DENND2A BCAP31 PPIF TMEM25 ENOPH1 PNPLA3 MTS…
query_1	TRUE	7.92579e-55	12197	3612	2710	0.750277	0.222186	GO:0043226	GO:CC	organelle	CRISPLD2 SULF2 PRDX1 NME1 NUP205 SEC11C SUPT6H H2AJ MPC2 TENT5C NFATC4 ARID5A EMP2 REXO2 KCNJ8 CREB3L1 MAFF BLVRB PPL COX8A LETMD1 N4BP3 HUWE1 AIFM2 PRSS23 BCKDHB C1QBP MRPS6 POLR2G PUM1 MEF2D DAD1 ACOX2 RGCC TIPARP NDE1 CCN5 DHRS3 SLC25A17 FOSL2 ABCD3 ACAA1 ERC1 NMT2 TRAK2 FRMD3 LONP2 SAFB2 MDH1 GCKR FGF10 COX7A2 SIRT3 BCAS3 ACER3 FST BOK COX6A1 EPHX1 DENND2A BCAP31 PPIF LRRC4C TMEM25 ENOPH1 PNP…
query_1	TRUE	1.61159e-49	2925	3612	862	0.238649	0.294701	GO:0005654	GO:CC	nucleoplasm	SUPT6H TENT5C NFATC4 ARID5A MAFF BLVRB LETMD1 HUWE1 BCKDHB POLR2G PUM1 MEF2D RGCC FOSL2 SAFB2 GCKR UAP1 ZHX2 SH3RF2 IVD RYBP BUD23 AQP3 AKT2 GATAD2A AFF2 ITGB1BP1 SIN3B CEBPA GTF2H5 CIZ1 UCHL1 RANBP9 BPNT2 KAT6B TRIP10 SGK2 MICOS13 SPC24 CD63 FOXJ2 KCTD10 DUT ARNT2 ACKR2 KHDRBS3 GRK5 ASH1L GOLGA3 ZEB1 ETS2 KDM6A PDHB ZNF609 PHF2 ABCB6 BCL3 MORC2 DOCK1 PSMB1 MSX2 BAZ1B NDUFAB1 ZNHIT1 FKBP5 GTF2F2 …
query_1	TRUE	3.28447e-48	10737	3612	2426	0.67165	0.225948	GO:0043231	GO:CC	intracellular membrane-bounded organelle	CRISPLD2 SULF2 PRDX1 NME1 NUP205 SEC11C SUPT6H MPC2 TENT5C NFATC4 ARID5A EMP2 REXO2 CREB3L1 MAFF BLVRB COX8A LETMD1 N4BP3 HUWE1 AIFM2 PRSS23 BCKDHB C1QBP MRPS6 POLR2G PUM1 MEF2D DAD1 ACOX2 RGCC TIPARP CCN5 SLC25A17 FOSL2 ABCD3 ACAA1 NMT2 TRAK2 LONP2 SAFB2 GCKR FGF10 COX7A2 SIRT3 BCAS3 ACER3 FST BOK COX6A1 EPHX1 BCAP31 PPIF TMEM25 ENOPH1 HSD17B12 UAP1 ZHX2 SH3RF2 EBP PODN CKB HLCS FKBP1B COMT IVD …
query_1	TRUE	6.10882e-45	11132	3612	2484	0.687708	0.22314	GO:0043227	GO:CC	membrane-bounded organelle	CRISPLD2 SULF2 PRDX1 NME1 NUP205 SEC11C SUPT6H MPC2 TENT5C NFATC4 ARID5A EMP2 REXO2 CREB3L1 MAFF BLVRB COX8A LETMD1 N4BP3 HUWE1 AIFM2 PRSS23 BCKDHB C1QBP MRPS6 POLR2G PUM1 MEF2D DAD1 ACOX2 RGCC TIPARP CCN5 SLC25A17 FOSL2 ABCD3 ACAA1 ERC1 NMT2 TRAK2 LONP2 SAFB2 GCKR FGF10 COX7A2 SIRT3 BCAS3 ACER3 FST BOK COX6A1 EPHX1 BCAP31 PPIF TMEM25 ENOPH1 HSD17B12 UAP1 ZHX2 SH3RF2 EBP PODN CKB HLCS FKBP1B COMT…
query_1	TRUE	1.20795e-35	2064	3612	618	0.171096	0.299419	GO:0031090	GO:CC	organelle membrane	NUP205 SEC11C SUPT6H MPC2 EMP2 COX8A LETMD1 HUWE1 AIFM2 POLR2G DAD1 SLC25A17 ABCD3 COX7A2 ACER3 BOK COX6A1 EPHX1 BCAP31 HSD17B12 EBP FKBP1B PIGS EFHD1 EHD4 EMC4 B4GAT1 ERG28 TMEM163 SURF1 AGPAT3 NDUFAF3 TSPO UCHL1 TMEM14A HACD2 BPNT2 RER1 MICOS13 CD63 DHRS7 TIMM44 TMEM17 RYR2 ELOVL6 COX7A2L UNC50 TMEM97 ACKR2 OSBPL3 LMAN2 GRK5 GOLGA3 RDH5 NDUFA10 NOP16 ROMO1 ABCB6 ORMDL3 SFT2D1 B4GALT4 NDUFAB1 AT…
query_1	TRUE	1.22219e-33	2860	3612	792	0.219269	0.276923	GO:0005829	GO:CC	cytosol	PRDX1 NME1 SULT2A1 NFATC4 EMP2 BLVRB HUWE1 AIFM2 C1QBP PUM1 ACOX2 PTGIR ERC1 NMT2 MDH1 GCKR AS3MT DENND2A WNK1 UAP1 ZHX2 CKB HLCS HOOK2 AKT2 TOB2 ITGB1BP1 ACSS2 TSPO UCHL1 SAMD4B RANBP9 ENAH BPNT2 AKR1A1 CDC42BPG KCTD10 TXNDC17 ACKR2 OSBPL3 CIDEC GRK5 GOLGA3 PRDX5 MAP1A TBC1D10B ZEB1 PRDX3 ETS2 NOP16 ADRA2B VCPKMT ABCB6 BCL3 TSTD1 MORC2 DOCK1 RABGEF1 MSX2 S100A8 GIGYF2 ARL4A UROD SFRP1 PIP4K2C CS…
query_1	TRUE	3.15198e-32	797	3612	295	0.0816722	0.370138	GO:0031975	GO:CC	envelope	NUP205 MPC2 REXO2 COX8A LETMD1 AIFM2 COX7A2 BOK COX6A1 PPIF EFHD1 SURF1 AGPAT3 NDUFAF3 TSPO TMEM14A MICOS13 TIMM44 COX7A2L UNC50 TMEM97 ACKR2 OSBPL3 GRK5 NDUFA10 ROMO1 ABCB6 NDUFAB1 ATP5MC3 SYNE3 HSD17B8 MYOC MRS2 SLC25A10 SLC25A13 NDUFC2 MGST3 MGST2 SLC25A5 CPT1C NDUFA11 SLC25A42 GPX4 ALOX5 DNAJC19 SDHA LMNA NUP153 LPIN1 RB1CC1 NDUFB8 NUP62 GHITM COX5B UQCC3 TMEM120B DNAJC15 UCP3 ATRAID SYNE2 GP…
query_1	TRUE	3.15198e-32	797	3612	295	0.0816722	0.370138	GO:0031967	GO:CC	organelle envelope	NUP205 MPC2 REXO2 COX8A LETMD1 AIFM2 COX7A2 BOK COX6A1 PPIF EFHD1 SURF1 AGPAT3 NDUFAF3 TSPO TMEM14A MICOS13 TIMM44 COX7A2L UNC50 TMEM97 ACKR2 OSBPL3 GRK5 NDUFA10 ROMO1 ABCB6 NDUFAB1 ATP5MC3 SYNE3 HSD17B8 MYOC MRS2 SLC25A10 SLC25A13 NDUFC2 MGST3 MGST2 SLC25A5 CPT1C NDUFA11 SLC25A42 GPX4 ALOX5 DNAJC19 SDHA LMNA NUP153 LPIN1 RB1CC1 NDUFB8 NUP62 GHITM COX5B UQCC3 TMEM120B DNAJC15 UCP3 ATRAID SYNE2 GP…
query_1	TRUE	9.05656e-28	444	3612	187	0.0517719	0.421171	GO:0031966	GO:CC	mitochondrial membrane	MPC2 COX8A LETMD1 AIFM2 COX7A2 BOK COX6A1 EFHD1 SURF1 NDUFAF3 TSPO TMEM14A MICOS13 TIMM44 COX7A2L NDUFA10 ROMO1 ABCB6 NDUFAB1 ATP5MC3 MYOC MRS2 SLC25A10 SLC25A13 NDUFC2 SLC25A5 CPT1C NDUFA11 SLC25A42 DNAJC19 SDHA LPIN1 NDUFB8 GHITM COX5B UQCC3 DNAJC15 UCP3 NDUFA6 ETFDH APOO FAM210B COX15 NDUFA2 VPS13C GPAM PINK1 BCL2L1 TMEM70 DHDH HK2 SFXN5 PHB1 TIMM50 TRAP1 ANTKMT NDUFV1 MTX1 MICU2 NAT8L COQ6 PE…
query_1	TRUE	3.38994e-27	486	3612	198	0.0548173	0.407407	GO:0005740	GO:CC	mitochondrial envelope	MPC2 REXO2 COX8A LETMD1 AIFM2 COX7A2 BOK COX6A1 PPIF EFHD1 SURF1 NDUFAF3 TSPO TMEM14A MICOS13 TIMM44 COX7A2L NDUFA10 ROMO1 ABCB6 NDUFAB1 ATP5MC3 HSD17B8 MYOC MRS2 SLC25A10 SLC25A13 NDUFC2 SLC25A5 CPT1C NDUFA11 SLC25A42 DNAJC19 SDHA LPIN1 NDUFB8 GHITM COX5B UQCC3 DNAJC15 UCP3 NDUFA6 ETFDH APOO FAM210B COX15 NDUFA2 VPS13C GPAM PINK1 BCL2L1 CIAPIN1 TMEM70 DHDH HK2 SFXN5 PHB1 TIMM50 TRAP1 ANTKMT NDUF…
query_1	TRUE	1.43172e-26	4182	3612	1046	0.28959	0.25012	GO:0070013	GO:CC	intracellular organelle lumen	NUP205 SUPT6H TENT5C NFATC4 ARID5A REXO2 MAFF BLVRB LETMD1 HUWE1 BCKDHB C1QBP MRPS6 POLR2G PUM1 MEF2D RGCC FOSL2 ABCD3 LONP2 SAFB2 GCKR SIRT3 UAP1 ZHX2 SH3RF2 HLCS IVD RYBP BUD23 MRPL34 AQP3 AKT2 GATAD2A AFF2 ITGB1BP1 SIN3B CEBPA GTF2H5 CIZ1 UCHL1 RANBP9 BPNT2 KAT6B MRPL57 TRIP10 SGK2 MICOS13 SPC24 CD63 FOXJ2 MRPL39 CS TIMM44 KCTD10 DUT ARNT2 PCCA COX7A2L PMPCB ACKR2 KHDRBS3 GRK5 ASH1L GOLGA3 FOX…
query_1	TRUE	1.43172e-26	4182	3612	1046	0.28959	0.25012	GO:0043233	GO:CC	organelle lumen	NUP205 SUPT6H TENT5C NFATC4 ARID5A REXO2 MAFF BLVRB LETMD1 HUWE1 BCKDHB C1QBP MRPS6 POLR2G PUM1 MEF2D RGCC FOSL2 ABCD3 LONP2 SAFB2 GCKR SIRT3 UAP1 ZHX2 SH3RF2 HLCS IVD RYBP BUD23 MRPL34 AQP3 AKT2 GATAD2A AFF2 ITGB1BP1 SIN3B CEBPA GTF2H5 CIZ1 UCHL1 RANBP9 BPNT2 KAT6B MRPL57 TRIP10 SGK2 MICOS13 SPC24 CD63 FOXJ2 MRPL39 CS TIMM44 KCTD10 DUT ARNT2 PCCA COX7A2L PMPCB ACKR2 KHDRBS3 GRK5 ASH1L GOLGA3 FOX…
query_1	TRUE	1.43172e-26	4182	3612	1046	0.28959	0.25012	GO:0031974	GO:CC	membrane-enclosed lumen	NUP205 SUPT6H TENT5C NFATC4 ARID5A REXO2 MAFF BLVRB LETMD1 HUWE1 BCKDHB C1QBP MRPS6 POLR2G PUM1 MEF2D RGCC FOSL2 ABCD3 LONP2 SAFB2 GCKR SIRT3 UAP1 ZHX2 SH3RF2 HLCS IVD RYBP BUD23 MRPL34 AQP3 AKT2 GATAD2A AFF2 ITGB1BP1 SIN3B CEBPA GTF2H5 CIZ1 UCHL1 RANBP9 BPNT2 KAT6B MRPL57 TRIP10 SGK2 MICOS13 SPC24 CD63 FOXJ2 MRPL39 CS TIMM44 KCTD10 DUT ARNT2 PCCA COX7A2L PMPCB ACKR2 KHDRBS3 GRK5 ASH1L GOLGA3 FOX…
query_1	TRUE	5.44492e-25	295	3612	137	0.0379291	0.464407	GO:0005743	GO:CC	mitochondrial inner membrane	MPC2 COX8A LETMD1 COX7A2 BOK COX6A1 EFHD1 SURF1 NDUFAF3 MICOS13 TIMM44 COX7A2L NDUFA10 ROMO1 NDUFAB1 ATP5MC3 MYOC MRS2 SLC25A13 NDUFC2 SLC25A5 NDUFA11 SLC25A42 DNAJC19 SDHA NDUFB8 GHITM COX5B UQCC3 DNAJC15 NDUFA6 ETFDH APOO COX15 NDUFA2 PINK1 TMEM70 SFXN5 PHB1 TIMM50 TRAP1 NDUFV1 MICU2 COQ6 PET100 ABCB8 NDUFS3 COX7C ATP5F1A NDUFB9 NDUFB6 UQCR10 COQ5 NDUFS4 DMAC1 CHCHD6 NDUFB2 ALAS2 TAMM41 TIMM10 …
query_1	TRUE	1.0681e-24	339	3612	150	0.0415282	0.442478	GO:0019866	GO:CC	organelle inner membrane	MPC2 COX8A LETMD1 COX7A2 BOK COX6A1 EFHD1 SURF1 NDUFAF3 MICOS13 TIMM44 COX7A2L UNC50 NDUFA10 ROMO1 NDUFAB1 ATP5MC3 MYOC MRS2 SLC25A13 NDUFC2 SLC25A5 NDUFA11 SLC25A42 DNAJC19 SDHA NDUFB8 GHITM COX5B UQCC3 TMEM120B DNAJC15 NDUFA6 ETFDH P2RX6 APOO COX15 NDUFA2 PINK1 TMEM70 SFXN5 PHB1 TIMM50 TRAP1 TM7SF2 NDUFV1 MICU2 COQ6 PET100 ABCB8 NDUFS3 COX7C ATP5F1A NDUFB9 PTGS2 NDUFB6 UQCR10 ITPR1 COQ5 NDUFS4 …
query_1	TRUE	1.35482e-21	2867	3612	743	0.205703	0.259156	GO:0012505	GO:CC	endomembrane system	CRISPLD2 SULF2 NUP205 SEC11C EMP2 CREB3L1 HUWE1 DAD1 AIG1 PARD3 NMT2 TRAK2 ACER3 BOK EPHX1 BCAP31 TMEM25 HSD17B12 EBP FKBP1B PIGS ABCA4 HOOK2 EHD4 EMC4 B4GAT1 FGFRL1 ERG28 TMEM163 AGPAT3 TSPO TLCD3B UCHL1 TMEM14A HACD2 RASD1 BPNT2 ARRDC4 RER1 CD63 DHRS7 TRAPPC4 RYR2 ELOVL6 UNC50 TMEM97 ACKR2 OSBPL3 LMAN2 GRK5 ASH1L GOLGA3 FOXRED2 VWF PRDX3 RDH5 NOP16 AGA ABCB6 ORMDL3 SFT2D1 SLC6A17 DBI B4GALT4 PR…
query_1	TRUE	4.40182e-21	1274	3612	383	0.106035	0.300628	GO:1902494	GO:CC	catalytic complex	SEC11C BCKDHB POLR2G DAD1 PARD3 ERC1 HSD17B12 DNAH3 PIGS GATAD2A SIN3B BICRAL GTF2H5 RANBP9 KAT6B KCTD10 PCCA ELOVL6 NDUFA10 KDM6A PDHB ORMDL3 PSMB1 BAZ1B NDUFAB1 ZNHIT1 GTF2F2 HSD17B8 KANSL1 RPN2 SMARCC2 SRRM2 MAX PCCB KLHL22 PDHA1 NDUFC2 KCTD17 PIK3C2G NDUFA11 SF3A1 PSMB4 EP300 PDK1 WDR82 HSD17B10 CDKN1B SMARCA5 MCCC2 RB1CC1 NDUFB8 UQCC3 SNRPN BCKDHA REV3L JADE3 CACTIN WDR61 PSMG3 MKLN1 NDUFA6 …
query_1	TRUE	4.25662e-20	271	3612	121	0.0334994	0.446494	GO:0098798	GO:CC	mitochondrial protein-containing complex	COX8A BCKDHB MRPS6 COX7A2 COX6A1 PPIF MRPL34 MRPL57 MICOS13 MRPL39 COX7A2L PMPCB NDUFA10 PDHB NDUFAB1 ATP5MC3 PDHA1 MRPS9 NDUFC2 MRPS15 SLC25A5 NDUFA11 DNAJC19 PDK1 HSD17B10 MRPS18B MCCC2 NDUFB8 COX5B UQCC3 DNAJC15 BCKDHA MRPL24 NDUFA6 APOO MRPL54 NDUFA2 MRPL44 DLAT PHB1 TIMM50 MRPL9 MRPS31 NDUFV1 MTX1 MICU2 MRPS7 MRPL40 MALSU1 NDUFS3 COX7C ATP5F1A NDUFB9 NDUFB6 UQCR10 NDUFS4 DMAC1 CHCHD6 NDUFB2 …
query_1	TRUE	7.38304e-20	3876	3612	948	0.262458	0.244582	GO:0031981	GO:CC	nuclear lumen	NUP205 SUPT6H TENT5C NFATC4 ARID5A REXO2 MAFF BLVRB LETMD1 HUWE1 BCKDHB POLR2G PUM1 MEF2D RGCC FOSL2 SAFB2 GCKR UAP1 ZHX2 SH3RF2 HLCS IVD RYBP BUD23 AQP3 AKT2 GATAD2A AFF2 ITGB1BP1 SIN3B CEBPA GTF2H5 CIZ1 UCHL1 RANBP9 BPNT2 KAT6B TRIP10 SGK2 MICOS13 SPC24 CD63 FOXJ2 TIMM44 KCTD10 DUT ARNT2 COX7A2L ACKR2 KHDRBS3 GRK5 ASH1L GOLGA3 ZEB1 ETS2 KDM6A PDHB ZNF609 PHF2 ABCB6 BCL3 MORC2 DOCK1 PSMB1 MSX2 B…
query_1	TRUE	1.01854e-15	1156	3612	336	0.0930233	0.290657	GO:0005783	GO:CC	endoplasmic reticulum	SULF2 SEC11C CREB3L1 DAD1 ACER3 BOK EPHX1 BCAP31 HSD17B12 EBP FKBP1B PIGS ABCA4 EHD4 EMC4 ERG28 AGPAT3 TSPO TLCD3B UCHL1 TMEM14A HACD2 RASD1 RER1 DHRS7 TRAPPC4 RYR2 ELOVL6 TMEM97 OSBPL3 LMAN2 FOXRED2 VWF RDH5 AGA ABCB6 ORMDL3 DBI ACSL1 GIGYF2 CCDC115 LSS STC2 SRD5A1 MYOC RPN2 SDR16C5 MGST3 KCTD17 ITGA5 MGST2 CPT1C CYP1A1 PEX3 FMO1 EMC10 LPIN1 TMED1 RNF5 AQP11 RAB3GAP1 DGAT1 PPIB ACSL4 SYNE2 GPER1…
query_1	TRUE	9.23702e-14	149	3612	72	0.0199336	0.483221	GO:0098800	GO:CC	inner mitochondrial membrane protein complex	COX8A COX7A2 COX6A1 MICOS13 COX7A2L NDUFA10 NDUFAB1 ATP5MC3 NDUFC2 NDUFA11 DNAJC19 NDUFB8 COX5B UQCC3 DNAJC15 NDUFA6 APOO NDUFA2 PHB1 TIMM50 NDUFV1 MICU2 NDUFS3 COX7C ATP5F1A NDUFB9 NDUFB6 UQCR10 NDUFS4 DMAC1 CHCHD6 NDUFB2 TIMM10 NDUFB5 NDUFS5 COX4I1 NDUFA9 ATP5PF ATP5F1C ATP5ME TIMM22 ATP5PB ATP5MK UQCRQ CYC1 NDUFA4 NDUFB4 COX5A NDUFS8 CEP164 UQCR11 NDUFB7 C15orf48 ATP5PO ATP5MC1 AGK TRMT10B NDU…
query_1	TRUE	1.36337e-12	920	3612	269	0.074474	0.292391	GO:0005694	GO:CC	chromosome	SUPT6H H2AJ CREB3L1 NDE1 HLCS IVD GATAD2A SIN3B BICRAL KAT6B SPC24 HIC1 ZNF385A PHF2 MORC2 BAZ1B ZNHIT1 ADD3 SMARCC2 SMAD4 SDR16C5 ELL2 ESR1 MED10 WDR82 LMNA SP1 SMARCA5 HIF1A CHTF18 ETV3 KMT2E BRD2 REV3L SMC1A STAT6 AR ELL MAD2L1 ARID1B RFC5 RECQL5 MYC SMC4 SMARCD1 TINF2 HIF3A TNKS PINK1 CHD3 BRD4 SAMHD1 INO80 RNF40 EPC2 TAF4 BRD3 COPS9 INO80D PPP1CB RBBP7 APTX NDEL1 WDR43 STAT3 NFATC2 TSPYL2 FO…
query_1	TRUE	2.83633e-11	1736	3612	447	0.123754	0.257488	GO:0005856	GO:CC	cytoskeleton	TENT5C PPL RGCC NDE1 ERC1 FRMD3 MDH1 DENND2A MTSS2 DNAH3 IVD HOOK2 ABLIM1 ITGB1BP1 CCDC69 TMEM245 SH3PXD2A MSRB1 ENAH TRIP10 CDC42BPG CGNL1 ACKR2 MAP1A NAV1 ODAD4 S100A8 GTF2F2 KLHL2 ADD3 CLMP SMAD4 KLHL22 HSPH1 ACADS SNX27 LIMCH1 SSX2IP AMOT SLC25A5 MARK4 PSMB4 CTTNBP2NL MMP14 PYCR3 LMNA MARK2 CAMSAP3 RAPGEF3 CTDP1 CARMIL1 EML1 RASSF1 FRMD4B DDR2 DLC1 NUP62 FYN PKP4 ARPC3 SMC1A CAMSAP2 SYNE2 ZYX…
query_1	TRUE	6.51572e-11	798	3612	234	0.0647841	0.293233	GO:0031984	GO:CC	organelle subcompartment	SULF2 SEC11C DAD1 ACER3 BOK EPHX1 BCAP31 HSD17B12 EBP FKBP1B PIGS HOOK2 EMC4 ERG28 AGPAT3 UCHL1 TMEM14A HACD2 BPNT2 DHRS7 TRAPPC4 RYR2 ELOVL6 TMEM97 LMAN2 RDH5 NOP16 ABCB6 ORMDL3 B4GALT4 LSS RPN2 SDR16C5 MGST2 CPT1C CYP1A1 FMO1 EMC10 TMED1 ARL1 RAB3GAP1 DGAT1 STX8 GPER1 DHCR7 SCD CCDC47 ATP6AP2 APOO RETSAT DDOST OPTN POR AZIN2 PLEKHJ1 PLK3 CDH1 ATP11C TMED9 SEC24D REEP5 TMCO1 DIPK1A DPM2 ELOVL4 S…
query_1	TRUE	3.1464e-10	505	3612	161	0.0445736	0.318812	GO:0000785	GO:CC	chromatin	SUPT6H H2AJ CREB3L1 HLCS GATAD2A SIN3B BICRAL KAT6B HIC1 ZNF385A MORC2 BAZ1B ZNHIT1 SMARCC2 SMAD4 SDR16C5 ELL2 ESR1 MED10 WDR82 SP1 SMARCA5 HIF1A ETV3 KMT2E BRD2 STAT6 AR ELL ARID1B MYC SMARCD1 HIF3A PINK1 CHD3 BRD4 INO80 RNF40 EPC2 TAF4 BRD3 COPS9 INO80D RBBP7 APTX WDR43 STAT3 NFATC2 TSPYL2 FOXC1 PDS5B TRIM33 STAG1 E2F4 HIRA TCF12 KIF22 RARA RELA SUPT16H MTA2 TP53 DNMT3A SMAD2 ARID1A BPTF NSD3 B…
query_1	TRUE	6.14483e-10	231	3612	89	0.0246401	0.385281	GO:0005759	GO:CC	mitochondrial matrix	REXO2 BCKDHB C1QBP MRPS6 SIRT3 MRPL34 MRPL57 MRPL39 CS TIMM44 PCCA PMPCB NDUFA10 PDHB NDUFAB1 HSD17B8 HSPE1 PCCB PDHA1 MRPS9 MRPS15 SLC25A5 DNAJC19 PDK1 HSD17B10 MRPS18B MCCC2 DNAJC15 BCKDHA MRPL24 MRPL54 MRPL44 DLAT NFS1 BCL2L1 LONP1 ETFB TRAP1 ALKBH7 MRPL9 MRPS31 MRPS7 MRPL40 MALSU1 TP53 ACADL PDK3 COQ5 SIRT5 ALAS2 ACSS3 MRPL22 MRPL13 FOXO3 MRPL15 MRPL49 NDUFA9 GLRX5 TYMS TUFM MRPL55 POLG2 MRPL…
query_1	TRUE	1.66314e-09	90	3612	46	0.0127353	0.511111	GO:0098803	GO:CC	respiratory chain complex	COX8A COX7A2 COX6A1 COX7A2L NDUFA10 NDUFAB1 NDUFC2 NDUFA11 NDUFB8 COX5B UQCC3 NDUFA6 NDUFA2 NDUFV1 SDHC NDUFS3 COX7C NDUFB9 NDUFB6 UQCR10 NDUFS4 DMAC1 NDUFB2 NDUFB5 NDUFS5 COX7B COX4I1 NDUFA9 UQCRQ CYC1 NDUFA4 NDUFB4 COX5A NDUFS8 UQCR11 NDUFB7 C15orf48 NDUFB11 SDHB NDUFS6
query_1	TRUE	2.034e-09	644	3612	192	0.0531561	0.298137	GO:0016604	GO:CC	nuclear body	NFATC4 SAFB2 AFF2 ITGB1BP1 RANBP9 BPNT2 GRK5 DOCK1 MSX2 BHLHE40 RPN2 SRRM2 TKT SURF2 TMEM179B SF3A1 TP53INP2 LMNA CARMIL1 LHPP HIF1A KMT2E BRD2 SDCBP2 RORC EPAS1 CACTIN AR ELL HIPK1 MRPL44 SMC4 TINF2 GLIS2 REXO1 TNKS CHD3 ABL1 INO80 HIVEP1 SH3BP5 RBM15B UBN1 HIPK3 TIMM50 YLPM1 PPIH STAG1 SAP18 TCF12 DUSP10 NUP98 FNDC1 RBM19 ZBTB16 ERBIN PIAS1 KIF22 ADAMTS4 EAF1 KAZN LSM10 DDX39B DAXX LUC7L2 DHX15…
query_1	TRUE	6.51466e-09	593	3612	178	0.0492802	0.300169	GO:0042175	GO:CC	nuclear outer membrane-endoplasmic reticulum membrane network	SEC11C DAD1 ACER3 BOK EPHX1 BCAP31 HSD17B12 EBP FKBP1B PIGS EMC4 ERG28 AGPAT3 UCHL1 TMEM14A HACD2 DHRS7 RYR2 ELOVL6 TMEM97 LMAN2 RDH5 ABCB6 ORMDL3 SYNE3 LSS RPN2 SDR16C5 MGST2 CPT1C CYP1A1 FMO1 EMC10 TMED1 DGAT1 SYNE2 DHCR7 SCD CCDC47 ATP6AP2 APOO RETSAT DDOST POR RANBP2 TMED9 SEC24D TMCO1 DIPK1A DPM2 ELOVL4 ABCB9 ALG5 SEC61B ALG9 WDR83OS TM7SF2 CLMN ATF6B SLC35B2 ITPRIP VKORC1L1 TEX261 RTN4 SPCS…
query_1	TRUE	7.56476e-09	87	3612	44	0.0121816	0.505747	GO:0005746	GO:CC	mitochondrial respirasome	COX8A COX7A2 COX6A1 COX7A2L NDUFA10 NDUFAB1 NDUFC2 NDUFA11 NDUFB8 COX5B UQCC3 NDUFA6 NDUFA2 NDUFV1 NDUFS3 COX7C NDUFB9 NDUFB6 UQCR10 NDUFS4 DMAC1 NDUFB2 NDUFB5 NDUFS5 COX7B COX4I1 NDUFA9 UQCRQ CYC1 NDUFA4 NDUFB4 COX5A NDUFS8 UQCR11 NDUFB7 C15orf48 NDUFB11 SDHB NDUFS6
query_1	TRUE	1.89758e-08	1012	3612	273	0.0755814	0.269763	GO:0098796	GO:CC	membrane protein complex	SEC11C COX8A CACNA1G DAD1 GJA4 COX7A2 COX6A1 PPIF HSD17B12 FKBP1B PIGS HOOK2 EMC4 KCNA1 GABRE MICOS13 CNTFR RYR2 ELOVL6 COX7A2L ITGB3 ITGA7 NDUFA10 NOP16 ORMDL3 NDUFAB1 ATP5MC3 CCDC115 SYNE3 C7 RPN2 CATSPER2 PDE4D NDUFC2 ITGA5 SNX27 PIK3C2G SLC25A5 CPT1C NDUFA11 DNAJC19 ANXA2 EMC10 AP3D1 LIN7A NDUFB8 COX5B UQCC3 DNAJC15 STX8 SYNE2 NDUFA6 ATP6AP2 APOO ATP6V1F NDUFA2 VPS37B CISH EPS15 CYBA CDH1 ITG…
query_1	TRUE	2.06136e-08	588	3612	175	0.0484496	0.297619	GO:0098827	GO:CC	endoplasmic reticulum subcompartment	SEC11C DAD1 ACER3 BOK EPHX1 BCAP31 HSD17B12 EBP FKBP1B PIGS EMC4 ERG28 AGPAT3 UCHL1 TMEM14A HACD2 DHRS7 RYR2 ELOVL6 TMEM97 LMAN2 RDH5 ABCB6 ORMDL3 LSS RPN2 SDR16C5 MGST2 CPT1C CYP1A1 FMO1 EMC10 TMED1 RAB3GAP1 DGAT1 DHCR7 SCD CCDC47 ATP6AP2 APOO RETSAT DDOST POR TMED9 SEC24D REEP5 TMCO1 DIPK1A DPM2 ELOVL4 ABCB9 ALG5 SEC61B ALG9 WDR83OS TM7SF2 ATF6B SLC35B2 VKORC1L1 TEX261 RTN4 SPCS2 PIGW FITM2 HSD…
query_1	TRUE	2.28373e-08	987	3612	267	0.0739203	0.270517	GO:0098588	GO:CC	bounding membrane of organelle	EMP2 HUWE1 AIFM2 SLC25A17 ABCD3 ACER3 BOK BCAP31 FKBP1B EHD4 B4GAT1 TMEM163 RER1 CD63 TMEM17 RYR2 UNC50 TMEM97 LMAN2 GOLGA3 NOP16 ABCB6 SFT2D1 B4GALT4 CCDC115 SYNE3 MYOC RHOB RAB11FIP4 ABCD2 SNX17 CPT1C PEX3 SORCS2 LPIN1 AP3D1 TMEM192 PXMP2 TMED1 RAP2A RB1CC1 PEX11G QSOX1 ATRAID SLC6A4 SYNE2 DHCR7 EPHB1 CLCN3 MFNG CCDC47 ATP6AP2 APOO FAM210B RETSAT ATP6V1F VPS37B AZIN2 TRPM2 VPS13C GPAM PINK1 BCL…
query_1	TRUE	3.04393e-08	578	3612	172	0.047619	0.297578	GO:0005789	GO:CC	endoplasmic reticulum membrane	SEC11C DAD1 ACER3 BOK EPHX1 BCAP31 HSD17B12 EBP FKBP1B PIGS EMC4 ERG28 AGPAT3 UCHL1 TMEM14A HACD2 DHRS7 RYR2 ELOVL6 TMEM97 LMAN2 RDH5 ABCB6 ORMDL3 LSS RPN2 SDR16C5 MGST2 CPT1C CYP1A1 FMO1 EMC10 TMED1 DGAT1 DHCR7 SCD CCDC47 ATP6AP2 APOO RETSAT DDOST POR TMED9 SEC24D TMCO1 DIPK1A DPM2 ELOVL4 ABCB9 ALG5 SEC61B ALG9 WDR83OS TM7SF2 ATF6B SLC35B2 VKORC1L1 TEX261 RTN4 SPCS2 PIGW FITM2 HSD11B1 PIGV ELOVL…
query_1	TRUE	4.19914e-08	403	3612	129	0.0357143	0.320099	GO:0005667	GO:CC	transcription regulator complex	NFATC4 MAFF FOSL2 GATAD2A CEBPA GTF2H5 ARNT2 GTF2F2 SMAD4 MAX TLE4 SDR16C5 MLXIPL ATF3 ESR1 EP300 ANXA2 PBX2 SP1 HIF1A ETV3 HES6 EPAS1 STAT6 MYC HIF3A CHD3 TAF4 RBBP7 TLE5 STAT3 ZFPM1 NFATC2 TAF3 BACH1 CTBP2 ATF6B E2F4 TCF12 ZBTB16 DBP RARA TEAD4 RELA MTA2 RBM14 EYA3 TP53 CREG1 MED18 SMAD2 MXD3 NR4A1 CTNNB1 SP3 RB1 NR4A3 ARNTL2 MIER1 MED24 E2F1 TAF4B TBL1XR1 TEAD2 BDP1 TAF10 NR1H2 SIN3A PHF12 TAF…
query_1	TRUE	7.32553e-08	111	3612	50	0.0138427	0.45045	GO:1990204	GO:CC	oxidoreductase complex	BCKDHB NDUFA10 PDHB NDUFAB1 HSD17B8 PDHA1 NDUFC2 NDUFA11 PDK1 NDUFB8 UQCC3 BCKDHA NDUFA6 NDUFA2 DLAT CYBA ETFB NDUFV1 GMPR2 SDHC NDUFS3 NDUFB9 NDUFB6 UQCR10 NDUFS4 DMAC1 NDUFB2 NDUFB5 NDUFS5 NCF2 NDUFA9 UQCRQ CYC1 NDUFB4 GPD1 NDUFS8 UQCR11 NOXO1 CBR4 NDUFB7 NDUFB11 SDHB NDUFS6 OGDHL
query_1	TRUE	1.06112e-07	99	3612	46	0.0127353	0.464646	GO:0070469	GO:CC	respirasome	COX8A COX7A2 COX6A1 COX7A2L NDUFA10 NDUFAB1 NDUFC2 NDUFA11 NDUFB8 COX5B UQCC3 NDUFA6 NDUFA2 NDUFV1 SDHC NDUFS3 COX7C NDUFB9 NDUFB6 UQCR10 NDUFS4 DMAC1 NDUFB2 NDUFB5 NDUFS5 COX7B COX4I1 NDUFA9 UQCRQ CYC1 NDUFA4 NDUFB4 COX5A NDUFS8 UQCR11 NDUFB7 C15orf48 NDUFB11 SDHB NDUFS6
query_1	TRUE	2.94747e-07	1260	3612	322	0.0891473	0.255556	GO:0097708	GO:CC	intracellular vesicle	CRISPLD2 EMP2 N4BP3 TRAK2 BOK TMEM25 ABCA4 EHD4 FGFRL1 ERG28 TMEM163 ARRDC4 CD63 TRAPPC4 RYR2 LMAN2 PRDX5 VWF PRDX3 NOP16 ABCB6 RABGEF1 SLC6A17 PRKAR1B GIGYF2 CCDC115 MYOC RHOB RAB11FIP4 PPFIA3 SERPINE2 ITGA5 MARCHF3 SNX27 ARRDC3 AMOT SNX17 MYOF MMP14 ANXA2 SORCS2 CDKN1B PLD1 SOD1 CARMIL1 AP3D1 TMEM192 TMED1 RAP2A FYN CHGA STX8 SLC6A4 ZYX GPER1 EPHB1 CLCN3 ATP6AP2 ERP29 OPTN VPS37B AZIN2 TRPM2 PL…
query_1	TRUE	3.05123e-07	306	3612	102	0.0282392	0.333333	GO:0016607	GO:CC	nuclear speck	NFATC4 AFF2 GRK5 DOCK1 MSX2 SRRM2 SURF2 TMEM179B SF3A1 LMNA CARMIL1 LHPP HIF1A BRD2 SDCBP2 EPAS1 CACTIN AR ELL HIPK1 SMC4 GLIS2 RBM15B TIMM50 YLPM1 PPIH SAP18 TCF12 DUSP10 FNDC1 RBM19 ZBTB16 ERBIN PIAS1 KIF22 ADAMTS4 KAZN DDX39B LUC7L2 DHX15 MAML1 RBM14 THRAP3 CDK12 YTHDC1 PIP5K1A CHD5 NAMPT BCLAF1 TRIP11 SNW1 PLCB1 ILRUN GCAT SLC2A4RG HABP4 ZC3H18 SETD1A MSL1 TOPORS APEX1 GTF2E2 LIMK1 CHTOP MEF2…
query_1	TRUE	3.74804e-07	1258	3612	321	0.0888704	0.255167	GO:0031410	GO:CC	cytoplasmic vesicle	CRISPLD2 EMP2 N4BP3 TRAK2 BOK TMEM25 ABCA4 EHD4 FGFRL1 ERG28 TMEM163 ARRDC4 CD63 TRAPPC4 RYR2 LMAN2 PRDX5 VWF PRDX3 NOP16 ABCB6 RABGEF1 SLC6A17 PRKAR1B GIGYF2 CCDC115 MYOC RHOB RAB11FIP4 PPFIA3 SERPINE2 ITGA5 MARCHF3 SNX27 ARRDC3 AMOT SNX17 MYOF MMP14 ANXA2 SORCS2 CDKN1B PLD1 SOD1 CARMIL1 AP3D1 TMEM192 TMED1 RAP2A FYN CHGA STX8 SLC6A4 ZYX GPER1 EPHB1 CLCN3 ATP6AP2 ERP29 OPTN VPS37B AZIN2 TRPM2 PL…
query_1	TRUE	5.41295e-07	385	3612	121	0.0334994	0.314286	GO:0015629	GO:CC	actin cytoskeleton	DENND2A MTSS2 ABLIM1 SH3PXD2A MSRB1 CGNL1 ACKR2 KLHL2 LIMCH1 AMOT CTTNBP2NL MARK2 RAPGEF3 CARMIL1 DDR2 DLC1 FYN ARPC3 ZYX DBN1 TLNRD1 DSTN RHOQ SHROOM4 CDH1 ABL1 CORO1A FBLIM1 RFLNB DMTN LMOD1 NEURL1B MYL6 SNX9 ANXA1 FLT1 MYO18A PDXP SPTBN1 SH2B2 MYO7A CTNNA2 RARA ACACA NPM3 DCTN2 RND1 CAPG ARHGAP32 SPTBN2 WIPF2 BAIAP2L1 ATP5F1A PKD2L1 NCOA5 CDC42EP3 CDC42EP4 MYO9A FER MYRIP TSC1 MYO1B OPHN1 PDLI…
query_1	TRUE	5.5744e-07	1359	3612	342	0.0946844	0.251656	GO:0031982	GO:CC	vesicle	CRISPLD2 EMP2 N4BP3 TRAK2 BOK TMEM25 ABCA4 EHD4 FGFRL1 ERG28 TMEM163 ARRDC4 CD63 TRAPPC4 RYR2 LMAN2 SORD PRDX5 VWF PRDX3 NOP16 ABCB6 RABGEF1 SLC6A17 PRKAR1B GIGYF2 CCDC115 MYOC RHOB RAB11FIP4 PPFIA3 SERPINE2 ITGA5 MARCHF3 SNX27 ARRDC3 AMOT SNX17 MYOF MMP14 ANXA2 SORCS2 CDKN1B PLD1 SOD1 CARMIL1 AP3D1 TMEM192 TMED1 RAP2A FYN CHGA QSOX1 STX8 SLC6A4 ZYX GPER1 EPHB1 CLCN3 ATP6AP2 ERP29 OPTN VPS37B AZI…
query_1	TRUE	1.74484e-06	303	3612	99	0.0274086	0.326733	GO:0031300	GO:CC	intrinsic component of organelle membrane	MPC2 SLC25A17 ACER3 PIGS EMC4 TMEM163 HACD2 RER1 MICOS13 ELOVL6 UNC50 ABCB6 CPT1C PEX3 EMC10 GHITM UQCC3 PEX11G QSOX1 DHCR7 MFNG CCDC47 ETFDH P2RX6 APOO PINK1 LRRC8A TMEM70 TMCO1 SFXN5 DPM2 ELOVL4 ABCB9 WDR83OS TM7SF2 SLC46A3 SLC35B2 TEX261 RTN4 PET100 BNIP3 FITM2 HSD11B1 BID ELOVL5 DOLK YIF1A MREG CHCHD6 GRAMD1A SFXN2 PDIA3 PIGK PEX2 DERL2 SARAF CCDC51 SGMS1 DCSTAMP TAPT1 STING1 PPOX FIS1 HACD3 …
query_1	TRUE	2.49893e-06	289	3612	95	0.0263012	0.32872	GO:0031301	GO:CC	integral component of organelle membrane	MPC2 SLC25A17 ACER3 PIGS EMC4 TMEM163 HACD2 RER1 MICOS13 ELOVL6 UNC50 ABCB6 CPT1C PEX3 EMC10 GHITM UQCC3 PEX11G QSOX1 DHCR7 MFNG CCDC47 ETFDH P2RX6 APOO PINK1 LRRC8A TMEM70 TMCO1 SFXN5 DPM2 ELOVL4 ABCB9 WDR83OS TM7SF2 SLC46A3 SLC35B2 TEX261 RTN4 PET100 BNIP3 FITM2 HSD11B1 BID ELOVL5 DOLK YIF1A CHCHD6 SFXN2 PDIA3 PIGK PEX2 DERL2 SARAF CCDC51 SGMS1 DCSTAMP TAPT1 STING1 FIS1 HACD3 DHRS9 SREBF2 MFF R…
query_1	TRUE	2.67327e-06	193	3612	70	0.0193798	0.362694	GO:0031965	GO:CC	nuclear membrane	NUP205 UNC50 TMEM97 ACKR2 OSBPL3 GRK5 SYNE3 ALOX5 LMNA NUP153 RB1CC1 NUP62 TMEM120B SYNE2 DHCR7 P2RX6 RETSAT TNKS ITGB4 BCL2L1 RANBP2 TAF3 TM7SF2 CLMN NUP98 ITPRIP TPR MRGPRF NR4A1 PTGS2 ITPR1 SDCBP ANXA4 GCH1 TRA2B HABP4 LYPLA1 LMNB2 SH3BGRL2 TRIM27 ANKRD17 CLCC1 SURF4 HACD3 EPC1 TENT4A TERB1 ALOX5AP APEH MYO6 LEMD3 CREB3L4 CTDNEP1 GTPBP4 SIRT1 MFSD10 TMX4 RANGAP1 TBC1D20 MRPS14 CASC3 TOR1AIP1 C…
query_1	TRUE	4.2768e-06	4240	3612	928	0.256921	0.218868	GO:0043228	GO:CC	non-membrane-bounded organelle	SUPT6H H2AJ TENT5C ARID5A REXO2 KCNJ8 CREB3L1 PPL LETMD1 AIFM2 BCKDHB MRPS6 POLR2G PUM1 RGCC NDE1 DHRS3 ERC1 FRMD3 MDH1 DENND2A BCAP31 PNPLA3 MTSS2 HLCS FKBP1B DNAH3 IVD HOOK2 BUD23 MRPL34 ABLIM1 GATAD2A ITGB1BP1 SIN3B BICRAL SAMD4B CCDC69 TMEM245 MMP2 SH3PXD2A MSRB1 ENAH KAT6B MRPL57 TRIP10 SPC24 FOXJ2 MRPL39 HIC1 ZNF385A CDC42BPG TIMM44 RYR2 COX7A2L CGNL1 ACKR2 GOLGA3 MAP1A NAV1 PHF2 TSTD1 MORC…
query_1	TRUE	4.2768e-06	4240	3612	928	0.256921	0.218868	GO:0043232	GO:CC	intracellular non-membrane-bounded organelle	SUPT6H H2AJ TENT5C ARID5A REXO2 KCNJ8 CREB3L1 PPL LETMD1 AIFM2 BCKDHB MRPS6 POLR2G PUM1 RGCC NDE1 DHRS3 ERC1 FRMD3 MDH1 DENND2A BCAP31 PNPLA3 MTSS2 HLCS FKBP1B DNAH3 IVD HOOK2 BUD23 MRPL34 ABLIM1 GATAD2A ITGB1BP1 SIN3B BICRAL SAMD4B CCDC69 TMEM245 MMP2 SH3PXD2A MSRB1 ENAH KAT6B MRPL57 TRIP10 SPC24 FOXJ2 MRPL39 HIC1 ZNF385A CDC42BPG TIMM44 RYR2 COX7A2L CGNL1 ACKR2 GOLGA3 MAP1A NAV1 PHF2 TSTD1 MORC…
query_1	TRUE	4.93268e-06	99	3612	43	0.0119048	0.434343	GO:0005777	GO:CC	peroxisome	ACOX2 SLC25A17 ABCD3 ACAA1 LONP2 PODN GSTK1 PRDX5 ACOT8 IDI1 ABCD2 EPHX2 ECI2 PEX3 SOD1 PXMP2 TYSND1 PEX11G PLAAT3 PTGR3 DDO IDH1 PHYH RIDA PECR HACL1 MARF1 ACOX1 EHHADH DEPP1 PEX14 HSD17B4 NUDT7 PEX2 STING1 FIS1 TMEM135 MFF MUL1 CROT HSDL2 PEX16 ABCD1
query_1	TRUE	4.93268e-06	99	3612	43	0.0119048	0.434343	GO:0042579	GO:CC	microbody	ACOX2 SLC25A17 ABCD3 ACAA1 LONP2 PODN GSTK1 PRDX5 ACOT8 IDI1 ABCD2 EPHX2 ECI2 PEX3 SOD1 PXMP2 TYSND1 PEX11G PLAAT3 PTGR3 DDO IDH1 PHYH RIDA PECR HACL1 MARF1 ACOX1 EHHADH DEPP1 PEX14 HSD17B4 NUDT7 PEX2 STING1 FIS1 TMEM135 MFF MUL1 CROT HSDL2 PEX16 ABCD1
query_1	TRUE	6.79053e-06	692	3612	189	0.0523256	0.273121	GO:1990234	GO:CC	transferase complex	POLR2G DAD1 PARD3 ERC1 HSD17B12 GTF2H5 RANBP9 KAT6B KCTD10 ELOVL6 KDM6A ORMDL3 GTF2F2 KANSL1 RPN2 MAX KLHL22 KCTD17 PIK3C2G EP300 WDR82 HSD17B10 CDKN1B RB1CC1 REV3L JADE3 WDR61 MKLN1 DCAF12 IKBKB RECQL5 EZH1 ATXN7L3 CISH RANBP2 RNF40 EPC2 TAF4 CDC23 POLR3F RBBP7 RBM15B DPM2 ACVR1 CCND2 TAF3 PFKP ATG12 RPRD2 PRPSAP1 POLR3E ANAPC15 SNRPF ZER1 FBXL6 POLR1A MGA TGFBR2 PIK3CG DPY30 CDC73 RANBP10 GAN U…
query_1	TRUE	6.83822e-06	417	3612	125	0.0346069	0.29976	GO:0005773	GO:CC	vacuole	TMEM25 TRIP10 CD63 TMEM97 AGA ABCB6 CCDC115 PIP4K2C KLHL22 MARCHF3 TP53INP2 GPC3 MST1 TMEM192 RB1CC1 SIAE ACP4 ATRAID CTSD CLCN3 TBC1D25 ATP6AP2 OPTN ATP6V1F PLAAT3 TRPM2 LRRC8A MFSD8 CTSL ABCB9 LAMTOR2 ARHGEF7 NEU1 HAP1 TM6SF1 ATP6V0D1 ATG12 ATP6V1H TMEM9 SLC46A3 MYO7A RAB23 TPP1 BCL10 GAA PIP4K2A PCYOX1 JMY LAMTOR5 SLC11A1 SNX14 PLEKHF1 TMEM59 SIDT2 CYBRD1 PPT1 ANXA6 ASAH1 MFSD1 SEC13 LGMN GUSB…
query_1	TRUE	2.117e-05	649	3612	177	0.0490033	0.272727	GO:0140535	GO:CC	intracellular protein-containing complex	POLR2G GTF2H5 RANBP9 KAT6B KCTD10 TRAPPC4 ARNT2 BCL3 PSMB1 PRKAR1B GTF2F2 KANSL1 KLHL22 KCTD17 CAMK1G PSMB4 EP300 CDKN1B TRAPPC2 REV3L JADE3 WDR61 PSMG3 MKLN1 DCAF12 RNASEH2A RECQL5 ATXN7L3 RNF40 EPC2 TAF4 NKD1 CDC23 POLR3F DPM2 PPP2R2B LAMTOR2 TAF3 PATL1 RPRD2 POLR3E TRAPPC5 PSMA1 PPP2R5A ANAPC15 ZER1 PSMB3 FBXL6 POLR1A CDC73 RANBP10 GAN UBE2D1 PIGV LAMTOR5 ABAT PPP3CA PSMD14 ITPR1 CNOT6L YEATS2…
query_1	TRUE	2.217e-05	317	3612	99	0.0274086	0.312303	GO:0005635	GO:CC	nuclear envelope	NUP205 AGPAT3 UNC50 TMEM97 ACKR2 OSBPL3 GRK5 SYNE3 MGST3 MGST2 GPX4 ALOX5 LMNA NUP153 RB1CC1 NUP62 TMEM120B ATRAID SYNE2 GPER1 DHCR7 MAD2L1 P2RX6 RETSAT PLAAT3 TNKS ITGB4 BCL2L1 RANBP2 RBM15B TAF3 TM7SF2 CLMN NUP98 ITPRIP RTN4 TPR BNIP3 MRGPRF NR4A1 NUP58 PTGS2 ITPR1 SDCBP ANXA4 GCH1 TRA2B SEC13 HABP4 ENY2 LYPLA1 LMNB2 SH3BGRL2 TRIM27 ANKRD17 CHMP2A CHMP7 CLCC1 SURF4 HACD3 EPC1 TENT4A TERB1 ALOX5…
query_1	TRUE	2.35559e-05	80	3612	36	0.00996678	0.45	GO:0000313	GO:CC	organellar ribosome	MRPS6 MRPL34 MRPL57 MRPL39 NDUFAB1 MRPS9 MRPS15 MRPS18B MRPL24 MRPL54 MRPL44 MRPL9 MRPS31 MRPS7 MRPL40 MALSU1 MRPL22 MRPL13 MRPL15 MRPL49 MRPL55 MRPL43 MRPL36 MRPL35 MRPL11 MRPL10 MPV17L2 CHCHD1 MRPL27 MRPS18C MRPS14 MRPL52 MRPL2 MRPL18 MRPL4
query_1	TRUE	2.35559e-05	80	3612	36	0.00996678	0.45	GO:0005761	GO:CC	mitochondrial ribosome	MRPS6 MRPL34 MRPL57 MRPL39 NDUFAB1 MRPS9 MRPS15 MRPS18B MRPL24 MRPL54 MRPL44 MRPL9 MRPS31 MRPS7 MRPL40 MALSU1 MRPL22 MRPL13 MRPL15 MRPL49 MRPL55 MRPL43 MRPL36 MRPL35 MRPL11 MRPL10 MPV17L2 CHCHD1 MRPL27 MRPS18C MRPS14 MRPL52 MRPL2 MRPL18 MRPL4
query_1	TRUE	2.58424e-05	1043	3612	264	0.0730897	0.253116	GO:0015630	GO:CC	microtubule cytoskeleton	TENT5C RGCC NDE1 ERC1 MDH1 DNAH3 IVD HOOK2 ITGB1BP1 CCDC69 CDC42BPG MAP1A NAV1 GTF2F2 CLMP SMAD4 KLHL22 HSPH1 ACADS SSX2IP SLC25A5 MARK4 PSMB4 PYCR3 CAMSAP3 CTDP1 EML1 RASSF1 NUP62 PKP4 SMC1A CAMSAP2 MAD2L1 HIPK1 DCAF12 MAPKBP1 EFHC1 CIB1 TNKS PLK3 DZIP1L CHD3 PROCR BCL2L1 HK2 BLOC1S2 DNM1 DST TCP11L1 HAUS4 NDEL1 UBN1 KATNAL1 CLUAP1 RILPL2 HAP1 ATP6V0D1 STAG1 KIF13A PSMA1 DDX3X PPP2R5A RAB23 CENP…
query_1	TRUE	3.30988e-05	200	3612	69	0.019103	0.345	GO:0090575	GO:CC	RNA polymerase II transcription regulator complex	MAFF FOSL2 CEBPA GTF2H5 GTF2F2 SMAD4 MAX TLE4 ATF3 ANXA2 HIF1A STAT6 MYC TAF4 STAT3 NFATC2 TAF3 BACH1 ATF6B E2F4 TCF12 DBP RARA MED18 SMAD2 MXD3 CTNNB1 RB1 ARNTL2 MED24 E2F1 TAF4B TEAD2 TAF10 NR1H2 TAF6L CREB3 VDR MED14 DR1 GTF2E2 FOSL1 BCL9L ATF1 PHACTR4 CDK7 TAF2 ARNT ATF5 NCOA1 HLF MXI1 SFPQ MED8 GTF2B BATF3 CEBPB MED25 ING2 NFYB TCF7L2 BACH2 GEMIN5 E2F8 NFYC TAF5 TRIM28
query_1	TRUE	3.86132e-05	395	3612	117	0.032392	0.296203	GO:0048471	GO:CC	perinuclear region of cytoplasm	BCAP31 EHD4 BUD23 ITGB1BP1 OSBPL3 PRDX5 STC2 NUPR1 PDE4D PDE4A ALOX5 TMEM192 AQP11 CHGA PKP4 STX8 STMN2 PPIB ATRAID GPER1 MAD2L1 OPTN PRKCE PLAAT3 AZIN2 TRARG1 CIB1 TP53BP2 PINK1 CDH1 ABL1 PLCG2 DMTN NOCT CD34 BCL10 NDRG1 TPPP NDFIP1 PTK2B INHBB EHD3 TAOK1 SEC31A CTNNB1 TMEM100 ANXA6 ANXA4 TAF10 PDE4B MYO1B ECE1 SLC2A10 SLK LGMN KIRREL1 EPG5 TRAPPC2L STING1 PLEC TLK2 CHODL APEX1 PKN2 YWHAB BRI3 P…
query_1	TRUE	6.95446e-05	54	3612	27	0.00747508	0.5	GO:0005762	GO:CC	mitochondrial large ribosomal subunit	MRPL34 MRPL57 MRPL39 NDUFAB1 MRPL24 MRPL54 MRPL44 MRPL9 MRPL40 MALSU1 MRPL22 MRPL13 MRPL15 MRPL49 MRPL55 MRPL43 MRPL36 MRPL35 MRPL11 MRPL10 MPV17L2 MRPL27 MRPL52 MRPL2 MRPL18 MRPL4
query_1	TRUE	6.95446e-05	54	3612	27	0.00747508	0.5	GO:0000315	GO:CC	organellar large ribosomal subunit	MRPL34 MRPL57 MRPL39 NDUFAB1 MRPL24 MRPL54 MRPL44 MRPL9 MRPL40 MALSU1 MRPL22 MRPL13 MRPL15 MRPL49 MRPL55 MRPL43 MRPL36 MRPL35 MRPL11 MRPL10 MPV17L2 MRPL27 MRPL52 MRPL2 MRPL18 MRPL4
query_1	TRUE	0.00011776	49	3612	25	0.00692137	0.510204	GO:0045271	GO:CC	respiratory chain complex I	NDUFA10 NDUFAB1 NDUFC2 NDUFA11 NDUFB8 NDUFA6 NDUFA2 NDUFV1 NDUFS3 NDUFB9 NDUFB6 NDUFS4 DMAC1 NDUFB2 NDUFB5 NDUFS5 NDUFA9 NDUFB4 NDUFS8 NDUFB7 NDUFB11 NDUFS6
query_1	TRUE	0.00011776	49	3612	25	0.00692137	0.510204	GO:0005747	GO:CC	mitochondrial respiratory chain complex I	NDUFA10 NDUFAB1 NDUFC2 NDUFA11 NDUFB8 NDUFA6 NDUFA2 NDUFV1 NDUFS3 NDUFB9 NDUFB6 NDUFS4 DMAC1 NDUFB2 NDUFB5 NDUFS5 NDUFA9 NDUFB4 NDUFS8 NDUFB7 NDUFB11 NDUFS6
query_1	TRUE	0.00011776	49	3612	25	0.00692137	0.510204	GO:0030964	GO:CC	NADH dehydrogenase complex	NDUFA10 NDUFAB1 NDUFC2 NDUFA11 NDUFB8 NDUFA6 NDUFA2 NDUFV1 NDUFS3 NDUFB9 NDUFB6 NDUFS4 DMAC1 NDUFB2 NDUFB5 NDUFS5 NDUFA9 NDUFB4 NDUFS8 NDUFB7 NDUFB11 NDUFS6
query_1	TRUE	0.000230261	319	3612	96	0.0265781	0.30094	GO:0030312	GO:CC	external encapsulating structure	CRISPLD2 MGP CCN5 SPON1 FGF10 THSD4 MFAP4 HSD17B12 FBLN5 MMP2 FBLN7 VWF PTX3 COL1A1 SFRP1 HAPLN3 MYOC CCBE1 COL6A6 SERPINE2 ADAMTS17 COL14A1 SMOC2 MMP14 GPC3 TGFB2 ANXA2 ANGPT4 PAPLN EFNA5 LAMB1 LAMA4 TNC ANGPTL1 COL8A1 P3H2 ITGB4 COL1A2 PCSK6 APOE ATRNL1 LAMC3 COL15A1 ADAMTS4 ANGPT1 POSTN ADAMTS9 FN1 TGFBI COL4A6 COL4A3 NPNT COL8A2 MMP9 MMRN2 ADAMTS20 FGF1 LAMC2 NTN1 CD180 SMOC1 FBLN1 EFEMP1 ADA…
query_1	TRUE	0.000230261	319	3612	96	0.0265781	0.30094	GO:0031012	GO:CC	extracellular matrix	CRISPLD2 MGP CCN5 SPON1 FGF10 THSD4 MFAP4 HSD17B12 FBLN5 MMP2 FBLN7 VWF PTX3 COL1A1 SFRP1 HAPLN3 MYOC CCBE1 COL6A6 SERPINE2 ADAMTS17 COL14A1 SMOC2 MMP14 GPC3 TGFB2 ANXA2 ANGPT4 PAPLN EFNA5 LAMB1 LAMA4 TNC ANGPTL1 COL8A1 P3H2 ITGB4 COL1A2 PCSK6 APOE ATRNL1 LAMC3 COL15A1 ADAMTS4 ANGPT1 POSTN ADAMTS9 FN1 TGFBI COL4A6 COL4A3 NPNT COL8A2 MMP9 MMRN2 ADAMTS20 FGF1 LAMC2 NTN1 CD180 SMOC1 FBLN1 EFEMP1 ADA…
query_1	TRUE	0.000244822	274	3612	85	0.0235327	0.310219	GO:0031252	GO:CC	cell leading edge	NME1 MTSS2 AKT2 ITGB1BP1 GABRE CDC42BPG EPHA2 ANTXR1 ITGA5 SSX2IP AMOT RAPGEF3 CARMIL1 FRMD4B DLC1 ARPC3 STMN2 SYNE2 MKLN1 DBN1 ATP6AP2 KDF1 CIB1 FAP CDH1 ABL1 ITGB4 CORO1A PLCG2 SGCE APBB1 ARHGEF7 EPS8 PDXP DDX3X SPTBN1 SH2B2 WASF2 ARF6 CAPG JMY PTK2B PIP5K1A CTNNB1 PSD3 FER TSC1 CAPRIN1 CSPG4 SLK TLN2 PKN2 DCTN1 LIMK1 DPP4 LCP1 KANK1 PHACTR4 S100A11 MYO6 DAGLA LDB2 CD2AP WASL PLEKHA1 ARHGAP31 P…
query_1	TRUE	0.000315279	1040	3612	257	0.0711517	0.247115	GO:0005794	GO:CC	Golgi apparatus	SULF2 EMP2 HUWE1 NMT2 ACER3 BOK BCAP31 HOOK2 B4GAT1 FGFRL1 BPNT2 RER1 TRAPPC4 UNC50 LMAN2 ASH1L GOLGA3 NOP16 ABCB6 SFT2D1 DBI B4GALT4 GIGYF2 MYOC ITGA5 ESR1 SNX17 PLD1 TMED1 ARL1 RAB3GAP1 QSOX1 SDCBP2 STX8 CAMSAP2 GPER1 CLCN3 MFNG APOO ZDHHC14 OPTN PRKCE AZIN2 P3H2 PLEKHJ1 COMMD9 TNKS PLK3 CDH1 ATP11C PKDCC GALNT17 TMED9 GRINA PTGS1 CTSL APOE TMCO1 ACO1 PRDM2 ZDHHC6 LRPAP1 MYDGF SNX9 FAM20A SIPA1…
query_1	TRUE	0.000362863	74	3612	32	0.00885936	0.432432	GO:0098573	GO:CC	intrinsic component of mitochondrial membrane	MPC2 MICOS13 ABCB6 GHITM UQCC3 ETFDH APOO PINK1 TMEM70 SFXN5 PET100 BNIP3 BID CHCHD6 SFXN2 CCDC51 PPOX FIS1 MFF MUL1 OXA1L CEP164 AGK TMEM177 SFXN3 COQ2 MCU SCO1 TIMM17B
query_1	TRUE	0.00049571	132	3612	48	0.013289	0.363636	GO:0019867	GO:CC	outer membrane	AIFM2 BOK ABCB6 SYNE3 MYOC CPT1C LPIN1 SYNE2 DHCR7 FAM210B RETSAT VPS13C GPAM PINK1 BCL2L1 DHDH HK2 CLMN MTX1 ITPRIP BNIP3 MCL1 HK3 BID RMDN3 PTGS2 FOXO3 STING1 PLEC FIS1 BAD MFF VDAC2 HK1 HADHB MUL1 QTRT1 TOMM22 MSTO1 MTX3 ARMCX1 CISD2 PGRMC1 BCL2A1
query_1	TRUE	0.00049571	132	3612	48	0.013289	0.363636	GO:0031968	GO:CC	organelle outer membrane	AIFM2 BOK ABCB6 SYNE3 MYOC CPT1C LPIN1 SYNE2 DHCR7 FAM210B RETSAT VPS13C GPAM PINK1 BCL2L1 DHDH HK2 CLMN MTX1 ITPRIP BNIP3 MCL1 HK3 BID RMDN3 PTGS2 FOXO3 STING1 PLEC FIS1 BAD MFF VDAC2 HK1 HADHB MUL1 QTRT1 TOMM22 MSTO1 MTX3 ARMCX1 CISD2 PGRMC1 BCL2A1
query_1	TRUE	0.000519239	49	3612	24	0.00664452	0.489796	GO:0031304	GO:CC	intrinsic component of mitochondrial inner membrane	MPC2 MICOS13 GHITM UQCC3 ETFDH APOO SFXN5 PET100 CHCHD6 SFXN2 CCDC51 PPOX OXA1L CEP164 AGK TMEM177 SFXN3 COQ2 MCU SCO1 TIMM17B
query_1	TRUE	0.000592708	72	3612	31	0.0085825	0.430556	GO:0032592	GO:CC	integral component of mitochondrial membrane	MPC2 MICOS13 ABCB6 GHITM UQCC3 ETFDH APOO PINK1 TMEM70 SFXN5 PET100 BNIP3 BID CHCHD6 SFXN2 CCDC51 FIS1 MFF MUL1 OXA1L CEP164 AGK TMEM177 SFXN3 COQ2 MCU SCO1 TIMM17B
query_1	TRUE	0.00119266	202	3612	65	0.0179956	0.321782	GO:0005938	GO:CC	cell cortex	PARD3 ERC1 MTSS2 AKT2 TRIP10 NOP16 ADD3 PPFIA3 RAPGEF3 DLC1 MKLN1 DBN1 EXOC6B KDF1 DSTN SHROOM4 CDH1 CORO1A DMTN TNFAIP2 RHOF RND2 SNX9 EPS8 CTBP2 SPTBN1 ARF6 CRIP2 NDFIP1 ARHGAP32 SPTBN2 CLASP1 CTNNB1 FNBP1L NCL MYRIP TSC1 CLASP2 FGF1 SEPTIN6 MELK SPTAN1 RND3 LLGL2 PRKD1 EXOC3L2 STIMATE DLG4 AXIN1 CLTA WASL RHOC NUMA1 KIAA1614 NEDD4 CTTNBP2 EXOC5 SPINK5 EXOC2 CCDC141 GPSM2 EXOC3L1 FRY
query_1	TRUE	0.00126289	5636	3612	1176	0.325581	0.208659	GO:0032991	GO:CC	protein-containing complex	NUP205 SEC11C SUPT6H H2AJ NFATC4 MAFF COX8A CACNA1G BCKDHB MRPS6 POLR2G DAD1 NDE1 GJA4 PARD3 FOSL2 ERC1 COX7A2 SIRT3 COX6A1 PPIF HSD17B12 FKBP1B DNAH3 PIGS HOOK2 RYBP EMC4 MRPL34 AKT2 GATAD2A KCNA1 SIN3B CEBPA PDGFA BICRAL GTF2H5 GABRE RANBP9 KAT6B MRPL57 MICOS13 SPC24 MRPL39 KCTD10 TMEM17 CNTFR TRAPPC4 RYR2 EPHA2 ARNT2 PCCA ELOVL6 COX7A2L CGNL1 PMPCB ITGB3 KHDRBS3 MAP1A PRDX3 ITGA7 NDUFA10 NOP16…
query_1	TRUE	0.00136723	48	3612	23	0.00636766	0.479167	GO:0031305	GO:CC	integral component of mitochondrial inner membrane	MPC2 MICOS13 GHITM UQCC3 ETFDH APOO SFXN5 PET100 CHCHD6 SFXN2 CCDC51 OXA1L CEP164 AGK TMEM177 SFXN3 COQ2 MCU SCO1 TIMM17B
query_1	TRUE	0.00157825	68	3612	29	0.00802879	0.426471	GO:0005811	GO:CC	lipid droplet	AIFM2 DHRS3 BCAP31 PNPLA3 LSS SDR16C5 PLIN1 RAB3GAP1 ACSL4 ABHD5 PLIN4 TSC1 LIPE TMEM135 RBP1 SCCPDH ADIG UBE2G2 CTDNEP1 PLIN2 CES1 PLIN5 PNPLA2 ZFYVE1 PRPF19 OSBPL2 EHD1
query_1	TRUE	0.00175179	619	3612	161	0.0445736	0.260097	GO:0005768	GO:CC	endosome	TRAK2 BOK TMEM25 EHD4 TMEM163 ARRDC4 CD63 PRDX3 ABCB6 PRKAR1B GIGYF2 RHOB RAB11FIP4 MARCHF3 SNX27 ARRDC3 SNX17 MMP14 ANXA2 SORCS2 CDKN1B PLD1 CARMIL1 AP3D1 TMEM192 RAP2A FYN STX8 SLC6A4 GPER1 EPHB1 CLCN3 ATP6AP2 OPTN VPS37B PLEKHJ1 CYBA ATP11C CORO1A CTSL SLC31A2 NEURL1B FZD7 PHB1 LRPAP1 ANXA1 RUBCN LAMTOR2 HAP1 ATP6V0D1 MME KIF13A TRAPPC5 TOM1L2 KIF16B TPP1 ZFYVE9 WASF2 VPS25 ARF6 NDRG1 NDFIP1 B…
query_1	TRUE	0.002115	330	3612	95	0.0263012	0.287879	GO:0000323	GO:CC	lytic vacuole	TMEM25 TRIP10 CD63 TMEM97 AGA ABCB6 KLHL22 MARCHF3 GPC3 TMEM192 RB1CC1 SIAE ACP4 ATRAID CTSD CLCN3 ATP6AP2 PLAAT3 TRPM2 LRRC8A MFSD8 CTSL ABCB9 LAMTOR2 NEU1 TM6SF1 TMEM9 SLC46A3 MYO7A TPP1 BCL10 GAA PIP4K2A PCYOX1 LAMTOR5 SLC11A1 SNX14 PLEKHF1 TMEM59 SIDT2 CYBRD1 PPT1 ANXA6 ASAH1 MFSD1 SEC13 LGMN GUSB CHID1 WDR59 LAMTOR1 EPG5 FNIP1 ZFYVE26 CHMP2A CHMP7 BRI3 PRCP KXD1 GALNS CPQ CLTC SPAG9 CALCRL I…
query_1	TRUE	0.002115	330	3612	95	0.0263012	0.287879	GO:0005764	GO:CC	lysosome	TMEM25 TRIP10 CD63 TMEM97 AGA ABCB6 KLHL22 MARCHF3 GPC3 TMEM192 RB1CC1 SIAE ACP4 ATRAID CTSD CLCN3 ATP6AP2 PLAAT3 TRPM2 LRRC8A MFSD8 CTSL ABCB9 LAMTOR2 NEU1 TM6SF1 TMEM9 SLC46A3 MYO7A TPP1 BCL10 GAA PIP4K2A PCYOX1 LAMTOR5 SLC11A1 SNX14 PLEKHF1 TMEM59 SIDT2 CYBRD1 PPT1 ANXA6 ASAH1 MFSD1 SEC13 LGMN GUSB CHID1 WDR59 LAMTOR1 EPG5 FNIP1 ZFYVE26 CHMP2A CHMP7 BRI3 PRCP KXD1 GALNS CPQ CLTC SPAG9 CALCRL I…
query_1	TRUE	0.00226296	150	3612	51	0.0141196	0.34	GO:0030135	GO:CC	coated vesicle	LMAN2 VWF NOP16 CCDC115 TMED1 TMED9 SEC24D SNX9 SAR1A TEX261 AP1M1 SEC31A TMED3 YIF1A CLVS1 DENND1A ECE1 YIPF5 SEC13 TLN2 RAB35 SYNRG SEC24A DVL2 NUMB INPP5F RAB27B CLBA1 CLTC DIPK2A MYO6 EPN3 CLTA AP2B1 COPA FCHO2 KDELR2 ERGIC1 PEF1 VTI1B SPG21 AP3B1 SEC22B SNX18 SEC24B STON2 SEC16B HIP1 SEC23IP SGIP1
query_1	TRUE	0.00226561	127	3612	45	0.0124585	0.354331	GO:0031227	GO:CC	intrinsic component of endoplasmic reticulum membrane	ACER3 PIGS EMC4 HACD2 ELOVL6 CPT1C EMC10 DHCR7 CCDC47 TMCO1 DPM2 ELOVL4 ABCB9 WDR83OS TM7SF2 SLC35B2 TEX261 RTN4 FITM2 HSD11B1 ELOVL5 DOLK GRAMD1A PDIA3 PIGK DERL2 SARAF DCSTAMP TAPT1 STING1 HACD3 DHRS9 SREBF2 RHBDD2 STIM1 ELOVL2 EMC3 EMC9 TRAM1 WFS1 ERGIC1 RRBP1 MARCHF6 RETREG1
query_1	TRUE	0.00230885	902	3612	222	0.0614618	0.24612	GO:0099080	GO:CC	supramolecular complex	KCNJ8 PPL POLR2G PUM1 NDE1 THSD4 MFAP4 FKBP1B DNAH3 IVD HOOK2 SAMD4B MMP2 SPC24 RYR2 ACKR2 MAP1A PHF2 TSTD1 COL1A1 GIGYF2 CLMP KLHL22 HSPH1 AMOT LMNA MARK2 CAMSAP3 RC3H1 CARMIL1 RASSF1 FYN TNRC6C SMC1A CAMSAP2 SYNE2 GPER1 DBN1 LSM4 MAD2L1 SAMD4A RHOQ SHROOM4 ZFP36L1 CARHSP1 COL1A2 CORO1A DMTN LMOD1 NOCT PPP1R12B DNM1 DST TCP11L1 NDEL1 KATNAL1 ANXA1 ABCC9 PATL1 AGO3 KIF13A DDX3X PPP2R5A FAM83H SPT…
query_1	TRUE	0.00272004	109	3612	40	0.0110742	0.366972	GO:0005912	GO:CC	adherens junction	PARD3 SSX2IP CAMSAP3 CD99L2 FRMD4B LIN7A EFNA5 PKP4 ZYX NIBAN2 SHROOM4 CDH1 CDH11 CDH20 CTNNA2 DLG5 NDRG1 ALOX15B RND1 CTNNB1 CDC42EP4 PDLIM2 DLL1 FERMT2 ESAM NECTIN1 CTNNA1 TJP1 CDH5 CDH6 BMPR2 FRS2 WTIP ADD1 CTNND1 LIN7C MAGI1 PDLIM1 ARVCF
query_1	TRUE	0.00328072	121	3612	43	0.0119048	0.355372	GO:0030176	GO:CC	integral component of endoplasmic reticulum membrane	ACER3 PIGS EMC4 HACD2 ELOVL6 CPT1C EMC10 DHCR7 CCDC47 TMCO1 DPM2 ELOVL4 ABCB9 WDR83OS TM7SF2 SLC35B2 TEX261 RTN4 FITM2 HSD11B1 ELOVL5 DOLK PDIA3 PIGK DERL2 SARAF DCSTAMP TAPT1 STING1 HACD3 DHRS9 SREBF2 RHBDD2 STIM1 ELOVL2 EMC3 EMC9 TRAM1 WFS1 ERGIC1 RRBP1 MARCHF6 RETREG1
query_1	TRUE	0.00431483	78	3612	31	0.0085825	0.397436	GO:0070603	GO:CC	SWI/SNF superfamily-type complex	GATAD2A BICRAL BAZ1B ZNHIT1 SMARCC2 SMARCA5 ARID1B SMARCD1 CHD3 INO80 INO80D RBBP7 MTA2 ARID1A BPTF PBRM1 ACTR8 INO80B HMGXB4 ARID2 SMARCC1 YY1 CHRAC1 SS18 PHF10 KAT5 DPF2 BICRA SRCAP SF3B1 MTA1
query_1	TRUE	0.00501478	535	3612	140	0.0387597	0.261682	GO:0005813	GO:CC	centrosome	TENT5C RGCC NDE1 ERC1 MDH1 IVD HOOK2 ITGB1BP1 CDC42BPG SMAD4 KLHL22 ACADS SSX2IP MARK4 CAMSAP3 CTDP1 NUP62 CAMSAP2 HIPK1 DCAF12 EFHC1 CIB1 PLK3 CHD3 PROCR BCL2L1 HK2 NDEL1 UBN1 KATNAL1 CLUAP1 RILPL2 HAP1 ATP6V0D1 KIF13A PSMA1 DDX3X PPP2R5A RAB23 CENPU POLN HAUS1 IL4R CCDC113 NDRG1 DCTN2 C2CD3 EYA3 TP53 MIEN1 CNTLN CCNJ SKA3 RFFL CDC14A CLASP1 CTNNB1 TUBGCP4 NIT2 E2F1 HEPACAM2 TTC12 ILRUN HNMT CKA…
query_1	TRUE	0.00780374	80	3612	31	0.0085825	0.3875	GO:1904949	GO:CC	ATPase complex	GATAD2A BICRAL BAZ1B ZNHIT1 SMARCC2 SMARCA5 ARID1B SMARCD1 CHD3 INO80 INO80D RBBP7 MTA2 ARID1A BPTF PBRM1 ACTR8 INO80B HMGXB4 ARID2 SMARCC1 YY1 CHRAC1 SS18 PHF10 KAT5 DPF2 BICRA SRCAP SF3B1 MTA1
query_1	TRUE	0.00953064	118	3612	41	0.0113511	0.347458	GO:0005741	GO:CC	mitochondrial outer membrane	AIFM2 BOK ABCB6 MYOC CPT1C LPIN1 FAM210B VPS13C GPAM PINK1 BCL2L1 DHDH HK2 MTX1 BNIP3 MCL1 HK3 BID RMDN3 FOXO3 STING1 PLEC FIS1 BAD MFF VDAC2 HK1 HADHB MUL1 QTRT1 TOMM22 MSTO1 MTX3 ARMCX1 CISD2 PGRMC1 BCL2A1
query_1	TRUE	0.0106915	244	3612	72	0.0199336	0.295082	GO:0010008	GO:CC	endosome membrane	BOK EHD4 TMEM163 CD63 ABCB6 RHOB RAB11FIP4 SNX17 SORCS2 AP3D1 RAP2A SLC6A4 EPHB1 CLCN3 ATP6AP2 VPS37B FZD7 LAMTOR2 KIF13A ZFYVE9 VPS25 ARF6 NDRG1 NDFIP1 BAIAP3 SNX20 PMEPA1 LAMTOR5 EHD3 SLC11A1 SNX12 MREG ANXA6 CLVS1 CHMP3 EPHA4 MYO1B ZFYVE27 LAMTOR1 DCSTAMP CHMP2A CHMP7 ANKFY1 ABHD17B RAB27B LAMTOR3 ARHGAP1 DAGLA SNF8 SORL1 NDFIP2 PIP4P1 RAB11FIP3 MRC1 ZDHHC2 CHMP6 PLD3 UBA1 PIP5K1C CORO1C HGS V…
query_1	TRUE	0.012326	224	3612	67	0.0185493	0.299107	GO:0019898	GO:CC	extrinsic component of membrane	NMT2 GOLGA3 SERPINE2 PIK3C2G ANXA2 RB1CC1 CISH STAC2 CDH1 CDH11 SNX9 CDH20 ANXA1 GNA11 CTNNA2 COQ6 TPR PIK3CG ALOX15B PTK2B CTNNB1 COQ5 FER GRAMD1A TRIO VPS13D SOCS4 NRBF2 ATP23 COQ3 NUMB SOCS6 KRAS FERMT2 DLG4 SOCS7 EPN3 NUMA1 CTNNA1 ZFYVE1 GNAZ COQ7 RGS1 OSBPL2 NOA1 MMP27 CDH5 CDH6 KCNAB1 PLEKHA4 GNB4 EHD2 COQ4 UVRAG SNX18 UBXN6 NMT1 CTNND1 HIP1 STOML2 GNB3
query_1	TRUE	0.0130899	135	3612	45	0.0124585	0.333333	GO:0030027	GO:CC	lamellipodium	MTSS2 ITGB1BP1 EPHA2 ANTXR1 AMOT RAPGEF3 CARMIL1 ARPC3 STMN2 SYNE2 DBN1 CIB1 FAP CDH1 CORO1A APBB1 ARHGEF7 PDXP WASF2 CAPG PTK2B PIP5K1A CTNNB1 FER TSC1 PKN2 LIMK1 DPP4 PHACTR4 WASL ARHGAP31 CTNNA1 CORO1C DGKZ MYLK FGD1 CDC42BPA AIF1 BCAR1 MYO1G
query_1	TRUE	0.0136033	482	3612	126	0.0348837	0.261411	GO:0070161	GO:CC	anchoring junction	REXO2 GJA4 PARD3 FGFRL1 AQP3 PANX2 ENAH EPHA2 ITGB3 ADD3 CLMP ITGA5 SSX2IP AMOT CAMSAP3 CD99L2 FRMD4B DLC1 ALKBH6 LIN7A EFNA5 PKP4 SLC6A4 SYNE2 ZYX DBN1 NIBAN2 SHROOM4 CDH1 ITGB4 CORO1A FBLIM1 PTK7 CLDN15 AMOTL1 DST CDH11 UBN1 CDH20 PDXP PAK2 FLRT3 ERBIN CTNNA2 DLG5 WASF2 SPECC1L KAZN SCN1B NDRG1 ALOX15B ARHGAP26 RND1 TNS2 SPTBN2 PTK2B CLASP1 CTNNB1 TGFB1I1 CDC42EP4 SORBS3 ANXA6 RSU1 KLF11 GIT1 P…
query_1	TRUE	0.0163195	41	3612	19	0.00526024	0.463415	GO:0055038	GO:CC	recycling endosome membrane	BOK EHD4 RAB11FIP4 SORCS2 RAP2A FZD7 ARF6 NDRG1 BAIAP3 EHD3 ZFYVE27 ABHD17B SORL1 RAB11FIP3 ZDHHC2 VTI1B EHD1 EHD2 SNX18
query_1	TRUE	0.0174319	72	3612	28	0.00775194	0.388889	GO:0005604	GO:CC	basement membrane	SMOC2 ANXA2 EFNA5 LAMB1 LAMA4 TNC P3H2 ITGB4 ATRNL1 LAMC3 COL15A1 FN1 COL4A6 COL4A3 NPNT MMRN2 LAMC2 NTN1 SMOC1 FBLN1 LAMB2 THBS4 ADAMTS1 NTN3 TIMP1 VWA1 NID2 COL4A4
query_1	TRUE	0.018661	1346	3612	309	0.0855482	0.229569	GO:0030054	GO:CC	cell junction	REXO2 CACNA1G NDE1 GJA4 PARD3 ERC1 LRRC4C FGFRL1 TMEM163 AQP3 KCNA1 PANX2 GABRE ENAH AKR1A1 TRAPPC4 EPHA2 SYNGAP1 ITGB3 MAP1A NOP16 SLC6A17 PRKAR1B ADD3 CLMP MAPK8IP1 PPFIA3 SERPINE2 SRPX2 ITGA5 SSX2IP AMOT CPT1C PAK3 SORCS2 MRPS18B CAMSAP3 PLD1 AP3D1 CD99L2 HRH2 FRMD4B DLC1 ALKBH6 LIN7A EFNA5 FYN TIAM2 PKP4 ACP4 SLC6A4 SYNE2 LAMA4 ZYX GPER1 EPHB1 CLCN3 DBN1 ATP6AP2 ADORA1 P2RX6 SAMD4A KDF1 NIBAN…
query_1	TRUE	0.019673	141	3612	46	0.0127353	0.326241	GO:0072686	GO:CC	mitotic spindle	IVD KLHL22 PYCR3 EML1 NUP62 PKP4 SMC1A MAD2L1 MAPKBP1 EFHC1 TNKS STAG1 KIF22 POLN HAUS1 TPR LSM14A TPPP DIAPH1 CAPG RMDN3 SKA3 CLASP1 YEATS2 HEPACAM2 TBL1XR1 KATNBL1 WAPL GIT1 CLASP2 CD180 STAG2 CLTC SPAG5 NUMA1 TADA2A CDC16 KAT5 HAUS2 MAD1L1 GPSM2 SPOUT1 AGBL5 PRC1 AURKB
query_1	TRUE	0.0213475	296	3612	83	0.022979	0.280405	GO:0005819	GO:CC	spindle	NDE1 IVD CCDC69 KLHL22 SLC25A5 PYCR3 CTDP1 EML1 NUP62 PKP4 SMC1A MAD2L1 MAPKBP1 EFHC1 TNKS PLK3 NDEL1 KATNAL1 STAG1 KIF16B KIF22 POLN HAUS1 SPECC1L TPR LSM14A TPPP DIAPH1 CAPG RMDN3 SKA3 CLASP1 TUBGCP4 RB1 YEATS2 HEPACAM2 TBL1XR1 KATNBL1 CKAP5 DYNC2I1 WAPL GIT1 CLASP2 CD180 BOD1L1 TOPORS DCTN1 CHMP2A CHMP7 MAPRE2 POC1A STAG2 CLTC BRCC3 SPAG5 NUMA1 MAD2L2 DYNC1I1 CHMP6 RGS14 TADA2A CDC16 PRPF19 KA…
query_1	TRUE	0.0272318	39	3612	18	0.00498339	0.461538	GO:0070069	GO:CC	cytochrome complex	COX8A COX7A2 COX6A1 COX7A2L COX5B UQCC3 COX7C UQCR10 COX7B COX4I1 UQCRQ CYC1 NDUFA4 COX5A UQCR11 C15orf48
query_1	TRUE	0.0286309	467	3612	121	0.0334994	0.259101	GO:0030659	GO:CC	cytoplasmic vesicle membrane	BOK EHD4 TMEM163 CD63 RYR2 NOP16 ABCB6 RHOB RAB11FIP4 SNX17 MYOF SORCS2 AP3D1 RAP2A SLC6A4 GPER1 EPHB1 CLCN3 ATP6AP2 VPS37B TRPM2 VPS13C TRARG1 BCL2L1 CORO1A SEC24D FZD7 SH3BP5 SNX9 LAMTOR2 ICA1 KIF13A MCTP2 SAR1A ZFYVE9 VPS25 ARF6 NDRG1 NDFIP1 BAIAP3 SNX20 PMEPA1 LAMTOR5 AP1M1 EHD3 SLC11A1 SEC31A SNX12 ITPR1 SYT2 TRIP11 TMED3 SLC12A2 MREG ANXA6 CLVS1 CHMP3 EPHA4 DENND1A MYO1B SEC13 ZFYVE27 LAMTO…
query_1	TRUE	0.029275	655	3612	162	0.0448505	0.247328	GO:0005815	GO:CC	microtubule organizing center	TENT5C RGCC NDE1 ERC1 MDH1 IVD HOOK2 ITGB1BP1 CDC42BPG SMAD4 KLHL22 ACADS SSX2IP MARK4 PSMB4 CAMSAP3 CTDP1 NUP62 CAMSAP2 HIPK1 DCAF12 EFHC1 CIB1 PLK3 DZIP1L CHD3 PROCR BCL2L1 HK2 BLOC1S2 NDEL1 UBN1 KATNAL1 CLUAP1 RILPL2 HAP1 ATP6V0D1 KIF13A PSMA1 DDX3X PPP2R5A RAB23 CENPU POLN DLG5 HAUS1 IL4R CCDC113 NDRG1 DCTN2 C2CD3 EYA3 TP53 CAPG MIEN1 CNTLN CCNJ SKA3 RFFL CDC14A CLASP1 CTNNB1 TUBGCP4 NIT2 E2F…
query_1	TRUE	0.0341648	643	3612	159	0.0440199	0.247278	GO:0099081	GO:CC	supramolecular polymer	KCNJ8 PPL NDE1 THSD4 MFAP4 FKBP1B DNAH3 IVD HOOK2 MMP2 RYR2 ACKR2 MAP1A COL1A1 CLMP KLHL22 HSPH1 AMOT LMNA MARK2 CAMSAP3 CARMIL1 RASSF1 FYN CAMSAP2 SYNE2 GPER1 DBN1 RHOQ SHROOM4 COL1A2 CORO1A DMTN LMOD1 PPP1R12B DNM1 DST TCP11L1 NDEL1 KATNAL1 ANXA1 ABCC9 KIF13A PPP2R5A FAM83H SPTBN1 SH2B2 KIF22 POLN HAUS1 BCL10 NDRG1 TPPP DCXR DIAPH1 DNM3 TBCA KRT10 RMDN3 WIPF2 SKA3 ATP5F1A CLASP1 NAV3 PPP3CA CTN…
query_1	TRUE	0.0386706	86	3612	31	0.0085825	0.360465	GO:0005884	GO:CC	actin filament	ACKR2 AMOT MARK2 CARMIL1 FYN DBN1 RHOQ SHROOM4 CORO1A DMTN ANXA1 SH2B2 WIPF2 ATP5F1A TSC1 MYO1B PDLIM2 SMTN WIPF3 LCP1 MYO6 CD2AP WASL GAS7 AIF1L TEK AIF1 PDLIM1 EHBP1L1
query_1	TRUE	0.0404351	190	3612	57	0.0157807	0.3	GO:0062023	GO:CC	collagen-containing extracellular matrix	MGP SPON1 FGF10 MFAP4 FBLN5 VWF COL1A1 SFRP1 MYOC SERPINE2 COL14A1 SMOC2 GPC3 TGFB2 ANXA2 ANGPT4 EFNA5 LAMB1 LAMA4 TNC ANGPTL1 P3H2 ITGB4 COL1A2 PCSK6 ATRNL1 LAMC3 COL15A1 ANGPT1 POSTN ADAMTS9 FN1 COL4A6 COL4A3 NPNT MMRN2 LAMC2 NTN1 SMOC1 FBLN1 EFEMP1 EMILIN1 LAMB2 THBS4 CLEC3B NAV2 ADAMTS1 NTN3 COL27A1 VTN ECM2 CILP TIMP1 ADAMTS8 VWA1 NID2 COL4A4
query_1	TRUE	0.0416855	480	3612	123	0.0340532	0.25625	GO:0012506	GO:CC	vesicle membrane	BOK EHD4 TMEM163 CD63 RYR2 NOP16 ABCB6 RHOB RAB11FIP4 SNX17 MYOF SORCS2 AP3D1 RAP2A SLC6A4 GPER1 EPHB1 CLCN3 ATP6AP2 VPS37B TRPM2 VPS13C TRARG1 BCL2L1 CORO1A SEC24D FZD7 SH3BP5 SNX9 LAMTOR2 ICA1 KIF13A MCTP2 SAR1A ZFYVE9 VPS25 ARF6 NDRG1 NDFIP1 BAIAP3 SNX20 PMEPA1 LAMTOR5 AP1M1 EHD3 SLC11A1 SEC31A SNX12 ITPR1 SYT2 TRIP11 TMED3 SLC12A2 MREG ANXA6 CLVS1 CHMP3 ANXA4 EPHA4 DENND1A MYO1B SEC13 ZFYVE27…
query_1	TRUE	0.0428725	94	3612	33	0.00913621	0.351064	GO:0000428	GO:CC	DNA-directed RNA polymerase complex	POLR2G GTF2H5 GTF2F2 WDR61 RECQL5 TAF4 POLR3F TAF3 RPRD2 POLR3E POLR1A CDC73 TAF4B TAF10 TAF6L POLR3K POLR1D PEX2 PRIM2 GTF2E2 SETD5 MYO6 POLR3H CDK7 TAF2 GTF2B POLR2A POLR2E PRIM1 TAF5
query_1	TRUE	0.0428725	94	3612	33	0.00913621	0.351064	GO:0055029	GO:CC	nuclear DNA-directed RNA polymerase complex	POLR2G GTF2H5 GTF2F2 WDR61 RECQL5 TAF4 POLR3F TAF3 RPRD2 POLR3E POLR1A CDC73 TAF4B TAF10 TAF6L POLR3K POLR1D PEX2 PRIM2 GTF2E2 SETD5 MYO6 POLR3H CDK7 TAF2 GTF2B POLR2A POLR2E PRIM1 TAF5
query_1	TRUE	8.34628e-52	7119	3385	1806	0.53353	0.253687	GO:0005515	GO:MF	protein binding	PRDX1 NME1 CPZ SUPT6H H2AJ MPC2 VASH2 ARID5A EMP2 CREB3L1 CACNA1G HUWE1 C1QBP PAPPA2 POLR2G MEF2D RGCC NDE1 CCN5 PARD3 SLC25A17 SPON1 ABCD3 PTPRQ TRAK2 FRMD3 LONP2 SAFB2 GCKR FGF10 BCAS3 FST BOK BCAP31 WNK1 LRRC4C MTSS2 OPLAH HSD17B12 WBP1 UAP1 ZHX2 SH3RF2 PODN CKB HLCS IL11RA FKBP1B PDE6C FBP1 HOOK2 STC1 EHD4 SPAG8 BUD23 FGFRL1 ABLIM1 ERG28 SFRP2 AQP3 TOB2 KCNA1 ITGB1BP1 CEBPA PDGFA TSPO PBLD CI…
query_1	TRUE	1.5217e-40	5332	3385	1390	0.410635	0.26069	GO:0003824	GO:MF	catalytic activity	SULF2 PRDX1 NME1 SEC11C CPZ SULT2A1 VASH2 TENT5C REXO2 CAPN8 BLVRB ECHDC2 HUWE1 AIFM2 PRSS23 BCKDHB PAPPA2 POLR2G LOXL1 ACOX2 AIG1 TIPARP PGLYRP2 SULT1E1 CA8 CTDSPL DHRS3 ABCD3 ACAA1 PTPRQ NMT2 PRDX2 LONP2 ADAMTS18 MDH1 COX7A2 AS3MT SIRT3 ACER3 NUDT19 COX6A1 EPHX1 ACY1 PIGP WNK1 PPIF ENOPH1 PNPLA3 OPLAH HSD17B12 SMPDL3A GLRX UAP1 SH3RF2 EBP PODN CKB HLCS JOSD1 FKBP1B COMT IVD PDE6C FBP1 ABCA4 GDE…
query_1	TRUE	2.01439e-24	664	3385	248	0.0732644	0.373494	GO:0016491	GO:MF	oxidoreductase activity	PRDX1 BLVRB AIFM2 BCKDHB LOXL1 ACOX2 DHRS3 ACAA1 PRDX2 MDH1 COX7A2 COX6A1 HSD17B12 GLRX IVD DECR2 ADHFE1 SURF1 MGST1 PGD KIAA1191 MSRB1 ALDH1A2 GSTK1 AKR1A1 DHRS7 TXNDC17 COX7A2L SORD CCS PRDX5 PRDX3 RDH5 NDUFA10 KDM6A PDHB ALDH5A1 PHF2 QDPR GSTO1 ADI1 SRD5A1 HSD17B8 ADH5 PDHA1 SDR16C5 MGST3 ACADS CP MGST2 PIR CYP1A1 GPX4 ALOX5 ME1 EGLN3 SDHA PYCR3 HSD17B10 FMO1 SOD1 GPX8 PHGDH ALKBH6 NDUFB8 MTAR…
query_1	TRUE	3.82893e-23	4432	3385	1118	0.330281	0.252256	GO:0043167	GO:MF	ion binding	SULF2 NME1 CPZ SULT2A1 REXO2 CAPN8 MGP AIFM2 PAPPA2 LOXL1 ACOX2 TIPARP ZNF662 PGLYRP2 CA8 SPON1 ABCD3 LONP2 GCKR SIRT3 ACER3 NUDT19 WNK1 ENOPH1 PNPLA3 MTSS2 SMPDL3A SH3RF2 CKB HLCS COMT IVD PDE6C FBP1 ABCA4 NT5C3B RYBP EFHD1 EHD4 B4GAT1 KYAT3 GTPBP1 ABLIM1 ADHFE1 TMEM163 AKT2 AKT3 CIZ1 FBLN5 ENOSF1 MMP2 SH3PXD2A RASD1 MSRB1 RHOJ KAT6B ZNF75D CA12 SGK2 ZNF385A FBLN7 CDC42BPG RYR2 DUT EPHA2 PCCA PM…
query_1	TRUE	6.63655e-22	12764	3385	2745	0.810931	0.215058	GO:0005488	GO:MF	binding	CRISPLD2 SULF2 PRDX1 NME1 CPZ SULT2A1 SUPT6H H2AJ MPC2 VASH2 NFATC4 ARID5A EMP2 REXO2 CAPN8 CREB3L1 MAFF MGP LETMD1 CACNA1G HUWE1 AIFM2 C1QBP MRPS6 PAPPA2 POLR2G PUM1 MEF2D LOXL1 ACOX2 RGCC TIPARP NDE1 CCN5 ZNF662 PGLYRP2 CA8 PARD3 SLC25A17 FOSL2 SPON1 ABCD3 RBP4 PTPRQ TRAK2 FRMD3 LONP2 SAFB2 GCKR FGF10 SIRT3 BCAS3 ACER3 FST NUDT19 BOK BCAP31 WNK1 PPIF LRRC4C ENOPH1 PNPLA3 MTSS2 OPLAH HSD17B12 SM…
query_1	TRUE	8.80233e-18	1525	3385	444	0.131167	0.291148	GO:0019899	GO:MF	enzyme binding	EMP2 MEF2D RGCC LONP2 GCKR BCAS3 BOK WNK1 MTSS2 SH3RF2 CKB HLCS ITGB1BP1 CEBPA UCHL1 HACD2 RANBP9 SH3PXD2A C20orf27 A2M HIC1 PPP1R36 RYR2 PCCA ITGB3 VWF PRDX3 VCPKMT BCL3 RABGEF1 COL1A1 PRKAR1B STC2 SIK1 CSTB MYOC MAPK8IP1 KANSL1 PDE4D SCAF4 RAB11FIP4 CCBE1 ESR1 SLC25A5 XPO5 CTTNBP2NL PAK3 CDKN1B SOD1 SP1 MST1 WAC HIF1A RNF5 ETV3 ANGPT4 RB1CC1 FYN TYSND1 RAB3GAP1 KMT2E ACP4 STX8 PPIB CBLB SLC6A4 …
query_1	TRUE	1.56125e-14	1988	3385	537	0.158641	0.270121	GO:0043168	GO:MF	anion binding	NME1 SULT2A1 AIFM2 ACOX2 ABCD3 LONP2 GCKR SIRT3 WNK1 PNPLA3 MTSS2 CKB HLCS IVD FBP1 ABCA4 EHD4 KYAT3 GTPBP1 AKT2 AKT3 SH3PXD2A RASD1 RHOJ SGK2 CDC42BPG EPHA2 PCCA ENTPD8 GRK5 FOXRED2 IRAK2 ARF5 ABCB6 MORC2 PRKAR1B S100A8 MARK1 GTF2F2 ARL4A SIK1 PIP4K2C HSD17B8 PSAT1 HSPE1 SMAD4 PDE4D RHOB SDSL ADH5 CAMKK2 HSPH1 ASNS ABCD2 ACADS MGST2 CHD2 CAMK1G MARK4 PDE4A PAK3 EGLN3 PDK1 SDHA FMO1 MARK2 CSAD SM…
query_1	TRUE	7.96624e-14	2083	3385	555	0.163959	0.266443	GO:0036094	GO:MF	small molecule binding	NME1 SULT2A1 AIFM2 ACOX2 ABCD3 RBP4 LONP2 SIRT3 WNK1 PNPLA3 CKB HLCS IVD FBP1 ABCA4 EHD4 KYAT3 GTPBP1 AKT2 AKT3 PGD TSPO RASD1 RHOJ LCN2 SGK2 MRPL39 CDC42BPG RYR2 EPHA2 PCCA OSBPL3 ENTPD8 LMAN2 SORD GRK5 FOXRED2 IRAK2 ARF5 ABCB6 MORC2 DBI PRKAR1B S100A8 MARK1 GTF2F2 ARL4A SIK1 PIP4K2C HSD17B8 PSAT1 HSPE1 PDE4D RHOB SDSL CAMKK2 MTR HSPH1 ASNS ABCD2 ACADS ECI2 CHD2 CAMK1G MARK4 PDE4A ME1 PAK3 EGLN3…
query_1	TRUE	2.56358e-13	1443	3385	406	0.119941	0.281358	GO:0042802	GO:MF	identical protein binding	PRDX1 NME1 MPC2 ARID5A MEF2D NDE1 ABCD3 SAFB2 BOK OPLAH UAP1 ZHX2 FBP1 HOOK2 STC1 FGFRL1 ERG28 AQP3 CEBPA PDGFA PBLD FBLN5 TRIP10 FOXJ2 KCTD10 RYR2 ITGB3 KHDRBS3 SORD VWF PTX3 PRDX3 RDH5 SAT2 KDM6A IRAK2 ALDH5A1 MORC2 DBI COL1A1 STC2 EMSY SFRP1 KLHL2 BHLHE40 PIP4K2C ORAI1 PSAT1 SMAD4 SDSL CITED1 RAB11FIP4 TKT ADH5 SLC25A13 TIGIT SRPX2 ATF3 MGST3 KCTD17 ABCD2 HVCN1 MGST2 EPHX2 ESR1 GPX4 ME1 CEACAM…
query_1	TRUE	4.18818e-13	2086	3385	552	0.163072	0.264621	GO:0016740	GO:MF	transferase activity	NME1 SULT2A1 TENT5C HUWE1 POLR2G TIPARP SULT1E1 ACAA1 NMT2 AS3MT SIRT3 PIGP WNK1 PNPLA3 UAP1 SH3RF2 PODN CKB COMT B4GAT1 KYAT3 SMS BUD23 FGFRL1 MGST1 AGPAT3 AKT2 AKT3 TALDO1 TLCD3B KAT6B SGK2 GSTK1 CS CDC42BPG KCTD10 EPHA2 ELOVL6 RNF181 GRK5 ASH1L SAT2 IRAK2 VCPKMT TSTD1 RABGEF1 GSTO1 MEPCE B4GALT4 B3GLCT BAZ1B MARK1 SIK1 PIP4K2C TRPT1 PSAT1 GYG2 MAPK8IP1 TKT CAMKK2 MTR MGMT MGST3 MGST2 MARCHF3 R…
query_1	TRUE	1.30481e-12	1827	3385	491	0.145052	0.268747	GO:0000166	GO:MF	nucleotide binding	NME1 SULT2A1 AIFM2 ACOX2 ABCD3 LONP2 SIRT3 WNK1 PNPLA3 CKB IVD FBP1 ABCA4 EHD4 GTPBP1 AKT2 AKT3 PGD RASD1 RHOJ SGK2 MRPL39 CDC42BPG EPHA2 PCCA ENTPD8 SORD GRK5 FOXRED2 IRAK2 ARF5 ABCB6 MORC2 DBI PRKAR1B MARK1 GTF2F2 ARL4A SIK1 PIP4K2C HSD17B8 HSPE1 PDE4D RHOB CAMKK2 HSPH1 ASNS ABCD2 ACADS ECI2 CHD2 CAMK1G MARK4 PDE4A ME1 PAK3 PDK1 SDHA FMO1 MARK2 SMARCA5 MRAS CHTF18 PHGDH DDR2 RAP2A ARL1 FYN HPGD…
query_1	TRUE	1.30481e-12	1827	3385	491	0.145052	0.268747	GO:1901265	GO:MF	nucleoside phosphate binding	NME1 SULT2A1 AIFM2 ACOX2 ABCD3 LONP2 SIRT3 WNK1 PNPLA3 CKB IVD FBP1 ABCA4 EHD4 GTPBP1 AKT2 AKT3 PGD RASD1 RHOJ SGK2 MRPL39 CDC42BPG EPHA2 PCCA ENTPD8 SORD GRK5 FOXRED2 IRAK2 ARF5 ABCB6 MORC2 DBI PRKAR1B MARK1 GTF2F2 ARL4A SIK1 PIP4K2C HSD17B8 HSPE1 PDE4D RHOB CAMKK2 HSPH1 ASNS ABCD2 ACADS ECI2 CHD2 CAMK1G MARK4 PDE4A ME1 PAK3 PDK1 SDHA FMO1 MARK2 SMARCA5 MRAS CHTF18 PHGDH DDR2 RAP2A ARL1 FYN HPGD…
query_1	TRUE	8.13981e-11	2798	3385	696	0.205613	0.248749	GO:0046872	GO:MF	metal ion binding	SULF2 NME1 CPZ REXO2 CAPN8 MGP PAPPA2 LOXL1 TIPARP ZNF662 PGLYRP2 CA8 SPON1 SIRT3 ACER3 NUDT19 ENOPH1 SMPDL3A SH3RF2 COMT PDE6C FBP1 NT5C3B RYBP EFHD1 EHD4 B4GAT1 ABLIM1 ADHFE1 TMEM163 CIZ1 FBLN5 ENOSF1 MMP2 MSRB1 KAT6B ZNF75D CA12 ZNF385A FBLN7 CDC42BPG RYR2 DUT PCCA PMPCB CD248 RNF181 SORD CCS ASH1L S100A12 PHF2 MORC2 RABGEF1 COL1A1 HAGHL BAZ1B S100A8 ZCCHC24 MARK1 MEGF6 ADI1 SIK1 ZC3H3 HSPE1 S…
query_1	TRUE	8.33772e-10	355	3385	126	0.037223	0.35493	GO:0140297	GO:MF	DNA-binding transcription factor binding	ARID5A MEF2D BCAS3 FBP1 TOB2 CEBPA KAT6B ARNT2 ETS2 BCL3 BHLHE40 SIK1 SMAD4 SDR16C5 MLXIPL ESR1 EP300 PBX2 SP1 CTDP1 HIF1A HES6 EPAS1 AR MYC TP53BP2 TAF4 TBX3 STAT3 ZFPM1 FOXC1 CTBP2 HIRA TCF12 CD34 MDFIC PIAS1 BCL10 RELA DAXX MTA2 TP53 THRAP3 DNMT3A SMAD2 ARID1A NR4A1 ETS1 CRTC2 NIF3L1 CTNNB1 SP3 TGFB1I1 RB1 NR4A3 SNW1 MED12 NSD1 MED24 E2F1 TAF4B ANXA4 TAF10 TRIM24 NR1H2 SIN3A NCL SRF PER1 WWP2 …
query_1	TRUE	1.02529e-09	2877	3385	706	0.208567	0.245395	GO:0043169	GO:MF	cation binding	SULF2 NME1 CPZ REXO2 CAPN8 MGP PAPPA2 LOXL1 TIPARP ZNF662 PGLYRP2 CA8 SPON1 SIRT3 ACER3 NUDT19 ENOPH1 SMPDL3A SH3RF2 COMT PDE6C FBP1 NT5C3B RYBP EFHD1 EHD4 B4GAT1 ABLIM1 ADHFE1 TMEM163 CIZ1 FBLN5 ENOSF1 MMP2 MSRB1 KAT6B ZNF75D CA12 ZNF385A FBLN7 CDC42BPG RYR2 DUT PCCA PMPCB CD248 RNF181 SORD CCS ASH1L S100A12 PHF2 MORC2 RABGEF1 COL1A1 HAGHL BAZ1B S100A8 ZCCHC24 MARK1 MEGF6 ADI1 SIK1 ZC3H3 HSPE1 S…
query_1	TRUE	4.15992e-09	1286	3385	350	0.103397	0.272162	GO:0032559	GO:MF	adenyl ribonucleotide binding	NME1 SULT2A1 ABCD3 LONP2 WNK1 PNPLA3 CKB FBP1 ABCA4 EHD4 AKT2 AKT3 SGK2 CDC42BPG EPHA2 PCCA ENTPD8 GRK5 IRAK2 ABCB6 MORC2 DBI PRKAR1B MARK1 GTF2F2 SIK1 PIP4K2C HSPE1 PDE4D CAMKK2 HSPH1 ASNS ABCD2 ECI2 CHD2 CAMK1G MARK4 PDE4A PAK3 PDK1 MARK2 SMARCA5 CHTF18 DDR2 FYN CSNK1E MMAB SMC1A EPHB1 NME2 P2RX6 HIPK1 RFC5 IKBKB RECQL5 PRKCE MAP3K3 SMC4 CARS2 PLK3 CHD6 PINK1 CHD3 ABL1 PAK4 ATP11C PKDCC INO80 D…
query_1	TRUE	4.96001e-09	777	3385	230	0.0679468	0.29601	GO:0008092	GO:MF	cytoskeletal protein binding	VASH2 NDE1 TRAK2 FRMD3 BCAS3 MTSS2 HOOK2 SPAG8 ABLIM1 TMEM245 MSRB1 ENAH SPC24 MAP1A S100A8 SYNE3 KLHL2 ADD3 MYOC MAPK8IP1 RAI14 ANTXR1 HSPH1 LIMCH1 MARK4 ANXA2 CAMSAP3 HDGFL3 ALDOC EML1 FYN ARPC3 STMN2 CAMSAP2 SYNE2 LARP6 DBN1 TLNRD1 MSRB2 PRKCE MTUS1 SPATA6L DSTN EFHC1 SHROOM4 CDH1 ABL1 INO80 CORO1A FBLIM1 RFLNB DMTN LMOD1 BLOC1S2 APOE DNM1 DST HAUS4 NDEL1 MYLIP KATNAL1 HAP1 EPS8 CLMN KIF13A MY…
query_1	TRUE	6.23583e-09	433	3385	144	0.0425406	0.332564	GO:0008134	GO:MF	transcription factor binding	ARID5A MEF2D BCAS3 FBP1 TOB2 CEBPA KAT6B ARNT2 ETS2 BCL3 BHLHE40 SIK1 SMAD4 SDR16C5 MLXIPL ESR1 EP300 PBX2 SP1 CTDP1 HIF1A HES6 PPRC1 EPAS1 AR MYC CHD6 TP53BP2 TAF4 TBX3 STAT3 ZFPM1 FOXC1 VGLL4 CTBP2 HIRA TCF12 CD34 MDFIC ZBTB16 PIAS1 RARA ZBTB43 BCL10 RELA DAXX MTA2 TP53 THRAP3 DNMT3A SMAD2 ARID1A NR4A1 ETS1 CRTC2 NIF3L1 CTNNB1 SP3 TGFB1I1 RB1 YEATS2 NR4A3 SNW1 MED12 NSD1 MED24 E2F1 TAF4B TEAD2 …
query_1	TRUE	7.52033e-09	1841	3385	474	0.14003	0.257469	GO:0097367	GO:MF	carbohydrate derivative binding	CRISPLD2 SULF2 NME1 SULT2A1 C1QBP CCN5 PGLYRP2 ABCD3 LONP2 GCKR FGF10 WNK1 PNPLA3 HSD17B12 CKB FBP1 ABCA4 EHD4 GTPBP1 FGFRL1 AKT2 AKT3 RASD1 RHOJ SGK2 FBLN7 CDC42BPG VEGFA EPHA2 PCCA ENTPD8 GRK5 IRAK2 ARF5 ABCB6 MORC2 DBI PRKAR1B MARK1 GTF2F2 ARL4A SFRP1 SIK1 PIP4K2C HAPLN3 HSPE1 PDE4D RHOB CAMKK2 SERPINE2 LYVE1 HSPH1 ASNS ABCD2 ECI2 CHD2 CAMK1G MARK4 PDE4A PSMB4 SMOC2 PAK3 PDK1 MARK2 SMARCA5 MRA…
query_1	TRUE	7.57532e-09	1296	3385	351	0.103693	0.270833	GO:0030554	GO:MF	adenyl nucleotide binding	NME1 SULT2A1 ABCD3 LONP2 WNK1 PNPLA3 CKB FBP1 ABCA4 EHD4 AKT2 AKT3 SGK2 CDC42BPG EPHA2 PCCA ENTPD8 GRK5 IRAK2 ABCB6 MORC2 DBI PRKAR1B MARK1 GTF2F2 SIK1 PIP4K2C HSPE1 PDE4D CAMKK2 HSPH1 ASNS ABCD2 ECI2 CHD2 CAMK1G MARK4 PDE4A PAK3 PDK1 MARK2 SMARCA5 CHTF18 DDR2 FYN CSNK1E MMAB SMC1A EPHB1 NME2 P2RX6 HIPK1 RFC5 IKBKB RECQL5 PRKCE MAP3K3 SMC4 CARS2 PLK3 CHD6 PINK1 CHD3 ABL1 PAK4 ATP11C PKDCC INO80 D…
query_1	TRUE	9.07446e-09	266	3385	99	0.0292467	0.37218	GO:0061629	GO:MF	RNA polymerase II-specific DNA-binding transcription factor binding	ARID5A MEF2D BCAS3 FBP1 TOB2 CEBPA KAT6B ARNT2 ETS2 BHLHE40 SMAD4 SDR16C5 MLXIPL ESR1 EP300 CTDP1 HIF1A HES6 EPAS1 AR TP53BP2 TAF4 TBX3 STAT3 ZFPM1 FOXC1 CTBP2 HIRA CD34 MDFIC BCL10 RELA DAXX MTA2 TP53 THRAP3 DNMT3A SMAD2 ARID1A NR4A1 ETS1 NIF3L1 CTNNB1 SP3 TGFB1I1 RB1 NR4A3 SNW1 MED12 NSD1 MED24 TAF4B ANXA4 TAF10 TRIM24 NR1H2 SIN3A SRF WWP2 NCOA7 SETD1A VDR DHX9 STING1 FOXP3 MEF2C LCOR MED13 UHR…
query_1	TRUE	2.02137e-08	389	3385	131	0.0387001	0.336761	GO:0003712	GO:MF	transcription coregulator activity	ARID5A C1QBP RYBP TOB2 SIN3B KAT6B PHF2 BCL3 MED13L NUPR1 CITED1 TLE4 SDR16C5 PIR EP300 MED10 HDGFL3 LPIN1 PPRC1 ATXN7L3 NIBAN2 PHB1 CAMTA1 TLE5 ZFPM1 PTPN14 CTBP2 CEBPZ NUP98 PIAS1 IRF2BP2 BCL10 DAXX MAML1 MTA2 RBM14 THRAP3 MED18 JMY BEND6 ATN1 ETS1 CTNNB1 TGFB1I1 BCLAF1 SNW1 PEX14 MED12 MIER1 NSD1 MED24 TBL1XR1 KDM3B TRIM24 AEBP2 SIN3A PHF12 TAF6L ENY2 NCOA7 KDM7A MED14 TRIM27 CDYL2 DHX9 FOXP3 …
query_1	TRUE	7.30058e-08	2072	3385	519	0.153323	0.250483	GO:0140096	GO:MF	catalytic activity, acting on a protein	SEC11C CPZ VASH2 CAPN8 HUWE1 PRSS23 PAPPA2 LOXL1 TIPARP CTDSPL PTPRQ LONP2 ADAMTS18 SIRT3 WNK1 PPIF GLRX SH3RF2 HLCS JOSD1 FKBP1B FGFRL1 AKT2 AKT3 UCHL1 MMP2 KAT6B SGK2 RHBDD3 CDC42BPG KCTD10 EPHA2 TXNDC17 PMPCB RNF181 GRK5 ASH1L KDM6A IRAK2 VCPKMT PHF2 RABGEF1 PSMB1 BAZ1B MARK1 FKBP5 SFRP1 SIK1 RHBDL1 CAMKK2 ADAMTS17 MARCHF3 RNF115 CAMK1G MARK4 PSMB4 EP300 MMP14 PAK3 EGLN3 PDK1 WDR82 MARK2 RC3H1…
query_1	TRUE	9.27501e-08	1246	3385	334	0.0986706	0.268058	GO:0005524	GO:MF	ATP binding	NME1 ABCD3 LONP2 WNK1 CKB ABCA4 EHD4 AKT2 AKT3 SGK2 CDC42BPG EPHA2 PCCA ENTPD8 GRK5 IRAK2 ABCB6 MORC2 MARK1 GTF2F2 SIK1 PIP4K2C HSPE1 CAMKK2 HSPH1 ASNS ABCD2 CHD2 CAMK1G MARK4 PAK3 PDK1 MARK2 SMARCA5 CHTF18 DDR2 FYN CSNK1E MMAB SMC1A EPHB1 NME2 P2RX6 HIPK1 RFC5 IKBKB RECQL5 PRKCE MAP3K3 SMC4 CARS2 PLK3 CHD6 PINK1 CHD3 ABL1 PAK4 ATP11C PKDCC INO80 DTYMK PTK7 AACS HK2 LONP1 ACVR1 RAD54L2 KATNAL1 HI…
query_1	TRUE	9.97201e-08	113	3385	52	0.0153619	0.460177	GO:0016614	GO:MF	oxidoreductase activity, acting on CH-OH group of donors	DHRS3 MDH1 ADHFE1 PGD AKR1A1 DHRS7 SORD RDH5 HSD17B8 ADH5 SDR16C5 ME1 HSD17B10 PHGDH HPGD BDH2 PTGR1 SPR PTGR3 IDH1 LDHD CTBP2 HADH HIBADH VKORC1L1 DCXR HSD11B1 EHHADH RDH14 HSD17B4 ME3 ACTR8 IMPDH1 LDHB CHDH UGDH BCAT2 DHRS9 G6PD GPD1 CBR4 D2HGDH AKR1D1 DHRS1 KCNAB1 CRYL1 PRXL2B ENTPD1
query_1	TRUE	1.28797e-07	1604	3385	414	0.122304	0.258105	GO:0032555	GO:MF	purine ribonucleotide binding	NME1 SULT2A1 ABCD3 LONP2 WNK1 PNPLA3 CKB FBP1 ABCA4 EHD4 GTPBP1 AKT2 AKT3 RASD1 RHOJ SGK2 CDC42BPG EPHA2 PCCA ENTPD8 GRK5 IRAK2 ARF5 ABCB6 MORC2 DBI PRKAR1B MARK1 GTF2F2 ARL4A SIK1 PIP4K2C HSPE1 PDE4D RHOB CAMKK2 HSPH1 ASNS ABCD2 ECI2 CHD2 CAMK1G MARK4 PDE4A PAK3 PDK1 MARK2 SMARCA5 MRAS CHTF18 DDR2 RAP2A ARL1 FYN DNAJC27 CSNK1E MMAB SMC1A EPHB1 NME2 P2RX6 HIPK1 RFC5 IKBKB RECQL5 PRKCE RERG MAP3K3…
query_1	TRUE	1.41572e-07	1623	3385	418	0.123486	0.257548	GO:0017076	GO:MF	purine nucleotide binding	NME1 SULT2A1 ABCD3 LONP2 WNK1 PNPLA3 CKB FBP1 ABCA4 EHD4 GTPBP1 AKT2 AKT3 RASD1 RHOJ SGK2 CDC42BPG EPHA2 PCCA ENTPD8 GRK5 IRAK2 ARF5 ABCB6 MORC2 DBI PRKAR1B MARK1 GTF2F2 ARL4A SIK1 PIP4K2C HSPE1 PDE4D RHOB CAMKK2 HSPH1 ASNS ABCD2 ECI2 CHD2 CAMK1G MARK4 PDE4A PAK3 PDK1 MARK2 SMARCA5 MRAS CHTF18 DDR2 RAP2A ARL1 FYN DNAJC27 CSNK1E MMAB SMC1A EPHB1 NME2 P2RX6 HIPK1 RFC5 IKBKB RECQL5 PRKCE RERG MAP3K3…
query_1	TRUE	1.68145e-07	1616	3385	416	0.122895	0.257426	GO:0032553	GO:MF	ribonucleotide binding	NME1 SULT2A1 ABCD3 LONP2 WNK1 PNPLA3 CKB FBP1 ABCA4 EHD4 GTPBP1 AKT2 AKT3 RASD1 RHOJ SGK2 CDC42BPG EPHA2 PCCA ENTPD8 GRK5 IRAK2 ARF5 ABCB6 MORC2 DBI PRKAR1B MARK1 GTF2F2 ARL4A SIK1 PIP4K2C HSPE1 PDE4D RHOB CAMKK2 HSPH1 ASNS ABCD2 ECI2 CHD2 CAMK1G MARK4 PDE4A PAK3 PDK1 MARK2 SMARCA5 MRAS CHTF18 DDR2 RAP2A ARL1 FYN DNAJC27 CSNK1E MMAB SMC1A EPHB1 NME2 P2RX6 HIPK1 RFC5 IKBKB RECQL5 PRKCE RERG MAP3K3…
query_1	TRUE	1.89149e-07	102	3385	48	0.0141802	0.470588	GO:0016616	GO:MF	oxidoreductase activity, acting on the CH-OH group of donors, NAD or NADP as acceptor	DHRS3 MDH1 ADHFE1 PGD AKR1A1 DHRS7 SORD RDH5 HSD17B8 ADH5 SDR16C5 ME1 HSD17B10 PHGDH HPGD BDH2 PTGR1 SPR PTGR3 IDH1 LDHD CTBP2 HADH HIBADH DCXR HSD11B1 EHHADH RDH14 HSD17B4 ME3 IMPDH1 LDHB UGDH BCAT2 DHRS9 G6PD GPD1 CBR4 AKR1D1 DHRS1 KCNAB1 CRYL1 PRXL2B ENTPD1
query_1	TRUE	2.03364e-07	873	3385	246	0.0726736	0.281787	GO:0044877	GO:MF	protein-containing complex binding	NME1 SUPT6H EMP2 LETMD1 C1QBP CCN5 FST BCAP31 HSD17B12 PODN ABLIM1 ITGB1BP1 PDGFA TMEM245 ITGB3 VWF PTX3 ITGA7 ZNHIT1 SYNE3 ADD3 SMAD4 CCBE1 ANTXR1 ITGA5 XPO5 CDKN1B CAMSAP3 RC3H1 SMARCA5 CTDP1 CARMIL1 MLLT6 RNF5 DDR2 ARPC3 SMC1A LAMB1 CAMSAP2 SYNE2 EPHB1 PSMG3 DBN1 CCDC47 ARID1B ATP5IF1 MYC DSTN SHROOM4 PINK1 FAP ABL1 SALL2 ITGB4 TMEM70 CORO1A DMTN CTSL C1QTNF1 IRS2 APOE TMCO1 STRN4 ACVR1 ADRA2A…
query_1	TRUE	3.27029e-07	48	3385	29	0.00856721	0.604167	GO:0016627	GO:MF	oxidoreductase activity, acting on the CH-CH group of donors	BLVRB ACOX2 ACAA1 IVD DECR2 SRD5A1 ACADS SDHA GCDH DHCR7 RETSAT PTGR1 BLVRA PECR TM7SF2 ACOX1 SDHC ACADL ACAD9 PPOX MECR CPOX DHODH DHCR24 DPYD AKR1D1 SDHB
query_1	TRUE	1.0075e-06	1556	3385	398	0.117578	0.255784	GO:0035639	GO:MF	purine ribonucleoside triphosphate binding	NME1 ABCD3 LONP2 WNK1 CKB ABCA4 EHD4 GTPBP1 AKT2 AKT3 RASD1 RHOJ SGK2 CDC42BPG EPHA2 PCCA ENTPD8 GRK5 IRAK2 ARF5 ABCB6 MORC2 MARK1 GTF2F2 ARL4A SIK1 PIP4K2C HSPE1 RHOB CAMKK2 HSPH1 ASNS ABCD2 CHD2 CAMK1G MARK4 PAK3 PDK1 MARK2 SMARCA5 MRAS CHTF18 DDR2 RAP2A ARL1 FYN DNAJC27 CSNK1E MMAB SMC1A EPHB1 NME2 P2RX6 HIPK1 RFC5 IKBKB RECQL5 PRKCE RERG MAP3K3 SMC4 CARS2 RHOQ PLK3 CHD6 PINK1 CHD3 ABL1 PAK4 A…
query_1	TRUE	1.19281e-06	459	3385	143	0.0422452	0.311547	GO:0003682	GO:MF	chromatin binding	SUPT6H FOSL2 BCAS3 SIN3B CEBPA ASH1L ZEB1 KDM6A ZNF609 MORC2 ZNHIT1 SMARCC2 NUPR1 SMAD4 CITED1 ESR1 EP300 PBX2 WDR82 SMARCA5 WAC MLLT6 UBTF BRD2 SMC1A GPER1 AR GRHL1 ARID1B SMC4 BRD3 MEIS3 APTX STAT3 MNT NFATC2 TSPYL2 FOXC1 APBB1 STAG1 CTBP2 E2F4 HIRA NUP98 PHF21A RARA POLR1A TPR RELA NPM3 SUPT16H MTA2 TP53 DNMT3A SMAD2 NFKB1 CENPS MBD6 ELK4 BEND6 DLX3 CTNNB1 SP3 SUPT5H NCOA5 MED12 PBRM1 KDM3B TA…
query_1	TRUE	1.21755e-06	639	3385	187	0.0552437	0.292645	GO:0016773	GO:MF	phosphotransferase activity, alcohol group as acceptor	WNK1 FGFRL1 AKT2 AKT3 SGK2 CDC42BPG EPHA2 GRK5 IRAK2 BAZ1B MARK1 SIK1 PIP4K2C TRPT1 CAMKK2 PIK3C2G CAMK1G MARK4 PAK3 PDK1 MARK2 DDR2 FYN CSNK1E BRD2 NADK EPHB1 HIPK1 IKBKB PRKCE MAP3K3 PLK3 PINK1 ABL1 PAK4 PKDCC FN3KRP PTK7 HK2 RFK ACVR1 HIPK3 RPS6KL1 AAK1 PFKP FLT1 PRKG1 PAK2 EPHB4 STK38 GALK1 EIF2AK1 CAMK1D BRAF MAP3K4 PIM3 PAPSS2 EPHB2 TGFBR2 PIK3CG FN3K PIP4K2A PIP5K1B PI4KB CDK15 IPMK HK3 CD…
query_1	TRUE	2.19591e-06	118	3385	51	0.0150665	0.432203	GO:0008022	GO:MF	protein C-terminus binding	FBLN5 PRDX3 CITED1 SNX17 EP300 SP1 SDCBP2 MAD2L1 OPTN ABL1 CORO1A PHB1 SASH1 BCL10 PTK2B FN1 CTNNB1 MED12 BCAM NCL NCF2 FBLN1 TERF2 SREBF2 MDC1 TOP2B TNFAIP3 SNF8 DLG4 AXIN1 CDK7 NUMA1 MAP2K1 SIRT1 CALCOCO1 CCN2 CEP120 PEX16 ATXN1 CEP135 RAD51 PIAS3 FOXN3 NPAT NIPBL GPSM2 AGO2 CDC20 HOMER3 ERCC4
query_1	TRUE	4.71001e-06	738	3385	208	0.0614476	0.281843	GO:0016301	GO:MF	kinase activity	NME1 WNK1 CKB FGFRL1 AKT2 AKT3 SGK2 CDC42BPG EPHA2 GRK5 IRAK2 BAZ1B MARK1 SIK1 PIP4K2C MAPK8IP1 CAMKK2 PIK3C2G CAMK1G MARK4 PAK3 PDK1 MARK2 DDR2 FYN CSNK1E BRD2 NADK EPHB1 NME2 HIPK1 IKBKB PRKCE MAP3K3 PLK3 PINK1 ABL1 PAK4 PKDCC DTYMK FN3KRP PTK7 HK2 RFK ACVR1 HIPK3 UCKL1 RPS6KL1 AAK1 PFKP FLT1 PRKG1 PAK2 EPHB4 STK38 GALK1 EIF2AK1 CAMK1D BRAF TAB3 MAP3K4 TK1 PIM3 PAPSS2 EPHB2 TGFBR2 CRYBG3 PIK3CG…
query_1	TRUE	4.74454e-06	562	3385	166	0.0490399	0.295374	GO:0019900	GO:MF	kinase binding	EMP2 RGCC WNK1 ITGB1BP1 CEBPA RYR2 ITGB3 PRDX3 PRKAR1B SIK1 MYOC MAPK8IP1 ESR1 CDKN1B MST1 HIF1A ANGPT4 RB1CC1 ACP4 CBLB IKBKB PINK1 ABL1 BCL2L1 PPP1R12C PLCG2 PPP1R12B IRS2 RHOF DNM1 PPP1CB RND2 STAT3 ACVR1 ADRA2A PTPN14 TRAP1 ARHGEF7 CTBP2 PAK2 PPP2R5A STK38 FAM83H DUSP10 SIT1 SH2B2 DUSP1 TOM1L2 RARA SASH1 PPM1D ANGPT1 BCL10 TPR SPRED3 RELA DAXX MAML1 DCTN2 CD247 TP53 TNS2 CDK12 CCNK CNTLN XIAP…
query_1	TRUE	2.58638e-05	500	3385	148	0.0437223	0.296	GO:0019901	GO:MF	protein kinase binding	EMP2 RGCC WNK1 ITGB1BP1 RYR2 ITGB3 PRDX3 PRKAR1B SIK1 MYOC MAPK8IP1 ESR1 CDKN1B MST1 HIF1A ANGPT4 RB1CC1 ACP4 CBLB IKBKB PINK1 ABL1 BCL2L1 PPP1R12C PLCG2 PPP1R12B IRS2 RHOF DNM1 PPP1CB RND2 STAT3 ACVR1 ADRA2A PTPN14 TRAP1 ARHGEF7 CTBP2 PAK2 STK38 FAM83H DUSP10 SH2B2 DUSP1 TOM1L2 RARA SASH1 PPM1D ANGPT1 BCL10 TPR SPRED3 RELA DAXX MAML1 DCTN2 CD247 TP53 CDK12 CCNK CNTLN XIAP CAMK2N1 CTNNB1 NR4A3 SL…
query_1	TRUE	2.64318e-05	874	3385	236	0.0697194	0.270023	GO:0016772	GO:MF	transferase activity, transferring phosphorus-containing groups	NME1 TENT5C POLR2G WNK1 UAP1 CKB FGFRL1 AKT2 AKT3 SGK2 CDC42BPG EPHA2 GRK5 IRAK2 BAZ1B MARK1 SIK1 PIP4K2C TRPT1 MAPK8IP1 CAMKK2 PIK3C2G CAMK1G MARK4 PAK3 PDK1 CHPT1 MARK2 DDR2 FYN CSNK1E BRD2 REV3L NADK EPHB1 NME2 HIPK1 IKBKB PRKCE MAP3K3 PLK3 PINK1 ABL1 PAK4 PKDCC POLR3F DTYMK FN3KRP PTK7 HK2 RFK ACVR1 HIPK3 UCKL1 RPS6KL1 AAK1 PFKP FLT1 PRPSAP1 PRKG1 PAK2 EPHB4 STK38 GALK1 EIF2AK1 CAMK1D NUDT5 B…
query_1	TRUE	0.000156082	47	3385	25	0.00738552	0.531915	GO:0051287	GO:MF	NAD binding	SIRT3 SORD HSD17B8 ME1 PHGDH HPGD BDH2 IDH1 CTBP2 HADH HIBADH NDUFV1 EHHADH SIRT5 ME3 UGDH RNLS GLYR1 GPD1 SIRT1 NUDT6 CRYL1 ALDH1A3
query_1	TRUE	0.000322356	212	3385	72	0.0212703	0.339623	GO:0016746	GO:MF	acyltransferase activity	ACAA1 NMT2 PNPLA3 PODN AGPAT3 TLCD3B KAT6B CS ELOVL6 SAT2 ACAT2 CPT1C EP300 DGAT1 CBLB ZDHHC14 PLAAT3 DLAT GPAM F13A1 ZDHHC6 ELOVL4 AGPAT1 FASN ACAA2 ZER1 NAT8L ABHD5 OXSM PIGW ELOVL5 LPGAT1 ZDHHC5 ZDHHC3 OSGEPL1 TAF10 ALAS2 MCAT GCAT ZDHHC18 ACLY MBOAT7 ACAT1 YKT6 CERS6 USP22 PRDX6 HADHB ZDHHC8 CLYBL ELOVL2 SIRT1 CROT NAA15 KAT7 ZDHHC2 ELP3 GTF2B CBR4 KAT5 CBL LPCAT4 HMGCS1 NMT1 SPTLC2 ZDHHC17 N…
query_1	TRUE	0.000379649	209	3385	71	0.0209749	0.339713	GO:0050839	GO:MF	cell adhesion molecule binding	EMP2 CCN5 LRRC4C ITGB1BP1 TMEM245 ITGB3 VWF ITGA7 ITGA5 PKP4 LAMB1 FAP CDH1 ITGB4 ROBO1 PTK7 TENM3 CDH11 ACVR1 CDH20 CTNNA2 ADAM15 POSTN ITGAE NDRG1 ESM1 FN1 TGFBI CTNNB1 COL4A3 NPNT SPP1 PLPP3 BCAM NFASC FGF1 KIRREL1 RPSA FBLN1 JAML P2RX4 NUMB EMILIN1 ICAM1 LAMB2 THBS4 PTPN11 TJP2 LCP1 FERMT2 ESAM CCN3 NECTIN1 S1PR2 CCN2 CHL1 CTNNA1 ICAM5 TJP1 PROM1 ADAM8 CDH5 CDH6 UTRN BMPR2 CTNND1 ITGA3 ARVCF
query_1	TRUE	0.000435968	505	3385	144	0.0425406	0.285149	GO:0042803	GO:MF	protein homodimerization activity	MEF2D ABCD3 BOK ZHX2 PDGFA FBLN5 RDH5 IRAK2 MORC2 STC2 BHLHE40 SMAD4 CITED1 RAB11FIP4 TKT ATF3 ABCD2 EPHX2 TGFB2 SP1 PON3 TMEM192 LHPP SDCBP2 MAD2L1 GRHL1 IKBKB IDH1 THRSP FAP NFS1 RNF40 CORO1A DHDH APOE TENM3 STAT3 ACVR1 ADRA2A PSPH SNX9 ABCB9 MME PDXP RAP1GAP FLRT3 ZBTB38 NR2F2 EIF2AK1 ZBTB16 NUDT5 ATIC VPS25 TPR BNIP3 RELA ACOX1 DPY30 PIP4K2A MCL1 TPPP CD247 HSD11B1 INHBB SLC11A1 GCH1 TIMM10 M…
query_1	TRUE	0.000447815	539	3385	152	0.044904	0.282004	GO:0004672	GO:MF	protein kinase activity	WNK1 FGFRL1 AKT2 AKT3 SGK2 CDC42BPG EPHA2 GRK5 IRAK2 BAZ1B MARK1 SIK1 CAMKK2 CAMK1G MARK4 PAK3 PDK1 MARK2 DDR2 FYN CSNK1E BRD2 EPHB1 HIPK1 IKBKB PRKCE MAP3K3 PLK3 PINK1 ABL1 PAK4 PKDCC PTK7 ACVR1 HIPK3 RPS6KL1 AAK1 FLT1 PRKG1 PAK2 EPHB4 STK38 EIF2AK1 CAMK1D BRAF MAP3K4 PIM3 EPHB2 TGFBR2 CDK15 CDK12 CCNK PDK3 PTK2B BCR TAOK1 RIOK1 MATK DYRK2 MAPK13 MAP4K5 TRIM24 FER STK11 MAP3K11 EPHA4 PTK2 CAMK1 …
query_1	TRUE	0.000671155	189	3385	65	0.0192024	0.343915	GO:0016747	GO:MF	acyltransferase activity, transferring groups other than amino-acyl groups	ACAA1 NMT2 PNPLA3 PODN AGPAT3 TLCD3B KAT6B ELOVL6 SAT2 ACAT2 CPT1C EP300 DGAT1 ZDHHC14 PLAAT3 DLAT GPAM ZDHHC6 ELOVL4 AGPAT1 FASN ACAA2 ZER1 NAT8L ABHD5 OXSM PIGW ELOVL5 LPGAT1 ZDHHC5 ZDHHC3 OSGEPL1 TAF10 ALAS2 MCAT GCAT ZDHHC18 MBOAT7 ACAT1 YKT6 CERS6 USP22 PRDX6 HADHB ZDHHC8 ELOVL2 SIRT1 CROT NAA15 KAT7 ZDHHC2 ELP3 GTF2B CBR4 KAT5 LPCAT4 NMT1 SPTLC2 ZDHHC17 NCOA3
query_1	TRUE	0.000949253	103	3385	41	0.0121123	0.398058	GO:0016922	GO:MF	nuclear receptor binding	ARID5A BCAS3 TOB2 ESR1 EP300 HIF1A CTBP2 DAXX THRAP3 ARID1A NR4A1 CTNNB1 TGFB1I1 NR4A3 SNW1 MED12 NSD1 MED24 TAF10 TRIM24 NR1H2 NCOA7 VDR LCOR MED13 NR4A2 SIRT1 NCOA1 CRY1 GTF2B STRN DCAF1 PADI2 SLC30A9 WBP2 MED25 PRPF6 TCF7L2 NCOA3 NCOR1
query_1	TRUE	0.00140414	810	3385	212	0.0626292	0.261728	GO:0046983	GO:MF	protein dimerization activity	H2AJ MEF2D ABCD3 BOK ZHX2 BUD23 PDGFA FBLN5 ARNT2 VWF RDH5 IRAK2 MORC2 STC2 BHLHE40 SMAD4 MAX CITED1 RAB11FIP4 MLXIP TKT MLXIPL ATF3 ABCD2 EPHX2 TGFB2 SP1 PON3 TMEM192 LHPP HIF1A TCFL5 HES6 ANO3 SDCBP2 SMC1A EPAS1 MAD2L1 GRHL1 IKBKB MYC HIF3A IDH1 THRSP FAP CYBA NFS1 RNF40 CORO1A TAF4 DHDH APOE TENM3 PHB1 STAT3 ACVR1 MNT ADRA2A PSPH SNX9 ABCB9 RILPL2 TAF3 MME E2F4 PDXP TCF12 RAP1GAP FLRT3 ZBTB38 …
query_1	TRUE	0.00223905	62	3385	28	0.00827179	0.451613	GO:0051540	GO:MF	metal cluster binding	CISD3 NFU1 REV3L ETFDH NFS1 CIAPIN1 ACO1 NDUFV1 LIAS ISCA2 NTHL1 FDX1 RAVER1 RFESD GLRX5 PRIM2 GLRX3 NDUFS8 ELP3 DPYD AIFM3 SDHB CISD2 ISCU
query_1	TRUE	0.00223905	62	3385	28	0.00827179	0.451613	GO:0051536	GO:MF	iron-sulfur cluster binding	CISD3 NFU1 REV3L ETFDH NFS1 CIAPIN1 ACO1 NDUFV1 LIAS ISCA2 NTHL1 FDX1 RAVER1 RFESD GLRX5 PRIM2 GLRX3 NDUFS8 ELP3 DPYD AIFM3 SDHB CISD2 ISCU
query_1	TRUE	0.00227832	238	3385	76	0.022452	0.319328	GO:0004712	GO:MF	protein serine/threonine/tyrosine kinase activity	WNK1 AKT2 AKT3 CDC42BPG EPHA2 MARK1 SIK1 MARK4 PAK3 MARK2 DDR2 FYN EPHB1 PRKCE PLK3 PINK1 ABL1 PAK4 RPS6KL1 FLT1 PRKG1 PAK2 EPHB4 PIM3 EPHB2 PTK2B RIOK1 MATK DYRK2 MAPK13 MAP4K5 FER STK11 MAP3K11 EPHA4 PTK2 TRIO SLK CAMK2D PRKCA PKN2 MELK LIMK1 AXL MET PRKD1 ROCK2 MST1R MAP3K14 CDK7 MAP2K1 CSNK1G3 PRKD2 MAP2K7 SIK2 MAP3K10 MAP3K9 PKN3 STK39 DYRK1A MAPK1 PRKD3 TTK MAP4K2 RPS6KA3 TEK RIOK3 MAPK14 M…
query_1	TRUE	0.00259186	56	3385	26	0.00768095	0.464286	GO:0016836	GO:MF	hydro-lyase activity	CA8 HACD2 ENOSF1 CA12 ECHS1 CYP1A1 ACO1 PCBD1 CA2 TGDS NAXD ENO2 ENO1 EHHADH AUH ALAD CA10 HSD17B4 ECHDC3 FH GMDS ECHDC1 HACD3 RNPS1
query_1	TRUE	0.00277504	394	3385	114	0.033678	0.28934	GO:0008047	GO:MF	enzyme activator activity	DAD1 RGCC BCAS3 WNK1 MTSS2 SFRP2 SH3PXD2A SYNGAP1 TBC1D10B NUPR1 MGST2 DLC1 ARL1 ANGPT4 FYN TIAM2 RAB3GAP1 RASAL2 ELMOD3 TBC1D25 PRKCE AZIN2 TBC1D10A RANBP2 ARHGEF12 PSENEN APOE CFLAR DPM2 AGAP1 CLPSL2 FAM20A SIPA1L3 PAK2 DDX3X PPP2R5A RAP1GAP TBC1D13 ARHGAP10 RGS18 BCL10 DAXX TBC1D15 ARHGAP26 ARHGAP32 CCNK FN1 BCR PSMD14 PLCB1 MYO9A GNAQ GPRC5D STK11 SIPA1L2 BMP2 GIT1 NCF2 OPHN1 PLEKHG6 FBLN1 RA…
query_1	TRUE	0.00290758	147	3385	52	0.0153619	0.353741	GO:0106310	GO:MF	protein serine kinase activity	WNK1 AKT2 AKT3 CDC42BPG MARK1 SIK1 MARK4 PAK3 MARK2 PRKCE PLK3 PINK1 PAK4 RPS6KL1 PRKG1 PAK2 PIM3 RIOK1 DYRK2 MAPK13 MAP4K5 STK11 MAP3K11 TRIO SLK CAMK2D PKN2 MELK LIMK1 PRKD1 ROCK2 GSK3B MAP3K14 CDK7 CSNK1G3 PRKD2 SIK2 MAP3K10 MAP3K9 PKN3 STK39 DYRK1A MAPK1 PRKD3 MAP4K2 RPS6KA3 RIOK3 MAPK14 MAST4 CDC42BPA CAMK2G AURKB
query_1	TRUE	0.00314978	370	3385	108	0.0319055	0.291892	GO:0004674	GO:MF	protein serine/threonine kinase activity	WNK1 AKT2 AKT3 SGK2 CDC42BPG GRK5 IRAK2 MARK1 SIK1 CAMK1G MARK4 PAK3 MARK2 CSNK1E BRD2 HIPK1 IKBKB PRKCE MAP3K3 PLK3 PINK1 PAK4 ACVR1 HIPK3 RPS6KL1 PRKG1 PAK2 STK38 EIF2AK1 CAMK1D BRAF MAP3K4 PIM3 TGFBR2 CDK15 CDK12 CCNK PDK3 BCR TAOK1 RIOK1 DYRK2 MAPK13 MAP4K5 STK11 MAP3K11 CAMK1 NUAK2 TRIO GSK3A DCLK1 HUNK SLK CAMK2D MLKL PRKCA TLK2 PKN2 CHUK MELK LIMK1 ARAF PRKD1 ROCK2 FAM20C VRK1 CCND3 GSK3B …
query_1	TRUE	0.00342119	205	3385	67	0.0197932	0.326829	GO:0003713	GO:MF	transcription coactivator activity	PHF2 BCL3 NUPR1 CITED1 EP300 LPIN1 PPRC1 ATXN7L3 NIBAN2 CTBP2 CEBPZ NUP98 BCL10 DAXX MAML1 MTA2 RBM14 THRAP3 JMY ETS1 CTNNB1 TGFB1I1 SNW1 MED12 MED24 TRIM24 SIN3A TAF6L ENY2 NCOA7 MED14 TRIM27 DHX9 APEX1 USP22 ZMIZ1 MED13 BCL9L MYOCD FHL5 SS18 MYSM1 SIRT1 NCOA1 CALCOCO1 TRIM13 TRIM14 TADA2A SERTAD2 ARRB1 MID2 KAT5 MRTFB SLC30A9 DYRK1A WBP2 NPAT RRP1B PRPF6 NCOA3 LMO2 TRIM28 MTA1
query_1	TRUE	0.00359053	17	3385	12	0.00354505	0.705882	GO:0016628	GO:MF	oxidoreductase activity, acting on the CH-CH group of donors, NAD or NADP as acceptor	BLVRB DECR2 DHCR7 PTGR1 BLVRA PECR TM7SF2 MECR DHCR24 DPYD AKR1D1
query_1	TRUE	0.0037138	229	3385	73	0.0215657	0.318777	GO:0035091	GO:MF	phosphatidylinositol binding	PARD3 BCAS3 MTSS2 SH3PXD2A MARK1 SNX27 PIK3C2G SNX17 PLD1 SDCBP2 FZD7 SNX9 RUBCN GSDME TOM1L2 KIF16B ZFYVE9 PHLDA2 SESTD1 HS1BP3 CAPG SNX20 ARHGAP32 PITPNC1 SNX14 PLEKHF1 SNX12 ITPR1 SDCBP PLCB1 MREG CLVS1 AMER1 DENND1A PHF12 TLN2 RAB35 PLEKHF2 SH3PXD2B DAB2IP ZFYVE26 ANKFY1 KCNJ2 OSBP SNX19 FERMT2 SNX11 PLEKHA5 FCHSD2 PLEKHA3 NUMA1 NOXO1 SVIL AIDA CERT1 ZFYVE1 HGS OSBPL2 SNX13 GSDMD CGAS ING2 PL…
query_1	TRUE	0.00389371	2158	3385	502	0.148301	0.232623	GO:0016787	GO:MF	hydrolase activity	SULF2 NME1 SEC11C CPZ VASH2 REXO2 CAPN8 ECHDC2 PRSS23 PAPPA2 AIG1 PGLYRP2 CTDSPL ABCD3 PTPRQ LONP2 ADAMTS18 SIRT3 ACER3 NUDT19 EPHX1 ACY1 ENOPH1 PNPLA3 OPLAH SMPDL3A JOSD1 PDE6C FBP1 ABCA4 GDE1 BPHL ABHD15 NT5C3B GTPBP1 UCHL1 MMP2 RASD1 BPNT2 RHOJ RHBDD3 DUT PMPCB ENTPD8 AGA ARF5 ABCB6 MORC2 PSMB1 HAGHL GTF2F2 ARL4A SFRP1 ACOT8 PGAM1 RHBDL1 HSPE1 PDE4D RHOB ADAMTS17 HSPH1 NIT1 ABCD2 FAAH EPHX2 CH…
query_1	TRUE	0.0042693	67	3385	29	0.00856721	0.432836	GO:0016209	GO:MF	antioxidant activity	PRDX1 PRDX2 PRXL2A GLRX MGST1 GSTK1 TXNDC17 CCS PRDX5 PRDX3 GSTO1 MGST3 MGST2 GPX4 SOD1 GPX8 PTGS1 APOE NXN HBM PTGS2 TXNRD1 PRDX6 PRDX4 GSR CLIC2 APOM
query_1	TRUE	0.00453481	352	3385	103	0.0304284	0.292614	GO:0003779	GO:MF	actin binding	VASH2 MTSS2 ABLIM1 TMEM245 MSRB1 ENAH MAP1A SYNE3 KLHL2 ADD3 RAI14 ANTXR1 LIMCH1 CAMSAP3 ARPC3 SYNE2 DBN1 TLNRD1 MSRB2 PRKCE DSTN SHROOM4 ABL1 CORO1A DMTN LMOD1 DST EPS8 CLMN MYO18A SPTBN1 MYO7A CTNNA2 WASF2 PHACTR3 SLC6A2 DIAPH1 CAPG SPTBN2 JMY WIPF2 ATP5F1A ANXA6 MYO9A ITPRID2 GMFG DAAM2 MYRIP MYO1B OPHN1 PDLIM2 TLN2 SYNPO2 MYH9 NEBL PLEC CORO2A SPTAN1 DIAPH2 PRKN MAP1B RCSD1 LCP1 FERMT2 DAAM1 …
query_1	TRUE	0.0048764	42	3385	21	0.00620384	0.5	GO:0016790	GO:MF	thiolester hydrolase activity	ECHDC2 ABCD3 HAGHL ACOT8 ABCD2 ACOT6 LYPLAL1 FASN ACAA2 PPT1 ABHD10 NUDT7 LYPLA1 PNKD ABHD17B ABCD1 ABHD13 ESD UFSP2 ACOT13
query_1	TRUE	0.0052118	231	3385	73	0.0215657	0.316017	GO:0051020	GO:MF	GTPase binding	MTSS2 RABGEF1 RAB11FIP4 XPO5 PAK3 SOD1 RAB3GAP1 OPTN CIB1 XPO6 RANBP2 EPS8 PAK2 SPTBN1 RAP1GAP NCKAP1 TBC1D13 BNIP3 NDRG1 DIAPH1 TRIP11 FNBP1L DAAM2 MYRIP KIF3B DENND1A NCF2 ATP6AP1 LAMTOR1 PDE6D NUTF2 PKN2 DOCK4 DIAPH2 DVL2 RAB11FIP2 ANKFY1 ROCK2 ARHGAP1 MYCBP2 LCP1 RTKN DAAM1 TNFAIP1 SORL1 GOLGA5 RASIP1 RAB11FIP3 RANGAP1 RPH3AL TBC1D20 DENND5A RRAGB FMNL3 PKN3 CORO1C PIH1D2 EXOC5 STRIP1 STRN3 F…
query_1	TRUE	0.00567032	296	3385	89	0.0262925	0.300676	GO:0015631	GO:MF	tubulin binding	VASH2 NDE1 BCAS3 HOOK2 SPAG8 SPC24 MAP1A S100A8 HSPH1 MARK4 CAMSAP3 HDGFL3 EML1 FYN STMN2 CAMSAP2 MTUS1 EFHC1 INO80 BLOC1S2 DNM1 DST HAUS4 NDEL1 KATNAL1 KIF13A DDX3X KIF16B KIF22 TPR NDRG1 TPPP DNM3 TBCA RMDN3 JMY TBCE TAOK1 CLASP1 NAV3 SETD2 TUBGCP4 MAP4 KIF12 PEX14 KATNBL1 CKAP5 MID1 KIF3B GIT1 PDE4B CLASP2 KIF5B DIP2B MAP6D1 KIF21B DCTN1 MAPRE2 EML6 PRKN CETN2 TTLL4 KIF1C MAP1B KIF3C KIF21A KI…
query_1	TRUE	0.00574927	383	3385	110	0.0324963	0.287206	GO:0005543	GO:MF	phospholipid binding	PARD3 BCAS3 PNPLA3 MTSS2 SH3PXD2A MARK1 SNX27 PIK3C2G SNX17 MYOF ANXA2 PLD1 NUP62 UQCC3 SDCBP2 APOE FZD7 AGAP1 SNX9 ANXA1 RUBCN GSDME MME SPTBN1 TOM1L2 KIF16B TPP1 ZFYVE9 PHLDA2 SESTD1 HS1BP3 ARHGAP26 BAIAP3 CAPG SNX20 ARHGAP32 SPTBN2 PITPNC1 SNX14 PLEKHF1 SNX12 ITPR1 SYT2 PSD3 SDCBP PLCB1 PPT1 MREG ANXA6 CLVS1 ANXA4 AMER1 DENND1A PON1 PHF12 OPHN1 TLN2 RAB35 RASA2 PLEKHF2 SH3PXD2B DAB2IP ZFYVE26 …
query_1	TRUE	0.00596669	676	3385	178	0.0525849	0.263314	GO:0016788	GO:MF	hydrolase activity, acting on ester bonds	SULF2 NME1 REXO2 ECHDC2 CTDSPL ABCD3 PTPRQ ENOPH1 PNPLA3 SMPDL3A PDE6C FBP1 GDE1 BPHL ABHD15 NT5C3B BPNT2 HAGHL ACOT8 PDE4D ABCD2 FAAH EPHX2 RNASEK PDE4A PDE7B ACOT6 PLD1 PON3 LPIN1 CTDP1 LHPP ACP1 SIAE ACP4 PDP2 RNASEH2A LYPLAL1 PLCH1 MRPL44 PLAAT3 REXO1 SAMHD1 PLCG2 NOCT PTPMT1 ABHD16A PPP1CB APTX CA2 MBLAC1 PSPH PTPN14 TIMM50 PPM1J AARSD1 PDXP PPP2R5A DUSP10 FASN ACAA2 DUSP1 ETHE1 PPM1D MARF1 …
query_1	TRUE	0.00641522	460	3385	128	0.0378139	0.278261	GO:0019904	GO:MF	protein domain specific binding	SPON1 WBP1 KCNA1 ENAH KHDRBS3 ETS2 BHLHE40 SRRM2 CITED1 SP1 RAPGEF3 HIF1A DLC1 ARL1 LIN7A NUP62 FYN CBLB CLCN3 LANCL1 AR RHOQ PINK1 CYBA ABL1 TBC1D10A BCL2L1 ROBO1 NKD1 FZD7 STRN4 ICA1 E2F4 MRPS31 MYO7A ADAM15 ZFYVE9 RARA WASF2 BCL10 FAM189B RELA SDC2 ACOX1 MCL1 NDFIP1 TP53 CAPG SMAD2 PMEPA1 CNTLN FN1 ATN1 CTNNB1 ITPR1 RB1 MED12 TEAD2 SLC22A4 PPIL1 TRA2B STK11 MEOX1 EPHA4 DENND1A GUSB AATF EFS DF…
query_1	TRUE	0.00737009	140	3385	49	0.0144756	0.35	GO:1901981	GO:MF	phosphatidylinositol phosphate binding	MTSS2 SH3PXD2A MARK1 SNX27 SDCBP2 FZD7 RUBCN GSDME KIF16B PHLDA2 SESTD1 CAPG SNX20 ARHGAP32 SNX14 PLEKHF1 SNX12 SDCBP PLCB1 CLVS1 AMER1 DENND1A TLN2 RAB35 DAB2IP ZFYVE26 ANKFY1 KCNJ2 OSBP FERMT2 SNX11 PLEKHA5 FCHSD2 PLEKHA3 SVIL CERT1 ZFYVE1 OSBPL2 SNX13 GSDMD CGAS PLEKHA4 SNX18 VEPH1 RUBCNL HIP1 MYO1G
query_1	TRUE	0.00939361	949	3385	238	0.0703102	0.25079	GO:0030234	GO:MF	enzyme regulator activity	DAD1 RGCC GCKR BCAS3 COX6A1 DENND2A WNK1 MTSS2 SFRP2 ITGB1BP1 CPAMD8 SH3PXD2A A2M SYNGAP1 PRDX5 TBC1D10B PRDX3 DOCK1 RABGEF1 PRKAR1B RALGDS CSTB NUPR1 SERPINE2 PPP1R1B MGST2 GPC3 ANXA2 CDKN1B RAPGEF3 DLC1 ARL1 ANGPT4 PAPLN FYN TIAM2 RAB3GAP1 RASAL2 ELMOD3 TBC1D25 ITIH4 PRKCE CISH AZIN2 CIB1 TBC1D10A PPP1R12C RANBP2 ARHGEF12 PPP1R12B PSENEN APOE CFLAR SH3BP5 DPM2 PPP2R2B AGAP1 CLPSL2 ANXA1 FAM20A …
query_1	TRUE	0.0098327	168	3385	56	0.0165436	0.333333	GO:0016829	GO:MF	lyase activity	CA8 KYAT3 HACD2 ENOSF1 CA12 UROD ECHS1 SDSL MGST3 MGST2 CYP1A1 CSAD ALDOC GGCT ACO1 PCBD1 CA2 HACL1 TGDS FAHD1 NAXD ENO2 ENO1 EHHADH GOT1 ADCY5 AUH ODC1 APMAP NTHL1 ALAD CA10 HSD17B4 ADCY9 ECHDC3 FH PDXDC1 AZIN1 PPCDC GMDS ECHDC1 HACD3 RNPS1 ADCY2 PAICS FECH CLYBL MVD PCK2 ADCY3 ADCY4 CHAC1
query_1	TRUE	0.0106567	577	3385	154	0.0454948	0.266898	GO:0008289	GO:MF	lipid binding	ACOX2 PARD3 RBP4 BCAS3 PNPLA3 MTSS2 PODN ABCA4 TSPO SH3PXD2A OSBPL3 ATP5MC3 S100A8 MARK1 ADH5 SNX27 PIK3C2G ESR1 SNX17 MYOF PSMB4 PEX3 ANXA2 PLD1 DLC1 NUP62 UQCC3 SDCBP2 RORC GPER1 AR FABP3 STARD8 APOE FZD7 FFAR4 AGAP1 SNX9 ANXA1 RUBCN CLN8 GSDME ICA1 MME PSMA1 SPTBN1 STAR NR2F2 TOM1L2 KIF16B TPP1 ZFYVE9 RARA PHLDA2 SESTD1 ACOX1 HS1BP3 ARHGAP26 BAIAP3 FITM2 CAPG SNX20 ARHGAP32 SPTBN2 PITPNC1 FABP…
query_1	TRUE	0.0185415	133	3385	46	0.0135894	0.345865	GO:0003714	GO:MF	transcription corepressor activity	ARID5A C1QBP RYBP TOB2 SIN3B BCL3 TLE4 SDR16C5 PHB1 TLE5 ZFPM1 CTBP2 IRF2BP2 DAXX MTA2 BEND6 ATN1 SNW1 PEX14 MIER1 TBL1XR1 SIN3A PHF12 CDYL2 FOXP3 LCOR JAZF1 HDAC4 PIAS4 PRKN SFMBT2 HDAC7 RCOR1 SIRT1 HDAC9 MIDEAS NOC2L WTIP NPAT NCOR1 EID1 ZNF653 TRIM28 MTA1
query_1	TRUE	0.0203633	39	3385	19	0.005613	0.487179	GO:0004601	GO:MF	peroxidase activity	PRDX1 PRDX2 MGST1 GSTK1 TXNDC17 PRDX5 PRDX3 MGST3 MGST2 GPX4 GPX8 PTGS1 HBM PTGS2 PRDX6 PRDX4 CLIC2
query_1	TRUE	0.0270061	6	3385	6	0.00177253	1	GO:0003988	GO:MF	acetyl-CoA C-acyltransferase activity	ACAA1 PODN ACAT2 ACAA2 ACAT1 HADHB
query_1	TRUE	0.0270061	6	3385	6	0.00177253	1	GO:0051920	GO:MF	peroxiredoxin activity	PRDX1 PRDX2 PRDX5 PRDX3 PRDX6 PRDX4
query_1	TRUE	0.0298183	43	3385	20	0.00590842	0.465116	GO:0016684	GO:MF	oxidoreductase activity, acting on peroxide as acceptor	PRDX1 PRDX2 MGST1 GSTK1 TXNDC17 PRDX5 PRDX3 MGST3 MGST2 GPX4 GPX8 PTGS1 HBM PTGS2 PRDX6 PRDX4 SESN1 CLIC2
query_1	TRUE	0.0310807	206	3385	64	0.0189069	0.31068	GO:0031267	GO:MF	small GTPase binding	MTSS2 RABGEF1 RAB11FIP4 XPO5 PAK3 SOD1 RAB3GAP1 OPTN CIB1 XPO6 RANBP2 EPS8 PAK2 RAP1GAP NCKAP1 TBC1D13 NDRG1 DIAPH1 TRIP11 DAAM2 MYRIP KIF3B DENND1A NCF2 ATP6AP1 PDE6D NUTF2 PKN2 DOCK4 DIAPH2 DVL2 RAB11FIP2 ANKFY1 ROCK2 ARHGAP1 MYCBP2 RTKN DAAM1 TNFAIP1 SORL1 GOLGA5 RAB11FIP3 RANGAP1 RPH3AL TBC1D20 DENND5A FMNL3 PKN3 CORO1C PIH1D2 EXOC5 STRIP1 STRN3 FMNL2 RANGRF EXOC2 EHD1 FGD1 BICD1 SYTL1 RAP1A
query_1	TRUE	0.0477655	23	3385	13	0.00384047	0.565217	GO:0051537	GO:MF	2 iron, 2 sulfur cluster binding	CISD3 CIAPIN1 ISCA2 FDX1 RAVER1 RFESD AIFM3 SDHB CISD2 ISCU
query_1	TRUE	0.0488618	165	3385	53	0.0156573	0.321212	GO:1901681	GO:MF	sulfur compound binding	CRISPLD2 SULT2A1 CCN5 FGF10 PNPLA3 HSD17B12 HLCS FGFRL1 FBLN7 VEGFA RYR2 DBI SFRP1 SMAD4 SERPINE2 MGST2 ECI2 SMOC2 LANCL1 PCSK6 APOE LRPAP1 EVA1C HACL1 CD34 POSTN ADGRG1 FN1 ACAD9 METTL5 ANXA6 RSPO3 LIPG FGF1 SMOC1 ACBD4 THBS4 LPL CLEC3B NDNF NAV2 DNAJC4 CCN3 PDCD5 ADAMTS1 CCN2 TSR3 TKTL2 BMT2 ECM2 ACBD3 OGDHL HPSE2
query_1	TRUE	0.0494589	213	3385	65	0.0192024	0.305164	GO:0008017	GO:MF	microtubule binding	VASH2 NDE1 HOOK2 SPAG8 SPC24 MAP1A S100A8 MARK4 CAMSAP3 HDGFL3 EML1 CAMSAP2 MTUS1 DNM1 DST HAUS4 NDEL1 KATNAL1 KIF13A KIF16B KIF22 NDRG1 DNM3 RMDN3 JMY CLASP1 NAV3 TUBGCP4 MAP4 KIF12 PEX14 KATNBL1 CKAP5 MID1 KIF3B CLASP2 KIF5B MAP6D1 KIF21B DCTN1 MAPRE2 EML6 CETN2 KIF1C MAP1B KIF3C KIF21A KIF24 KIF1B NUMA1 RGS14 DCDC1 KIF23 JAKMIP2 MID2 KIF26B KIF7 LZTS1 DPYSL2 CAPN6 REEP4 CAMSAP1 PRC1
query_1	TRUE	4.40008e-34	1440	1773	510	0.287648	0.354167	KEGG:01100	KEGG	Metabolic pathways	NME1 BLVRB COX8A BCKDHB DAD1 ACOX2 SULT1E1 CA8 DHRS3 ACAA1 MDH1 COX7A2 SIRT3 ACER3 COX6A1 ACY1 PIGP ENOPH1 PNPLA3 OPLAH HSD17B12 UAP1 EBP PODN CKB HLCS COMT IVD FBP1 PIGS NT5C3B B4GAT1 KYAT3 SMS MGST1 AGPAT3 TALDO1 PGD ACSS2 HACD2 ENOSF1 BPNT2 CA12 ALDH1A2 GSTK1 AKR1A1 CS DUT PCCA ELOVL6 COX7A2L ENTPD8 SORD ASH1L RDH5 NDUFA10 SAT2 PDHB ALDH5A1 QDPR GSTO1 NDUFAB1 ATP5MC3 ACSL1 LSS UROD ECHS1 ADI1 …
query_1	TRUE	3.21604e-17	205	1773	104	0.0586576	0.507317	KEGG:05208	KEGG	Chemical carcinogenesis - reactive oxygen species	COX8A COX7A2 AS3MT COX6A1 EPHX1 PPIF MGST1 AKT2 AKT3 AKR1A1 VEGFA COX7A2L NDUFA10 GSTO1 NDUFAB1 ATP5MC3 NDUFC2 MGST3 MGST2 EPHX2 SLC25A5 NDUFA11 CYP1A1 SDHA PLD1 SOD1 HIF1A NDUFB8 ACP1 COX5B IKBKB NDUFA2 CYBA ABL1 NDUFV1 BRAF RELA SDHC NQO1 NDUFS3 NFKB1 COX7C ATP5F1A NDUFB9 NDUFB6 UQCR10 NDUFS4 MAPK13 NDUFB2 NDUFB5 NDUFS5 COX7B PTK2 NCF2 COX4I1 FOXO3 NDUFA9 ATP5PF ATP5F1C CHUK MET ATP5PB ARAF PRK…
query_1	TRUE	4.20723e-13	192	1773	92	0.0518895	0.479167	KEGG:05415	KEGG	Diabetic cardiomyopathy	MPC2 COX8A COX7A2 COX6A1 PPIF AKT2 AKT3 MMP2 RYR2 COX7A2L NDUFA10 PDHB COL1A1 NDUFAB1 ATP5MC3 PDHA1 NDUFC2 SLC25A5 NDUFA11 TGFB2 SDHA SP1 NDUFB8 COX5B CTSD NDUFA2 CYBA COL1A2 PPP1CB NDUFV1 IRS1 TGFBR2 RELA PLCB3 SDHC NDUFS3 SMAD2 NFKB1 PDK3 COX7C ATP5F1A NDUFB9 NDUFB6 UQCR10 NDUFS4 PLCB1 MAPK13 NDUFB2 NDUFB5 MMP9 NDUFS5 COX7B NCF2 COX4I1 NDUFA9 ATP5PF ATP5F1C CAMK2D PRKCA ATP5PB GYS2 UQCRQ CYC1 G…
query_1	TRUE	1.47122e-10	217	1773	95	0.0535815	0.437788	KEGG:04714	KEGG	Thermogenesis	CREB3L1 COX8A COX7A2 COX6A1 NDUFAF3 COX7A2L NDUFA10 NDUFAB1 ATP5MC3 ACSL1 SMARCC2 NDUFC2 CPT1C NDUFA11 SDHA PLIN1 SLC25A20 NDUFB8 COX5B ACSL4 ARID1B COX15 NDUFA2 SMARCD1 PRKG1 NDUFV1 KLB SDHC NDUFS3 COX7C ARID1A ATP5F1A ADCY5 NDUFB9 NDUFB6 UQCR10 NDUFS4 MAPK13 KDM3B NDUFB2 NDUFB5 NDUFS5 COX7B COA4 TSC1 COX4I1 ADCY9 NDUFA9 ATP5PF ATP5F1C CREB3 CREB5 NDUFAF7 ATP5ME LIPE ATP5PB UQCRQ ADCY2 CYC1 SMAR…
query_1	TRUE	1.73588e-10	125	1773	64	0.036097	0.512	KEGG:00190	KEGG	Oxidative phosphorylation	COX8A COX7A2 COX6A1 COX7A2L NDUFA10 NDUFAB1 ATP5MC3 NDUFC2 NDUFA11 SDHA LHPP NDUFB8 COX5B COX15 ATP6V1F NDUFA2 ATP6V0B ATP6V0D1 ATP6V1H NDUFV1 SDHC NDUFS3 COX7C ATP5F1A NDUFB9 NDUFB6 UQCR10 NDUFS4 NDUFB2 NDUFB5 NDUFS5 COX7B COX4I1 NDUFA9 ATP5PF ATP5F1C ATP6AP1 ATP5ME PPA2 ATP5PB UQCRQ CYC1 NDUFA4 NDUFB4 COX5A NDUFS8 UQCR11 ATP6V1B2 NDUFB7 ATP5PO ATP5MC1 NDUFB11 SDHB NDUFS6
query_1	TRUE	3.93939e-09	283	1773	112	0.0631698	0.39576	KEGG:05016	KEGG	Huntington disease	CREB3L1 COX8A POLR2G COX7A2 COX6A1 PPIF COX7A2L NDUFA10 NOP16 PSMB1 NDUFAB1 ATP5MC3 NDUFC2 SLC25A5 NDUFA11 PSMB4 EP300 SDHA SOD1 SP1 GPX8 RB1CC1 NDUFB8 COX5B NDUFA2 TAF4 DHDH HAP1 PSMA1 NDUFV1 PSMB3 PLCB3 DCTN2 SDHC TP53 NDUFS3 COX7C ATP5F1A NDUFB9 PSMD14 NDUFB6 UQCR10 ITPR1 PSMA2 NDUFS4 PLCB1 TAF4B GNAQ NDUFB2 PSMB7 SIN3A NDUFB5 NDUFS5 COX7B PSMA7 COX4I1 KIF5B NDUFA9 ATP5PF ATP5F1C CREB3 NRBF2 C…
query_1	TRUE	5.67854e-09	57	1773	36	0.0203046	0.631579	KEGG:01212	KEGG	Fatty acid metabolism	ACAA1 HSD17B12 PODN HACD2 ELOVL6 ACSL1 ECHS1 HSD17B8 ACADS ACAT2 CPT1C ACSF3 ACSL4 SCD ELOVL4 HADH FASN ACAA2 ACACA ACOX1 OXSM ACADL ELOVL5 EHHADH PPT1 MCAT SCD5 HSD17B4 ACAT1 HACD3 MECR HADHB ELOVL2 CBR4 HTD2
query_1	TRUE	9.20299e-09	146	1773	68	0.0383531	0.465753	KEGG:04932	KEGG	Non-alcoholic fatty liver disease	COX8A COX7A2 COX6A1 AKT2 AKT3 CEBPA LEP COX7A2L NDUFA10 NDUFAB1 MLXIP MLXIPL NDUFC2 ADIPOR2 NDUFA11 SDHA NDUFB8 COX5B IKBKB NDUFA2 DHDH IRS2 NDUFV1 IRS1 RELA SDHC NDUFS3 NFKB1 BID COX7C IL1A NDUFB9 NDUFB6 UQCR10 TNFRSF1A NDUFS4 MAPK13 NDUFB2 MAP3K11 NDUFB5 NDUFS5 COX7B COX4I1 SREBF1 GSK3A NDUFA9 UQCRQ CYC1 ADIPOQ GSK3B NDUFA4 NDUFB4 COX5A NDUFS8 UQCR11 NDUFB7 NDUFB11 SDHB MAPK14 NDUFS6 PPARG
query_1	TRUE	1.63283e-08	252	1773	101	0.0569656	0.400794	KEGG:05020	KEGG	Prion disease	CREB3L1 COX8A COX7A2 COX6A1 PPIF RYR2 COX7A2L NDUFA10 PSMB1 NDUFAB1 ATP5MC3 C7 NDUFC2 SLC25A5 NDUFA11 PSMB4 SDHA SOD1 NDUFB8 FYN COX5B NDUFA2 CYBA DHDH ATF6B PSMA1 NDUFV1 PSMB3 C9 SDHC NDUFS3 COX7C ATP5F1A IL1A PPP3CA NDUFB9 PSMD14 NDUFB6 UQCR10 ITPR1 PSMA2 NDUFS4 MAPK13 NDUFB2 PSMB7 NDUFB5 NDUFS5 COX7B PSMA7 NCF2 COX4I1 KIF5B NDUFA9 ATP5PF ATP5F1C CREB3 CREB5 PSMC1 PSMB2 KLC4 ATP5PB UQCRQ CYC1 P…
query_1	TRUE	3.26613e-08	248	1773	99	0.0558376	0.399194	KEGG:05012	KEGG	Parkinson disease	COX8A COX7A2 COX6A1 PPIF UCHL1 COX7A2L NDUFA10 PSMB1 NDUFAB1 ATP5MC3 NDUFC2 SLC25A5 NDUFA11 PSMB4 SDHA SOD1 NDUFB8 COX5B NDUFA2 PINK1 BCL2L1 DHDH TRAP1 PSMA1 DUSP1 NDUFV1 PSMB3 SLC39A11 DAXX SDHC TP53 NDUFS3 COX7C ATP5F1A ADCY5 NDUFB9 PSMD14 NDUFB6 UQCR10 ITPR1 PSMA2 NDUFS4 NDUFB2 PSMB7 NDUFB5 NDUFS5 COX7B PSMA7 COX4I1 KIF5B NDUFA9 ATP5PF ATP5F1C CAMK2D PSMC1 UBC PSMB2 KLC4 ATP5PB ANKFY1 UQCRQ PR…
query_1	TRUE	2.64581e-07	356	1773	128	0.072194	0.359551	KEGG:05010	KEGG	Alzheimer disease	COX8A COX7A2 COX6A1 PPIF AKT2 AKT3 COX7A2L NDUFA10 PSMB1 NDUFAB1 ATP5MC3 WNT5B NDUFC2 SLC25A5 NDUFA11 PSMB4 SDHA HSD17B10 RB1CC1 NDUFB8 COX5B CSNK1E IKBKB NDUFA2 PSENEN IRS2 APOE FZD7 APBB1 MME PSMA1 NDUFV1 BRAF IRS1 PSMB3 SLC39A11 RTN4 RELA PLCB3 SDHC NDUFS3 NFKB1 BID COX7C ATP5F1A IL1A PPP3CA NDUFB9 CTNNB1 PSMD14 PTGS2 NDUFB6 UQCR10 ITPR1 TNFRSF1A PSMA2 NDUFS4 PLCB1 GNAQ NDUFB2 PSMB7 NDUFB5 NDU…
query_1	TRUE	7.08948e-07	49	1773	30	0.0169205	0.612245	KEGG:00280	KEGG	Valine, leucine and isoleucine degradation	BCKDHB ACAA1 IVD PCCA ECHS1 PCCB ACADS ACAT2 HSD17B10 MCCC2 ACSF3 BCKDHA ALDH7A1 MCEE AACS HADH ACAA2 HIBADH EHHADH ALDH6A1 AUH ABAT ALDH1B1 OXCT1 ACAT1 BCAT2 HADHB MMUT HMGCS1
query_1	TRUE	8.53776e-07	110	1773	52	0.0293288	0.472727	KEGG:01200	KEGG	Carbon metabolism	MDH1 FBP1 TALDO1 PGD ACSS2 CS PCCA PDHB ECHS1 PGAM1 PSAT1 SDSL PCCB TKT ADH5 PDHA1 ACADS ACAT2 ME1 SDHA ALDOC PHGDH IDH1 DLAT MCEE HK2 ACO1 GPT2 PSPH PFKP RPIA ENO2 ACOX1 SDHC ENO1 HK3 GOT1 ALDH6A1 ME3 ACAT1 IDNK FH G6PD HK1 PC MMUT SDHB ESD RGN OGDHL
query_1	TRUE	3.22293e-05	335	1773	115	0.0648618	0.343284	KEGG:05014	KEGG	Amyotrophic lateral sclerosis	NUP205 COX8A COX7A2 COX6A1 COX7A2L CCS NDUFA10 PSMB1 NDUFAB1 ATP5MC3 NDUFC2 NDUFA11 PSMB4 SDHA SOD1 NUP153 GPX8 RB1CC1 NDUFB8 NUP62 COX5B OPTN NDUFA2 PINK1 BCL2L1 RANBP2 DHDH HAP1 PSMA1 NUP98 NDUFV1 PSMB3 TPR DAXX DCTN2 SDHC TP53 NDUFS3 BID COX7C ATP5F1A PPP3CA NDUFB9 PSMD14 NDUFB6 UQCR10 TNFRSF1A PSMA2 NDUFS4 MAPK13 NDUFB2 PSMB7 NDUFB5 NDUFS5 COX7B PSMA7 COX4I1 SEC13 KIF5B NDUFA9 ATP5PF ATP5F1C …
query_1	TRUE	7.56008e-05	443	1773	143	0.0806543	0.322799	KEGG:05022	KEGG	Pathways of neurodegeneration - multiple diseases	COX8A COX7A2 COX6A1 PPIF UCHL1 RYR2 COX7A2L CCS NDUFA10 PSMB1 NDUFAB1 ATP5MC3 WNT5B NDUFC2 SLC25A5 NDUFA11 PSMB4 SDHA HSD17B10 SOD1 GPX8 RB1CC1 NDUFB8 COX5B CSNK1E OPTN NDUFA2 PINK1 BCL2L1 DHDH FZD7 TRAP1 HAP1 PSMA1 NDUFV1 BRAF PSMB3 RELA PLCB3 DAXX DCTN2 SDHC NDUFS3 NFKB1 SPTBN2 BID COX7C ATP5F1A IL1A PPP3CA NDUFB9 CTNNB1 PSMD14 PTGS2 NDUFB6 UQCR10 ITPR1 TNFRSF1A PSMA2 NDUFS4 PLCB1 MAPK13 GNAQ N…
query_1	TRUE	0.000118349	84	1773	39	0.0219966	0.464286	KEGG:04146	KEGG	Peroxisome	PRDX1 ACOX2 SLC25A17 ABCD3 ACAA1 NUDT19 PODN DECR2 GSTK1 PRDX5 ACSL1 ACOT8 ABCD2 EPHX2 ECI2 PEX3 SOD1 PXMP2 ECH1 PEX11G ACSL4 DDO IDH1 PHYH PECR HACL1 ACOX1 EHHADH PEX14 MPV17 HSD17B4 NUDT7 PEX2 MPV17L2 SLC45A2 CROT PEX16 ABCD1
query_1	TRUE	0.000196929	210	1773	77	0.0434292	0.366667	KEGG:05166	KEGG	Human T-cell leukemia virus 1 infection	NFATC4 CREB3L1 AKT2 AKT3 TSPO ETS2 MSX2 SMAD4 SLC25A5 EP300 TGFB2 MAD2L1 IKBKB MYC MAP3K3 BCL2L1 CDC23 DHDH FDPS NFATC2 CCND2 ATF6B ANAPC15 TGFBR2 RELA TP53 SMAD2 NFKB1 ELK4 IL1R1 XIAP ETS1 ADCY5 IL1R2 PPP3CA CRTC2 TNFRSF1A RB1 E2F1 ANAPC4 SRF MSX1 ADCY9 CREB3 TLN2 NFATC1 CREB5 CHUK ICAM1 ANAPC13 ADCY2 FOSL1 CCND3 MAP3K14 CHEK2 KRAS CDKN1A VDAC2 BUB1B CREB3L4 MAP2K1 NFKBIA CDC16 CRTC3 ADCY3 KAT5 …
query_1	TRUE	0.00111866	194	1773	70	0.0394811	0.360825	KEGG:04510	KEGG	Focal adhesion	AKT2 AKT3 PDGFA VEGFA ITGB3 VWF ITGA7 DOCK1 COL1A1 COL6A6 ITGA5 PAK3 FYN LAMB1 LAMA4 ZYX TNC ITGB4 COL1A2 PAK4 PPP1R12C PPP1R12B PPP1CB CCND2 FLT1 PAK2 LAMC3 BRAF VEGFD DIAPH1 PIP5K1B FN1 XIAP PIP5K1A VAV2 CTNNB1 COL4A6 COL4A3 SPP1 PTK2 LAMC2 TLN2 PRKCA PPP1R12A MET LAMB2 ROCK2 THBS4 CCND3 PDGFD GSK3B BAD DNAJC4 SHC1 MAP2K1 VTN PIP5K1C MAPK1 SOS2 MYLK ITGB8 LAMA5 BCAR1 FLNC COL4A4 ITGA3 BIRC3 RAP…
query_1	TRUE	0.00129611	30	1773	18	0.0101523	0.6	KEGG:00640	KEGG	Propanoate metabolism	BCKDHB ACSS2 PCCA ECHS1 PCCB ACADS BCKDHA MCEE ACACA ACOX1 EHHADH ALDH6A1 ABAT ACSS3 LDHB ECHDC1 MMUT
query_1	TRUE	0.00243264	39	1773	21	0.0118443	0.538462	KEGG:00620	KEGG	Pyruvate metabolism	MDH1 ACSS2 AKR1A1 PDHB ADH5 PDHA1 ACAT2 ME1 ALDH7A1 DLAT LDHD ACACA ALDH1B1 ME3 ACAT1 FH LDHB PC PCK2
query_1	TRUE	0.00328217	75	1773	33	0.0186125	0.44	KEGG:05220	KEGG	Chronic myeloid leukemia	AKT2 AKT3 SMAD4 TGFB2 CDKN1B IKBKB MYC ABL1 BCL2L1 DHDH CTBP2 BRAF TGFBR2 RELA TP53 NFKB1 BCR RB1 E2F1 POLK CHUK ARAF PTPN11 BAD KRAS CDKN1A SHC1 MAP2K1 NFKBIA MAPK1 CBL SOS2
query_1	TRUE	0.00574134	136	1773	51	0.0287648	0.375	KEGG:01240	KEGG	Biosynthesis of cofactors	NME1 DHRS3 AKR1A1 UROD PSAT1 SDR16C5 MMAB NADK NME2 COX15 SPR NFS1 RFK BCO1 PDXP AMIGO3 LIAS VKORC1L1 COQ6 RDH11 OXSM NQO1 COQ5 ALDH1B1 GCH1 ALAS2 AK8 ALAD ADSS2 GUSB PPOX PPCDC COQ3 UGDH HMBS NADSYN1 BCAT2 FECH NMNAT2 MTHFD2 AK5 CPOX DHODH COQ7 GGH COQ2 RGN
query_1	TRUE	0.00770397	53	1773	25	0.0141004	0.471698	KEGG:04923	KEGG	Regulation of lipolysis in adipocytes	AKT2 AKT3 PLIN1 ADORA1 PLAAT3 PTGS1 IRS2 PRKG1 IRS1 ABHD5 FABP4 ADCY5 PTGS2 ADCY9 LIPE NPY1R ADCY2 TSHR PNPLA2 PDE3B ADCY3 MGLL ADCY4
query_1	TRUE	0.0113637	210	1773	71	0.0400451	0.338095	KEGG:05163	KEGG	Human cytomegalovirus infection	NFATC4 CREB3L1 AKT2 AKT3 VEGFA ITGB3 SP1 IKBKB MYC DHDH ARHGEF12 STAT3 NFATC2 GNA11 ATF6B RELA PLCB3 TP53 NFKB1 BID PTK2B IL1R1 ADCY5 PPP3CA CTNNB1 PTGS2 ITPR1 TNFRSF1A RB1 PLCB1 E2F1 MAPK13 GNAQ PTK2 TSC1 PDIA3 ADCY9 CREB3 IL10RB EIF4EBP1 NFATC1 CREB5 PRKCA CCR2 STING1 CHUK ROCK2 ADCY2 GSK3B KRAS CDKN1A CREB3L4 MAP2K1 NFKBIA CCL2 PTGER1 ADCY3 MAPK1 IRF3 CGAS SOS2 CCL4 MAPK14 GNB4 ADCY4 CCL5 CCR1…
query_1	TRUE	0.0166109	29	1773	16	0.00902425	0.551724	KEGG:00020	KEGG	Citrate cycle (TCA cycle)	MDH1 CS PDHB PDHA1 SDHA IDH1 DLAT ACO1 SDHC ACLY FH PC PCK2 SDHB OGDHL
query_1	TRUE	0.0198559	121	1773	45	0.0253807	0.371901	KEGG:00230	KEGG	Purine metabolism	NME1 ENTPD8 PDE4D PDE4A PDE7B NME2 NUDT2 PNP ENTPD3 HDDC3 NUDT5 ATIC PAPSS2 GMPR2 ADCY5 PDE1B DGUOK AK8 ADSS2 PDE4B PDE10A ADCY9 PDE8A IMPDH1 ENPP1 PDE6D GMPS ADCY2 PAICS AK5 NTPCR AMPD2 RRM2 PAPSS1 PGM2 PDE3B ADCY3 HDDC2 NT5E ADCY4 NT5C ADA2 ENTPD1
query_1	TRUE	0.0198627	24	1773	14	0.00789622	0.583333	KEGG:00062	KEGG	Fatty acid elongation	HSD17B12 HACD2 ELOVL6 ECHS1 ELOVL4 HADH ACAA2 ELOVL5 PPT1 HACD3 MECR HADHB ELOVL2
query_1	TRUE	0.0256784	95	1773	37	0.0208686	0.389474	KEGG:05215	KEGG	Prostate cancer	CREB3L1 AKT2 AKT3 PDGFA ZEB1 EP300 CDKN1B AR IKBKB PLAU BRAF RELA TP53 NFKB1 IL1R2 CTNNB1 RB1 E2F1 MMP9 CREB3 CREB5 CHUK PLAT ARAF PDGFD GSK3B BAD KRAS CDKN1A CREB3L4 MAP2K1 NFKBIA MAPK1 SOS2 HSP90B1 TCF7L2
query_1	TRUE	0.0292412	17	1773	11	0.00620417	0.647059	KEGG:00061	KEGG	Fatty acid biosynthesis	ACSL1 HSD17B8 ACSF3 ACSL4 FASN ACACA OXSM MCAT MECR CBR4 HTD2
query_1	TRUE	0.0339032	73	1773	30	0.0169205	0.410959	KEGG:03320	KEGG	PPAR signaling pathway	ACOX2 ACAA1 PODN ACSL1 CPT1C ME1 PLIN1 ACSL4 SCD FABP3 ACOX1 PLIN4 ACADL CYP27A1 EHHADH FABP4 SCD5 SORBS1 ME3 UBC LPL ADIPOQ PLIN2 PLIN5 PCK2 CYP7A1 HMGCS1 PPARG
query_1	TRUE	0.0346819	497	1773	144	0.0812183	0.289738	KEGG:05200	KEGG	Pathways in cancer	FGF10 MGST1 AKT2 AKT3 CEBPA PDGFA MMP2 VEGFA ARNT2 GSTO1 RALGDS SMAD4 BIRC5 MAX WNT5B MGST3 MGST2 ESR1 EP300 EGLN3 TGFB2 CDKN1B PLD1 SP1 HIF1A RASSF1 LAMB1 LAMA4 EPAS1 STAT6 AR IKBKB MYC CDH1 ABL1 BCL2L1 PLCG2 DHDH ARHGEF12 FZD7 STAT3 CCND2 GNA11 CTBP2 LAMC3 ZBTB16 BRAF CTNNA2 RARA IL4R VEGFD TPR TGFBR2 RELA PLCB3 NQO1 TP53 PTCH2 SMAD2 NFKB1 BID FN1 XIAP ETS1 ADCY5 BCR CTNNB1 PTGS2 IFNGR1 COL4A6 …
query_1	TRUE	0.0465825	125	1773	45	0.0253807	0.36	KEGG:04926	KEGG	Relaxin signaling pathway	CREB3L1 AKT2 AKT3 MMP2 VEGFA COL1A1 RXFP1 COL1A2 RXFP2 ATF6B VEGFD TGFBR2 RELA PLCB3 SMAD2 NFKB1 ADCY5 COL4A6 PLCB1 MAPK13 COL4A3 MMP9 ADCY9 CREB3 CREB5 PRKCA ADCY2 KRAS DNAJC4 EDNRB CREB3L4 SHC1 MAP2K1 NFKBIA MAP2K7 ARRB1 ADCY3 MAPK1 SOS2 MAPK14 GNB4 ADCY4 COL4A4 GNB3

## Sheet: IE vs C
Table S3-Enrichment Pathways analysis
query	significant	p_value	term_size	query_size	intersection_size	precision	recall	term_id	source	term_name	intersection
query_1	TRUE	1.23965e-24	5361	2291	901	0.393278	0.168066	GO:1901564	GO:BP	organonitrogen compound metabolic process	CPZ SULF2 SPON1 SULT2A1 MMP2 GPT2 FGF10 PAPPA2 PRSS23 NME1 PTPRQ VASH2 PAPSS2 CYP1A1 SUPT6H MARCHF3 PTK7 MPC2 PLPP3 BLVRB CPAMD8 SEC11C CTDSPL NKD1 EMP2 MME LOXL1 ERC1 GTF2H5 ENOPH1 SAMD4B HUWE1 PIGP P4HA2 PHF2 FOXRED2 RGCC FABP4 CHPF SIN3B MMP14 ANPEP CHD5 IGFBP5 CCBE1 CPT1C S100A8 GPRC5D ADRA2B SFRP2 P4HA3 PUM1 MRPS6 DYRK2 PID1 CSTB USP22 PAH TGFB2 EZH1 ITGB3 FAM20A BOK COMT IL34 PRSS12 MRPL57 …
query_1	TRUE	4.17007e-23	3612	2291	650	0.283719	0.179956	GO:0048523	GO:BP	negative regulation of cellular process	CREB3L1 SULF2 SPON1 COL1A1 TENT5C FGF10 MYOC ZNF703 PODN SUPT6H CNTFR IRS1 C1QTNF1 PLPP3 CPAMD8 NFATC4 FST DCN DHRS3 CTDSPL NKD1 CCN5 TMEFF2 ZHX2 ALDH1A2 SYNGAP1 SAMD4B HIC1 HUWE1 MSX2 PHF2 RGCC FABP4 SIN3B ARID5A MAGED1 C1QBP IGFBP5 SHISA3 SFRP2 PUM1 DYRK2 PID1 CSTB TGFB2 SORCS2 BOK ESR1 ARHGAP10 PTGIR TOB2 S1PR2 NUPR1 PRDX2 NUP62 DAD1 AIFM2 POLR2G PTX3 ITGB1BP1 DKK3 DLG5 ZFPM1 SH3RF2 NIBAN2 FKB…
query_1	TRUE	3.4403e-20	4794	2291	803	0.350502	0.167501	GO:0044260	GO:BP	cellular macromolecule metabolic process	SULF2 SPON1 TENT5C FGF10 NME1 PTPRQ GAA SUPT6H REXO2 MARCHF3 PTK7 IRS1 PLPP3 CPAMD8 SEC11C CTDSPL EMP2 LOXL1 ERC1 ZHX2 GTF2H5 SAMD4B HUWE1 PIGP P4HA2 CIZ1 PHF2 FOXRED2 RGCC FABP4 CHPF SIN3B CHD5 IGFBP5 CCBE1 S100A8 GPRC5D ADRA2B SFRP2 P4HA3 PUM1 MRPS6 DYRK2 PID1 CSTB USP22 TGFB2 EZH1 ITGB3 FAM20A BOK IL34 SIDT2 MRPL57 MARK2 S1PR2 NUPR1 CDC42BPG GTPBP1 KANSL1 ACP1 NUP62 DAD1 XYLT1 BCAP31 POLR2G PT…
query_1	TRUE	6.79852e-18	4635	2291	770	0.336098	0.166127	GO:0048518	GO:BP	positive regulation of biological process	CREB3L1 SULF2 SPON1 COL1A1 CACNA1G TENT5C MMP2 FGF10 MYOC NME1 ZNF703 VASH2 BCAS3 VEGFA SUPT6H CNTFR MEF2D PTK7 MPC2 IRS1 C1QTNF1 PLPP3 NFATC4 FST DCN NKD1 EMP2 MME FOSL2 CD248 SEC16B ALDH1A2 SAMD4B HIC1 HUWE1 MORC2 SLC6A4 CIZ1 PHF2 AMOT RGCC FABP4 BICRAL C1QBP MMP14 IGFBP5 CCBE1 CPT1C S100A8 GPRC5D ADRA2B SFRP2 PUM1 ELL2 DYRK2 PID1 MLXIP USP22 ARNT2 TGFB2 ITGB3 FAM20A BOK ESR1 IL34 S100A12 TOB2 …
query_1	TRUE	4.65861e-17	4651	2291	768	0.335225	0.165126	GO:0019538	GO:BP	protein metabolic process	CPZ SULF2 SPON1 MMP2 FGF10 PAPPA2 PRSS23 PTPRQ VASH2 SUPT6H MARCHF3 PTK7 PLPP3 CPAMD8 SEC11C CTDSPL NKD1 EMP2 MME LOXL1 ERC1 GTF2H5 SAMD4B HUWE1 PIGP P4HA2 PHF2 FOXRED2 RGCC FABP4 CHPF SIN3B MMP14 ANPEP CHD5 IGFBP5 CCBE1 S100A8 GPRC5D ADRA2B SFRP2 P4HA3 PUM1 MRPS6 DYRK2 PID1 CSTB USP22 TGFB2 EZH1 ITGB3 FAM20A BOK IL34 PRSS12 MRPL57 MARK2 S1PR2 NUPR1 CDC42BPG GTPBP1 KANSL1 ACP1 NUP62 DAD1 XYLT1 BC…
query_1	TRUE	4.77938e-17	3406	2291	594	0.259275	0.174398	GO:0007275	GO:BP	multicellular organism development	CREB3L1 SULF2 COL1A1 TENT5C COL1A2 MMP2 FGF10 MGP PAPPA2 ADGRB2 MYOC PTPRQ VASH2 GAA PAPSS2 VEGFA SUPT6H KCNA1 MEF2D PTK7 SOBP PLPP3 NFATC4 FST KCNJ8 DCN EBP DHRS3 EMP2 MME ZHX2 CD248 ALDH1A2 EML1 SYNGAP1 MSX2 SLC6A4 AMOT RGCC PMP22 SEC24D C1QBP MMP14 IGFBP5 CCBE1 LAMC3 ODAD4 S100A8 ADRA2B SFRP2 EFHD1 ARNT2 TGFB2 ESR1 IL34 SIDT2 ISM1 TOB2 NDE1 DBN1 MARK2 S1PR2 NUPR1 PRDX2 DAD1 PTX3 COL8A1 ITGB1BP…
query_1	TRUE	6.3147e-17	4707	2291	775	0.33828	0.164648	GO:0009058	GO:BP	biosynthetic process	CREB3L1 COL1A1 CYP27A1 GPT2 FGF10 NME1 ZNF703 BCAS3 PAPSS2 CYP1A1 CYP7A1 SUPT6H MEF2D MPC2 IRS1 PLPP3 NFATC4 IDI1 FST DCN EBP TMEFF2 ERC1 ABCD3 FOSL2 ZHX2 ALDH1A2 GTF2H5 ENOPH1 SAMD4B HIC1 PIGP MSX2 PHF2 ZNF662 RGCC FABP4 CHPF SIN3B ARID5A BICRAL C1QBP CHD5 IGFBP5 SFRP2 PUM1 ELL2 MRPS6 PTGS1 DYRK2 PID1 MLXIP USP22 ARNT2 PAH TGFB2 ESR1 TOB2 MRPL57 NUPR1 GTPBP1 PRDX2 NUP62 SPAG8 DAD1 XYLT1 POLR2G Z…
query_1	TRUE	6.43668e-17	4063	2291	686	0.299433	0.168841	GO:0044267	GO:BP	cellular protein metabolic process	SPON1 FGF10 PTPRQ SUPT6H MARCHF3 PTK7 PLPP3 CPAMD8 SEC11C CTDSPL EMP2 LOXL1 ERC1 GTF2H5 SAMD4B HUWE1 PIGP P4HA2 PHF2 FOXRED2 RGCC FABP4 SIN3B CHD5 IGFBP5 CCBE1 S100A8 GPRC5D ADRA2B SFRP2 P4HA3 PUM1 MRPS6 DYRK2 PID1 CSTB USP22 TGFB2 EZH1 ITGB3 FAM20A BOK IL34 MRPL57 MARK2 S1PR2 NUPR1 CDC42BPG GTPBP1 KANSL1 ACP1 NUP62 DAD1 BCAP31 POLR2G NMT2 ITGB1BP1 RNF181 SH3RF2 FKBP1B LOXL4 GSPT2 ZER1 TP53INP2 P…
query_1	TRUE	1.21816e-16	1885	2291	368	0.160629	0.195225	GO:0009056	GO:BP	catabolic process	TENT5C CYP27A1 SULT2A1 MMP2 PRDX1 BCAS3 GAA CYP7A1 IRS1 BLVRB DCN NKD1 MME ABCD3 AIG1 ZHX2 SEC16B SAMD4B HUWE1 FOXRED2 ANPEP CPT1C S100A8 PUM1 ACAT2 USP22 PAH BOK COMT SIDT2 NUPR1 PRDX2 BCAP31 POLR2G HAGHL DUT SH3RF2 ZER1 QSOX1 TP53INP2 DDB1 SERPINE2 MMP27 TIPARP CENATAC MFSD8 KYAT3 TSPO AKR1A1 PNP ACER3 EP300 UCHL1 MGST2 PSMB10 PDE4A NUDT19 ADH5 HDAC4 EIF4G1 MRPL44 PSME2 SLC25A17 PLD1 ATP5IF1 LE…
query_1	TRUE	1.68758e-16	4229	2291	707	0.308599	0.167179	GO:0048522	GO:BP	positive regulation of cellular process	CREB3L1 SULF2 SPON1 COL1A1 CACNA1G MMP2 FGF10 MYOC NME1 ZNF703 VASH2 BCAS3 VEGFA SUPT6H CNTFR MEF2D PTK7 MPC2 IRS1 C1QTNF1 PLPP3 NFATC4 DCN NKD1 EMP2 MME FOSL2 CD248 SEC16B ALDH1A2 SAMD4B HIC1 HUWE1 MORC2 SLC6A4 CIZ1 PHF2 RGCC BICRAL C1QBP MMP14 IGFBP5 CCBE1 S100A8 GPRC5D ADRA2B SFRP2 PUM1 ELL2 DYRK2 PID1 MLXIP USP22 ARNT2 TGFB2 ITGB3 FAM20A BOK ESR1 IL34 S100A12 DBN1 MARK2 S1PR2 NUPR1 OLFM2 KANS…
query_1	TRUE	2.12702e-16	4211	2291	704	0.307289	0.167181	GO:0048519	GO:BP	negative regulation of biological process	CREB3L1 SULF2 SPON1 COL1A1 TENT5C FGF10 ADGRB2 MYOC ZNF703 PODN SUPT6H CNTFR IRS1 C1QTNF1 PLPP3 CPAMD8 NFATC4 FST DCN DHRS3 CTDSPL NKD1 CCN5 AFF2 TMEFF2 ZHX2 ALDH1A2 SYNGAP1 SAMD4B HIC1 HUWE1 MORC2 MSX2 SLC6A4 PHF2 AMOT RGCC FABP4 SIN3B ARID5A MAGED1 C1QBP IGFBP5 SHISA3 SFRP2 PUM1 DYRK2 PID1 CSTB TGFB2 SORCS2 BOK ESR1 ARHGAP10 PTGIR ISM1 TOB2 XPO5 S1PR2 NUPR1 PRDX2 NUP62 DAD1 AIFM2 POLR2G PTX3 IT…
query_1	TRUE	1.18813e-15	1290	2291	271	0.118289	0.210078	GO:0044281	GO:BP	small molecule metabolic process	CYP27A1 SULT2A1 GPT2 CA8 NME1 PAPSS2 CYP1A1 CYP7A1 MPC2 IRS1 C1QTNF1 IDI1 EBP DHRS3 MME ABCD3 AIG1 ME3 ALDH1A2 ENOPH1 AS3MT CPT1C PTGS1 ACAT2 DYRK2 PID1 PAH NT5C3B NUPR1 AIFM2 HAGHL DUT MGST3 DDB1 SLC25A13 PTGS2 PDHB ADCY9 RHOQ KYAT3 AKR1A1 PNP ACER3 EP300 MGST2 ATF3 AK5 NDUFAB1 PDE4A NUDT19 ADH5 ATP5MC3 HDAC4 MTHFD2 SLC25A17 CBR2 LEP CH25H ACOX2 CRABP2 ALOX15B EPHX1 SORD BCKDHB FMO1 PNPLA3 ACY1 …
query_1	TRUE	1.27172e-15	2964	2291	524	0.228721	0.176788	GO:0006996	GO:BP	organelle organization	FGF10 MYOC PPL GAA SUPT6H COX7A2 PTK7 DCN EMP2 AFF2 TMEFF2 ABCD3 SEC16B EML1 SYNGAP1 NDUFAF3 HUWE1 MORC2 EMC4 PHF2 AMOT RGCC SEC24D ARPC3 C1QBP CHD5 ODAD4 PID1 EFS EZH1 ITGB3 BOK ARHGAP10 NUP205 NDE1 DBN1 MARK2 S1PR2 NUPR1 CDC42BPG NUP62 AIFM2 BCAP31 ITGB1BP1 TRIP10 BLOC1S2 NAV1 SH3PXD2B MAP1A POLN CHCHD4 TP53INP2 DNM1 CLASP1 SERPINE2 FOXJ2 BIRC5 CABIN1 NDUFA2 MICOS13 DNAJC15 STX8 HAUS1 EHD4 ABL1…
query_1	TRUE	1.805e-15	4412	2291	727	0.317329	0.164778	GO:0032502	GO:BP	developmental process	CRISPLD2 CREB3L1 SULF2 COL1A1 TENT5C COL1A2 MMP2 FGF10 MGP PAPPA2 ADGRB2 MYOC NME1 ZNF703 PTPRQ VASH2 GAA PAPSS2 VEGFA SUPT6H CNTFR KCNA1 MEF2D PTK7 SOBP PLPP3 NFATC4 FST KCNJ8 DCN EBP DHRS3 NKD1 EMP2 MME TMEFF2 FOSL2 ZHX2 CD248 ALDH1A2 EML1 SYNGAP1 HUWE1 MSX2 GOLGA3 SLC6A4 AMOT RGCC FABP4 PMP22 SEC24D C1QBP MMP14 IGFBP5 CCBE1 LAMC3 ODAD4 S100A8 ADRA2B SFRP2 PUM1 EFHD1 PID1 MEGF6 ARNT2 TGFB2 ITGB…
query_1	TRUE	2.89043e-15	4646	2291	758	0.33086	0.163151	GO:1901576	GO:BP	organic substance biosynthetic process	CREB3L1 COL1A1 CYP27A1 FGF10 NME1 ZNF703 BCAS3 PAPSS2 CYP7A1 SUPT6H MEF2D MPC2 IRS1 PLPP3 NFATC4 IDI1 FST DCN EBP TMEFF2 ERC1 ABCD3 FOSL2 ZHX2 ALDH1A2 GTF2H5 ENOPH1 SAMD4B HIC1 PIGP MSX2 PHF2 ZNF662 RGCC FABP4 CHPF SIN3B ARID5A BICRAL C1QBP CHD5 IGFBP5 SFRP2 PUM1 ELL2 MRPS6 PTGS1 DYRK2 PID1 MLXIP USP22 ARNT2 PAH TGFB2 ESR1 TOB2 MRPL57 NUPR1 GTPBP1 PRDX2 NUP62 SPAG8 DAD1 XYLT1 POLR2G ZNF75D NMT2 I…
query_1	TRUE	5.07892e-15	4103	2291	682	0.297687	0.16622	GO:0048856	GO:BP	anatomical structure development	CRISPLD2 CREB3L1 SULF2 COL1A1 TENT5C COL1A2 MMP2 FGF10 MGP PAPPA2 ADGRB2 MYOC NME1 ZNF703 PTPRQ VASH2 GAA PAPSS2 VEGFA SUPT6H CNTFR KCNA1 MEF2D PTK7 SOBP PLPP3 NFATC4 FST KCNJ8 DCN EBP DHRS3 NKD1 EMP2 MME TMEFF2 FOSL2 ZHX2 CD248 ALDH1A2 EML1 SYNGAP1 HUWE1 MSX2 SLC6A4 AMOT RGCC PMP22 SEC24D C1QBP MMP14 IGFBP5 CCBE1 LAMC3 ODAD4 S100A8 ADRA2B SFRP2 EFHD1 PID1 MEGF6 ARNT2 TGFB2 ITGB3 FAM20A CDH20 ESR…
query_1	TRUE	8.41889e-15	4591	2291	748	0.326495	0.162927	GO:0044249	GO:BP	cellular biosynthetic process	CREB3L1 COL1A1 CYP27A1 FGF10 NME1 ZNF703 BCAS3 PAPSS2 CYP1A1 CYP7A1 SUPT6H MEF2D MPC2 IRS1 PLPP3 NFATC4 IDI1 FST DCN ERC1 ABCD3 FOSL2 ZHX2 ALDH1A2 GTF2H5 ENOPH1 SAMD4B HIC1 PIGP MSX2 PHF2 ZNF662 RGCC FABP4 CHPF SIN3B ARID5A BICRAL C1QBP CHD5 IGFBP5 SFRP2 PUM1 ELL2 MRPS6 PTGS1 DYRK2 PID1 MLXIP USP22 ARNT2 PAH TGFB2 ESR1 TOB2 MRPL57 NUPR1 GTPBP1 PRDX2 NUP62 SPAG8 DAD1 XYLT1 POLR2G ZNF75D PTX3 NMT2 …
query_1	TRUE	1.15227e-14	4905	2291	790	0.344828	0.16106	GO:0051179	GO:BP	localization	COL1A1 CACNA1G FGF10 MYOC NME1 GAA PODN SUPT6H KCNA1 PTK7 FBLN5 MPC2 IRS1 C1QTNF1 ABCA4 KCNJ8 DCN ACKR2 EMP2 COX6A1 TMEFF2 ABCD3 CD248 SEC16B SLC6A8 SYNGAP1 EMC4 SLC6A4 CIZ1 AMOT RGCC FABP4 KCNK13 SEC24D C1QBP MMP14 IGFBP5 TBC1D10B CCBE1 LAMC3 ODAD4 S100A8 SFRP2 PID1 TGFB2 EFS ITGB3 SORCS2 SLC6A2 BOK ESR1 IL34 PRSS12 NUP205 SIDT2 NDE1 MRS2 DBN1 XPO5 OLFM2 NUP62 BCAP31 PTX3 OSBPL2 ITGB1BP1 TRIP10 …
query_1	TRUE	2.85947e-14	3036	2291	528	0.230467	0.173913	GO:0048731	GO:BP	system development	CREB3L1 SULF2 COL1A1 COL1A2 MMP2 FGF10 MGP PAPPA2 ADGRB2 MYOC PTPRQ VASH2 GAA PAPSS2 VEGFA SUPT6H KCNA1 MEF2D PTK7 PLPP3 NFATC4 FST KCNJ8 DCN EBP DHRS3 EMP2 MME ZHX2 CD248 ALDH1A2 EML1 SYNGAP1 SLC6A4 AMOT RGCC PMP22 IGFBP5 CCBE1 LAMC3 ODAD4 S100A8 ADRA2B SFRP2 EFHD1 ARNT2 TGFB2 ESR1 IL34 SIDT2 ISM1 TOB2 NDE1 DBN1 MARK2 NUPR1 PRDX2 PTX3 COL8A1 ITGB1BP1 DLG5 ZFPM1 NAV1 ZNF609 RXFP2 SH3PXD2B MAP1A P…
query_1	TRUE	3.01401e-12	2833	2291	489	0.213444	0.172609	GO:0048583	GO:BP	regulation of response to stimulus	CREB3L1 SULF2 COL1A1 PRDX1 FGF10 MYOC ZNF703 SUPT6H PTK7 IRS1 C1QTNF1 PLPP3 NFATC4 FST DCN DHRS3 NKD1 EMP2 SYNGAP1 HIC1 AMOT RGCC FABP4 C1QBP GBF1 IGFBP5 CCBE1 SHISA3 S100A8 ADRA2B SFRP2 PUM1 EFHD1 DYRK2 PID1 TGFB2 BOK ESR1 IL34 S100A12 PTGIR KAZALD1 S1PR2 NUPR1 PRDX2 NUP62 AIFM2 BCAP31 ITGB1BP1 DKK3 DLG5 SH3RF2 FKBP1B UBE2O CLASP1 SERPINE2 GLIS2 LAMTOR2 ACVR1 ADAMTS18 ABL1 WNK1 RANBP9 TMEM25 EP3…
query_1	TRUE	4.03665e-12	1887	2291	350	0.152772	0.18548	GO:0051239	GO:BP	regulation of multicellular organismal process	CREB3L1 SULF2 COL1A1 CACNA1G FGF10 MGP ADGRB2 ZNF703 VASH2 GAA C1QTNF1 NFATC4 FST DCN DHRS3 EMP2 MME SYNGAP1 SLC6A4 AMOT RGCC FABP4 C1QBP IGFBP5 CCBE1 CPT1C ADRA2B SFRP2 TGFB2 ESR1 IL34 ISM1 TOB2 DBN1 S1PR2 NUPR1 PRDX2 ITGB1BP1 DLG5 ZFPM1 FKBP1B PRXL2A FAM210B PAK4 CLASP1 SERPINE2 KCNE4 TBX3 FOXJ2 ACVR1 ADAMTS18 ABL1 WNK1 RNF10 RAB11FIP3 TMEM25 PNP AR LMNA SRPX2 SRF BCL6 ITGA5 STAT6 HDAC4 IL15 SP…
query_1	TRUE	6.16412e-12	4695	2291	746	0.325622	0.158892	GO:0031323	GO:BP	regulation of cellular metabolic process	CREB3L1 SPON1 COL1A1 TENT5C FGF10 ZNF703 BCAS3 CYP7A1 SUPT6H COX7A2 MEF2D IRS1 C1QTNF1 PLPP3 CPAMD8 NFATC4 FST DCN CTDSPL EMP2 AFF2 ERC1 FOSL2 ZHX2 GTF2H5 SAMD4B HIC1 HUWE1 MSX2 CIZ1 PHF2 ZNF662 RGCC FABP4 SIN3B ARID5A BICRAL C1QBP CHD5 IGFBP5 CCBE1 S100A8 GPRC5D ADRA2B SFRP2 PUM1 ELL2 DYRK2 PID1 MLXIP CSTB USP22 ARNT2 TGFB2 ITGB3 FAM20A BOK ESR1 IL34 TOB2 S1PR2 NUPR1 KANSL1 PRDX2 NUP62 SPAG8 BCA…
query_1	TRUE	7.23268e-12	1636	2291	311	0.135749	0.190098	GO:0044248	GO:BP	cellular catabolic process	TENT5C PRDX1 BCAS3 GAA IRS1 BLVRB DCN MME ABCD3 AIG1 ZHX2 SEC16B SAMD4B HUWE1 FOXRED2 ANPEP CPT1C S100A8 PUM1 ACAT2 USP22 PAH BOK COMT SIDT2 NUPR1 PRDX2 BCAP31 POLR2G HAGHL DUT SH3RF2 ZER1 QSOX1 TP53INP2 DDB1 MFSD8 KYAT3 TSPO AKR1A1 PNP ACER3 UCHL1 MGST2 PSMB10 PDE4A NUDT19 ADH5 EIF4G1 MRPL44 PSME2 SLC25A17 ATP5IF1 LEP ATG12 TNRC6C RAB3GAP1 ADRA2A MAGOH PSMB1 SLC25A5 ACOX2 EPHX1 SORD RIDA BCKDHB …
query_1	TRUE	1.07862e-11	2429	2291	428	0.186818	0.176204	GO:0023051	GO:BP	regulation of signaling	CREB3L1 SULF2 COL1A1 PRDX1 FGF10 MYOC ZNF703 PTK7 MPC2 IRS1 C1QTNF1 PLPP3 NFATC4 FST DCN DHRS3 NKD1 EMP2 MME ERC1 SYNGAP1 HIC1 AMOT C1QBP GBF1 IGFBP5 CCBE1 SHISA3 S100A8 ADRA2B SFRP2 PUM1 DYRK2 PID1 TGFB2 SORCS2 BOK ESR1 IL34 S100A12 PTGIR SIDT2 DBN1 KAZALD1 S1PR2 NUPR1 PRDX2 NUP62 BCAP31 ITGB1BP1 DKK3 DLG5 SH3RF2 FKBP1B UBE2O DNM1 SERPINE2 GLIS2 LAMTOR2 BIRC5 ACVR1 ABL1 WNK1 RANBP9 RAB11FIP3 TME…
query_1	TRUE	1.74982e-11	1993	2291	363	0.158446	0.182137	GO:0009653	GO:BP	anatomical structure morphogenesis	CRISPLD2 CREB3L1 SULF2 COL1A1 COL1A2 MMP2 FGF10 PAPPA2 ADGRB2 MYOC PTPRQ VASH2 GAA VEGFA SUPT6H MEF2D PTK7 SOBP PLPP3 NFATC4 FST DCN DHRS3 NKD1 EMP2 TMEFF2 ZHX2 CD248 ALDH1A2 SYNGAP1 HUWE1 MSX2 SLC6A4 AMOT RGCC PMP22 C1QBP MMP14 IGFBP5 CCBE1 LAMC3 SFRP2 PID1 TGFB2 ITGB3 FAM20A CDH20 ESR1 SIDT2 ISM1 SIPA1L3 DBN1 MARK2 COL8A1 ITGB1BP1 DLG5 ATRNL1 ZFPM1 AQP3 MAP1A PAK4 CLASP1 SERPINE2 TBX3 FOXJ2 ACV…
query_1	TRUE	1.9609e-11	2417	2291	425	0.185509	0.175838	GO:0010646	GO:BP	regulation of cell communication	CREB3L1 SULF2 COL1A1 PRDX1 FGF10 MYOC ZNF703 PTK7 MPC2 IRS1 C1QTNF1 PLPP3 NFATC4 FST DCN DHRS3 NKD1 EMP2 MME ERC1 SYNGAP1 HIC1 AMOT C1QBP GBF1 IGFBP5 CCBE1 SHISA3 S100A8 ADRA2B SFRP2 PUM1 DYRK2 PID1 TGFB2 SORCS2 BOK ESR1 IL34 S100A12 PTGIR SIDT2 DBN1 KAZALD1 S1PR2 NUPR1 PRDX2 NUP62 BCAP31 ITGB1BP1 DKK3 DLG5 SH3RF2 FKBP1B UBE2O DNM1 SERPINE2 GLIS2 LAMTOR2 BIRC5 ACVR1 ABL1 WNK1 RANBP9 RAB11FIP3 TME…
query_1	TRUE	2.51852e-11	678	2291	156	0.0680925	0.230088	GO:0006082	GO:BP	organic acid metabolic process	CYP27A1 SULT2A1 GPT2 PAPSS2 CYP1A1 CYP7A1 MPC2 IRS1 ABCD3 AIG1 ME3 ALDH1A2 ENOPH1 AS3MT CPT1C PTGS1 ACAT2 PAH NUPR1 HAGHL MGST3 PTGS2 PDHB KYAT3 AKR1A1 PNP EP300 MGST2 NDUFAB1 NUDT19 ADH5 HDAC4 SLC25A17 LEP ACOX2 CRABP2 ALOX15B EPHX1 BCKDHB FMO1 PNPLA3 ACY1 ALOX5 ECHS1 SDSL HSD17B8 PDXDC1 PGAM1 IDH1 AMDHD2 ACOT6 LONP2 ELOVL4 ACOT8 ALKBH7 ABCD1 TYSND1 ACSF3 PHYH ME1 AARSD1 PON1 ENOSF1 GPX4 SHMT2 M…
query_1	TRUE	6.05054e-11	2159	2291	385	0.168049	0.178323	GO:0070887	GO:BP	cellular response to chemical stimulus	CREB3L1 SULF2 COL1A1 COL1A2 SULT2A1 MMP2 PRDX1 FGF10 ZNF703 BCAS3 CYP1A1 CYP7A1 CNTFR KCNA1 PTK7 MPC2 IRS1 NFATC4 FST DCN ACKR2 MME TXNDC17 ALDH1A2 AS3MT SLC6A4 RGCC FABP4 ARID5A C1QBP IGFBP5 CCBE1 S100A8 IL11RA SFRP2 EFHD1 PTGS1 PID1 TGFB2 ITGB3 BOK ESR1 IL34 S100A12 SIDT2 PRDX2 AIFM2 ITGB1BP1 MGST3 FKBP1B RXFP2 AQP3 PRXL2A FAM210B PAK4 UBE2O CCS LAMTOR2 BIRC5 PTGS2 ACVR1 TIPARP STX8 ABL1 WNK1 D…
query_1	TRUE	6.61105e-11	1176	2291	236	0.103012	0.20068	GO:0048585	GO:BP	negative regulation of response to stimulus	CREB3L1 SULF2 FGF10 MYOC C1QTNF1 NFATC4 FST DCN DHRS3 NKD1 SYNGAP1 HIC1 C1QBP IGFBP5 SHISA3 SFRP2 DYRK2 PID1 BOK ESR1 PTGIR S1PR2 PRDX2 NUP62 ITGB1BP1 DKK3 DLG5 FKBP1B CLASP1 SERPINE2 GLIS2 ACVR1 ADAMTS18 ABL1 RANBP9 TMEM25 AR UCHL1 IGSF1 ZNF385A ATF3 LMNA BCL6 STAT6 PHLPP1 TMEM14A LEP ATF6B ATG12 MAPK8IP1 PTPRU CGNL1 IL1R2 ADRA2A SLC25A5 CACTIN ACP4 PGLYRP2 A2M GPC3 MNT LIF ALOX5 PDGFA BMP7 BCL3…
query_1	TRUE	7.53567e-11	657	2291	151	0.0659101	0.229833	GO:0043436	GO:BP	oxoacid metabolic process	CYP27A1 SULT2A1 GPT2 PAPSS2 CYP1A1 CYP7A1 MPC2 IRS1 ABCD3 AIG1 ME3 ALDH1A2 ENOPH1 CPT1C PTGS1 ACAT2 PAH NUPR1 HAGHL MGST3 PTGS2 PDHB KYAT3 AKR1A1 EP300 MGST2 NDUFAB1 NUDT19 ADH5 HDAC4 SLC25A17 LEP ACOX2 CRABP2 ALOX15B EPHX1 BCKDHB PNPLA3 ACY1 ALOX5 ECHS1 SDSL HSD17B8 PDXDC1 PGAM1 IDH1 AMDHD2 ACOT6 LONP2 ELOVL4 ACOT8 ALKBH7 ABCD1 TYSND1 ACSF3 PHYH ME1 AARSD1 PON1 ENOSF1 GPX4 SHMT2 MTR WDTC1 FBP1 A…
query_1	TRUE	9.07614e-11	783	2291	172	0.0750764	0.219668	GO:0072359	GO:BP	circulatory system development	CREB3L1 COL1A1 COL1A2 MMP2 FGF10 ADGRB2 VASH2 GAA VEGFA MEF2D PTK7 PLPP3 NFATC4 KCNJ8 DCN DHRS3 EMP2 ALDH1A2 AMOT RGCC CCBE1 ODAD4 SFRP2 TGFB2 ISM1 ITGB1BP1 ZFPM1 SH3PXD2B PAK4 TBX3 FOXJ2 ACVR1 TIPARP ABL1 EP300 LMNA SRPX2 SRF ITGA5 SPARC PLEC LEP PI16 CITED1 NDNF SLC9A1 COL4A2 GPC3 FKBP10 LIF DVL2 ALOX5 MAP3K3 BMP7 AMOTL1 PDLIM2 EPHA2 ADGRA2 ANGPT4 COL3A1 COL5A1 TGFBR2 FLT1 HES1 HEXIM1 NFATC2 NF…
query_1	TRUE	1.59563e-10	1581	2291	297	0.129638	0.187856	GO:1901575	GO:BP	organic substance catabolic process	TENT5C CYP27A1 SULT2A1 GAA CYP7A1 IRS1 BLVRB NKD1 ABCD3 AIG1 ZHX2 SAMD4B HUWE1 FOXRED2 ANPEP CPT1C PUM1 ACAT2 USP22 PAH COMT SIDT2 NUPR1 BCAP31 POLR2G HAGHL DUT SH3RF2 ZER1 TP53INP2 DDB1 SERPINE2 TIPARP CENATAC MFSD8 KYAT3 AKR1A1 PNP ACER3 EP300 UCHL1 MGST2 PSMB10 PDE4A NUDT19 ADH5 HDAC4 MRPL44 PSME2 SLC25A17 PLD1 ATP5IF1 LEP TNRC6C ADRA2A MAGOH PSMB1 ACOX2 SORD CLPSL2 RIDA PGLYRP2 BCKDHB LYPLA1 …
query_1	TRUE	1.63671e-10	1346	2291	261	0.113924	0.193908	GO:0008283	GO:BP	cell population proliferation	SULF2 MMP2 PRDX1 FGF10 NME1 ZNF703 VASH2 PODN CNTFR KCNA1 MEF2D FST EMP2 FOSL2 CD248 ALDH1A2 EML1 RGCC MAGED1 IGFBP5 SFRP2 PTGS1 PID1 TGFB2 ITGB3 BOK ESR1 IL34 PTGIR SIDT2 TOB2 NDE1 DBN1 NUPR1 PRDX2 NUP62 SDCBP2 COL8A1 ITGB1BP1 DLG5 CD320 NIBAN2 ZNF609 FKBP1B SERPINE2 TBX3 CRLF1 FOXJ2 BIRC5 ABL1 PNP ACER3 AR UCHL1 LMNA EGLN3 BCL6 PSMB10 COPS9 STAT6 HDAC4 IL15 SPARC MAD1L1 ATP5IF1 LEP MAPK8IP1 PTP…
query_1	TRUE	1.63874e-10	984	2291	204	0.0890441	0.207317	GO:0010648	GO:BP	negative regulation of cell communication	CREB3L1 SULF2 FGF10 MYOC IRS1 NFATC4 FST DCN DHRS3 NKD1 SYNGAP1 HIC1 C1QBP IGFBP5 SHISA3 SFRP2 DYRK2 PID1 SORCS2 BOK ESR1 PTGIR S1PR2 PRDX2 NUP62 ITGB1BP1 DKK3 DLG5 FKBP1B SERPINE2 GLIS2 ACVR1 ABL1 RANBP9 RAB11FIP3 TMEM25 AR UCHL1 IGSF1 ZNF385A ATF3 LMNA SRF BCL6 PHLPP1 TMEM14A LEP ATF6B MAPK8IP1 PTPRU CGNL1 IL1R2 ADRA2A SLC25A5 CACTIN ACP4 GPC3 MNT LIF BMP7 BCL3 EPHA2 ADGRA2 DLC1 DUSP8 ARMC10 TL…
query_1	TRUE	1.66207e-10	2146	2291	381	0.166303	0.17754	GO:0009966	GO:BP	regulation of signal transduction	CREB3L1 SULF2 COL1A1 PRDX1 FGF10 MYOC ZNF703 PTK7 IRS1 C1QTNF1 PLPP3 NFATC4 FST DCN DHRS3 NKD1 EMP2 SYNGAP1 HIC1 AMOT C1QBP GBF1 IGFBP5 CCBE1 SHISA3 S100A8 ADRA2B SFRP2 PUM1 DYRK2 PID1 TGFB2 BOK ESR1 IL34 S100A12 PTGIR KAZALD1 S1PR2 NUPR1 PRDX2 NUP62 BCAP31 ITGB1BP1 DKK3 DLG5 SH3RF2 UBE2O SERPINE2 GLIS2 LAMTOR2 ACVR1 ABL1 WNK1 RANBP9 TMEM25 EP300 AR UCHL1 IGSF1 ZNF385A ATF3 LMNA BCL6 PDE4A AAK1 P…
query_1	TRUE	2.4864e-10	988	2291	204	0.0890441	0.206478	GO:0023057	GO:BP	negative regulation of signaling	CREB3L1 SULF2 FGF10 MYOC IRS1 NFATC4 FST DCN DHRS3 NKD1 SYNGAP1 HIC1 C1QBP IGFBP5 SHISA3 SFRP2 DYRK2 PID1 SORCS2 BOK ESR1 PTGIR S1PR2 PRDX2 NUP62 ITGB1BP1 DKK3 DLG5 FKBP1B SERPINE2 GLIS2 ACVR1 ABL1 RANBP9 RAB11FIP3 TMEM25 AR UCHL1 IGSF1 ZNF385A ATF3 LMNA SRF BCL6 PHLPP1 TMEM14A LEP ATF6B MAPK8IP1 PTPRU CGNL1 IL1R2 ADRA2A SLC25A5 CACTIN ACP4 GPC3 MNT LIF BMP7 BCL3 EPHA2 ADGRA2 DLC1 DUSP8 ARMC10 TL…
query_1	TRUE	4.7616e-10	1721	2291	316	0.137931	0.183614	GO:0050793	GO:BP	regulation of developmental process	CREB3L1 COL1A1 TENT5C FGF10 MGP ADGRB2 MYOC ZNF703 VASH2 SUPT6H PTK7 NFATC4 FST DCN NKD1 EMP2 MME ZHX2 SYNGAP1 HUWE1 SLC6A4 AMOT RGCC C1QBP IGFBP5 CCBE1 ADRA2B SFRP2 TGFB2 ITGB3 ESR1 IL34 ISM1 TOB2 DBN1 MARK2 S1PR2 NUPR1 OLFM2 PRDX2 ITGB1BP1 DLG5 ZFPM1 PRXL2A FAM210B PAK4 CLASP1 SERPINE2 TBX3 FOXJ2 ACVR1 ABL1 RNF10 RHOQ ATP11A PNP CAMSAP1 AR ZNF385A SRPX2 SRF BCL6 ITGA5 STAT6 HDAC4 IL15 SPARC EIF…
query_1	TRUE	5.77189e-10	2164	2291	381	0.166303	0.176063	GO:0051641	GO:BP	cellular localization	COL1A1 FGF10 GAA SUPT6H MPC2 EMP2 ABCD3 SEC16B SYNGAP1 EMC4 SLC6A4 CIZ1 AMOT SEC24D MMP14 TBC1D10B ODAD4 PID1 ITGB3 SORCS2 SLC6A2 BOK ESR1 NUP205 SIDT2 NDE1 DBN1 XPO5 NUP62 BCAP31 OSBPL2 ITGB1BP1 BLOC1S2 FKBP1B LIN7A SH3PXD2B XPO6 CHCHD4 UBE2O DNM1 CLASP1 GLIS2 LAMTOR2 BIRC5 ARL4A NOP16 DNAJC15 STX8 EHD4 ABL1 RHOQ RAB11FIP3 DPY30 TSPO PARD3 SEC31A ZDHHC14 AR UCHL1 SNX27 ZNF385A LMNA DNAJC19 SPCS3…
query_1	TRUE	8.42249e-10	3894	2291	624	0.27237	0.160247	GO:0044271	GO:BP	cellular nitrogen compound biosynthetic process	CREB3L1 COL1A1 FGF10 NME1 ZNF703 BCAS3 PAPSS2 SUPT6H MEF2D MPC2 PLPP3 NFATC4 FST DCN ERC1 FOSL2 ZHX2 GTF2H5 SAMD4B HIC1 MSX2 PHF2 ZNF662 RGCC FABP4 SIN3B ARID5A BICRAL C1QBP CHD5 IGFBP5 SFRP2 PUM1 ELL2 MRPS6 PID1 MLXIP USP22 ARNT2 TGFB2 ESR1 TOB2 MRPL57 NUPR1 GTPBP1 PRDX2 NUP62 SPAG8 POLR2G ZNF75D PTX3 ITGB1BP1 DUT ZFPM1 NIBAN2 ZNF609 GSPT2 UBTF TP53INP2 SLC25A13 DBP TBX3 GLIS2 FOXJ2 ACVR1 PDHB A…
query_1	TRUE	1.98548e-09	1110	2291	220	0.0960279	0.198198	GO:0042127	GO:BP	regulation of cell population proliferation	SULF2 MMP2 FGF10 NME1 ZNF703 VASH2 PODN CNTFR MEF2D EMP2 FOSL2 CD248 ALDH1A2 RGCC MAGED1 IGFBP5 SFRP2 PTGS1 PID1 TGFB2 ITGB3 BOK ESR1 IL34 PTGIR TOB2 NUPR1 NUP62 ITGB1BP1 DLG5 CD320 NIBAN2 ZNF609 SERPINE2 TBX3 CRLF1 FOXJ2 BIRC5 ABL1 PNP ACER3 AR LMNA EGLN3 BCL6 COPS9 STAT6 HDAC4 IL15 SPARC MAD1L1 ATP5IF1 LEP MAPK8IP1 PTPRU SLC25A5 S100A11 ALOX15B SIX5 GPC3 CORO1A LIF DVL2 ALOX5 MAP3K3 PDGFA FMC1 …
query_1	TRUE	2.18511e-09	4575	2291	714	0.311654	0.156066	GO:0080090	GO:BP	regulation of primary metabolic process	CREB3L1 SPON1 COL1A1 TENT5C FGF10 ZNF703 BCAS3 CYP7A1 SUPT6H MEF2D IRS1 C1QTNF1 PLPP3 CPAMD8 NFATC4 FST DCN CTDSPL NKD1 EMP2 AFF2 ERC1 FOSL2 ZHX2 GTF2H5 SAMD4B HIC1 HUWE1 MSX2 CIZ1 PHF2 ZNF662 RGCC FABP4 SIN3B ARID5A BICRAL C1QBP CHD5 IGFBP5 CCBE1 S100A8 GPRC5D ADRA2B SFRP2 PUM1 ELL2 DYRK2 PID1 MLXIP CSTB USP22 ARNT2 TGFB2 ITGB3 FAM20A BOK ESR1 IL34 TOB2 S1PR2 NUPR1 KANSL1 PRDX2 NUP62 SPAG8 BCAP3…
query_1	TRUE	2.44736e-09	2442	2291	418	0.182453	0.171171	GO:0048513	GO:BP	animal organ development	SULF2 COL1A1 COL1A2 MMP2 FGF10 MGP PAPPA2 MYOC NME1 ZNF703 PTPRQ VASH2 GAA PAPSS2 CNTFR KCNA1 MEF2D PTK7 SOBP NFATC4 FST KCNJ8 EBP DHRS3 NKD1 MME FOSL2 ZHX2 CD248 ALDH1A2 EML1 SLC6A4 RGCC IGFBP5 CCBE1 LAMC3 ODAD4 SFRP2 ARNT2 TGFB2 FAM20A ESR1 IL34 SIDT2 TOB2 NDE1 NUPR1 PRDX2 PTX3 COL8A1 DLG5 ATRNL1 ZFPM1 LIN7A RXFP2 AQP3 SH3PXD2B PRXL2A FAM210B CLASP1 SERPINE2 TBX3 GLIS2 CRLF1 ACVR1 SH3PXD2A TIPA…
query_1	TRUE	2.73371e-09	924	2291	190	0.0829332	0.205628	GO:0009968	GO:BP	negative regulation of signal transduction	CREB3L1 SULF2 FGF10 MYOC NFATC4 FST DCN DHRS3 NKD1 SYNGAP1 HIC1 C1QBP IGFBP5 SHISA3 SFRP2 DYRK2 PID1 BOK ESR1 PTGIR S1PR2 PRDX2 NUP62 ITGB1BP1 DKK3 DLG5 SERPINE2 GLIS2 ACVR1 ABL1 RANBP9 TMEM25 AR UCHL1 IGSF1 ZNF385A ATF3 LMNA BCL6 PHLPP1 TMEM14A ATF6B MAPK8IP1 PTPRU CGNL1 IL1R2 SLC25A5 CACTIN ACP4 GPC3 MNT LIF BMP7 BCL3 EPHA2 ADGRA2 DLC1 DUSP8 ARMC10 TLE4 HHIP AMER1 CIB1 GHITM CRY1 ADA PDE4D FAU …
query_1	TRUE	2.85669e-09	644	2291	144	0.0628546	0.223602	GO:0019752	GO:BP	carboxylic acid metabolic process	CYP27A1 GPT2 CYP1A1 CYP7A1 MPC2 IRS1 ABCD3 AIG1 ME3 ALDH1A2 ENOPH1 CPT1C PTGS1 ACAT2 PAH NUPR1 HAGHL MGST3 PTGS2 PDHB KYAT3 AKR1A1 EP300 MGST2 NDUFAB1 NUDT19 ADH5 HDAC4 SLC25A17 LEP ACOX2 CRABP2 ALOX15B EPHX1 BCKDHB PNPLA3 ACY1 ALOX5 ECHS1 SDSL HSD17B8 PDXDC1 PGAM1 IDH1 AMDHD2 ACOT6 LONP2 ELOVL4 ACOT8 ALKBH7 ABCD1 TYSND1 ACSF3 PHYH ME1 AARSD1 PON1 ENOSF1 GPX4 SHMT2 MTR WDTC1 FBP1 ANXA1 CAD ADI1 H…
query_1	TRUE	3.38882e-09	404	2291	102	0.044522	0.252475	GO:0032787	GO:BP	monocarboxylic acid metabolic process	CYP27A1 CYP1A1 CYP7A1 MPC2 IRS1 ABCD3 AIG1 ME3 ALDH1A2 CPT1C PTGS1 ACAT2 NUPR1 HAGHL PTGS2 PDHB AKR1A1 EP300 NDUFAB1 NUDT19 ADH5 HDAC4 SLC25A17 LEP ACOX2 CRABP2 ALOX15B EPHX1 PNPLA3 ALOX5 ECHS1 HSD17B8 PGAM1 IDH1 ACOT6 LONP2 ELOVL4 ACOT8 ALKBH7 ABCD1 TYSND1 ACSF3 PHYH GPX4 WDTC1 FBP1 ANXA1 ACSL1 ACAA1 IDNK GALK1 NR1H3 ABCD2 HACL1 PDK1 STAT3 AKR1D1 FOXK1 ACSL4 PGD SLC27A1 ETFB ACLY DECR2 ACSF2 ACA…
query_1	TRUE	3.4248e-09	2239	2291	388	0.169358	0.173292	GO:0065009	GO:BP	regulation of molecular function	SPON1 FGF10 NME1 BCAS3 PLPP3 CPAMD8 NFATC4 EMP2 COX6A1 ERC1 SYNGAP1 AMOT RGCC FABP4 GBF1 TBC1D10B PPP1R12B S100A8 GPRC5D ADRA2B SFRP2 CSTB TGFB2 ITGB3 FAM20A BOK ESR1 ARHGAP10 IL34 SIPA1L3 NUPR1 PRDX2 NUP62 BCAP31 PTX3 ITGB1BP1 ZFPM1 NIBAN2 FKBP1B RXFP2 SH3PXD2B UBE2O SERPINE2 KCNE4 VCPKMT PSENEN CCS GLIS2 LAMTOR2 SH3PXD2A PPP1R36 ABL1 WNK1 SLPI EP300 AR UCHL1 COL6A3 MGST2 MTSS2 MGMT SRF EGLN3 BC…
query_1	TRUE	4.08599e-09	953	2291	194	0.0846792	0.203568	GO:2000026	GO:BP	regulation of multicellular organismal development	CREB3L1 MGP ADGRB2 VASH2 NFATC4 FST DCN EMP2 MME SYNGAP1 AMOT RGCC CCBE1 SFRP2 TGFB2 IL34 ISM1 TOB2 DBN1 S1PR2 NUPR1 PRDX2 DLG5 ZFPM1 PRXL2A FAM210B PAK4 CLASP1 SERPINE2 TBX3 FOXJ2 ACVR1 ABL1 RNF10 PNP SRPX2 SRF BCL6 ITGA5 IL15 SPARC LEP OMD PI16 CRABP2 ALOX15B PGLYRP2 COL4A2 ZNF365 LIF ALOX5 BMP7 EFEMP1 EPHA2 ADGRA2 ANGPT4 TGFBR2 FLT1 HES1 SP1 BHLHE40 ERBB2 FOXP3 RHOJ RFLNA SASH1 CIB1 VEZF1 BAD …
query_1	TRUE	4.63588e-09	1177	2291	229	0.0999564	0.194562	GO:0046907	GO:BP	intracellular transport	SUPT6H EMP2 ABCD3 SEC16B SEC24D TBC1D10B SORCS2 BOK NUP205 NDE1 XPO5 NUP62 BCAP31 OSBPL2 ITGB1BP1 BLOC1S2 XPO6 CHCHD4 UBE2O ARL4A NOP16 DNAJC15 STX8 EHD4 RAB11FIP3 DPY30 SEC31A ZDHHC14 UCHL1 SNX27 LMNA DNAJC19 SPCS3 TMEM14A SPCS2 RILPL2 ATP5IF1 LEP TRAPPC2 ENY2 CITED1 CD63 SLC25A5 EXOC6B THOC7 OSBP ZFYVE9 COPA TIMM44 FYN RBM15B CORO1A MYO7A LAPTM4B SEC61B BCL3 TRAPPC5 PMPCB DENND2A CHMP3 DENND1A …
query_1	TRUE	5.75917e-09	2109	2291	368	0.160629	0.17449	GO:0033036	GO:BP	macromolecule localization	COL1A1 FGF10 PODN SUPT6H MPC2 IRS1 C1QTNF1 ABCA4 EMP2 ABCD3 SEC16B SYNGAP1 EMC4 CIZ1 AMOT FABP4 SEC24D MMP14 ODAD4 PID1 TGFB2 ITGB3 SORCS2 ESR1 SIDT2 DBN1 XPO5 OLFM2 NUP62 BCAP31 OSBPL2 ITGB1BP1 DLG5 FKBP1B LIN7A SH3PXD2B XPO6 CHCHD4 TP53INP2 GLIS2 LAMTOR2 BIRC5 ARL4A NOP16 DNAJC15 SLCO2A1 STX8 EHD4 ABL1 ABCC1 RHOQ OSBPL3 RAB11FIP3 TSPO PARD3 ATP11A SEC31A ZDHHC14 AR SNX27 ZNF385A LMNA DNAJC19 RR…
query_1	TRUE	5.89018e-09	5503	2291	835	0.36447	0.151735	GO:0019222	GO:BP	regulation of metabolic process	CREB3L1 SULF2 SPON1 COL1A1 TENT5C FGF10 ZNF703 BCAS3 CYP7A1 SUPT6H COX7A2 MEF2D IRS1 C1QTNF1 PLPP3 CPAMD8 NFATC4 FST DCN CTDSPL NKD1 EMP2 AFF2 TMEFF2 ERC1 FOSL2 ZHX2 SEC16B ALDH1A2 GTF2H5 SAMD4B HIC1 HUWE1 MORC2 MSX2 SLC6A4 CIZ1 PHF2 ZNF662 RGCC FABP4 SIN3B ARID5A MAGED1 BICRAL C1QBP CHD5 IGFBP5 CCBE1 S100A8 GPRC5D ADRA2B SFRP2 PUM1 ELL2 DYRK2 PID1 MLXIP CSTB USP22 ARNT2 TGFB2 ITGB3 FAM20A BOK ES…
query_1	TRUE	7.07957e-09	2868	2291	476	0.20777	0.165969	GO:0009893	GO:BP	positive regulation of metabolic process	CREB3L1 SULF2 SPON1 COL1A1 TENT5C FGF10 BCAS3 SUPT6H MEF2D IRS1 C1QTNF1 PLPP3 NFATC4 DCN NKD1 EMP2 FOSL2 SEC16B ALDH1A2 SAMD4B HUWE1 SLC6A4 CIZ1 PHF2 RGCC FABP4 BICRAL CCBE1 S100A8 GPRC5D ADRA2B SFRP2 PUM1 ELL2 DYRK2 PID1 MLXIP USP22 ARNT2 TGFB2 ITGB3 FAM20A BOK ESR1 IL34 S1PR2 NUPR1 KANSL1 NUP62 SPAG8 BCAP31 POLR2G PTX3 ITGB1BP1 ZFPM1 SH3RF2 NIBAN2 ZNF609 ZER1 TP53INP2 DDB1 DBP TBX3 PSENEN GLIS2…
query_1	TRUE	7.70015e-09	387	2291	98	0.0427761	0.25323	GO:0007005	GO:BP	mitochondrion organization	COX7A2 DCN NDUFAF3 HUWE1 PID1 BOK AIFM2 BCAP31 BLOC1S2 CHCHD4 NDUFA2 MICOS13 DNAJC15 TSPO PET100 EP300 LMNA DNAJC19 NDUFAB1 TMEM14A PLEC ATP5IF1 ATG12 SLC25A5 SURF1 TIMM44 LIG3 FMC1 PMPCB NDUFA6 SELENON ALKBH7 BAD APOO NDUFA10 GHITM MPV17 NDUFS5 TRAK2 VPS13C ULK1 ATG9A TMEM186 PRDX3 COX17 UQCC3 OPTN TIMM10 NDUFA11 ZDHHC6 PYCARD PHB1 DMAC1 CHCHD2 TIMM50 LETMD1 SSBP1 TMEM135 KDR RETREG1 NDUFB2 NDUF…
query_1	TRUE	1.17913e-08	2314	2291	396	0.17285	0.171132	GO:0006793	GO:BP	phosphorus metabolic process	SULT2A1 FGF10 NME1 PTPRQ PAPSS2 PTK7 MPC2 PLPP3 IDI1 CTDSPL EMP2 ERC1 GTF2H5 ENOPH1 PIGP RGCC FABP4 GPRC5D ADRA2B SFRP2 DYRK2 PID1 TGFB2 ITGB3 FAM20A IL34 NT5C3B MARK2 S1PR2 NUPR1 CDC42BPG ACP1 NUP62 ITGB1BP1 DUT FKBP1B PAK4 SLC25A13 CRLF1 ACVR1 PDHB PTPN18 ADCY9 PPP1R36 ABL1 WNK1 RHOQ HUNK PNP EP300 AR UCHL1 SRPX2 CKB AK5 PDE4A ITGA5 NUDT19 TAF4 ATP5MC3 HDAC4 AAK1 IL15 PHLPP1 CTDP1 PLEC EIF4G1 P…
query_1	TRUE	1.19205e-08	4470	2291	695	0.303361	0.155481	GO:0051171	GO:BP	regulation of nitrogen compound metabolic process	CREB3L1 SPON1 COL1A1 TENT5C FGF10 ZNF703 BCAS3 SUPT6H MEF2D PLPP3 CPAMD8 NFATC4 FST DCN CTDSPL NKD1 EMP2 AFF2 ERC1 FOSL2 ZHX2 GTF2H5 SAMD4B HIC1 HUWE1 MSX2 CIZ1 PHF2 ZNF662 RGCC FABP4 SIN3B ARID5A BICRAL C1QBP CHD5 IGFBP5 CCBE1 S100A8 GPRC5D ADRA2B SFRP2 PUM1 ELL2 PID1 MLXIP CSTB USP22 ARNT2 TGFB2 ITGB3 FAM20A BOK ESR1 IL34 TOB2 S1PR2 NUPR1 KANSL1 PRDX2 NUP62 SPAG8 BCAP31 POLR2G ZNF75D PTX3 ITGB1…
query_1	TRUE	1.33799e-08	2922	2291	482	0.210388	0.164956	GO:0048869	GO:BP	cellular developmental process	SULF2 COL1A1 TENT5C MMP2 FGF10 MGP MYOC ZNF703 PTPRQ VASH2 VEGFA SUPT6H KCNA1 MEF2D PTK7 PLPP3 NFATC4 FST EMP2 MME TMEFF2 FOSL2 ZHX2 ALDH1A2 EML1 SYNGAP1 AMOT RGCC FABP4 PMP22 C1QBP MMP14 IGFBP5 LAMC3 S100A8 ADRA2B SFRP2 PUM1 EFHD1 PID1 TGFB2 ITGB3 ESR1 IL34 SIDT2 TOB2 SIPA1L3 NDE1 DBN1 MARK2 S1PR2 NUPR1 OLFM2 PRDX2 PTX3 COL8A1 ITGB1BP1 DLG5 ATRNL1 ZFPM1 NAV1 ZNF609 MAP1A PRXL2A FAM210B TP53INP2 …
query_1	TRUE	1.81225e-08	3178	2291	517	0.225666	0.162681	GO:0043412	GO:BP	macromolecule modification	FGF10 PTPRQ SUPT6H MARCHF3 PTK7 PLPP3 CTDSPL EMP2 LOXL1 ERC1 GTF2H5 HUWE1 PIGP P4HA2 PHF2 RGCC FABP4 SIN3B CHD5 S100A8 GPRC5D ADRA2B SFRP2 P4HA3 DYRK2 PID1 USP22 TGFB2 EZH1 ITGB3 FAM20A IL34 MARK2 S1PR2 NUPR1 CDC42BPG KANSL1 ACP1 NUP62 DAD1 NMT2 ITGB1BP1 RNF181 SH3RF2 FKBP1B LOXL4 PAK4 DDB1 UBE2O VCPKMT CRLF1 ACVR1 TRIM47 TIPARP PTPN18 ABL1 WNK1 DNMT3A RNF10 FKBP9 DPY30 TSPO HUNK EP300 KDM5C ZDHH…
query_1	TRUE	2.03771e-08	2295	2291	392	0.171104	0.170806	GO:0006796	GO:BP	phosphate-containing compound metabolic process	SULT2A1 FGF10 NME1 PTPRQ PAPSS2 PTK7 MPC2 PLPP3 IDI1 CTDSPL EMP2 ERC1 GTF2H5 ENOPH1 PIGP RGCC FABP4 GPRC5D ADRA2B SFRP2 DYRK2 PID1 TGFB2 ITGB3 FAM20A IL34 NT5C3B MARK2 S1PR2 NUPR1 CDC42BPG ACP1 NUP62 ITGB1BP1 DUT FKBP1B PAK4 SLC25A13 CRLF1 ACVR1 PDHB PTPN18 ADCY9 PPP1R36 ABL1 WNK1 RHOQ HUNK PNP EP300 AR UCHL1 SRPX2 CKB AK5 PDE4A ITGA5 NUDT19 TAF4 ATP5MC3 HDAC4 AAK1 IL15 PHLPP1 CTDP1 PLEC EIF4G1 P…
query_1	TRUE	2.05605e-08	1936	2291	340	0.148407	0.17562	GO:0032879	GO:BP	regulation of localization	COL1A1 CACNA1G FGF10 MYOC PODN SUPT6H KCNA1 MPC2 IRS1 C1QTNF1 KCNJ8 DCN EMP2 TMEFF2 SEC16B AMOT RGCC KCNK13 C1QBP MMP14 IGFBP5 CCBE1 S100A8 SFRP2 PID1 TGFB2 ITGB3 BOK IL34 SIDT2 DBN1 NUP62 BCAP31 PTX3 ITGB1BP1 DLG5 SH3RF2 ZNF609 FKBP1B TP53INP2 CLASP1 SERPINE2 KCNE4 GLIS2 BIRC5 ACVR1 STX8 ABL1 WNK1 RHOQ RAB11FIP3 AR LMNA SRPX2 BCL6 AAK1 IL15 SPARC MTUS1 TMEM14A MAD1L1 PRKAR1B PLD1 ATP5IF1 LEP PTP…
query_1	TRUE	2.32556e-08	1105	2291	215	0.0938455	0.19457	GO:0016477	GO:BP	cell migration	COL1A1 FGF10 MYOC PODN PTK7 DCN ACKR2 EMP2 TMEFF2 CD248 AMOT RGCC C1QBP MMP14 IGFBP5 CCBE1 LAMC3 S100A8 SFRP2 TGFB2 EFS ITGB3 IL34 NDE1 ITGB1BP1 DLG5 ATRNL1 SH3RF2 NAV1 ZNF609 CLASP1 LAMTOR2 ACVR1 ABL1 WNK1 RHOQ EFHC1 LMNA SRPX2 SRF ITGA5 SPARC MTUS1 PLEC PTPRU CH25H ADRA2A DOCK1 CD63 PLVAP S100A11 NDNF FYN GPC3 CORO1A ALOX5 MAP3K3 PDGFA BMP7 AMOTL1 EPHA2 ADGRA2 PLCG2 ANGPT4 LYVE1 COL5A1 ST3GAL4 …
query_1	TRUE	2.32577e-08	1931	2291	339	0.14797	0.175557	GO:0035556	GO:BP	intracellular signal transduction	COL1A2 PRDX1 FGF10 ADGRB2 CA8 MYOC IRS1 C1QTNF1 NFATC4 DCN ACKR2 ERC1 SYNGAP1 HIC1 AMOT C1QBP GBF1 IGFBP5 S100A8 ADRA2B SFRP2 PUM1 DYRK2 TGFB2 BOK ESR1 IL34 S100A12 MARK2 NUPR1 PRDX2 NUP62 BCAP31 ITGB1BP1 DLG5 SH3RF2 FKBP1B SERPINE2 LAMTOR2 ADCY9 ABL1 WNK1 RHOQ RANBP9 MFSD8 HUNK NRG2 EP300 AR UCHL1 ZNF385A ATF3 BCL6 PDE4A HDAC4 PHLPP1 RALGDS MAD1L1 PLD1 LEP MAPK8IP1 CGNL1 CAMTA1 ADRA2A MARK4 DOCK…
query_1	TRUE	2.59845e-08	2516	2291	423	0.184636	0.168124	GO:0031325	GO:BP	positive regulation of cellular metabolic process	CREB3L1 SPON1 COL1A1 FGF10 BCAS3 SUPT6H MEF2D IRS1 PLPP3 NFATC4 DCN EMP2 FOSL2 SAMD4B HUWE1 CIZ1 PHF2 RGCC BICRAL CCBE1 S100A8 GPRC5D ADRA2B SFRP2 PUM1 ELL2 DYRK2 PID1 MLXIP USP22 ARNT2 TGFB2 FAM20A BOK ESR1 IL34 S1PR2 NUPR1 KANSL1 NUP62 SPAG8 BCAP31 POLR2G PTX3 ITGB1BP1 ZFPM1 SH3RF2 NIBAN2 ZNF609 ZER1 TP53INP2 DDB1 DBP TBX3 PSENEN GLIS2 PLGRKT CRLF1 FOXJ2 ACVR1 ABL1 WNK1 RNF10 RHOQ TSPO ARID1B E…
query_1	TRUE	2.63696e-08	1661	2291	299	0.130511	0.180012	GO:0051128	GO:BP	regulation of cellular component organization	MYOC PTK7 NFATC4 DCN TMEFF2 SYNGAP1 HUWE1 MORC2 PHF2 RGCC ARPC3 MMP14 IGFBP5 SFRP2 TGFB2 ITGB3 BOK ESR1 DBN1 KAZALD1 MARK2 NUPR1 NUP62 ITGB1BP1 DLG5 MAP1A CLASP1 SERPINE2 LAMTOR2 DNAJC15 ABL1 CENATAC RHOQ TSPO EP300 CAMSAP1 AR GMFG LMNA SRPX2 SRF NECTIN1 BCL6 AAK1 TMEM14A EIF4G1 MAD1L1 STMN2 PLD1 ATP5IF1 ATG12 RAB3GAP1 PI16 CGNL1 CH25H MARK4 CD63 SLC25A5 BAZ1B CRABP2 ACP4 NDNF ZNF365 ODF2 MYLIP F…
query_1	TRUE	3.16926e-08	2902	2291	477	0.208206	0.164369	GO:0030154	GO:BP	cell differentiation	SULF2 COL1A1 TENT5C MMP2 FGF10 MGP MYOC ZNF703 PTPRQ VASH2 VEGFA SUPT6H KCNA1 MEF2D PTK7 PLPP3 NFATC4 FST EMP2 MME TMEFF2 FOSL2 ZHX2 ALDH1A2 EML1 SYNGAP1 AMOT RGCC FABP4 C1QBP MMP14 IGFBP5 LAMC3 S100A8 ADRA2B SFRP2 PUM1 EFHD1 TGFB2 ITGB3 ESR1 IL34 SIDT2 TOB2 SIPA1L3 NDE1 DBN1 MARK2 S1PR2 NUPR1 OLFM2 PRDX2 PTX3 COL8A1 ITGB1BP1 DLG5 ATRNL1 ZFPM1 NAV1 ZNF609 MAP1A PRXL2A FAM210B TP53INP2 PAK4 CLASP1…
query_1	TRUE	3.28623e-08	3017	2291	493	0.21519	0.163407	GO:0006464	GO:BP	cellular protein modification process	FGF10 PTPRQ SUPT6H MARCHF3 PTK7 PLPP3 CTDSPL EMP2 LOXL1 ERC1 GTF2H5 HUWE1 PIGP P4HA2 PHF2 RGCC FABP4 SIN3B CHD5 S100A8 GPRC5D ADRA2B SFRP2 P4HA3 DYRK2 PID1 USP22 TGFB2 EZH1 ITGB3 FAM20A IL34 MARK2 S1PR2 NUPR1 CDC42BPG KANSL1 ACP1 NUP62 DAD1 NMT2 ITGB1BP1 RNF181 SH3RF2 FKBP1B LOXL4 PAK4 DDB1 UBE2O VCPKMT CRLF1 ACVR1 TRIM47 TIPARP PTPN18 ABL1 WNK1 DNMT3A RNF10 FKBP9 DPY30 TSPO HUNK EP300 KDM5C ZDHH…
query_1	TRUE	3.28623e-08	3017	2291	493	0.21519	0.163407	GO:0036211	GO:BP	protein modification process	FGF10 PTPRQ SUPT6H MARCHF3 PTK7 PLPP3 CTDSPL EMP2 LOXL1 ERC1 GTF2H5 HUWE1 PIGP P4HA2 PHF2 RGCC FABP4 SIN3B CHD5 S100A8 GPRC5D ADRA2B SFRP2 P4HA3 DYRK2 PID1 USP22 TGFB2 EZH1 ITGB3 FAM20A IL34 MARK2 S1PR2 NUPR1 CDC42BPG KANSL1 ACP1 NUP62 DAD1 NMT2 ITGB1BP1 RNF181 SH3RF2 FKBP1B LOXL4 PAK4 DDB1 UBE2O VCPKMT CRLF1 ACVR1 TRIM47 TIPARP PTPN18 ABL1 WNK1 DNMT3A RNF10 FKBP9 DPY30 TSPO HUNK EP300 KDM5C ZDHH…
query_1	TRUE	3.65435e-08	2663	2291	443	0.193365	0.166354	GO:0010604	GO:BP	positive regulation of macromolecule metabolic process	CREB3L1 SULF2 SPON1 COL1A1 TENT5C FGF10 BCAS3 SUPT6H MEF2D IRS1 C1QTNF1 PLPP3 NFATC4 DCN NKD1 EMP2 FOSL2 SEC16B ALDH1A2 SAMD4B HUWE1 SLC6A4 CIZ1 PHF2 RGCC BICRAL CCBE1 S100A8 GPRC5D ADRA2B SFRP2 PUM1 ELL2 DYRK2 PID1 MLXIP USP22 ARNT2 TGFB2 ITGB3 FAM20A BOK ESR1 IL34 S1PR2 NUPR1 KANSL1 NUP62 SPAG8 BCAP31 POLR2G ITGB1BP1 ZFPM1 SH3RF2 NIBAN2 ZNF609 ZER1 TP53INP2 DDB1 DBP TBX3 PSENEN GLIS2 PLGRKT CRL…
query_1	TRUE	3.85526e-08	1182	2291	226	0.0986469	0.191201	GO:1902531	GO:BP	regulation of intracellular signal transduction	PRDX1 FGF10 MYOC C1QTNF1 DCN SYNGAP1 HIC1 AMOT C1QBP GBF1 IGFBP5 S100A8 ADRA2B SFRP2 PUM1 DYRK2 TGFB2 BOK ESR1 IL34 S100A12 NUPR1 PRDX2 NUP62 BCAP31 ITGB1BP1 DLG5 SH3RF2 SERPINE2 LAMTOR2 ABL1 RANBP9 EP300 AR UCHL1 ZNF385A ATF3 BCL6 PDE4A PHLPP1 MAD1L1 LEP MAPK8IP1 CGNL1 CAMTA1 ADRA2A CACTIN SLC9A1 FYN CTNS LIF MAD2L1 PTPMT1 DVL2 MAP3K3 PDGFA BMP7 LURAP1L LAMTOR3 BCL3 RELL1 VWF EPHA2 PLCG2 RCN3 P2…
query_1	TRUE	4.39251e-08	1080	2291	210	0.091663	0.194444	GO:0045595	GO:BP	regulation of cell differentiation	COL1A1 TENT5C FGF10 MYOC SUPT6H NFATC4 FST EMP2 MME ZHX2 SYNGAP1 RGCC C1QBP IGFBP5 ADRA2B SFRP2 TGFB2 ITGB3 IL34 TOB2 DBN1 S1PR2 OLFM2 PRDX2 ITGB1BP1 ZFPM1 PRXL2A FAM210B CLASP1 SERPINE2 TBX3 FOXJ2 ACVR1 ABL1 ATP11A PNP AR ZNF385A SRF BCL6 HDAC4 IL15 EIF4G1 CASZ1 LEP PI16 CITED1 CRABP2 ALOX15B PGLYRP2 ZNF365 LIF ALOX5 BMP7 EFEMP1 ADGRA2 COL5A1 ADIRF TGFBR2 HES1 NFATC2 NFATC1 BHLHE40 ERBB2 CAMK1 F…
query_1	TRUE	6.03406e-08	2035	2291	352	0.153645	0.172973	GO:0010033	GO:BP	response to organic substance	CREB3L1 SULF2 COL1A1 COL1A2 MMP2 FGF10 ZNF703 BCAS3 CYP1A1 CYP7A1 CNTFR PTK7 MPC2 IRS1 FST KCNJ8 DCN ACKR2 MME TXNDC17 ALDH1A2 SLC6A4 FOXRED2 FABP4 ARID5A IGFBP5 CCBE1 S100A8 IL11RA SFRP2 PID1 TGFB2 ITGB3 BOK ESR1 IL34 PTGIR SIDT2 PRDX2 BCAP31 ITGB1BP1 FKBP1B RXFP2 AQP3 FAM210B PAK4 UBE2O LAMTOR2 BIRC5 ACVR1 TIPARP STX8 ABL1 WNK1 DNMT3A RHOQ SP5 AKR1A1 EP300 AR MTSS2 ATF3 SRF ADH5 STAT6 IL15 MGST…
query_1	TRUE	8.3343e-08	1752	2291	310	0.135312	0.176941	GO:0008104	GO:BP	protein localization	COL1A1 FGF10 MPC2 IRS1 EMP2 SEC16B SYNGAP1 EMC4 CIZ1 AMOT SEC24D MMP14 ODAD4 PID1 TGFB2 ITGB3 SORCS2 ESR1 SIDT2 DBN1 XPO5 OLFM2 NUP62 BCAP31 ITGB1BP1 DLG5 FKBP1B LIN7A SH3PXD2B XPO6 CHCHD4 TP53INP2 GLIS2 LAMTOR2 BIRC5 ARL4A NOP16 DNAJC15 STX8 EHD4 ABL1 RHOQ RAB11FIP3 TSPO PARD3 SEC31A ZDHHC14 AR SNX27 LMNA DNAJC19 RRBP1 NECTIN1 BCL6 AAK1 SPCS3 PLEC SPCS2 RILPL2 ATP5IF1 LEP RAB3GAP1 PTPRU CGNL1 NE…
query_1	TRUE	9.53974e-08	251	2291	70	0.0305543	0.278884	GO:0044282	GO:BP	small molecule catabolic process	CYP27A1 SULT2A1 CYP7A1 IRS1 ABCD3 AIG1 CPT1C ACAT2 PAH HAGHL KYAT3 AKR1A1 PNP NUDT19 ADH5 SLC25A17 LEP ACOX2 SORD BCKDHB ECHS1 SDSL AMDHD2 LONP2 ACOT8 ABCD1 BAD ESD TYSND1 ACSF3 ADA PHYH PON1 ENOSF1 SHMT2 HMGCLL1 ACAA1 IDNK GALK1 ABCD2 HACL1 NUDT5 AKR1D1 FOXK1 HIBCH SLC25A44 ETFB BPNT2 DECR2 GALE ACAA2 TP53 ALDH5A1 HSD17B10 PFKP ETFDH ACADS AUH PNKD ADA2 LRP5 FAAH IRS2 PON3 BDH2 IVD ACOX1 NUDT7
query_1	TRUE	1.00925e-07	3903	2291	612	0.267132	0.156802	GO:0009059	GO:BP	macromolecule biosynthetic process	CREB3L1 COL1A1 FGF10 ZNF703 BCAS3 SUPT6H MEF2D IRS1 PLPP3 NFATC4 FST DCN TMEFF2 ERC1 FOSL2 ZHX2 GTF2H5 SAMD4B HIC1 PIGP MSX2 PHF2 ZNF662 RGCC FABP4 CHPF SIN3B ARID5A BICRAL C1QBP CHD5 IGFBP5 SFRP2 PUM1 ELL2 MRPS6 DYRK2 PID1 MLXIP USP22 ARNT2 TGFB2 ESR1 TOB2 MRPL57 NUPR1 GTPBP1 PRDX2 NUP62 SPAG8 DAD1 XYLT1 POLR2G ZNF75D NMT2 ITGB1BP1 ZFPM1 NIBAN2 ZNF609 GSPT2 UBTF TP53INP2 NECAB3 DBP TBX3 GLIS2 FO…
query_1	TRUE	1.09804e-07	1886	2291	329	0.143605	0.174443	GO:0031324	GO:BP	negative regulation of cellular metabolic process	CREB3L1 SPON1 TENT5C ZNF703 SUPT6H PLPP3 CPAMD8 NFATC4 FST CTDSPL ZHX2 SAMD4B HIC1 MSX2 FABP4 SIN3B ARID5A C1QBP IGFBP5 SFRP2 PUM1 PID1 CSTB TGFB2 ESR1 TOB2 NUPR1 NUP62 POLR2G PTX3 ITGB1BP1 ZFPM1 SH3RF2 NIBAN2 FKBP1B QSOX1 UBE2O SERPINE2 TBX3 GLIS2 DNAJC15 PPP1R36 ABL1 DNMT3A SP5 TSPO EP300 KDM5C AR UCHL1 COL6A3 ATF3 SRF BCL6 KDM4B COPS9 STAT6 HDAC4 PLEC EIF4G1 DNAJC17 KAT6B SAP18 PRKAR1B LEP TNR…
query_1	TRUE	1.22913e-07	2381	2291	400	0.174596	0.167997	GO:0051173	GO:BP	positive regulation of nitrogen compound metabolic process	CREB3L1 SPON1 COL1A1 FGF10 BCAS3 SUPT6H MEF2D PLPP3 NFATC4 DCN NKD1 EMP2 FOSL2 SAMD4B HUWE1 CIZ1 PHF2 RGCC BICRAL CCBE1 S100A8 GPRC5D ADRA2B SFRP2 PUM1 ELL2 PID1 MLXIP USP22 ARNT2 TGFB2 FAM20A BOK ESR1 IL34 S1PR2 NUPR1 KANSL1 NUP62 SPAG8 BCAP31 POLR2G PTX3 ITGB1BP1 ZFPM1 SH3RF2 NIBAN2 ZNF609 ZER1 TP53INP2 DDB1 DBP TBX3 PSENEN GLIS2 PLGRKT CRLF1 FOXJ2 ACVR1 TIPARP ABL1 WNK1 RNF10 RHOQ ARID1B EP300…
query_1	TRUE	1.2876e-07	1488	2291	270	0.117852	0.181452	GO:0051649	GO:BP	establishment of localization in cell	FGF10 SUPT6H MPC2 EMP2 ABCD3 SEC16B SLC6A4 SEC24D TBC1D10B ITGB3 SORCS2 SLC6A2 BOK NUP205 SIDT2 NDE1 XPO5 NUP62 BCAP31 OSBPL2 ITGB1BP1 BLOC1S2 FKBP1B LIN7A XPO6 CHCHD4 UBE2O DNM1 CLASP1 BIRC5 ARL4A NOP16 DNAJC15 STX8 EHD4 RAB11FIP3 DPY30 PARD3 SEC31A ZDHHC14 UCHL1 SNX27 LMNA DNAJC19 SPCS3 TMEM14A SPCS2 MAD1L1 RILPL2 PRKAR1B PLD1 ATP5IF1 LEP TRAPPC2 PPFIA3 ENY2 CITED1 ADRA2A CD63 SLC25A5 EXOC6B TH…
query_1	TRUE	1.3515e-07	258	2291	71	0.0309908	0.275194	GO:0006631	GO:BP	fatty acid metabolic process	CYP1A1 IRS1 ABCD3 AIG1 CPT1C PTGS1 ACAT2 PTGS2 NDUFAB1 NUDT19 ADH5 SLC25A17 LEP ACOX2 ALOX15B EPHX1 PNPLA3 ALOX5 ECHS1 HSD17B8 ACOT6 LONP2 ELOVL4 ACOT8 ALKBH7 ABCD1 TYSND1 ACSF3 PHYH GPX4 WDTC1 ANXA1 ACSL1 ACAA1 NR1H3 ABCD2 HACL1 PDK1 ACSL4 SLC27A1 ETFB ACLY DECR2 ACSF2 ACAA2 CAV1 CRYL1 PTGR3 GPAM HSD17B10 LIAS PDK3 UCP3 ETFDH HACD2 ECI2 TREX1 HPGD ACADS MAPK14 ELOVL6 AUH MIF EIF6 PTGIS FAAH IRS2…
query_1	TRUE	1.41716e-07	714	2291	150	0.0654736	0.210084	GO:0009894	GO:BP	regulation of catabolic process	TENT5C IRS1 DCN NKD1 SAMD4B HUWE1 PUM1 BOK NUPR1 BCAP31 POLR2G SH3RF2 ZER1 QSOX1 TP53INP2 DDB1 SERPINE2 TIPARP CENATAC MFSD8 TSPO EP300 HDAC4 EIF4G1 PSME2 ATP5IF1 LEP ATG12 TNRC6C RAB3GAP1 ADRA2A MAGOH SLC25A5 RIDA MYLIP FYN GPC3 LAPTM4B MAD2L1 FMC1 RNF180 CAMLG SMCR8 PSME1 TBC1D25 IDH1 APEX1 TMEM59 GIGYF2 LONP2 ITSN1 AMER1 ABCD1 TYSND1 AQP11 CLEC16A PLEKHF1 VPS13C ULK1 NDFIP1 SGTA PIP4K2B ARAF W…
query_1	TRUE	2.19245e-07	2603	2291	430	0.187691	0.165194	GO:0006950	GO:BP	response to stress	CREB3L1 SULF2 MMP2 PRDX1 FGF10 PPL BCAS3 PAPSS2 PTK7 C1QTNF1 NFATC4 KCNJ8 ACKR2 TMEFF2 GTF2H5 HIC1 HUWE1 MORC2 FOXRED2 RGCC FABP4 C1QBP S100A8 ADRA2B SFRP2 PUM1 EFHD1 PTGS1 DYRK2 ARNT2 TGFB2 ITGB3 BOK COMT ESR1 S100A12 PTGIR NUPR1 PRDX2 AIFM2 BCAP31 LRP11 PTX3 SH3RF2 AQP3 DDB1 CLASP1 SERPINE2 TBX3 CCS PTGS2 ACVR1 ADAMTS18 DNAJC15 STX8 ABL1 SLPI ACER3 EP300 UCHL1 MGMT ZNF385A ATF3 LMNA SRF EGLN3 B…
query_1	TRUE	2.54895e-07	997	2291	194	0.0846792	0.194584	GO:0006629	GO:BP	lipid metabolic process	CYP27A1 SULT2A1 CYP1A1 CYP7A1 IRS1 PLPP3 ABCA4 IDI1 EBP DHRS3 ABCD3 AIG1 ALDH1A2 PIGP CPT1C ERG28 PTGS1 ACAT2 ESR1 MGST3 PTGS2 TIPARP DNAJC15 ACER3 MGST2 NDUFAB1 NUDT19 ADH5 SLC25A17 PLD1 LEP PGAP3 CH25H ADRA2A ACOX2 CRABP2 ALOX15B EPHX1 CLPSL2 OSBP ABHD15 PNPLA3 DBI PTPMT1 ALOX5 PDGFA FMC1 ECHS1 THRSP HSD17B8 PI4KB RDH5 PLCG2 ST3GAL4 DHCR7 FLT1 IDH1 ACOT6 LONP2 ELOVL4 ACOT8 IAH1 ST6GALNAC3 ALKBH…
query_1	TRUE	4.49136e-07	1398	2291	254	0.110869	0.181688	GO:1901566	GO:BP	organonitrogen compound biosynthetic process	NME1 PAPSS2 MPC2 ENOPH1 SAMD4B PIGP CHPF IGFBP5 PUM1 MRPS6 PID1 PAH MRPL57 GTPBP1 DAD1 XYLT1 POLR2G NMT2 DUT GSPT2 SLC25A13 NECAB3 PDHB ADCY9 MRPL34 PNP ACER3 ZDHHC14 RPN2 MGST2 ZNF385A MRPS15 CKB ATP5MC3 IL15 POMGNT2 EIF4G1 MRPL44 PLD1 ATP5IF1 UROD ATG12 TNRC6C RAB3GAP1 PGAP3 SMS RIDA OSBP DBI RPL32 MRPS7 MRPL24 MRPL30 NME2 FAM20B HABP4 BCL3 SDSL ADCY3 RPL27 ST3GAL4 ZDHHC5 MRPL13 TMEM59 GIGYF2 A…
query_1	TRUE	6.1361e-07	1920	2291	330	0.144042	0.171875	GO:0051246	GO:BP	regulation of protein metabolic process	SPON1 FGF10 SUPT6H PLPP3 CPAMD8 CTDSPL NKD1 EMP2 SAMD4B HUWE1 RGCC FABP4 IGFBP5 CCBE1 S100A8 GPRC5D ADRA2B SFRP2 PUM1 PID1 CSTB TGFB2 ITGB3 FAM20A BOK IL34 S1PR2 NUPR1 KANSL1 NUP62 BCAP31 POLR2G PTX3 ITGB1BP1 SH3RF2 FKBP1B ZER1 DDB1 NECAB3 UBE2O SERPINE2 PSENEN PLGRKT CRLF1 ACVR1 TIPARP ABL1 WNK1 CENATAC MFSD8 TSPO SLPI EP300 UCHL1 COL6A3 MGMT ZNF385A LMNA EGLN3 BCL6 KDM4B COPS9 ITGA5 IL15 PLEC E…
query_1	TRUE	6.31302e-07	3488	2291	550	0.24007	0.157683	GO:0006810	GO:BP	transport	COL1A1 CACNA1G FGF10 NME1 PODN SUPT6H KCNA1 FBLN5 MPC2 IRS1 C1QTNF1 ABCA4 KCNJ8 ACKR2 EMP2 COX6A1 ABCD3 SEC16B SLC6A8 SLC6A4 RGCC FABP4 KCNK13 SEC24D TBC1D10B ODAD4 S100A8 PID1 TGFB2 ITGB3 SORCS2 SLC6A2 BOK PRSS12 NUP205 SIDT2 NDE1 MRS2 XPO5 OLFM2 NUP62 BCAP31 PTX3 OSBPL2 ITGB1BP1 TRIP10 CD320 BLOC1S2 NIBAN2 FKBP1B LOXL4 LIN7A AQP3 CALHM2 XPO6 CHCHD4 SLC25A13 UBE2O DNM1 CLASP1 SERPINE2 KCNE4 TBX3…
query_1	TRUE	6.84919e-07	534	2291	118	0.0515059	0.220974	GO:0001944	GO:BP	vasculature development	CREB3L1 COL1A1 COL1A2 MMP2 FGF10 ADGRB2 VASH2 VEGFA PTK7 PLPP3 NFATC4 DCN EMP2 ALDH1A2 AMOT RGCC CCBE1 SFRP2 TGFB2 ISM1 ITGB1BP1 PAK4 TBX3 FOXJ2 ACVR1 TIPARP ABL1 SRPX2 SRF ITGA5 SPARC LEP CITED1 NDNF COL4A2 GPC3 FKBP10 LIF ALOX5 MAP3K3 BMP7 AMOTL1 EPHA2 ADGRA2 ANGPT4 COL5A1 TGFBR2 FLT1 HES1 NFATC2 NFATC1 SP1 RHOJ SASH1 CIB1 VEZF1 DNAJC4 CD34 ECM1 LEF1 VEGFD DLX3 ANXA1 RHOB ANXA2 GPER1 WASF2 PRCP…
query_1	TRUE	6.98759e-07	1384	2291	251	0.109559	0.181358	GO:0009888	GO:BP	tissue development	SULF2 COL1A1 COL1A2 MMP2 FGF10 MGP ZNF703 PTPRQ GAA MEF2D PTK7 NFATC4 FST NKD1 TMEFF2 FOSL2 ALDH1A2 RGCC MMP14 IGFBP5 LAMC3 SFRP2 TGFB2 FAM20A ESR1 SIDT2 SIPA1L3 S1PR2 NUPR1 COL8A1 DLG5 ATRNL1 ZFPM1 CLASP1 SERPINE2 TBX3 CRLF1 FOXJ2 ACVR1 TIPARP ABL1 EP300 AR ATF3 RXFP1 LMNA SRF GSTK1 NECTIN1 ZFAT ITGA5 STAT6 HDAC4 PLEC RILPL2 LEP OMD PI16 CITED1 EN1 ALOX15B SLC9A1 COL4A2 KRT10 GPC3 MYO7A ORAI1 LI…
query_1	TRUE	7.17998e-07	996	2291	192	0.0838062	0.192771	GO:0043603	GO:BP	cellular amide metabolic process	SPON1 MPC2 SEC11C MME SAMD4B ANPEP IGFBP5 PUM1 MRPS6 MRPL57 GTPBP1 POLR2G GSPT2 PDHB CPXM1 MRPL34 PNP ACER3 MGST2 ZNF385A MRPS15 GSTK1 NUDT19 SPCS3 SPCS2 EIF4G1 MRPL44 PLD1 TNRC6C GSTO1 RIDA OSBP RPL32 MRPS7 MRPL24 MRPL30 CTNS HABP4 BCL3 RPL27 ARL6IP5 MRPL13 IDH1 AMDHD2 ACOT6 GIGYF2 SP1 ELOVL4 ERBB2 CLIC5 ACOT8 RPS18 ST6GALNAC3 MRPS18B ST3GAL1 ABCD1 ATP6AP2 ADA SOD1 AARSD1 ETHE1 PCSK6 TLCD3B RPL2…
query_1	TRUE	8.6708e-07	328	2291	82	0.0357922	0.25	GO:0006091	GO:BP	generation of precursor metabolites and energy	COX8A GAA COX7A2L COX7A2 IRS1 NFATC4 COX6A1 DYRK2 NUPR1 SLC25A13 DNAJC15 EP300 COX5B ADH5 HDAC4 PLEC LEP NDUFC2 TALDO1 COX7B PGAM1 COX7C IDH1 CYBA ABCD1 SIRT3 NDUFA10 ANTKMT NDUFB8 COX17 SHMT2 UQCC3 COX4I1 FBP1 UQCR10 HMGCLL1 GALK1 PYGB STAT3 ATP5PB FOXK1 PGD ENPP1 ETFB NDUFS4 TKT HK3 RAVER1 MTOR GYG2 ATP5PF TP53 SLC25A33 PFKP ETFDH RB1CC1 PPP1R3B NDUFB9 TREX1 BID GSK3A MDH1 CS NDUFB6 RPIA POLG2 …
query_1	TRUE	1.03953e-06	5135	2291	770	0.336098	0.149951	GO:0060255	GO:BP	regulation of macromolecule metabolic process	CREB3L1 SULF2 SPON1 COL1A1 TENT5C FGF10 ZNF703 BCAS3 SUPT6H MEF2D IRS1 C1QTNF1 PLPP3 CPAMD8 NFATC4 FST DCN CTDSPL NKD1 EMP2 AFF2 TMEFF2 ERC1 FOSL2 ZHX2 SEC16B ALDH1A2 GTF2H5 SAMD4B HIC1 HUWE1 MORC2 MSX2 SLC6A4 CIZ1 PHF2 ZNF662 RGCC FABP4 SIN3B ARID5A MAGED1 BICRAL C1QBP CHD5 IGFBP5 CCBE1 S100A8 GPRC5D ADRA2B SFRP2 PUM1 ELL2 DYRK2 PID1 MLXIP CSTB USP22 ARNT2 TGFB2 ITGB3 FAM20A BOK ESR1 IL34 TOB2 X…
query_1	TRUE	1.06239e-06	10458	2291	1448	0.632038	0.138459	GO:0044237	GO:BP	cellular metabolic process	CREB3L1 SULF2 SPON1 COL1A1 TENT5C CYP27A1 SULT2A1 PRDX1 GPT2 FGF10 CA8 COX8A NME1 ZNF703 PTPRQ SULT1E1 BCAS3 GAA PAPSS2 CYP1A1 CYP7A1 SUPT6H REXO2 COX7A2L MARCHF3 COX7A2 MEF2D PTK7 MPC2 IRS1 C1QTNF1 PLPP3 BLVRB CPAMD8 ABCA4 NFATC4 IDI1 SEC11C FST DCN DHRS3 CTDSPL EMP2 COX6A1 MME LOXL1 AFF2 ERC1 ABCD3 FOSL2 AIG1 ZHX2 SEC16B ME3 TSTD1 ALDH1A2 GTF2H5 ENOPH1 SAMD4B HIC1 HUWE1 PIGP AS3MT MSX2 P4HA2 CI…
query_1	TRUE	1.51055e-06	3624	2291	566	0.247054	0.156181	GO:0051234	GO:BP	establishment of localization	COL1A1 CACNA1G FGF10 NME1 PODN SUPT6H KCNA1 FBLN5 MPC2 IRS1 C1QTNF1 ABCA4 KCNJ8 ACKR2 EMP2 COX6A1 ABCD3 SEC16B SLC6A8 EMC4 SLC6A4 RGCC FABP4 KCNK13 SEC24D TBC1D10B ODAD4 S100A8 PID1 TGFB2 ITGB3 SORCS2 SLC6A2 BOK PRSS12 NUP205 SIDT2 NDE1 MRS2 XPO5 OLFM2 NUP62 BCAP31 PTX3 OSBPL2 ITGB1BP1 TRIP10 CD320 BLOC1S2 NIBAN2 FKBP1B LOXL4 LIN7A AQP3 CALHM2 XPO6 CHCHD4 SLC25A13 UBE2O DNM1 CLASP1 SERPINE2 KCNE4…
query_1	TRUE	1.67726e-06	1019	2291	194	0.0846792	0.190383	GO:0018193	GO:BP	peptidyl-amino acid modification	FGF10 SUPT6H PLPP3 LOXL1 P4HA2 CHD5 S100A8 SFRP2 P4HA3 DYRK2 USP22 EZH1 ITGB3 IL34 MARK2 S1PR2 CDC42BPG KANSL1 NMT2 FKBP1B LOXL4 VCPKMT CRLF1 ACVR1 ABL1 WNK1 FKBP9 DPY30 EP300 ZDHHC14 LMNA EGLN3 KDM4B NDUFAB1 ITGA5 TAF4 ADH5 IL15 EIF4G1 KAT6B LEP ENY2 ADRA2A BAZ1B NDNF FKBP5 FYN FKBP2 FKBP10 TSSK4 LIF DVL2 BMP7 EFEMP1 EPHA2 PLCG2 ANGPT4 TGFBR2 FLT1 HES1 TNFSF18 MLLT6 KRTCAP2 ERBB2 TTLL4 CAMK1 FOX…
query_1	TRUE	1.86888e-06	209	2291	59	0.0257529	0.282297	GO:0046034	GO:BP	ATP metabolic process	COX8A COX7A2L COX7A2 COX6A1 PID1 NUPR1 SLC25A13 DNAJC15 TSPO EP300 COX5B AK5 ATP5MC3 HDAC4 ATP5IF1 NDUFC2 CTNS COX7B PGAM1 COX7C ABCD1 BAD NDUFA10 ANTKMT ATP5ME NDUFB8 SHMT2 UQCC3 COX4I1 FBP1 UQCR10 GALK1 NUDT5 STAT3 ATP5PB FOXK1 ENPP1 HK3 ATP5PF TP53 SLC25A33 PFKP NDUFB9 TREX1 BID NDUFB6 UQCRQ EIF6 PPIF NDUFV1 PARP1 NDUFS3 NDUFS8
query_1	TRUE	1.88684e-06	975	2291	187	0.0816237	0.191795	GO:0051240	GO:BP	positive regulation of multicellular organismal process	SULF2 COL1A1 FGF10 ZNF703 VASH2 C1QTNF1 NFATC4 FST MME AMOT RGCC FABP4 C1QBP CCBE1 CPT1C SFRP2 TGFB2 IL34 TOB2 DBN1 PRDX2 DLG5 ZFPM1 PAK4 SERPINE2 ACVR1 ABL1 RNF10 PNP AR SRPX2 SRF BCL6 ITGA5 STAT6 IL15 LEP ADRA2A CRABP2 ALOX15B TIGIT SLC9A1 ZNF365 LIF ALOX5 BMP7 BCL3 PLCG2 ANGPT4 POLR3F ST3GAL4 TGFBR2 FLT1 HES1 AIF1 SP1 CYBA FOXP3 SASH1 CIB1 BAD HRH2 DNAJC4 ATP6AP2 ADA MMP8 CD34 PDE4D SOD1 NUMA1…
query_1	TRUE	2.10578e-06	1596	2291	280	0.122217	0.175439	GO:0007399	GO:BP	nervous system development	SULF2 FGF10 ADGRB2 MYOC PTPRQ VASH2 KCNA1 PTK7 PLPP3 NFATC4 MME ZHX2 ALDH1A2 EML1 SYNGAP1 SLC6A4 PMP22 LAMC3 ODAD4 S100A8 ADRA2B SFRP2 EFHD1 ARNT2 TGFB2 IL34 NDE1 DBN1 MARK2 DLG5 NAV1 ZNF609 MAP1A PAK4 SERPINE2 TBX3 GLIS2 ABL1 RNF10 MFSD8 ACER3 NRG2 EFHC1 EP300 CAMSAP1 UCHL1 SRPX2 SRF NECTIN1 BCL6 PLEC EIF4G1 NFASC SLC6A17 STMN2 CASZ1 LEP RAB3GAP1 CITED1 MARK4 EN1 CRABP2 DLG4 SHROOM4 ACP4 NDNF ZN…
query_1	TRUE	2.2266e-06	508	2291	112	0.0488869	0.220472	GO:0001568	GO:BP	blood vessel development	CREB3L1 COL1A1 COL1A2 MMP2 FGF10 ADGRB2 VASH2 VEGFA PTK7 PLPP3 NFATC4 DCN EMP2 ALDH1A2 AMOT RGCC CCBE1 SFRP2 TGFB2 ISM1 ITGB1BP1 PAK4 TBX3 FOXJ2 ACVR1 TIPARP ABL1 SRPX2 SRF ITGA5 SPARC LEP CITED1 NDNF COL4A2 GPC3 FKBP10 ALOX5 MAP3K3 BMP7 AMOTL1 EPHA2 ADGRA2 ANGPT4 COL5A1 TGFBR2 FLT1 HES1 SP1 RHOJ SASH1 CIB1 VEZF1 DNAJC4 CD34 ECM1 LEF1 VEGFD DLX3 ANXA1 RHOB ANXA2 GPER1 WASF2 PRCP RAPGEF1 LAMA4 SUF…
query_1	TRUE	2.86697e-06	1731	2291	299	0.130511	0.172733	GO:0071702	GO:BP	organic substance transport	COL1A1 PODN SUPT6H MPC2 IRS1 C1QTNF1 ABCA4 ABCD3 SEC16B SLC6A8 SLC6A4 FABP4 SEC24D S100A8 PID1 TGFB2 ITGB3 SORCS2 SLC6A2 SIDT2 XPO5 OLFM2 NUP62 BCAP31 OSBPL2 ITGB1BP1 CD320 FKBP1B LIN7A AQP3 XPO6 CHCHD4 SLC25A13 SLC44A2 BIRC5 ARL4A NOP16 DNAJC15 SLCO2A1 STX8 ABCC1 RHOQ OSBPL3 RAB11FIP3 TSPO ATP11A SEC31A ZDHHC14 SNX27 SLC26A2 LMNA DNAJC19 RRBP1 ATP8B2 SPCS3 MGST1 SPCS2 SLC6A17 RILPL2 SLC25A17 ATP…
query_1	TRUE	3.13974e-06	1385	2291	248	0.10825	0.179061	GO:0071705	GO:BP	nitrogen compound transport	COL1A1 SUPT6H MPC2 IRS1 SEC16B SLC6A8 SLC6A4 SEC24D S100A8 TGFB2 ITGB3 SORCS2 SLC6A2 SIDT2 XPO5 OLFM2 NUP62 BCAP31 ITGB1BP1 CD320 FKBP1B LIN7A AQP3 XPO6 CHCHD4 SLC25A13 SLC44A2 BIRC5 ARL4A NOP16 DNAJC15 STX8 ABCC1 RAB11FIP3 SEC31A ZDHHC14 SNX27 LMNA DNAJC19 RRBP1 SPCS3 MGST1 SPCS2 SLC6A17 RILPL2 SLC25A17 ATP5IF1 LEP ENY2 NEURL1B ADRA2A CD63 SLC25A5 EXOC6B THOC7 OSBP SCAMP2 LYPLA1 COPA TIMM44 FYN …
query_1	TRUE	3.30196e-06	1245	2291	227	0.0990834	0.182329	GO:0048870	GO:BP	cell motility	COL1A1 FGF10 MYOC PODN PTK7 DCN ACKR2 EMP2 TMEFF2 CD248 AMOT RGCC C1QBP MMP14 IGFBP5 CCBE1 LAMC3 S100A8 SFRP2 TGFB2 EFS ITGB3 IL34 NDE1 ITGB1BP1 DLG5 ATRNL1 SH3RF2 NAV1 ZNF609 CLASP1 LAMTOR2 ACVR1 ABL1 WNK1 RHOQ CATSPER2 EFHC1 LMNA SRPX2 SRF ITGA5 SPARC MTUS1 PLEC PLD1 PTPRU CH25H ADRA2A DOCK1 CD63 PLVAP S100A11 SORD NDNF FYN GPC3 CORO1A TSSK4 ALOX5 MAP3K3 PDGFA BMP7 AMOTL1 ADCY3 EPHA2 ADGRA2 PLC…
query_1	TRUE	3.30196e-06	1245	2291	227	0.0990834	0.182329	GO:0051674	GO:BP	localization of cell	COL1A1 FGF10 MYOC PODN PTK7 DCN ACKR2 EMP2 TMEFF2 CD248 AMOT RGCC C1QBP MMP14 IGFBP5 CCBE1 LAMC3 S100A8 SFRP2 TGFB2 EFS ITGB3 IL34 NDE1 ITGB1BP1 DLG5 ATRNL1 SH3RF2 NAV1 ZNF609 CLASP1 LAMTOR2 ACVR1 ABL1 WNK1 RHOQ CATSPER2 EFHC1 LMNA SRPX2 SRF ITGA5 SPARC MTUS1 PLEC PLD1 PTPRU CH25H ADRA2A DOCK1 CD63 PLVAP S100A11 SORD NDNF FYN GPC3 CORO1A TSSK4 ALOX5 MAP3K3 PDGFA BMP7 AMOTL1 ADCY3 EPHA2 ADGRA2 PLC…
query_1	TRUE	5.18844e-06	775	2291	154	0.0672196	0.19871	GO:0035295	GO:BP	tube development	CREB3L1 FGF10 ADGRB2 VASH2 VEGFA PTK7 NFATC4 DCN EMP2 ALDH1A2 AMOT RGCC IGFBP5 CCBE1 ODAD4 SFRP2 TGFB2 ESR1 ISM1 ITGB1BP1 DLG5 PAK4 SERPINE2 TBX3 CRLF1 FOXJ2 ACVR1 TIPARP ABL1 EP300 AR RXFP1 SRPX2 SRF ITGA5 SPARC LEP CITED1 EN1 NDNF HSD11B1 COL4A2 GPC3 FKBP10 LIF ADAMTS2 DVL2 ALOX5 MAP3K3 BMP7 AMOTL1 BRD2 EPHA2 ADGRA2 RCN3 ANGPT4 TGFBR2 SELENON FLT1 HES1 SP1 HHIP RHOJ SASH1 CIB1 VEZF1 KDM6A DNAJC…
query_1	TRUE	5.71256e-06	76	2291	30	0.0130947	0.394737	GO:0009062	GO:BP	fatty acid catabolic process	IRS1 ABCD3 AIG1 CPT1C ACAT2 NUDT19 SLC25A17 LEP ACOX2 ECHS1 LONP2 ACOT8 ABCD1 TYSND1 PHYH ACAA1 ABCD2 HACL1 ETFB DECR2 ACAA2 HSD17B10 ETFDH ACADS AUH FAAH IRS2 BDH2 ACOX1 NUDT7
query_1	TRUE	5.97815e-06	1107	2291	205	0.0894806	0.185185	GO:0045184	GO:BP	establishment of protein localization	COL1A1 MPC2 IRS1 SEC16B EMC4 SEC24D TGFB2 SORCS2 SIDT2 XPO5 OLFM2 NUP62 BCAP31 ITGB1BP1 FKBP1B LIN7A XPO6 CHCHD4 BIRC5 ARL4A NOP16 DNAJC15 STX8 ABL1 RAB11FIP3 TSPO SEC31A ZDHHC14 SNX27 LMNA DNAJC19 RRBP1 SPCS3 SPCS2 RILPL2 ATP5IF1 LEP RAB3GAP1 NEURL1B ADRA2A CD63 EXOC6B DLG4 SCAMP2 LYPLA1 COPA TIMM44 FYN MYO7A ALOX5 SFT2D1 SEC61B BCL3 CAMLG PMPCB RCN3 ARL6IP5 CHMP3 LONP2 ERBB2 CAMK1 AP3D1 ZNF827 …
query_1	TRUE	6.25512e-06	247	2291	65	0.0283719	0.263158	GO:0045229	GO:BP	external encapsulating structure organization	CRISPLD2 SULF2 COL1A1 COL1A2 MMP2 THSD4 FBLN5 LOXL1 RGCC SFRP2 TGFB2 ITGB3 KAZALD1 PTX3 COL8A1 LOXL4 SH3PXD2B QSOX1 CLASP1 MMP27 ADAMTS18 ABL1 RXFP1 NDNF COL4A2 HSD17B12 FKBP10 ADAMTS2 NOXO1 COL16A1 BCL3 COL3A1 COL5A1 AEBP1 DPT ADAMTSL4 ERCC2 HPSE2 DPP4 MMP8 COL4A6 CCDC80 SERPINH1 ANXA2 PAPLN FOXC1 CAV1 SMOC1 LOXL2 ADAMTS4 FAP P3H4 MMP23B ADAMTSL1 DAG1 ADAMTS9 LAMB2 ADAMTSL2 BMP2 COL5A2 MFAP4 COL…
query_1	TRUE	6.25512e-06	247	2291	65	0.0283719	0.263158	GO:0030198	GO:BP	extracellular matrix organization	CRISPLD2 SULF2 COL1A1 COL1A2 MMP2 THSD4 FBLN5 LOXL1 RGCC SFRP2 TGFB2 ITGB3 KAZALD1 PTX3 COL8A1 LOXL4 SH3PXD2B QSOX1 CLASP1 MMP27 ADAMTS18 ABL1 RXFP1 NDNF COL4A2 HSD17B12 FKBP10 ADAMTS2 NOXO1 COL16A1 BCL3 COL3A1 COL5A1 AEBP1 DPT ADAMTSL4 ERCC2 HPSE2 DPP4 MMP8 COL4A6 CCDC80 SERPINH1 ANXA2 PAPLN FOXC1 CAV1 SMOC1 LOXL2 ADAMTS4 FAP P3H4 MMP23B ADAMTSL1 DAG1 ADAMTS9 LAMB2 ADAMTSL2 BMP2 COL5A2 MFAP4 COL…
query_1	TRUE	8.3499e-06	673	2291	137	0.0597992	0.203566	GO:0051241	GO:BP	negative regulation of multicellular organismal process	CREB3L1 ADGRB2 C1QTNF1 NFATC4 DCN SYNGAP1 SLC6A4 AMOT RGCC C1QBP IGFBP5 SFRP2 TGFB2 ISM1 TOB2 PRDX2 ITGB1BP1 ZFPM1 FKBP1B SERPINE2 FOXJ2 ADAMTS18 WNK1 RAB11FIP3 LMNA SRF BCL6 IL15 SPARC ATG12 PI16 IL1R2 RAI1 CACTIN TIGIT PGLYRP2 COL4A2 MYLIP LAPTM4B ALOX5 PDGFA BMP7 EFEMP1 BCL3 EPHA2 ANGPT4 HES1 ERBB2 FOXP3 RFLNA ABCD1 CRY1 ADA MMP8 CD34 SOD1 ILRUN ULK1 NDFIP1 LRP4 MARK1 ECM1 LEF1 FZD7 ANXA1 RARA…
query_1	TRUE	8.86966e-06	249	2291	65	0.0283719	0.261044	GO:0043062	GO:BP	extracellular structure organization	CRISPLD2 SULF2 COL1A1 COL1A2 MMP2 THSD4 FBLN5 LOXL1 RGCC SFRP2 TGFB2 ITGB3 KAZALD1 PTX3 COL8A1 LOXL4 SH3PXD2B QSOX1 CLASP1 MMP27 ADAMTS18 ABL1 RXFP1 NDNF COL4A2 HSD17B12 FKBP10 ADAMTS2 NOXO1 COL16A1 BCL3 COL3A1 COL5A1 AEBP1 DPT ADAMTSL4 ERCC2 HPSE2 DPP4 MMP8 COL4A6 CCDC80 SERPINH1 ANXA2 PAPLN FOXC1 CAV1 SMOC1 LOXL2 ADAMTS4 FAP P3H4 MMP23B ADAMTSL1 DAG1 ADAMTS9 LAMB2 ADAMTSL2 BMP2 COL5A2 MFAP4 COL…
query_1	TRUE	8.88822e-06	1020	2291	191	0.0833697	0.187255	GO:0015031	GO:BP	protein transport	COL1A1 MPC2 IRS1 SEC16B SEC24D TGFB2 SORCS2 SIDT2 XPO5 OLFM2 NUP62 BCAP31 ITGB1BP1 FKBP1B LIN7A XPO6 CHCHD4 BIRC5 ARL4A NOP16 DNAJC15 STX8 RAB11FIP3 SEC31A ZDHHC14 SNX27 LMNA DNAJC19 RRBP1 SPCS3 SPCS2 RILPL2 ATP5IF1 LEP NEURL1B ADRA2A CD63 EXOC6B SCAMP2 LYPLA1 COPA TIMM44 FYN MYO7A ALOX5 SFT2D1 SEC61B BCL3 PMPCB RCN3 ARL6IP5 CHMP3 LONP2 ERBB2 CAMK1 AP3D1 CIB1 BAD ZDHHC3 SNX19 AQP11 SPIRE2 KIF13A …
query_1	TRUE	9.18042e-06	618	2291	128	0.0558708	0.20712	GO:0040007	GO:BP	growth	FGF10 PTK7 NKD1 SLC6A4 MMP14 IGFBP5 SFRP2 TGFB2 ESR1 DBN1 KAZALD1 PTX3 SERPINE2 LAMTOR2 ABL1 EP300 AR SRF BCL6 PLEC EIF4G1 LEP PI16 RAI1 EN1 CRABP2 ALOX15B GPC3 TGFBR2 SELENON SERTAD3 GIGYF2 ERBB2 ERCC2 CIB1 KDM6A MED12 CGRRF1 SOD1 SP2 TNC ULK1 PTCH2 RAD51B LRP4 ECM1 MSX1 LIMK1 WDTC1 TBCE FZD7 FBP1 EFNA5 ANXA1 RARA JADE2 RASAL2 SBDS PHB1 TAF10 SEMA6B VGLL4 CLSTN1 APOD INO80 STAT3 FRZB TSPYL2 NPY1…
query_1	TRUE	9.2592e-06	1367	2291	243	0.106067	0.177762	GO:0040011	GO:BP	locomotion	COL1A1 FGF10 MYOC PODN PTK7 DCN ACKR2 EMP2 TMEFF2 CD248 AMOT RGCC C1QBP MMP14 IGFBP5 CCBE1 LAMC3 S100A8 SFRP2 TGFB2 EFS ITGB3 IL34 NDE1 ITGB1BP1 DLG5 ATRNL1 SH3RF2 NAV1 ZNF609 CLASP1 LAMTOR2 ACVR1 ABL1 WNK1 RHOQ CATSPER2 EFHC1 EP300 LMNA SRPX2 SRF ITGA5 SPARC MTUS1 PLEC NFASC PLD1 PTPRU CH25H ADRA2A DOCK1 CD63 PLVAP S100A11 SORD NDNF FYN GPC3 CORO1A TSSK4 ALOX5 MAP3K3 PDGFA BMP7 AMOTL1 ADCY3 EPHA…
query_1	TRUE	9.90377e-06	656	2291	134	0.0584897	0.204268	GO:0030334	GO:BP	regulation of cell migration	COL1A1 FGF10 MYOC PODN DCN EMP2 TMEFF2 AMOT RGCC C1QBP MMP14 IGFBP5 CCBE1 SFRP2 TGFB2 ITGB3 IL34 ITGB1BP1 DLG5 SH3RF2 ZNF609 CLASP1 ACVR1 ABL1 WNK1 LMNA SRPX2 SPARC MTUS1 PTPRU ADRA2A PLVAP S100A11 CORO1A MAP3K3 PDGFA BMP7 AMOTL1 EPHA2 ADGRA2 PLCG2 ANGPT4 LYVE1 ST3GAL4 DLC1 TGFBR2 FLT1 AIF1 TNFSF18 SP1 RHOJ SASH1 GPR173 CIB1 FGFR1 DNAJC4 DPP4 ADA ARSB ABHD2 MIEN1 ECM1 LEF1 VEGFD CARMIL1 ANXA1 GPR…
query_1	TRUE	1.10466e-05	828	2291	161	0.070275	0.194444	GO:0048646	GO:BP	anatomical structure formation involved in morphogenesis	CREB3L1 COL1A1 MMP2 FGF10 ADGRB2 VASH2 VEGFA SUPT6H PTK7 NFATC4 DCN EMP2 ALDH1A2 AMOT RGCC PMP22 MMP14 CCBE1 SFRP2 TGFB2 FAM20A ISM1 COL8A1 ITGB1BP1 ZFPM1 PAK4 CLASP1 TBX3 FOXJ2 ACVR1 SH3PXD2A ABL1 EP300 AR ZNF385A SRPX2 SRF NECTIN1 BCL6 ITGA5 SPARC PLEC LEP NDNF COL4A2 DVL2 ALOX5 MAP3K3 BMP7 AMOTL1 COL6A1 BCL3 BRD2 EPHA2 ADGRA2 ANGPT4 COL5A1 TGFBR2 FLT1 HES1 NFATC2 SP1 LMOD1 CAMK1 RHOJ TXNRD1 SA…
query_1	TRUE	1.19271e-05	1796	2291	305	0.13313	0.169822	GO:0051172	GO:BP	negative regulation of nitrogen compound metabolic process	CREB3L1 SPON1 TENT5C ZNF703 SUPT6H PLPP3 CPAMD8 NFATC4 FST CTDSPL ZHX2 SAMD4B HIC1 MSX2 FABP4 SIN3B ARID5A C1QBP IGFBP5 SFRP2 PUM1 PID1 CSTB ESR1 TOB2 NUPR1 NUP62 POLR2G PTX3 ITGB1BP1 ZFPM1 SH3RF2 NIBAN2 FKBP1B UBE2O SERPINE2 TBX3 GLIS2 ABL1 DNMT3A SP5 TSPO EP300 KDM5C AR UCHL1 COL6A3 ATF3 SRF BCL6 KDM4B COPS9 STAT6 HDAC4 PLEC EIF4G1 DNAJC17 KAT6B SAP18 PRKAR1B LEP TNRC6C GATAD2A IL1R2 CITED1 EN1…
query_1	TRUE	1.27976e-05	1311	2291	234	0.102139	0.17849	GO:0070727	GO:BP	cellular macromolecule localization	COL1A1 FGF10 EMP2 SEC16B SYNGAP1 EMC4 CIZ1 AMOT SEC24D MMP14 ODAD4 PID1 SORCS2 ESR1 DBN1 XPO5 NUP62 BCAP31 ITGB1BP1 SH3PXD2B XPO6 CHCHD4 GLIS2 LAMTOR2 ARL4A NOP16 DNAJC15 STX8 EHD4 RHOQ TSPO SEC31A ZDHHC14 AR SNX27 ZNF385A LMNA DNAJC19 SPCS3 PLEC SPCS2 RILPL2 ATP5IF1 LEP RAB3GAP1 PTPRU NEURL1B MARK4 CD63 POLR1A EXOC6B DLG4 LYPLA1 COPA TIMM44 FYN GPC3 MYO7A LIF DVL2 BMP7 SEC61B LAMTOR3 BCL3 STAC2 …
query_1	TRUE	1.33234e-05	1784	2291	303	0.132257	0.169843	GO:0032268	GO:BP	regulation of cellular protein metabolic process	SPON1 FGF10 SUPT6H PLPP3 CPAMD8 CTDSPL EMP2 SAMD4B HUWE1 RGCC FABP4 IGFBP5 CCBE1 S100A8 GPRC5D ADRA2B SFRP2 PUM1 PID1 CSTB TGFB2 ITGB3 FAM20A BOK IL34 S1PR2 NUPR1 KANSL1 NUP62 BCAP31 POLR2G ITGB1BP1 SH3RF2 FKBP1B ZER1 UBE2O SERPINE2 PSENEN PLGRKT CRLF1 ACVR1 ABL1 WNK1 MFSD8 TSPO EP300 UCHL1 COL6A3 ZNF385A LMNA EGLN3 BCL6 KDM4B COPS9 ITGA5 IL15 PLEC EIF4G1 PSME2 PRKAR1B PLD1 ATP5IF1 LEP TNRC6C RAB…
query_1	TRUE	1.46038e-05	470	2291	103	0.0449585	0.219149	GO:0008285	GO:BP	negative regulation of cell population proliferation	FGF10 PODN ALDH1A2 RGCC MAGED1 IGFBP5 SFRP2 TGFB2 PTGIR TOB2 NUPR1 NUP62 ITGB1BP1 DLG5 NIBAN2 SERPINE2 TBX3 AR LMNA BCL6 HDAC4 SPARC MAD1L1 ATP5IF1 PTPRU ALOX15B SIX5 GPC3 LIF ALOX5 BMP7 DLC1 GSDME FLT1 HES1 AIF1 ERBB2 FOXP3 DPT NDRG1 CIB1 AQP11 FGFRL1 FGFR2 ULK1 NDFIP1 MSX1 CLMN TYROBP NDRG2 P3H3 GPER1 CDK6 PHB1 RAPGEF1 MYC VGLL4 APOD SERPINF1 STAT3 FRZB SULT2B1 APLN SFRP5 CAV1 CCN3 TFDP1 PDCD5 …
query_1	TRUE	1.4777e-05	870	2291	167	0.0728939	0.191954	GO:0009790	GO:BP	embryo development	SULF2 COL1A1 TENT5C MMP2 FGF10 PTPRQ VASH2 SUPT6H PTK7 SOBP PLPP3 ALDH1A2 MSX2 AMOT SEC24D MMP14 SFRP2 ARNT2 TGFB2 DBN1 DAD1 COL8A1 ZFPM1 CLASP1 TBX3 ACVR1 SH3PXD2A NDUFA2 ADCY9 ABL1 WNK1 DNMT3A ATP11A EP300 AR SRF ZFAT ITGA5 RCN1 CITED1 EN1 CRABP2 COL4A2 GPC3 FKBP10 MYO7A LIF DVL2 BMP7 EFEMP1 COL6A1 BRD2 EPHA2 COL5A1 TGFBR2 HES1 TTLL4 TXNRD1 ERCC2 KDM6A ATP6AP2 MED12 ADA ELL MMP8 SOD1 ETS2 FGFR2…
query_1	TRUE	1.86816e-05	88	2291	32	0.0139677	0.363636	GO:0072329	GO:BP	monocarboxylic acid catabolic process	IRS1 ABCD3 AIG1 CPT1C ACAT2 AKR1A1 NUDT19 SLC25A17 LEP ACOX2 ECHS1 LONP2 ACOT8 ABCD1 TYSND1 PHYH ACAA1 IDNK ABCD2 HACL1 ETFB DECR2 ACAA2 HSD17B10 ETFDH ACADS AUH FAAH IRS2 BDH2 ACOX1 NUDT7
query_1	TRUE	1.99257e-05	893	2291	170	0.0742034	0.19037	GO:0051094	GO:BP	positive regulation of developmental process	COL1A1 FGF10 MYOC ZNF703 VASH2 FST DCN MME AMOT RGCC C1QBP CCBE1 ADRA2B SFRP2 TGFB2 ITGB3 IL34 DBN1 S1PR2 OLFM2 DLG5 FAM210B PAK4 CLASP1 SERPINE2 ACVR1 ABL1 ATP11A PNP AR ZNF385A SRPX2 SRF BCL6 ITGA5 STAT6 IL15 EIF4G1 LEP CRABP2 ALOX15B ZNF365 LIF ALOX5 BMP7 ANGPT4 ADIRF TGFBR2 FLT1 HES1 NFATC2 SP1 CAMK1 FOXP3 SASH1 CIB1 VEZF1 BAD FGFR1 DNAJC4 ADA CD34 PTCH2 NUMA1 ECM1 LEF1 VEGFD LIMK1 TGFB1I1 CA…
query_1	TRUE	2.02799e-05	1701	2291	290	0.126582	0.170488	GO:0071310	GO:BP	cellular response to organic substance	CREB3L1 SULF2 COL1A1 COL1A2 MMP2 FGF10 ZNF703 BCAS3 CYP1A1 CYP7A1 CNTFR PTK7 MPC2 IRS1 FST DCN ACKR2 MME TXNDC17 ALDH1A2 SLC6A4 FABP4 ARID5A IGFBP5 CCBE1 IL11RA SFRP2 PID1 TGFB2 ITGB3 BOK ESR1 IL34 SIDT2 PRDX2 ITGB1BP1 FKBP1B RXFP2 FAM210B PAK4 UBE2O LAMTOR2 BIRC5 ACVR1 TIPARP STX8 ABL1 WNK1 DNMT3A RHOQ SP5 EP300 AR MTSS2 ATF3 STAT6 IL15 MGST1 STMN2 LEP ATF6B IL1R2 CITED1 ADRA2A CD63 SLC25A5 PLVA…
query_1	TRUE	2.03725e-05	1708	2291	291	0.127019	0.170375	GO:0050790	GO:BP	regulation of catalytic activity	BCAS3 CPAMD8 EMP2 COX6A1 SYNGAP1 AMOT RGCC FABP4 GBF1 TBC1D10B PPP1R12B S100A8 GPRC5D ADRA2B SFRP2 CSTB TGFB2 ITGB3 FAM20A BOK ARHGAP10 IL34 SIPA1L3 NUPR1 NUP62 BCAP31 PTX3 ITGB1BP1 FKBP1B RXFP2 SH3PXD2B UBE2O SERPINE2 PSENEN CCS LAMTOR2 SH3PXD2A PPP1R36 ABL1 WNK1 SLPI UCHL1 COL6A3 MGST2 MTSS2 MGMT EGLN3 BCL6 PLEC RALGDS PSME2 PRKAR1B ATP5IF1 LEP RAB3GAP1 RFC5 ADRA2A DOCK1 CLPSL2 ACP4 DBI A2M GPC…
query_1	TRUE	2.17988e-05	639	2291	130	0.0567438	0.203443	GO:0022603	GO:BP	regulation of anatomical structure morphogenesis	CREB3L1 FGF10 ADGRB2 MYOC VASH2 PTK7 NFATC4 DCN NKD1 EMP2 SYNGAP1 HUWE1 AMOT RGCC C1QBP CCBE1 SFRP2 TGFB2 ITGB3 ESR1 ISM1 DBN1 MARK2 ITGB1BP1 PAK4 CLASP1 FOXJ2 ABL1 RHOQ CAMSAP1 AR SRF ITGA5 SPARC LEP CRABP2 COL4A2 FYN GPC3 CORO1A LIF DVL2 ALOX5 BMP7 EPHA2 ADGRA2 ANGPT4 DLC1 TGFBR2 FLT1 HES1 CDC42EP3 SP1 DIAPH1 RHOJ SASH1 CIB1 DNAJC4 MED12 ADA CD34 ULK1 LRP4 ECM1 MSX1 VEGFD LIMK1 CARMIL1 EFNA5 AN…
query_1	TRUE	2.30284e-05	299	2291	73	0.0318638	0.244147	GO:0050673	GO:BP	epithelial cell proliferation	SULF2 FGF10 NME1 ZNF703 VASH2 FST ALDH1A2 RGCC MAGED1 IGFBP5 SFRP2 TGFB2 ESR1 SIDT2 NUPR1 COL8A1 ITGB1BP1 BIRC5 AR STAT6 SPARC ATP5IF1 LEP GPC3 ALOX5 FMC1 EPHA2 FLT1 HES1 SP1 ERBB2 SDR16C5 BAD FGFR1 DNAJC4 AQP11 CD34 FGL1 FGFR2 ECM1 VEGFD FZD7 CDK6 MYC SERPINF1 STAT3 ERN1 KDR APLN ZFP36L1 CAV1 CCN3 LOXL2 EMC10 STK11 CDKN1B PRKDC AKT3 INTU NR2F2 FAP RTN4 AIMP1 PTN SGPP2 BMP2 C5AR2 PDPK1 TINF2 MYDG…
query_1	TRUE	2.34598e-05	165	2291	48	0.0209515	0.290909	GO:0046395	GO:BP	carboxylic acid catabolic process	IRS1 ABCD3 AIG1 CPT1C ACAT2 PAH KYAT3 AKR1A1 NUDT19 SLC25A17 LEP ACOX2 BCKDHB ECHS1 SDSL AMDHD2 LONP2 ACOT8 ABCD1 TYSND1 ACSF3 PHYH PON1 ENOSF1 SHMT2 HMGCLL1 ACAA1 IDNK ABCD2 HACL1 HIBCH SLC25A44 ETFB DECR2 ACAA2 ALDH5A1 HSD17B10 ETFDH ACADS AUH FAAH IRS2 PON3 BDH2 IVD ACOX1 NUDT7
query_1	TRUE	2.49463e-05	2746	2291	437	0.190746	0.159141	GO:0065008	GO:BP	regulation of biological quality	CACNA1G TENT5C COL1A2 SULT2A1 PRDX1 FGF10 CA12 MYOC NME1 GAA PAPSS2 CYP1A1 CYP7A1 TLCD2 KCNA1 MPC2 IRS1 C1QTNF1 PLPP3 ABCA4 NFATC4 KCNJ8 DCN DHRS3 ACKR2 EMP2 MME ERC1 ALDH1A2 SYNGAP1 SAMD4B SLC6A4 FABP4 KCNK13 ARPC3 ANPEP IGFBP5 CPT1C ADRA2B PUM1 PTGS1 PID1 ITGB3 FAM20A SORCS2 SLC6A2 BOK COMT ESR1 PTGIR SIDT2 DBN1 S1PR2 PRDX2 DAD1 BCAP31 POLR2G ITGB1BP1 STC2 DLG5 ZFPM1 BLOC1S2 NIBAN2 FKBP1B LIN7A…
query_1	TRUE	2.90312e-05	166	2291	48	0.0209515	0.289157	GO:0016054	GO:BP	organic acid catabolic process	IRS1 ABCD3 AIG1 CPT1C ACAT2 PAH KYAT3 AKR1A1 NUDT19 SLC25A17 LEP ACOX2 BCKDHB ECHS1 SDSL AMDHD2 LONP2 ACOT8 ABCD1 TYSND1 ACSF3 PHYH PON1 ENOSF1 SHMT2 HMGCLL1 ACAA1 IDNK ABCD2 HACL1 HIBCH SLC25A44 ETFB DECR2 ACAA2 ALDH5A1 HSD17B10 ETFDH ACADS AUH FAAH IRS2 PON3 BDH2 IVD ACOX1 NUDT7
query_1	TRUE	3.30535e-05	770	2291	150	0.0654736	0.194805	GO:0044255	GO:BP	cellular lipid metabolic process	CYP1A1 IRS1 PLPP3 ABCA4 IDI1 DHRS3 ABCD3 AIG1 ALDH1A2 PIGP CPT1C PTGS1 ACAT2 PTGS2 ACER3 MGST2 NDUFAB1 NUDT19 ADH5 SLC25A17 PLD1 LEP PGAP3 ACOX2 CRABP2 ALOX15B EPHX1 OSBP ABHD15 PNPLA3 DBI PTPMT1 ALOX5 PDGFA ECHS1 THRSP HSD17B8 PI4KB RDH5 PLCG2 ST3GAL4 IDH1 ACOT6 LONP2 ELOVL4 ACOT8 ST6GALNAC3 ALKBH7 ST3GAL1 TAMM41 ABCD1 SDR16C5 FDPS TYSND1 ACSF3 PHYH PON1 PIP5K1C ABHD2 PIGW TLCD3B GPX4 PIP4K2B WD…
query_1	TRUE	3.59274e-05	1306	2291	231	0.100829	0.176876	GO:0034613	GO:BP	cellular protein localization	COL1A1 FGF10 EMP2 SEC16B SYNGAP1 EMC4 CIZ1 AMOT SEC24D MMP14 ODAD4 PID1 SORCS2 ESR1 DBN1 XPO5 NUP62 BCAP31 ITGB1BP1 SH3PXD2B XPO6 CHCHD4 GLIS2 LAMTOR2 ARL4A NOP16 DNAJC15 STX8 EHD4 RHOQ TSPO SEC31A ZDHHC14 AR SNX27 LMNA DNAJC19 SPCS3 PLEC SPCS2 RILPL2 ATP5IF1 LEP RAB3GAP1 PTPRU NEURL1B MARK4 CD63 POLR1A EXOC6B DLG4 LYPLA1 COPA TIMM44 FYN GPC3 MYO7A LIF DVL2 BMP7 SEC61B LAMTOR3 BCL3 STAC2 CAMLG EP…
[truncated: 336 more rows]

## Sheet: IE vs I
Table S3-Enrichment Pathways analysis
[truncated: 3 more rows]
